# Supplementary material for: Constraint of Base Pairing on HDV Genome Evolution
Source: Viruses. 2021 Nov 23;13(12):2350. doi: 10.3390/v13122350 (PMC8708965; doi:10.3390/v13122350)
Supplement: Supplementary file 1 [file viruses-13-02350-s001.zip]

Archive with 4 entries (4 files):
- SupplementaryData1.txt
- SupplementaryData2.txt
- SupplementaryData3.txt
- SupplementaryData4.pdf
