# Supplementary material for: Constraint of Base Pairing on HDV Genome Evolution
Source: Viruses. 2021 Nov 23;13(12):2350. doi: 10.3390/v13122350 (PMC8708965; doi:10.3390/v13122350)
Supplement: Supplementary file 1 [file viruses-13-02350-s001.zip › SupplementaryData1.txt]

################################################################
###  Supplementary Data S1                                  #####
###  Constraint of Base-Pairing on HDV Genome Evolution    #####
###  by Nagata, S., Kiyohara, R., and Toh, H.              #####
###  alignment data of 226 HDV genome sequences            #####
###  FASTA format                                          #####
################################################################

>HPDGEN|M21012|Hepatitis
gcccaggtcggaccgcgaggaggt------ggagatgccat-gccgacc-cgaag-agga
aa-gaaggacgcgagac-gcaaacctgtgagtggaaaccc-g-ctttattcactggggtc
gaca-actctggg-g--ag-----aaa-agg-gcggatc-ggctg-g-g--a---agagt
-atatcctatggaaatccctggtttcccctgatgtccagcccctccccggtccgagagaa
gggggactccgggactccctgcagattggggacgaagccgcccccgggcgctcccctcga
tccaccttcgagggggttcacacccccaac--cggcgggccggctactcttctttccctt
ct-ctcgtcttcctcggtcaacctcctgagttcctcttcttcctccttgctgaggttctt
gcctcccgccgatagctgcttcttcttgttctcgagggccttccttcgtcggtgatcctg
cctctccttgtcggtgaatcctcccctgag-aggcctcttccgaggtccggagtctacct
ccatctg-gtccgt-tcgggccc---tcttcgcggggggagccccctctccatccttatc
cttctttccgagaattcctttgatgttccccagccagggattttcgtcctctatcttctt
gagtttcttctttgtcttccggaggtctctctcgagttcctctaacttctttcttccggc
cacccactgctcgaggatctcttctc---t---ccct-cc---gcggttcttcctcgact
cggaccggctcatc-t--c--gg--ctag-a-ggcg-g-ca-gt--cctca-gtactct-
ta--cacttt-t-ctg----t---aaagaggagactgctgg--actc--gc---cgcccg
a-gcccgag-cc-tg--agcc-----aa-gttccgagcgaggag--acgc----g--g--
---g-g--g---g-a--g--g-a--tca-g-c--a-cccga-gag--gg--g--a--tgt
c--a-cgg-taaag-agc-attggaa-----c-gtc-gg--a---g--a--a-act-act
cccaagaag---caaa--g-ag-ag--gtct-t---agga---ag-cg-g----ac-g-a
-g---a----tcccc-a-caacgccg-------g--ag--aatct--ct-gga-a-gggg
a---a-a---g-------a--g-ga-a-gg-t---g-g---aa----gaaaaa-ggggc-
gggc--ctccc--ga--tccgagg-----ggccc---aa-t-ct--cca-g-a--tctgg
aga--g--cac-tc-c--ggc-ccg--aagg--gtt--gagtag--ca---ct-cag---
ag-g-g-agg-a-atccactc--ggag--at-g-agc--agagaaat--cacct-----c
cag-a--gga-----ccccttc---agcgaacaaga-g--g-----c-----gc------
-ttc-----g----a--gc-ggt--aggagtaagaccatagcgat-aggaggagatgcta
ggag-tagggggagaccga--agcgagga-gg-aaagcaaagaaagcaacggggctagcc
ggtgggtgttccgccccccgag-aggggacgagtgaggcttatc--ccgggga-actcga
c--tta-tcg-tcccc-atc-tagc---gg-g-a-c-cc-c--g-gaccccc----ttc-
g-aaa-gtga-ccg-ga-ggg-ggt--g----ct-gggaac----a-c---cg-g-g-g-
-a-c-ca--gt--gga-gccatg--gg-a----tgc-cc----t---t---c-ccgat-g
ctc-g-at-t---cc--ga---c--t-cc------ccc--c--cc---ca-aggg--tc-
g-ccc-a-g-gaatgg--cg-gg-a-ccccactc-tg-c------a-gggt-ccg-c-g-
ttc-ca---tcctttcttacctgatggcc-ggcatggtcccagcct-cctcgctggcgcc
ggctgggcaacattccgaggggaccgtccc----ctcg-gtaatggcgaatgggacccac
aaa-tctctctaga-ttccgata--------gagaatcgag---aga----aaa-gtggc
-tctcccttagccatccg-ag-t-ggacct-gcg-tcc-tcctt-cggat-
>KT722840|KT722840|Hepatitis
gcccaggtcggaccgcgaggaggt------ggagatgccat-gccgacc-cgaag-agga
aa-gaaggacgcgagac-acgaacccgtgagtggaaaccc-g-ctttattcactggggtc
gaca-actctggg-g--ag-----aaa-agg-gaggatc-ggctg-g-g--a---agagt
-atatcctatgggaatccccggtctccccttatgtccagcccctccccggtcctggtgaa
gggggactccggaattccttgcatgccgggaacgaagccgcccccgggcgctcccctcga
tccaccttcgagggggttcacacctccaac--cggcgggccggctactcttctttccctt
ct-ctcgtcttcctcggtcaacctcttaagttcctcttcttcctccttgctgagcttctt
ccctccggcactcagctgcttccttttgttctcgagggccttccttcgtcggtgatcctg
cctctccttgtcggagaaccctcctctgag-aggcctcttcctaggtccggagtctacct
ccatctg-gtctgt-tcgggccc---tcttcgccgggggagccccctctccatccttatc
cttctttccgagaattcctttgatgtttcccagccagggattttcgtcctcaagtttctt
gattttcttcttaaccttccggaggtctctctcgagttcctctaacttctttcttccact
cacccactgctcgagaacctcttccc---t---gccc-cc---gcgatttttcttcgatt
cggagcggctcatc-t--c--ga--caag-a-ggcg-g-gg-ct--cccta-gttctct-
ta--ctcttt-t-ctg----t---aaagaggagactgtggg--agtc--cc---cgccca
a-gttcgag-ca-tg--agcc-----ac-catccgaacgaagatt-gcgc----g--a--
---ggg--g---c-g--g--g-a--tca-g-c--g-cccga-gag--gg--g--t--aa-
---g-tgg-taaag-agc-attggaa-----c-gtc-gg--a---g--a--a-act-act
cccaagaaggaaaaaa--g-ag-aa--a--g-c---aaga---at-cg-g----ac-g-a
-g---t----tcccc-a-agacgctg-------g--ga--acgtc--tc-gga-a-gggg
a---a-a-g-a-------a--g-ga-a-gg-t---g-g---ga----aagaaa-ggggc-
gggc--ctccc--ga--tccgagg-----ggccc---aa-c-ca--cca-a-g--tttgg
aga--g--cac-tc-c--ggc-ccc--aagg--gtt--gag-ag--ta---cc-cag---
aa-g-g-agg-a-atcctctc--ggag--aa-a-agc--agataaat--cacct-----c
cag-a--gga-----ccccttc---agcgaacaaag-g--a-----------gc------
tctg-----a----a--gc-gcg--aggagtaagagcatagcgat-agggggagatgcta
ggag-ttaggggagaccga--agcgagga-gg-aaagcaaagaaagcaacggggctagcc
ggtaggtgttccgcctcccgag-aggggacgagtgaggcttatc--ccgggga-actcgg
c--gaa-tcg-ttccc-aca-tagc---ag-a-c-c-cc-a--g-gaccccc----ttc-
c-aaa-tggt-ccg-ag-ggg-ggtg-g----ct-aggaac----a-c---ag-g-g-g-
-a-c-cg--gt--gga-gccatg--gg-a----tgc-tc----c---t---c-ccgat-g
tcc-g-aa-t---cc---a---t--c-cc------tcc--c--cc---cg-aggg--tc-
g-ccc-a-g-gaatgg--cg-gg-a-ccccactc-aa-c---t--g-gggt-ccg-c-g-
ttc-ca---tcctttcttacctgatggcc-ggcatggtcccagcct-cctcgctggcgcc
ggctgggcaacattccgaggggaccgtcc-----ctcg-gtaatggcgaatgggacccag
aaa-tctctctaga-ttcccaga--------gagaatcgag---aga----aaa-ctggc
-tctcccttagccatccg-ag-t-ggacgt-tcg-tcc-tcctt-cggat-
>KJ744257|KJ744257|Hepatitis
gcccaggtcggaccgcgaggaggt------ggagatgccat-gccgacc-cgaag-agga
aa-gaaggacgcgagacggtgaacctgtgagcggaaaccc-g-ctttattcactggggtc
gaca-actctggg-g--ag-----aaa-agg-gcggatc-ggatg-g-g--a---agagt
-atatcctatggaaatccctggtttcccctgatgtccagcccctccccggtccgagagaa
gggggactccgggactccctgcagattggggacgaagccgcccccgggcgctcccctcga
tccaccttcgagggggttcacacccccaac--ccgcgggccggctactcttctttccctt
ct-ctcgtcttcctcggtcaacctcctgagttcctcttcttcctccttgctgaggttctt
gcctcccgccgatagctgcttcttcttgttcttgagggccttccttcgtcggtgatcctg
cctctccctgtcggtgaatcctcccctgag-aggcctcttcctaggcccggagtctacct
ccatctg-gtccgt-ccgggccc---tcttcgccgggggagccccctctccatccttatc
cttctctccgagaattcctttgacgtttcccagccagggattatcgtcctcaagtttctt
gattttcttcttcagcttccggaggtccctctcgagttcctctaacctttttcttccatt
cacccactgctcgagaatgtcttctc---t---tccc-cc---gcgctgcttcctcgatt
cggatcggctcatc-t--c--ga--ctag-a-ggcg-g-cg-gt--cctca-gtgctct-
ta--ctcttt-t-ctg---at---aaagaggagactgctgg--actc--gc---cgccca
a-gttcgag--a-tg--agcc-----aa-ctgccgaacgaggggt-acgc----g--g--
---gag--g---a-a--g--g-a--tca-c-a--t-gacga-gag--gg--a--g--tgt
---a-tgg-caaga-ggc-g-gggaa-----c-gcc-gagta---g--g--g-ttc-tct
cccaagaagg--tgaa--g-ag-aa--g--g-c---aaga---at-cg-g----ac-g-t
-c---t----tcccc-a-taacgctg-------g--ag--acgcc--ct-gga-a-gggg
a---a-a-g-g-------g--g-at-a-gg-t---g-g---aa----aagaaa-ggggc-
gggc--ctccc--ga--tccgagg-----ggccc---ga-c-ta--cca-a-g--tttgg
aga--g--cac-tc-c--ggg-ccg--aagg--gtt--gagtag--ca---ct-cag---
ag-g-g-agg-a-atccacac--ggag-tat-g-aac--agacaaat--cacct-----c
cag-a--gga-----ccccttc---agcgaacagag-g--c-----------gc------
-ttc-----g----a--gc-ggt--aggagtaagaccatagcgat-aggaggagatgcta
ggag-tagggggagaccga--agcgagga-gg-aaagcaaagaaagcaacggggctagcc
ggtgggtgttccgccccccgag-aggggacgagtgaggcttatc--ccgggga-actcga
c--tta-tcg-tcccc-atc-tagc---gg-g-a-c-cc-c--g-gaccccc----ttc-
g-aaa-gtga-ccg-ga-ggg-ggt--g----ct-gggaac----a-c---cg-g-g-g-
-a-c-ca--gt--gga-gccatg--gg-a----tgc-cc----t---t---c-ccgat-g
ctc-g-at-t---cc---g---a--c-tc------ccc--c--cc---ca-aggg--tc-
g-ccc-a-g-gaatgg--cg-gg-a-ccccactc-tg-c------a-gggt-ccg-c-g-
ttc-ca---tcctttcttacctgatggcc-ggcatggtcccagcct-cctcgctggcgcc
ggctgggcaacattccgaggggaccgtccc----ctcg-gtaatggcgaatgggacccac
aaa-tctctctaga-ttccgata--------gagaatcgag---aga----aaa-gtggc
-tctcccttagccatccg-ag-t-ggacgt-gcg-tcc-tcctt-cggac-
>KJ744256|KJ744256|Hepatitis
gcccaggtcggaccgcgaggaggt------ggagatgccat-gccgacc-cgaag-agga
aa-gaaggacgcgagacggtgaacctgtgagtggaaaccc-g-ctttattcactggggtc
gaca-actctggg-g--ag-----aaa-agg-gaggatc-ggatg-g-g--a---agagt
-aaatcctatgggaatccccggtttcccctcacgtccagcccctccccggtccgagagaa
gggggactccggaacactttgcatgctggggacgaagccgcccccgggcgctcccctcga
tccaccttcgagggggttcacacctccaaa--cagcgggccggctactcttcttttcctt
ct-ctcgtcttcctcggtcaacctcgcgagttcctcttgttcttccttgctgaggctctt
ccctcccccggccagctgcttctgcttgttctcgagggccttccttcgtcggtgatcctg
cctctccctgtcggtgaatcctcccctgag-aggcctcttcctaggtccggagtctactt
ccatctg-gtccgt-ccgggccc---tcttcgtcgggggagccccttctccgtccttgtc
tttctttccgagaattcctttgatgtttcccagccagggattgtcgtcctcaagtttctt
gattttcttctttgccttccggagctccctctcgagttcctctactttctttcttccatt
cacccactgctcgagggcgtcttctc---t---tccc-cc---gcgcctcctccccgatt
cggaccggcccatc-t--c--ga--caag-a-ggcg-g-ca-gt--cctca-gtgctct-
ta--ctcttt-t-ctg----t---aaagaggagactgctgg--actc--gc---tgcccg
a-gttcgag-ca-tg--ggcc-----aa-ttgccgaacggagaga-gcgc----g--a--
---gag--g---a-a--g--g-a----a-gcc--g-accga-gag--gg--g--a--tga
a--t-tgg-taaag-atg-aggggaa-----c-gcc-ga--g---g--g--g-aca-cct
cccaagaggg--caaa--g-ag-aa--g--g-c---aaga---at-cg-g----ac-g-c
-t---t----tcccc-a-agacgctg-------g--ag--acatc--ct-gga-a-gggg
a---a-a---g-------a--g-ac-a-gg-c---g-g---aa----gaaaaa-ggagc-
gggc--ctccc--gg--tccgagg-----ggccc---ga-c-tg--cca-a-g--tttgg
agg--g--cac-tc-c--ggg-ccg--aagg--gtt--gagaag--ca---cc-cag---
ag-g-g-agg-a-atccactc--ggag-ta--g-aac--agagaaat--cacct-----c
cag-a--gga-----ccccttc---agcgaacagca-g--a-----------gc------
cttg-----c----ac-gg-gat--aggagtaagaccatagcgat-aggaagacatgcta
ggag-tagcgggagaccga--agcgagga-gg-aaagtaaagaaagcaacggggctagcc
gtcaggtgttcctccccccgag-aggggacgagtgaggcttatc--ccgggga-actcga
c--gaa-tcg-tcccc-aca-tagc---ag-g-t---cc-g--g-gtccccc----ttc-
caaaa-ggaa-ccg-ag-ggg-gga--g----ct-aggagc----g-c---gg-g-g-g-
-acc-cg--gt--gga-gccatg--gg-a----tgc-cc----t---t---c-ccgat--
-tc-c-g--t---cc--aa---c--c-cc------cac--c--cc---cg-aggg--tc-
g-ccc-a-g-gaatgg--cg-gg-a--cccactc-ga-c---t--g-gggt-ccg-c-g-
ttc-ca---tcctttcttacctgatggcc-ggcatggtcccagcct-ccccgctggcgcc
ggctgggcaacattccgaggggaccgtccc----ctcg-gtaatggcgaatgggacccag
aaa-tctctctaga-ttccgata--------gaaaatcgag---aga----aaa-ctggc
-tctcccttagccatccg-ag-t-ggacgt-tcg-tcc-tcctt-cggat-
>KJ744255|KJ744255|Hepatitis
gcccaggtcggaccgcgaggaggt------ggagatgccat-gccgacc-cgaag-agga
aa-gaaggacgcgagacggtgaacctgtgagtggaagccc-g-ctttattcactggggtc
gaca-gctctggg-g--ag-----aaa-agg-gaggatc-ggatg-g-g--a---agagt
-atatcccatgggaatccctgggttcccctcgtgtccagcccctccccggtccgatggaa
gggggactccgggacaccttgcatgctggggacgaagccgcccccgggcgctcccctcga
tacgccttcgagggggttcacacctccagt--cggcgggccggctactcttctttccctt
ct-ctcgtcttcctcggtcaacctcttaagttcctcttcttcttccttgctgaggttctt
ccctcccccggctagctgcttcttcttgttctcgagggccttccttcgtcggtgatcctg
cctctccctgtcggtgaatcctcccctgag-aggcctcttcctaggcccggagtctatct
ccatctg-gtccgt-ccgggccc---tcttcgccgggggagccccctctccatccctgtc
cttctttccgagtattcctttgatgtttcccagccagggattttcgacctcaagtttctt
gatcttcttctttgtcttccggagctccgcctcgagttcctccgctttctttcttccact
cacccacttctcgagaatatcttctc---t---tcca-tc---gcgcttcttcttcgatt
cggatcggctcatc-t--c--ga--caag-a-ggcg-g-cg-gt--cctca-gtgctct-
ta--ctctttgt-ttg----t---aaagaggagactgctgg--actc--gc---cgccca
a-gttcgag--a-gg--ggcca----aa-atgccgaacgaaggga-acgc----g--g--
---g-g--g---a-a--g--g-a--tca-t-a--t-gacga-gag--gg--g--a--tga
g--c-tgg-taaag-agg-ggtggaa-----c-gtc-gg--g---t--g--gaagc-act
cccaagaaga-gcaga--g-ag-aa--g--g-c---aaga---at-cg-g----ac-g-a
-t---t----tcccc-a-tgacgctg-------g--ag--acatc--ct-gga-a-gggg
a---a-a---g-------a--g-ga-g-gg-t---g-g---aa----gaaaaa-ggggt-
gggc-cccccc--ga--tccgagg-----ggccc---ga-c-tg--cca-a-g--tttgg
aga--g--cac-ct-c--ggg-ccg--aagg--gtt--gagtag--ca---ct-caa---
ag-g-g-agg-a-atccactc--ggag-ta--g-aac--agagaaat--cacct-----c
cag-a--gga-----ccccttc---agcgaacagag-g--c-----------gc------
-tcg-----c----ac-gg-gat--aggagtaagaccatagcgat-agggagagatgcta
ggag-ttagaggagaccga--agcgagga-gg-aaagcaaagaaagcaacggggctagcc
gtcaggtgttccaccccccgag-agggtacgagtgaggcttatc--ccgggga-actcgg
c--gaa-tcg-tcccc-aca-tagc---ag-t-t-c-cc-a--g-gaccccc----ttc-
t-aaa-atga-ccg-agaggg-ggt--g----ct-aggaac----a-c---gg-g-g-g-
-c-c-ca--gt--gga-gccatg--gg-a----tgc-tc----c---t---c-ccgat--
-tc-c-g--t---cc--aa---c--c-cc------ttc--c--cc---cg-aggg--tc-
g-ccc-a-g-gaatgg--cg-gg-a--cccactc-ga-c---t--g-gggt-ccg-c-g-
ttc-ca---tcctttcttaccttgtggcc-ggcatggtcccagcct-cctcgctggcgcc
ggctgggcaacattccgaggggaccgtccc----ctcg-gtaatggcgaatgggacccag
aaa-tctctctaga-ttccgata--------gagaatcgag---aga----aaa-ctggc
-tctcccttagccatccg-ag-t-ggacgc-gcg-tcc-tcctt-cggat-
>KJ744254|KJ744254|Hepatitis
gcccaggtcggaccgcgaggaggt------ggagatgccat-gccgacc-cgaag-agga
aa-gaaggacgcgagacggtgaacctgtgagtggaaaccc-g-ctttattcactggggtc
gaca-gctctggg-g--ag-----aaa-agg-gaggatc-ggatg-g-g--a---aaagt
-atatcctatgggaatccctgggtacccctcgtgtccagcccctccccggtccgagcgaa
gggggactccgggaccccttgcatgctggggacgaagccgcccccgggcgctcccctccg
ttcgccttcgagggggttcacacctccagt--cggcgggccggctactcttctttccctt
tt-ctcgtcttcctcggtcaacctcctgagttcctcttcttcttccctgctgaggctctt
ccctcccccggccagctgtttcttcttgttcttgagggccttccttcgtcggtgatcctg
cctctccctgtcggtgaatcctcccctgag-aggcctcttcctaggccgggagtctatct
ccatctg-gtccgt-ccgggcct---tcttcgccgggggagccccccctccatccttatc
tttctttccaagaattcctttgacgtttcccagccagggattttcgtcctcaagtttctt
gattttcttcttcgtcttccggaggtccctctcgagttcctctaacctttttcttccatt
cacccactgctcgagaatgtcttctc---t---tccc-cc---gcgattcttcctcgatt
cggatcggctcatc-t--c--ga--caag-a-ggcg-g-cg-gt--cctca-gtgctct-
ta--ctcttt-t-ctg----t---aaagaggaaactgctgg--actc--gc---cgccca
a-gttcgag-ca-tg--agcc-----aa-ttgccgaacgagggga-acgc----g--g--
---gag--g---a-a--g--g-a--tca-c-a--t-gacga-gag--gg--a--g--tgt
---a-tgg-taaga-ggc-g-gggaa-----c-gcc-gagta---g--g--g-ttt-tct
cccaagaagg--tgaa--g-ag-aa--g--g-c---aaga---at-cg-g----ac-g-a
-c---t----tcccc-a-tgacgctg-------g--ag--acgtc--ct-gga-a-gggg
a---a-a---g-------a--g-at-a-gg-t---g-g---aa----aagaaagggggc-
gggc--ctccc--ga--tccgagg-----ggccc---ga-c-tg--cca-a-g--tttgg
aaa--g--cac-tc-c--ggg-ccg--aagg--gtt--gagtag--ca---ct-cag---
ag-g-g-agg-a-a-ccacac--ggag-ta--g-aac--agagaaat--cacct-----c
cag-a--gga-----ccccttc---agcgaacagaa-g--a-----------gc------
tctg-----c----ac-gg-gat--aggagtaagaccatagcgat-gggaggagatgcta
ggag-taggcggcgaccga--agcgagga-gg-aaagtaaagaaagcaacggggctagcc
gtcaggtgttccgccccccgag-agggaaggagtgaggcttatc--ccgggga-actcgg
c--gaa-tcg-tcccc-aca-tagc---ag-g-a-c-cc-a--g-gaccccc----ttc-
c-aaa-gtga-ccg-ag-ggg-gga--g----ct-aggagc----g-c---gg-g-g-g-
-c-c-ca--gt--gga-gccatg--gg-a----tgc-tc----t---t---c-ccgat--
-tc-c-g--t---cc--at---c--c-cc------cac--c--cc---cg-aggg--tc-
g-ccc-a-g-gaatgg--cg-gg-a-ccccactc-ta-t---c--g-gggt-ccg-c-g-
tac-ca---tcctttcttacctgatggcc-ggcatggtcccagcct-ccccgctggcgcc
ggctgggcaacattccgaggggaccgtccc----ctcg-gtaatggcgaatgggacccag
agc-tctctctaga-ttccgata--------gagaatcgag---aga----aaa-ctggc
-tctcccttagccatccg-ag-t-ggacgc-tcg-tcc-tcctt-cggat-
>KJ744253|KJ744253|Hepatitis
gcccaggtcggaccgcgaggaggt------ggagatgccat-gccgacc-cgaag-agga
aa-gaaggacgcgagacggtgaacctgtgagtggaaaccc-g-ctttattcactggggac
gaca-actctggg-g--ag-----aga-agg-gagggtc-ggctg-g-g--a---agagc
-aggtcctacgggaatccccggtctcccctcacgtccagcccctccccggttctggagaa
gggggactccgggactccttgcatgctggggacgaagccgcccccgggcgctcccctctg
tccacctccgagggggttcacacccccaga--cggcgggccggctactcttctttccctt
ct-ctcgtcttcctcggtcaacctcttgagttcctcttcttcctccctgctgagtttctt
ccctcccgaggagagctgtttcttcttgttcttgagggccttccttcgtcggtgatcctg
cctctccctgtcggtgaatcctcccctgag-aggcctcttcctaggtccggagtctacct
ccatctg-gtccgt-ccgggccc---tcttcgccgggggagccccctctccatccttatc
cttctttccgagaattcctttgacgtttcccagccagggattatcgtcctcaagtttctt
gattttcttcttcagcttccggaggtccctctcgagttcctctaacctttttcttccatt
cacccactgctcgagaatgtcttctc---t---tccc-cc---gcgctgcttcctcgatt
cggatcggctcatc-t--c--ga--ctag-a-ggcg-g-cg-gt--cctca-gtgctct-
ta--ctcttt-t-ctg----t---aaagaggagactgctgg--actc--gc---cgccca
a-gttcgag-ca-tg--ggcc-----aa--ttccgaacgaagagtcgcgc----g-----
---gcg--g---a-a--g--g-a--tca-g-c--a-accga-gag--gg--a--g--tag
---a-tgg-caaag-ggg-attggaa-----c-gcc-gg--g---a--g--g-acg-act
cccaagaaga-aaaga--g-aa-ga--g--a-c---aaga---ga-cg-g----ac-gaa
-t---c----ccccc-a-agacgcta-------g--ag--acatc--ct-gga-a-tgag
a---a-a---g-------a--g-ga-a-gg-t---g-g---aa----aaagag-gaggc-
gggc--ccccc--ga--tccgagg-----ggccc---gg-c-ca--cca-g-g-atttgg
aga--g--cac-tc-c--ggc-ccg--tatg--gtc--gagtag--ca---cc-cag---
ag-g-g-agg-a-gaccacgc--agag--a--a-agc--ggagaaat--cacct-----c
cag-a--gga-----ccccttc---agcgaacagaa-g--a-----------cc------
ctct-----c----ac-tc-gat--aggagtaagaccatagcgat-ggggggagatgcta
ggag-ttagaggagaccga--agcgagga-gg-aaagtaaagaaagcaacggggctagcc
gtcgggtgttcctccccccgag-aggggaagagtgaggcttatc--ccgggga-actcga
c--gta-gcg-tcccc-atc-tagc---ag-g-a-t-cc-c--g-gaccccc----ttc-
a-gaa-aaga-ccg-ag-ggg-gga--g----ct-tcgaac----g-g---ag-g-g-g-
-a-c-cg--gt--gga-tccgtt--gg-aag--cgc-tc----c---c---c-cccgt--
-tc-c-g--c---ccaaac---c--c-ac------ctc--c--cc---ca-aggg--tc-
g-ccc-a-g-gaatgg--cg-gg-a-ccccactc-tg-c------a-gggt-ccg-c-g-
ctc-ca---tcctttcttacctgatggcc-ggcatggtcccagcct-cctcgccggcgcc
ggctgggcaacattccgaggggaccgtccc----ctcg-gtaatggcgaatgggacccag
aaa-tctctccaga-ttccgata--------gagaatcgag---aga----aaa-ctggc
-actcccttagccatccg-ag-t-ggacgt-gtg-tcc-tcctt-cggat-
>KJ744250|KJ744250|Hepatitis
gcccaggtcggaccgcgaggaggt------ggagatgccat-gccgacc-cgaag-agga
aa-gaaggacgcgagacggtgaacctgtgagtggaaaccc-g-ctttattcactggggtc
gaca-actctgag-g--ag-----aga-agg-gaggatc-ggctg-g-g--a---agagc
-atatcctatgggaatccctgcgatcccctgatgtccagcccctccccggtccgagcgaa
gggggactccgggactccttgcatgctggggacgaagccgcccccgggcgctcccctcga
tccaccttcgagggggttcacacccccagc--cgacgggccggctactcttctttccctt
ct-ctcgtcttcctcggccaacctcttaagttcctcttcttcctccctgctcaggttctt
ccctcccgcgctgagttgtttcttcttgttcttgagggccttccttcgtcggtgatcctg
cctctccctgtcggtgaatcctcccctgag-aggcctcttcctaggcccggagtctatct
ccatctg-gtccgt-ccgggccc---tcttcgccgggggagccccctctccatccctgtc
cttctttccgagaattcctttgatgttccccagccagggattttcgtcctctatcttctt
gagtttcttctttgtcttccggaggtctctctcgagttcctctaacttctttcttccggc
cacccactgctcgaggatctcttctc---t---ccct-cc---gcggttcttcctcgact
cggaccggctcatc-t--c--gg--ctag-a-ggcg-g-ca-gt--cctca-gtactct-
ta--ctcttt-t-ctg----t---aaagaggagactgctgg--actc--gc---cgcccg
a-gcccgag-cc-tg--agcc-----aa-gttccgagcgaggag--acgc----g--g--
---g-g--g---g-a--g--g-a--tca-g-c--t-cccga-gag--gg--g--a--tgt
c--a-cgg-taaag-agc-attggaa-----c-gtc-gg--a---g--a--a-act-act
cccaagaag---caaa--g-ag-ag--gtct-t---agga---ag-cg-g----ac-g-a
-g---a----tcccc-a-caacgccg-------g--ag--aatct--ct-gga-a-gggg
a---a-a---g-------a--g-ga-a-gg-t---g-g---aa----gaaaaa-ggggc-
gggc--ctccc--ga--tccgagg-----ggccc---ga-t-c---cca-g-a--tctgg
aga--g--cac-tc-c--ggc-ccg--aagg--gtt--gagtag--ca---ct-cag---
ag-g-g-agg-a-atccactc--ggag--at-g-agc--agtgatcc--cacct-----c
cag-a--gga-----ccccttc---agcgaacagaa-g--a-----------cc------
acca-----g----ac-gc-gat--aggagtaagaccatagcgat-gggaggagatgcta
ggag-ttagaggaggccga--agcgagga-gg-aaagcaaagaaagcaacggggctagtc
gacgggtgttccgcctcccgag-aggggacgagtgaggcttatc--ccgggga-actcga
c--tta-tcg-tcccc-aca-tagc---ag-a-g-c-cc-g--g-ggcccct----tcc-
a-aaa-gcga-ccg-ag-ggg-gga--g----ct-tggagc----a-t---ag-gag-a-
-c-g-ca--gt--gga-gccatg--gg-a----tgc-tc----c---t---c-ccgat--
-tc-c-g--t---cc--at---c--c-cc------act--c--cc---ag-aggg--tc-
g-ccc-a-g-gaatgg--cg-gg-a-ccccactc-ag-c------a-gggt-ccg-c-g-
ttc-ca---tcctttcttacctgatggcc-ggcatggtcccagcct-cctcgctggcgcc
ggctgggcaacattccgaggggaccgtccc----ctcg-gcaatggcgaatgggacccag
aaa-tctctccaga-ttcccaag--------gagaatcgag---aga----aaa-ctggc
-tctcccttagccatccg-ag-t-ggacgc-gcg-tcc-tcctt-cggat-
>KJ744249|KJ744249|Hepatitis
gcccaggtcggaccgcgaggaggt------ggagatgccat-gccgacc-cgaag-agga
aa-gaaggacgcgagacggtgaacctgtgagtggaaaccc-g-ctttattcactggggtc
gaca-actctggg-g--ag-----aaa-agg-gaggatc-ggatg-g-g--a---agagt
-atatcctatgggaatccctgggagcccctcacgtccagcccctccccggtccgagcgaa
gggggactccgggactccttgcatgctggggacgaagccgcccccgggcgctcccctcga
tccgccttcgagggggttcacacctccagt--cggcgggccggctactcttctttccctt
ct-ctcgtcttcctcggtcaacttcctgagttcctcttcttcctccctgctgaggttctt
ccctcccccggctagctgcttcttcttgttcttgagggccttccttcgtcggtgatcctg
cctctccctgtcggtgaatcctcccctgag-aggcctcttcctaggtccggagtctacct
ccatctg-gtctgt-tcgggccc---tcttcgccgggggagccccctctccgtccttatc
cttctttccgagaattcctttgatgtttcccagccagggattatcgtcctcaagtttctt
gattttcttctttatcttccggaggtctctctccagatcctcggctctttttcttccact
cacccactgctcaagaatctcttctc---t---tcca-tc---gcgcttcttcctcgatt
cggaccggctcatc-t--c--ga--caag-a-ggcg-g-cg-at--cctca-gtgctct-
ta--ctcttt-t-ctg----t---aaagaggagactgctgg--atcc--gc---cgccca
a-gttcgag-ca-tg--agcc-----aa-gtgccgaacgaggaga-acgc----g--a--
---aag--g---a-a--g--g-a--tca-g-a--g-gacga-gag--gg--g-----tga
g--a-tgg-taaag-aaa-cggggat-----c-gcc-ga--g---g--a--g-atg-tct
cccaagaaggccaaaa--g-ag-aa--t--a-c---aaga---gt-cg-g----aa-g-c
-t---t----tcccc-a-taacgctg-------g--ag--acatc--tc-gga-a-gggg
a---a-a---g-------a--g-gaca-ga-t---g-g---aa----gagaag-ggggg-
gccc--ccccc--ga--tccgaaa-----ggccc---ga-c-gc--cca-a-g--tttgg
aga--g--cac-tc-c--gg--ccg--aagg--gtt--gag-aa--ca---c--cag---
ag-g-g-agg-a-acacactc--ggagata--g-aac--agagaaat--cacct-----c
cagaa--gga-----ccccttc---agcgaacagaa-g--a-----------gc------
ctcg-----c----ac-gg-gat--aggagtaagaccatagcgat-ggggggagatgcta
ggag-tagggagagaccga--agcgagga-gg-aaagtaaagaaagcaacggggctagcc
gtcaggtgttccaccccccgag-aggggacgagtgaggcttatc--ccgggga-actcgg
c--gaa-tcg-tcccc-aca-tagc---ag-a-g-c-cc-a--g-gaccccc----ttc-
c-aaa-gtga-ccg-ag-ggg-gga--g----ct-aggagc----g-c---gg-g-g-g-
-a-c-ca--gt--gga-gccatg--gg-a----tgc-cc----t---t---c-ccgat--
-tc-c-g--t---cc--at---c--c-ct------ccc--c--cc---ca-aggg--tc-
g-ccc-a-g-gaatgg--cg-gg-a-ccccactc-aa-c---t--g-gggt-ccg-c-g-
ttc-ca---tcctttcttacctgatggcc-ggcatggtcccagcct-cctcgctggcgcc
ggctgggcaacattccgaggggaccgtccc----ctcg-gtaatggcgaatgggacccag
aaa-tctctctaga-ttccgata--------gagaatcgag---aga----aaa-ctggc
-tctcccttagccatccg-ag-t-ggacgt--tg-tcc-tcctt-cggat-
>KJ744248|KJ744248|Hepatitis
gcccaggtcggaccgcgaggaggt------ggagatgccat-gccgacc-cgaag-agga
aa-gaaggacgcgagacggtgaacctgtgagtggaagccc-g-ctttattcactggggtc
gaca-gctctggg-g--ag-----aaa-agg-gaggatc-ggatg-g-g--a---agagt
-atatcctatgggaatccctgggtacccctcatgtccagcccctccccggtccgagagaa
gggggactccgggaccccttgcatgctggggacgaagccgcccccgggcgctcccctccg
ttcgccttcgagggggttcacacctccagt--ccgcgggccggctgctcttctttccctt
ct-ctcgtcttcctcggtcaacctcctgagttcctcttcttcttccttgctcaggtactt
ccctcccccggctagctgcttcttcttgttcttgagggccttccttcgtcggtgatcctg
cctctccctgtcggtgaatcctcccctgag-aggcctcttcctaggtccggaatctatct
ccatctg-gtccgt-ccgggccc---tcttcgccgggggagccccctctccatccttatc
cttctttccgagaattcctttgacgtttcccagccagggattatcgtcctcaagtttctt
gattttcttcttcagcttccggaggtccctctcgagttcctctaacctttttcttccatt
cacccactgctcgagaatgtcttctc---t---tccc-cc---gcgctgcttcttcgctt
cggaccggctcatc-t--c--ga--ctag-a-ggcg-g-cg-gt--cctca-gtgctct-
ta--ctcttt-t-ctg---at---aaagaggagactgctgg--actc--gc---cgccca
a-gttcgag-ca-tg--agcc-----aa--ttccgagcgaggggt-acgc----g--g--
---gag--g---a-a--g--g-a--tca-c-a--t-gacga-gag--gg--a--g--tgt
---a-tgg-t-aag-agg-cggggaa-----c-gcc-gagta---g--g--g-ttc-tct
cccaagaagg--tgaa--g-ag-aa--g--g-c---aaga---at-cg-g----ac-g-t
-t---t----tcccc-a-taacgctg-------g--ag--acgtc--ct-gga-a-gggg
a---a-a---g-------a--g-at-a-gg-t---g-g---aa----aagaaa-ggggc-
gggc--ctccc--ga--tccgagg-----ggccc---ga-c-ta--cca-a-g--tttgg
aaa--g--cat-tc-c--ggg-ccg--aagg--gtt--gagtag--ca---ct-cag---
ag-g-g-agg-a-atccacac--ggag-ta--g-aac--agagaaat--cacct-----c
cag-a--gga-----ccccttc---agcgaacagaa-g--a-----------gc------
tctg-----c----ac-gg-gat--aggagtaagtccatagcgat-aggaagagatgcta
ggag-taggcggcgaccga--agcgagga-gg-aaagtaaagagagcaacggggctagcc
gtcaggtgttccgccccccgag-agggaaggagtgaggcttatc--ccgggga-actcgg
c--aaa-tcg-tcccc-aca-tagc---ag-g-a-c-cc-a--g-gaccccc----ttc-
c-aaa-gtga-ccg-ag-ggg-gga--g----ct-aggagc----g-c---cg-g-g-g-
-c-c-ca--gt--gga-gccatg--gg-a----tgc-tc----t---t---c-ccgat--
-tc-c-g--t---cc--at---c--c-cc------cac--c--cc---cg-aggg--tc-
g-ccc-a-g-gaatgg--cg-gg-a-ccccactc-ca-t---c--g-gggt-ccg-c-g-
tac-ca---tcctttcttacctgatggcc-ggcatggtcccagcct-cctcgctggcgcc
ggctgggcaacattccgaggggaccgtccc----ctcg-gtaatggcgaatgggacccag
atc-tctctctaga-ttccgata--------gagaatcgag---aga----aaa-ctggc
-tctcccttagccatccg-ag-t-ggatgt--tg-tcc-tcctt-cggat-
>KJ744247|KJ744247|Hepatitis
gcccaggtcggaccgcgaggaggt------ggagatgccat-gccgacc-cgaag-agga
aa-gaaggacgcgagacggtgaacctgtgagtggaaaccc-g-ctttattcactggggtc
gaca-gctctggg-g--ag-----aaa-agg-gaggatc-ggatg-g-g--a---agagt
-atatcctatgggaatccctggcttcccctcacgtccagcccctccccggtccgagcgaa
gggggactccgggaccccttgcatgctggggacgaagccgcccccgggcgctcccctcga
tccgccttcgagggggttcacacctccagt--cggcgggccggctactcttcttttcctt
ct-ctcgtcttcctcggtcaacctcttaagttcctcttcttcctccctgctgagcttctt
ccctcctccggccagttgcactctcttgttctcgagggccttccttcgtcggtgatcctg
cctctccctgtcggtgaatcctcccctgag-aggcctcttcctaggtccggagtctacct
ccatctg-gtccgt-ccgggccc---tcttcgccgggggagccccctctccatccttatc
cttctttccgagaattcctttgacgtttcccagccagggattatcgtcctcaagtttctt
gattttcttcttcagcttccggaggtccctctcgagttcctctaacctttttcttccatt
cacccactgctcgagaatgtcttctc---t---tccc-cc---gcgctgcttcctcgatt
cggatcggctcatc-t--c--ga--ctag-a-ggcg-g-cg-gt--cctca-gtgctct-
ta--ctcttt-t-ctg---at---aaagaggagactgctgg--actc--gc---cgccca
a-gttcgag-ca-tg--agcc-----aa--ttccgaacgaggggt-acgc----g--g--
---g-a--g---g-a--g--g-a--tca-c-t--g-accga-gag--gg--g-----tgt
a--g-tgg-taaag-agg-cggggaa-----c-gcc-gagta---g--g--g-ttc-tct
cccaagaagg--tgaa--g-ag-aa--g--g-c---aaga---at-cg-g----ac-g-t
-c---t----tcccc-a-taacgctg-------g--aa--acgtc--ct-gga-a-gggg
a---a-a---g-------gg-g-at-a-gg-t---g-g---aa----gagaag-ggggc-
gggc--ctccc--ga--tccgagg-----ggccc---ga-c-ta--cca-a-t--tttgg
aaa--g--cac-tc-c--ggg--cg--aagg--gtt--gattac--ca---ct-cag---
---g-g-agg-a-acacac----ggagtta--g-aac--agagaaat--cacct-----c
cag-a--gga-----ccccttc---agcgaacagag-g--a-----------gc------
tctg-----c----ac-gg-gat--aggagtaagaccatagcgat-ggggagagatgcta
ggag-taggtggcgaccga--agcgagga-gg-aaagtaaagagagcaacggggctagcc
gtcaggtgttccaccccccgag-agggaaggagtgaggcttatc--ccgggga-actcgg
c--gaa-tcg-tcccc-aca-tagc---ag-g-a-c-cc-a--g-gaccccc----ttc-
c-aaa-gtga-ccg-ag-ggg-gga--g----ct-aggagc----g-c---gg-g-g-g-
-c-c-ca--gt--gga-gccatg--gg-a----tgc-tc----t---t---c-ccgat--
-tc-c-g--t---cc--at---c--c-cc------cac--c--cc---cg-aggg--tc-
g-ccc-a-g-gaatgg--cg-gg-a-ccccactc-ta-t---c--g-gggt-ccg-c-g-
tac-ca---tcctttcttacctgatggcc-ggcatggtcccagcct-cctcgctggcgcc
ggctgggcaacattccgaggggaccgtccc----ctcg-gtaatggcgaatgggacccag
agc-tctctctaga-ttccgata--------gagaatcgag---aga----aaa-ctggc
-tctcccttagccatccg-ag-t-ggacgt-gcg-tcc-tcctt-cggat-
>KJ744245|KJ744245|Hepatitis
gcccaggtcggaccgcgaggaggt------ggagatgccat-gccgacc-cgaag-agga
aa-gaaggacgcgagacggtgaacctgtgagtggaaaccc-g-ctttattcactggggac
gaca-actctggg-g--ag-----aaa-agg-gaggatc-ggatg-g-g--a---agagt
-atatcccatgggaatccctgggagcccctcaggtccagcccctccccggtccgagcgaa
gggggactccgggactccttgcatgctggggacgaagccgcccccgggcgctcccctcga
tgaaccttcgagggggttcacacctccagt--cggcgggccggctactcttcttttcctt
tc-ctcgtcttcccgggtcaaccttccgagttcctcttcctcctccttgctcaggctctt
ccctcccgcggctagctgcttcttcttgttctcgagggccttccttcgtcggtgatcctg
cctctccctgtcggtgaatcctcccctgag-aggcctcttcctaggcccggagtctatct
ccatctg-gtccgt-ccgggccc---tcttcgccgggggagccccctctccatccttttc
cttctttccgagaattcctttgatgtttcccagccagggattgtcctcctcaagtttctt
gactttcttctttgtcttccggaggtccctctcgagttcccccatcctttttcttccact
cacccactgctcgaaaatcccttccc---t---cccc-tg---gcgtttcttcctcgatt
cggcccggctcatc-t--c--ga--caag-a-ggcg-g-cg-at--cctca-gtgctct-
ta--ctcttt-t-ctg----t---aaagaggagactgctgg--atcc--gc---cgccca
a-gttcgag-ca-tg--agcc-----ag--gtccgaacgaggga--gcgc----cctg--
---g-g--g---a-g--g--a-a--tca-g-a--g-gacga-gag--gg--g--a--tg-
a--gctgg-taaag-agg-cggggaa-----c-ggc-aa--g---g--g--a-att-ttt
cccaaaaagg--tcaaaag-agaag--g--g-c---aaaa---tt-cg-a----ag-gtt
-t---t----tcccc-a-aaacgttg-------g--aa--acatc--c--gga-a-aggg
a---a-a---a-------a--g-gt-a-ag-a---g-g---aa----aaaaaa-agggg-
gggc--ccccc-aga--tccgaaa-----gggcc---ca-c-cg--cca-a-a--tttga
aaa--g--cac-cc-c--ggg-ccg--aagg--gtt--gagaac-ac----cc-cag---
ag-g-g-agg-a-acacacac--ggag-ta--g-aac--agagaaat--cacct-----c
cagaa--gga-----ccccttc---agcgaacagaa-g--a-----------gc------
tctg-----a----gc-ggag----aggagtaagtccatagcgat-aggaggggatgcta
ggag-taagaggagaccga--agcgagga-gg-aaagcaaagaaagcaacggggctagcc
gtcaggtgttccgccccccgat-aggacacgagtgaggcttatc--ccgggga-actcgg
c--gaa-tcg-tcccc-aca-tagc---ag-a-a-c-cc-a--g-gaccccc----ttc-
c-aaa-gtga-ccg-ag-ggg-gga--g----ct-tggaac----g-t---gg-g-g-g-
-a-c-ca--gt--gga-gccatg--gg-a----tgc-tc----t---t---c-ccgat--
-tc-c-g--t---cc--aa---t--c-cc------cac--c--cc---cg-aggg--tc-
g-ccc-a-g-gaatgg--cg-gg-a-ccccactc-ca-c---t--g-gggt-ccg-c-g-
ttc-ca---tcctttcttacctgatggcc-ggcatggtcccagcct-cctcgctggcgcc
ggctgggcaacattccgaggggaccgtccc----ctcg-gtaatggcgaatgggacccaa
aaa-tctctctaga-ttccgata--------gagaatcgag---aga----aaa-ctggc
-tctcccttagccatccgaag-t-ggacgt--tg-tcc-tcctt-cggat-
>KJ744244|KJ744244|Hepatitis
gcccaggtcggaccgcgaggaggt------ggagatgccat-gccgacc-cgaag-agga
aa-gaaggacgcgagacggtgaacctgtgagcggaaaccc-g-ctttattcactggggtc
gaca-actctggg-g--ag-----aaa-agg-gcggatc-ggatg-g-g--a---agagt
-atatcctatggaaatccctggtttcccctgatgtccagcccctccccggtccgagagaa
gggggactccgggactccctgcagattggggacgaagccgcccccgggcgctcccctcga
tccaccttcgagggggttcacacccccaac--cggcgggccggctactcttctttccctt
ct-ctcgtcttcctcggtcaacctcctgagttcctcttcttcctccttgctgaggttctt
ccctcccgccgatagctgcttcttcttgttctcgagggccttccttcgtcggtgatcctg
cctctccctgtcggtgaatcctcccctgag-aggcctcttcctaggcccggagtctatct
ccatctg-gtccgt-tcgggccc---tcttcgccgggggagccccctctccatccttatc
cttctttccgagaattcctttgacgtttcccagccagggattgtcttcctcaagtttctt
gattttcctcttaaccttccggaggtccctctcgagttcctctaacttctttcttccatt
tacccactgctcgagaatctcttctc---t---tccc-cc---gcggttcctcctcgatt
cggaccggctcatc-t--c--ga--caag-a-ggcg-g-ca-gt--cctca-gtgctct-
ta--ctcttt-t-ctg----t---aaagaggagactgctgg--actc--gc---cgccca
a-gttcgag-ca-tg--agcc-----aa--ttccgaacgggaggg-tcgc----g--g-c
---g-g--g---a-a--g--g-a--tca-g-c--t-tccga-gag--gg--g--a--tg-
a--a-tgg-caaag-agt-attggaa-----c-gcc-ga--g---g--g--g-atg-tct
cccaagaaggaaaaag--g-ag-aa--g--a-c---aaga---at-cg-g----aa-g-c
-t---t----tcccc-a-taacgctg-------g--ta--acgtc--tt-gga-a-gggg
a---a-a---g-------gg-g-ga-a-gg-t---g-g---aa----aagaa--ggggt-
gggc--ctccc--ga--tccgagg-----ggccc---ag-c-gc--cca-g-g--tttgg
a-g--g--cac-tc-c--ggg-ccg--aagg--gtt--gagaat--c----cc-cag---
ag-g-g-agg-a-agccacac--ggag-tt--c-agc--agagaaat--cacct-----c
cag-a--gga-----ccccttc---agcgaacagaa-g--a-----------gc------
actg-----c----ac-gg-gtt--aggagttagaccgtagcgat-aggaggagatgcta
ggag-taggaggagaccga--ggcgagga-gg-aaagtaaagaaagcaacggggctagcc
gtcaggtgttccaccccccgag-aggggacgagtgaggcttatc--ccgggga-actcgg
c--gaa-tcg-tcccc-aca-tagc---ag-c-t-c-cc-a--g-gaccccc----ttc-
c-aaa-atga-ccg-ag-ggg-gga--g----ct-tggatc----g-t---gg-g-g-g-
-a-c-ca--gt--gga-gccatg--gg-a----tgc-tc----c---t---c-ccgat--
-tc-c-g--t---cc--at---c--c-cc------acc--c--cc---cg-aggg--tc-
g-ccc-a-g-gaatgg--cg-gg-a-ccccactc-aa-c---t--g-gggt-ccg-c-g-
ttc-ca---tcctttcttacctgatggcc-ggcatggtcccagcct-cctcgctggcgcc
ggctgggtaacattccgaggggaccgtcc-----ctcg-gcaatggcgaatgggacccag
aaa-tctctctaga-ttccgata--------gagaatcgag---aga----aaa-ctggc
-tctcccttagccatccg-ag-t-ggacgt-ccg-tcc-tcctt-cggat-
>KJ744243|KJ744243|Hepatitis
gcccaggtcggaccgcgaggaggt------ggagatgccat-gccgacc-cgaag-agga
aa-gaaggacgcgagacggtgaacctgtgagtggaaaccc-g-ctttattcactggggtc
gaca-actctggg-g--ag-----aaa-agg-gaggatc-ggatg-g-g--a---agagt
-atatcctatgggaatccctggtttcccctcacatccagcccctccccgtgtctggtgaa
gggggactccgggacgccttgcatgttggggacgaagccgcccccgggcgctcccctcga
tccaccttcgagggggttcacacctccagg--cggcgggccggctactcttctttccctt
ct-ctcgtcttcctcggtcaaccttctgagttcctcttcttcctccttgctgaggttctt
ccctcccccggacagttgcttcttcttgttcttgagggccttccttcgtcggtgatcctg
cctctcccttgcggtgaatcctcccctgag-aggcctcttcctaggcccggagtctatct
ccatctg-gtccgt-tcgggccc---tcttcgccgggggagccccctctccatccttatc
cttctttccgagaattcctttgacgtttcccagccagggattttcttcctcaagtttctt
gattttcttcttaaccttccggaggtccctctcgagttcctctaacttctttcttccatt
tatccactgctcgagagtctcttctc---t---tccc-cc---gcggttcctcctcgatt
cggaccggctcatc-t--c--ga--caag-a-ggcg-g-ca-gt--cctca-gtactct-
ta--ctcttt-t-ctg---at---aaagaggagactgctgg--accc--gc---cgccca
a-gttcgag-ca-tg--agcc-----aa-tttccgaacgggaggg-tcgc----g--g-c
---g-g--g---a-a--g--g-a--tca-g-c--t-tccga-gag--gg--g--a--tg-
a--a-tgg-caaag-agc-attggaa-----c-gcc-ga--g---g--g--g-ata-tct
cccaagaagg--aaaa--a-ag-ga--a--a-----aaga---gt-cg-g----aa-g-c
-t---t----tcccc-a-taacgctg-------g--ag--acatc--tc-gga-a-gggg
a---a-a---g-------a--g-gaca-ga-t---g-g---aa----gagaa--ggggg-
ggcc--ccccc--ga--tccgaaa-----ggccc---ga-c-gc--cca-a-g--tttgg
aga--g--cac-tc-c---gg-ccg--aagg--gtt--gagaa---ca---c--cag---
ag-g-g-agg-a-acacacac--ggag--at-c-agc--agagaaat--cacct-----c
cag-a--gga-----ccccttc---agcgaacagaa-g--a-----------gc------
actg-----c----ac-gg-gtc--aggagttagaccgtagcgat-aggaggagatgcta
ggag-taggaggagaccga--agcgagga-gg-aaagcaaagaaagcaacggggctagcc
gtcaggtgttccaccccccgag-aggggacgagtgaggcttatc--ccgggga-actcgg
c--gaa-tcg-tcccc-aca-tagc---ag-c-t-c-cc-a--g-gaccccc----ttc-
c-aaa-atga-ccg-ag-ggg-gga--g----ct-tggatc----g-t---gg-g-g-g-
-a-c-ca--gt--gga-gccatg--gg-a----tgc-tc----c---t---c-ccgat--
-tc-c-g--t---cc--at---c--c-ct------acc--c--cc---cg-aggg--tc-
g-ccc-a-g-gaatgg--cg-gg-a-ccccactc-aa-c---t--g-gggt-ccg-c-g-
ttc-ca---tcctttcttacctgatggcc-ggcatggtcccagcct-cctcgctggcgcc
ggctgggcaacattccgaggggaccgtcc-----ctcg-gtaatggcgaatgggacccag
aaa-tctctctaga-ttccgata--------gagaatcgag---aga----aaa-ctggc
-tctcccttagccatccg-ag-t-ggacgt-ccg-tcc-tcctt-cggat-
>KJ744242|KJ744242|Hepatitis
gcccaggtcggaccgcgaggaggt------ggagatgccat-gccgacc-cgaag-agga
aa-gaaggacgcgagac-gcgaacctgtgagtggaaaccc-g-ctttattcactggggac
gaca-actctggg-g--ag-----aga-agg-gagggtc-ggatg-g-g--a---agagt
-aaatcctacgggaatcccccggttccccttatgtccagcccctccccggtccgagagaa
gggggactccgggactccttgcatgttggggacgaagccgcccccgggcgctcccctcga
tccaccttcgagggggttcacacctccaac--ctgcgggccggctactcttcttttcctt
tc-ctcgtcatcctgggtcaacctcttaagttcctcttcctcctccttgctgaggttctt
ccctcccgcgctgagttgattcttcttgttcttgagggccttccttcgtcggtgatcctg
cctctccctgtcggtgaatcctcccctgag-aggcctcttcctaggtccggagtctacct
ccatctg-gtctgt-tcgggccc---tcttcgccgggggggctccttccccatccttatc
cttctttccaagaattcctttgatgtttcccagccagggattgtcttcctctagtttctt
gatcttcttcttggccttccggagatccttctcgagatcatccactaactttcttgcatt
gacccactgctcgaggactccttctc---t---tccc-gc---tcgggatttcttcgtct
cggaccggctcatctt--c--gg--caaa-g-ggcg-g-cg-gt--cctca-gtgctct-
ta--ctcttt-t-ctg----t---aaagaggagactgctgg--actc--tc---cgccca
a-g-ccgag--a-tg--ggcct----ca-gttccgagcgaagag--ccga----ac-c--
---g-g--g---a-a--g--a-g--gaa-g-c--g-cccga-gag--gg--a--g--cc-
a--a-tgc-caaag-agg-tggggat-----c-gtc-gg--a---a--g--g-tat-cgt
cccaatgacc----aa--g-ag-aa--g--g-g---aaga---aa-cg-g----aa-gcc
-t---t----tcccc-t-tgacgccg-------g--tg--aaact--ct-gga-a-tagg
a---a-g---a-------a--g-ga-a-gg-t---g-g---aa----agaaa--ggagg-
gacc--ctccc--ga--tccgagg-----ggccc---aa-c-ca--cca-a-g--tttgg
aga--g--cac-tc-c--ggg-ccg--aatg--gtc--gagtag--ca---ct-cag---
ag-g-g-agg-a-atccacac--ggag-ta--g-agc--agagaaat--cacct-----c
cag-a--gga-----ccccttc---agcgaacagagag--c-----------gc------
tgcg-----a----gc-g-------aggagtaagaccatagcgat-ggaaagagatgcta
ggag-tagggagagaccga--agcgagga-gg-aaagcaaagaaagcaacggggctagcc
ggtgggtgttccgccccccgag-aggggaagagtgaggcttatc--ccgggga-actcga
c--tta-tcg-tcccc-aca-tagc---ag-t-t-t-cc-a--g-gaccccc----ttc-
c-aaa-aaga-ctg-ag-ggg-ggtg-g----ct-agga-c----g-c---ag-g-g-g-
-a-c-ca--gt--gga-gccgtg--gg-a----tgc-tc----t---t---c-ccaat--
-ct-g-a--c---ct--ga---c--c-cc------tcc--c--cc---ag-cggg--tc-
g-ccc-a-g-gaatgg--cg-gg-a-ccccactt-ca-g---c--a-gggt-ccg-c-g-
ttc-ca---tcctttcttacctgatggcc-ggcatggtcccagcct-cctcgctggcgcc
ggctgggcaacattccgaggggaccgtccc----ctcg-gtaatggcgaatgggacccac
aaa-cctctctaga-ttccgata--------gagaatcgag---agg----aaa-gtggc
-tctcccttagccatccg-ag-t-ggacgt-acg-tcc-tcctt-cggat-
>KJ744241|KJ744241|Hepatitis
gcccaggtcggaccgcgaggaggt------ggagatgccat-gccgacc-cgaag-agga
aa-gaaggacgcgagacggtgaacctgcgagtggaaaccc-g-ctttattcactggggac
gaca-actctggg-g--ag-----aaa-agg-gaggatc-ggatg-g-g--a---agagt
-aaatcctacgggaatccgcctgttcccctgatgtccagtccctccccagtccgagcgaa
gggggactccgggacaccttgcagactggggacgaagccgcccccgggcgctcccctcga
tccaccttcgagggggttcacacctccagt--ctgcgggccggctactcttcttttcctt
tc-ctcgtcttccccggtcaacctcttaagttcctcttcctcttccctgctgaggctctt
ccctcccgagctgagttgcttcttcttgttcttgagggccttccttcgtcggtgatcctg
cctctccttgtcggtgaatcctcccctgag-aggcctcttcctaggtccggagtctactt
ccatcct-gtccgt-ccgggccc---tcttcgccggaggggctccttctccatccttatc
cttctttccgattattcccttgatgtttcccagccagggattttcatcctcaagtttctt
gatcttcttcctgaccttccggaggtccctctcgagctcctctgctctctttcttccaga
cacccactgctcgaggacctcttctc---t---ccct-cc---gcgttccttcttcttct
cggaccggctcatt-t--c--ga--caaa-g-ggcg-a-cg-gt--cctca-gtgctct-
ta--ctcttt-t-ctg---at---aaagaggagactggtgg--actc--gt---cgcccg
a-gttcgaa-ta-gg--agcc-----ac-gtgccgagagaagag--atgc----g--g-t
---a-g--g---g-a--g--a-a--gga-c-c--t-cccga-ggg--gg--g--t--ta-
c--c-tgg-ttaag-aag-cgaggaa-----a-gtc-gg--g---a--g--g-gtt--cc
cccaagaggg--ccag--g-ag-aa--c--t-c---aaga---at-cg-g----at-gag
-t---c----tccct-t-tgacgctg-------g--aagcgcatc--tt-gga-a-tggg
a---a-c-c-a-------a--g-ga-a-gg-t---g-g---aa----a--aa--ggagg-
gagc--ctccc--ga--tccgaat-----ggtcc---gg-c-gt-ccag-a-a--tttgg
aaa--a--c-c-tc-c--gga-ccg--taag--gta--gagttt--t----ccccag---
ag-g-g-aga-g-catcacac--ggag-tt--g-gac--agagaaat--cacct-----c
cag-a--gga--aa-ccccttc---agcgaacagag-g--c-----------gc------
ttcg-----a----gc-gg---t--aggagtaaggccatagcgat-aggaggagatgcta
ggag-tagggggagaccga--agcgagga-ga-aaagcaaagaaagcaacggggctagca
ggcaggtgttccgcctcccgag-aggggacgagtgaggcttatc--ccgggga-actcgg
c--gaa-tcg-tcccc-atc-tagc---ag-a-g-c-cc-c--g-gaccccc----ttc-
c-aaa-gaga-ccg--gaggg-ggtg-a----ct-aggaac----a-c---cg-g-g-g-
-a-c-ag--gtc-ggg-tccgtg--gg-a----tgc-tt----t---t---c-ccgat--
-tc-c-g--t---ccc-aa---c--c-ct------tcc--c--cc---ga-gagg--tca
c-ccc-a-gcggatgg--ca-gg-a-ccccactc-tg-c---a--g-ggtt-tcg-c-g-
ttc-ca---tcctttcttacctgatggcc-ggcatggtcccagcct-cctcgctggcgcc
ggctgggcaacattccgaggggaccgtccc----ctcg-gtaatggcgaatgggacccag
atc-tctctttggc-ttccaaaa--------gagaagcaag---aga----aaa-ctggc
-tctcccttagccatccg-ag-t-ggacgt-cag-tcc-tcctt-cggat-
>KJ744240|KJ744240|Hepatitis
gcccaggtcggaccgcgaggaggt------ggagatgccat-gccgacc-cgaag-agga
aa-gaaggacgcgagac-gcgaacctgtgagtggaaaccc-g-ctttattcactggggac
gaca-actctggg-g--ag-----aga-agg-gagggtc-ggatg-g-g--a---agagt
-atatcctacgggaatcctccggaaccccttatgtccagcccctccccggtccgagtgaa
gggggactccggaactccttgcatgctggggacgaagccgcccccgggcgctcccctcga
tccaccttcgagggggttcacacctccaac--ctgcgggccggctactcttcttttcctt
tc-ctcgtcttcccgggtcaacctcttaagttcctcttcctcctccttgctgaggttctt
gcctcccgagctgagttggttcctcttgttctcgagggccttccttcgtcggtgatcctg
cctctccctgtcggtgaatcctcccccgag-aggcctcttcctaggtccggagtctactt
ccatccg-gtccgc-tcgggcct---tcttcgccgggggggctccttccccatccttatc
cttctttccaagtattcctttgatatttcccagccagggattatcttcctctagtttctt
gatcttcttcttgaccttttggagttccctttcgagatcttcctgttttcttcttccatt
gacccactgctcgagaacctcttctc---t---cccc-cc---tcgcttcttcttcgact
cggaccggctcatctt--c--ga--caaa-g-ggcg-g-ca-gt--cctca-gtactct-
ta--ctcttt-t-ctg----t---aaagaggagactgctgg--acct--tc---cgccca
a-gttcgag--a-tg--ggcct----ca-gttccgagcgaagag--acga----gacg--
---g-g--g---a-g--g--g-a--tca-g-c--g-cccga-gag--gg--a--g--tc-
a--a-tgg-taaag-agt-gggagat-----c-gtc-gg--a---g--g--g-aat-cat
ccttccggg---ccaa--g-ag-aa--g--g-g---aaaa---aa-cg-g----aa-gct
-t---t----tcccc-a-taacgctg-------g--ta--aaatc--tt-gga-a-gagg
a---a-g---a-------a--g-ga-a-gg-t---g-g---aa----agaaa--ggagg-
gacc--ctccc--ga--tccgagt-----ggccc---gg-c-ca--ccg-a-g--tttgg
agg--g--cac-tc-c--ggg-ctc--aacg--gtt--gagtag--ca---ct-cgg---
ag-g-g-agg-a--accacac--ggag-ta--g-aac--agagaaat--cacct-----c
cag-a--gga-----ccccttc---agcgaacaaag-g--a-----------cc------
atca-----g---agc-gg---c--aggagtgagaccatagcgat-aggaggggatgcta
ggag-ttaggggagacccg--agcgagga-ga-aaagtaaagaaagcaacggggctagca
ggtaggtgttccgcctcccgag-aggggacgagtgaggcttatc--ccgggga-actcgg
c--gaa-tcg-tcccc-aca-tagc---ag-a-g-c-cc-c--g-gaccccc----ttc-
c-aaa-aaga-ccg-ag-ggg-ggtg-g----ct-aggaac----a-----aa-g-g-g-
-a-c-cg--gg--ggg-tccgtg--gg-a----tgc-tt----t---t---c-ccgat--
-tc-c-g--c---cc--aa---c--c-aa------ccc--c--cc---aa-gagg--tc-
c-ccc-a-g-gaatgg--cg-gg-a-ccccacct-ca-g---c--g-gagt-ccg-c-g-
ttc-ca---tcctttcttacctgatggcc-ggcatggtcccagcct-cctcgctggcgcc
ggctgggcaacattccgaggggaccgtccc----ctcg-gtaatggcgaatgggacccag
aac-tctctttagc-ttccgaga--------gagaagcaag---aga----aaa-ctggc
-tctcccttagccatccg-aggt-ggacgt-tgt-cct-tcctt-cggat-
>KJ744238|KJ744238|Hepatitis
gcccaggtcggaccgcgaggaggt------ggagatgccat-gccgacc-cgaag-agga
aa-gaaggacgcgagac-gcgaacctgtgagtggaaaccc-g-ctttattcactggggtc
gaca-actctggg-g--ag-----aga-agg-gaggatc-agctg-g-g--a---agagt
-atatcctacgggaatccctggtttccccttgtgtccagcccctccccagtccgactgaa
gggggactccggaacaccttgcatgctggggacgaagccgcccccgggcgctcccctctg
tccaccttcgagggggttcacacccccaac--cggcgggccggctactcttctttccctt
ct-ctcgtcttcctcggtcaacttcctgagttcctcttcttcttccctgctgaggttctt
ccctcccgcgatcagctgctttctcttgttcttgagggccttccttcgtcggtgatcctg
cctctccctgtcggtgaatcctcccctgag-aggcctcttcctaggcccggaatctatct
ccatctg-gtctgc-gcggggcc---tcttcgccggggagggcccttctccatccttctc
cttctttccgagaattcctttgatgtttcccagccagggattgtcgtcctctagcttctt
gatcttcttcttgaccttccggagatctctctcgagctcatccatctttcttcttccatt
cacccactgctcgagaatgtcttctc---t---cccc-cc---gcggcttttcttcgact
cggaccggctcatc-t--c--ga--caag-a-ggcg-g-ca-gt--cctca-gtactct-
ta--ctcttt-t-ctg----t---aaagaggagactgctgg--actc--gc---cgccca
a-gttcgag-ca-tg--ggcca----ca-gttccgagcgaagatc-ccgc----g--g--
---a-g--g---g-a--g--g-a--ttg-g-c--a-tccga-gag--gg--g--a--tg-
a--a-tgg-caaag-agt-ggaggaa-----c-gtc-ga--g---g--a--g-aac-cct
cccaagaagg--acaa--g-ag-ag--a-tt-c---ggga---ag-cg-g----ac-gac
-t---t----tcccc-a-aaacgctg-------g--ag--acatc--tt-gga-a-gggg
a---a-a---g-------a--g-ga-g-ggat---g-g---aa----gagaa--gaagc-
ggac--tcccc--ga--tccgagg-----gtccc---gg-c-ca--cca-a-g--tttgg
aaa--g--cac-tc-c--ggg-cca--aatg--gtt--gagtag--ca---ct-cag---
ag-g-g-agg-a-atccacac--ggag--gt-a-agc--agacaaat--cacct-----c
cag-a--gga-----ccccttc---agcgaacagagag--c-----------gc------
tgcg-----c----gc-g-------aggagtaagaccatagcgat-ggaaagagatgcta
ggag-tagggagagaccga--agcgagga-gg-aaagcaaagaaagcaacggggctagcc
ggtgggtgttccgccccccgag-aggggaagagtgaggcttatc--ccgggga-actcga
c--tta-tcg-tcccc-aca-tagc---ag-t-t-t-cc-a--g-gaccccc----ttc-
c-aaa-aaga-ctg-ag-ggg-ggtg-g----ct-agga-c----g-c---ag-g-g-g-
-a-c-ca--gt--gga-gccgtg--gg-a----tgc-tc----t---t---c-ccgat--
-ct-g-a--c---ct--ga---c--c-cc------tcc--c--cc---ag-cggg--tc-
g-ccc-a-g-gaatgg--cg-gg-a-ccccactt-ca-g---c--a-gggt-ccg-c-g-
ttc-ca---tcctttcttacctgatggcc-ggcatggtcccagcct-cctcgctggcgcc
ggctgggcaacattccgaggggaccgtccc----ctcg-gtaatggcgaatgggacccac
aaa-cctctctaga-ttccgata--------gagaatcgag---aga----aaa-gtggc
-tctcccttagccatccg-ag-t-ggacgt-acg-tcc-tcctt-cggat-
>KJ744237|KJ744237|Hepatitis
gcccaggtcggaccgcggggaggt------ggagatgccat-gccgacc-cgaag-agga
aa-gaaggacgcgagacggtgaacctgtgagtggaaaccc-g-ctttattcactggggtc
gaca-actctgag-g--ag-----aaa-agg-gaggatc-ggatg-g-a--a---agagt
-agatcctatgggaatccccggttacccctcgtgtccagcccgtccccggtccggctgaa
gggggactccgggaccccttgcatgttggggacgaagccgcctccgggcgctcccctcgg
tccaccttcgagggggttcacacctccagt--cgacgggccggctactcttctttccctt
ct-ctcgtcttcctcggtcaacctcttaagttcctcttcttcctccctgctgaggttctt
tcctcccgcgctcagctgcttcctcttgttcttgagggccttccttcgtcggtgatcctg
cctctccctgtcggtgaatcctcccctgag-aggcctcttcctaggtccggaatctatct
ccatctg-gtctgt-tcgggccc---tcttcgccgggggagccccctctccatccttatc
cttctttccgagaattcctttgatgtttcccagccagggattttcgtcctcaagtttctt
gatcttcttcttgaccttccggagatctttctcgagttcctctaacttctttcttccgtt
cacccactgttcgaggacatcctctc---t---tccc-cc---gcggttcttcttcgact
cggaccggctcatc-t--c--ga--caag-a-ggcg-g-ca-gt--cctca-gtactct-
ta--ctcttt-t-ctg----t---aaagaggagactgctgg--accc--gc---cgccca
a-gttcgag-ca-tg--agcc-----aa-atgccgaacgaagaga-acgc----g--a--
---g-t--g---g-a--g--g-a--tca-g-a--g-gacga-gag--gg--g--a--tg-
a-ga-tgg-taaag-aag-agaggat-----c-gcc-ga--g---g--g--g-aca-cct
cccaagaggg--caaa--g-ag-aa--g--g-c---aaga---at-cg-g----ag-gct
-----c----tccct-a-tgacgctg-------g--ag--acatc--ct-gga-a-gggg
a---a-a---g-------a--g-ga-a-gg-t---g-g---aag---aaaaa--ggggc-
gggc--ccccc--ga--tccgagg-----ggtcc---ga-c-gg--cca-a-g--tttgg
gag--g--cac-tc-c--ggg-ccg--cagg--gtt--gagaag--t----cc-cag---
ag-g-g-agg-a-atccacgc--ggag--at-a-agc--ggagaaac--cacct-----c
cag-a--gga-----acccttc---agcgaacagag-g--c-----------gc------
ttcg-----a----gc-gg---t--aggagtaaggccatagcgat-aggaggagatgcta
ggag-tagagggagaccga--agcgagga-gg-aaagtaaagaaagcaacggggctagtc
ggcaggtgttccgcctcccgag-aggggacgagtgaggcttatc--ccggagc-attcga
c--tta-tcg-tcccc-aca-tagc---ag-a-g-c-cc-c--g-gaccccc----tca-
g-aaa-gtga-ccg-ag-gga-ggc--g----ct-aggatc----g-c---gg-g-g-gc
-a-c-cg--gt--gga-gccatg--gg-a----tgc-tc----c---t---t-ccgat--
-tc-c-g--t---cc--at---c--c-ct------cct--c--cc---ag-gggg--tc-
g-ccc-a-g-gaatgg--cg-gg-a-ccccactt-ca-t---c--a-gggt-ccc-c-g-
ttc-ca---tcctttcttacctgatggcc-ggcatggtcccagcct-cctcgctggcgcc
ggctgggcaacattccgaggggaccgtccc----ctcg-gtaatggcgaatgggacccag
aaa-tctctctaga-ttcccaga--------gagaatcgag---aga----aaa-ctggc
-tctcccttagccatccg-ag-t-ggacgt-gtg-tcc-tcctt-cggat-
>KJ744235|KJ744235|Hepatitis
gcccaggtcggaccgcgaggaggt------ggagatgccat-gccgacc-cgaag-agga
aa-gaaggacgcgagac-gcgaacctgtgagtggaaaccc-g-ctttattcactggggac
gaca-actctggg-g--ag-----aga-agg-gagggtc-ggatg-g-g--a---agagt
-atatcctacgggaatcccccggttccccttatgtccagcccctccccggtccgagtgaa
gggggactccgggactccttgcatgctggggacgaagccgcccccgggcgctcccctcga
tccaccttcgagggggttcacacccccaac--ctgcgggccggctactcttcttttcctt
tc-ctcgtcttcccgggacaacctctcgagttcctcttcctcctccttgctgaggttctt
gcctcccgagctgagctgcttcttcttgttctcgagggccttccttcgtcggtgatcctg
cctctccctgtcggtgaatcctcccctgag-aggcctcttcctaggtccggagtctgcct
ccatctg-gtccgt-tcgggccc---tcttcgccgggggagccccctctccatccttatc
cttctttccgagaattcctttgatgttccccagccagggattttcgtcctctatcttctt
gagtttcttctttgtcttccggaggtctctctcgagttcctctaacttctttcttccggc
cacccactgctcgaggatctcttctc---t---ccct-cc---gcggttcttcctcgact
cggaccggctcatc-t--c--gg--ctag-a-ggcg-g-ca-gt--cctca-gtactct-
ta--ctcttt-t-ctg----t---aaagaggagactgctgg--actc--gc---cgcccg
a-gcccgag-cc-tg--agcc-----aa-gttccgagcgaggag--acgc----g--g--
---g-g--g---g-a--g--g-a--tca-g-c--t-cccga-gag--gg--g--a--tg-
t-ca-cgg-taaag-agc-attggaa-----c-gtc-gg--a---g--a--a-act-act
cccaagaag---caaa--g-ag-ag--gtct-t---agga---ag-cg-g----ac-gag
-----a----tcccc-a-caacgccg-------g--ag--aatct--ct-gga-a-gggg
a---a-a---g-------a--g-ga-a-gg-t---g-g---aag---aaaaa--ggggc-
gggc--ctccc--ga--tccgagg-----ggccc---ga-t-c---cca-g-a--tctgg
aga--g--cac-tc-c--ggc-ccg--aagg--gtt--gagtag--ca---ct-cag---
ag-g-g-agg-a-atccactc--ggag--at-g-agc--agtgatcc--cacct-----c
cag-a--gga-----ccccttc---agcgaacagaa-g--a-----------cc------
tcca-----g---agc-gg---c--aggagtaagaccatagcgat-aggaggagatgcta
ggag-tgaggggagtcccg--agcgagga-gg-aaagtaaagaaagcaacggggctagca
ggtgggtgttccgcctcccgag-aggggacgagtgaggcttatc--ccgggga-actcgg
c--gaa-tcg-tcccc-aca-tagc---ag-a-g-c-cc-g--g-accccct----tcc-
a-aaa-gaga-ccg-ag-ggg-ggtg-g----ct-aggaac----a-g---ag-g-g-g-
-t-c-gg--gt--ggg-tccgtg--gg-a----tgc-tc----t---t---c-ccgat--
-tc-c-g-cc---cc--aa---c--c-ca------ccc--c--cc---ga-gagg--tcc
c-ccc-a-g-gaatgg--cg-gg-a-caccactt-ca-g---c--g-gagt-ccg-c-g-
ttc-ca---tcctttcttacctgatggcc-ggcatggtcccagcct-cctcgctggcgcc
ggctgggcaacattccgaggggaccgtccc----ctcg-gtaatggcgaatgggacccag
aac-tctctttagc-ttccaaaa--------gagaagcaag---aga----aaa-ctggc
-tctcccttagccatccg-aggt-ggacgt--tg-tcc-tcctt-cggat-
>KJ744234|KJ744234|Hepatitis
gcccaggtcggaccgcgaggaggt------ggagatgccat-gccgacc-cgaag-agga
aa-gaaggacgcgagac-gcgaacctgtgagtggaaaccc-g-ctttattcactggggtc
gaca-actctggg-g--ag-----aaa-agg-gaggatc-agatg-g-g--a---agagt
-agatcctacgggaatccccgatctcccctcgtgtccagcccctccccggtccggtggaa
gggggactccgggattccttgcatgctggggacgaagccgcctccgggcgctcccctcga
tccaccttcgagggggttcacacctccaac--cggcgggccggctactcttctttccctt
ct-ctcgtcttcctcggtcaacctcttaagttcctcttcttcctccttgctgaggctctt
ccctcccgagctcagctgcttcttcttgttcttgagggccttccttcgtcggtgatcctg
cctctccctgtcggtgaatcctcccctgag-aggcctcttcctaggtccggaatctactt
ccatctg-gtctgt-tcgggccc---tcttcgccgggggagccccctctccatccttatc
cttctttccgagaattcctttgatgtttcccagccagggattgtcatcctctagtttctt
gatcttcttcttagtcttccggaggtccctctcgagttcctccaacttctttcttccact
cacccactgctcgagaatctcttctc---t---tcca-tc---gcgcttcttcttcgatt
cggaccggctcatc-t--c--ga--caag-a-ggcg-g-ca-gt--cctca-gtgctct-
ta--ctcttt-t-ctg----t---aaagaggagactgctgg--actc--gc---cgccca
a-gttcgag-ca-tg--agcc-----ac-gttccgaacgaagag--acgc----g--a-g
--gg-g--a---a-g--g--g-g--ata-g-t--g-ctcga-gag--gg--a--g--tg-
a----cgg-taaag-agc-attggaa-----c-gcc-ga--g---g--g--g-atg-tct
cccaagaaga--aaaa--g-ag-ag--gatt-c---aaga---ag-tg-g----ga-gac
-----t----tcccc-a-taacgctg-------g--ag--acatc--ct-gga-a-gggg
a---a-a---g-------a--g-gatg-gg-t---g-g---aaa---gaaaa--ggggcg
gggc--ccccc--ga--tccgagg-----ggccc---aa-c-g---cca-g-g-atttgg
gag--g--cat-tc-c--ggc-ccg--aagg--gtt--gagaag--ca---cc-cag---
ag-g-g-agg-a-atccacac--ggag-ta--g-aac--agacaaat--cacct-----c
cag-a--gga-----ccccttc---agcgaacagag-g--c-----------gc------
ttcg-----a----gc-gg---t--aggagtaaggccatagcgat-aggaggagatgcta
ggag-tagggggagaccga--agcgagga-gg-aaagcaaagaaagcaacggggctagcc
ggtaggtgttccgccccccgag-aggggacgagtgaggcttatc--ccggagc-attcga
c--tta-tcg-tcccc-aca-tagc---ag-a-a-c-cc-c--g-gaccccc----tcc-
a-aaa-gtga-ccg-ag-gga-ggc--g----ct-aggatc----g-c---gg-g-g-g-
-aac-cg--gt--gga-tccgtg--gg-a----tgc-tc----t---t---c-ccgat--
-tc-t-g--t---cc--ac---t--c-cc------ccc--t--cc---ag-gggg--tc-
g-ccc-a-g-gaatgg--cg-gg-a-ccccactt-ca-t---c--a-gggt-ccc-c-g-
ttc-ca---tcctttcttacctgatggcc-ggcatggtcccagcct-cctcgctggcgcc
ggctgggcaacattccgaggggaccgtcc-----ctcg-gtaatggcgaatgggacccag
aaa-tctctctaga-ttcccaga--------gagaatcgag---aga----aaa-ctggc
-tctcccttagccatccg-ag-t-ggacgt-tcg-tcc-tcctt-cggat-
>KJ744233|KJ744233|Hepatitis
gcccaggtcggaccgcgaggaggt------ggagatgccat-gccgacc-cgaag-agga
aa-gaaggacgcgagac-gcgaacctgtgagtggaaaccc-g-ctttattcactggggac
gaca-actctggg-g--ag-----aaa-agg-gtggatc-ggatg-g-g--a---agagt
-agatcccatgggaatccgctggttcccctgatgtccagtccctccccagtccgagtgaa
gggggactccgggacttcttgcagactggggacgaagccgcccccgggcgctcccctcgg
accgccttcgagggggttcacacctccaac--ccgcgggccggctactcttcttttcctt
tc-ctcgtcttccccggtcaacctcttaagttcctcttcttcttccttgctgaggctctt
ccctcccgagctgagctgcttcttcttgttcttgagggccttccttcgtcggtgatcctg
cctctccctgtcggtgaatcctcccctgag-aggcctcttcctaggtccggagtctgcct
ccatctg-gtccgt-tcgggccc---tcttcgccgggggagccccctctccatccttatc
cttctttccgagaattcctttgatgttccccagccagggattttcgtcctctatcttctt
gagtttcttctttgtcttccggaggtctctctcgagttcctctaacttctttcttccggc
cacccactgctcgaggatctcttctc---t---ccct-cc---gcggttcttcctcgact
cggaccggctcatc-t--c--gg--ctag-a-ggcg-g-ca-gt--cctca-gtactct-
ta--ctcttt-t-ctg----t---aaagaggagactgctgg--actc--gc---cgcccg
a-gcccgag-cc-tg--agcc-----aa-gttccgagcgaggag--acgc----g--g--
---g-g--g---a-a--g--g-a--tca-g-c--t-cccga-gag--gg--g--a--tg-
t-ca-cgg-taaag-agc-attggaa-----c-gtc-gg--a---g--a--a-act-act
cccaagaag---caaa--g-ag-ag--gtct-t---agga---ag-cg-g----ac-gag
-----a----tcccc-a-caacgccg-------g--ag--aatct--ct-gga-a-gggg
a---a-a---g-------a--g-ga-a-gg-t---g-g---aag---aaaaa--ggggc-
gggc--ctccc--ga--tccgagg-----ggccc---ga-t-c---cca-g-a--tctgg
aga--g--cac-tc-c--ggc-ccg--aagg--gtt--gagtag--ca---ct-cag---
ag-g-g-agg-a-atccactc--ggag--at-g-agc--agagaaatcccacct-----c
cag-a--gga-----ccccttc---agcgaacagag-g--c-----------gc------
ttcg-----a----gc-gg---t--aggagtaaggccatagcgat-aggaggagatgcta
ggag-tagggggagaccga--agcgagga-gg-aaagcaaagaaagcaacggggctagcc
ggtgggtgttccgccccccgag-aggggacgagtgaggcttatc--ccgggga-actcgg
c--gaa-tcg-tcccc-atc-tagc---ag-a-g-c-cc-g--g-accccct----tcc-
a-aaa-gaga-ccg-ga-ggg-ggtg-a----ct-gagaac----a-c---tc-g-g-g-
-c-c-cg--gtc-ggg-tccatg--gg-a----tgc-tc----t---t---c-ccgat--
-tc-c-g--t---ca--aa---c--c-ct------tcc--c--cc---ga-gggg--tc-
c-ccc-a-gtggatga--cg-ag-a-acccactc-tg-c---a--g-ggtt-tcg-c-g-
ttc-ca---ccctttcttacctgatggcc-ggcatggtcccagcct-cctcgctggcgcc
ggctgggcaacattccgaggggaccgtccc----ctcg-gtaatggcaaatgggacccaa
aac-tctctttatc-ttccaaaa--------gaaaagcaag---aaa----aaa-ctggc
-tctcccttacccatccg-ag-t-ggacgt-cac-tcc-tcctt-cagat-
>KJ744232|KJ744232|Hepatitis
gcccaggtcggaccgcgaggaggt------ggagatgccat-gccgacc-cgaag-agga
aa-gaaggacgcgagacggtgaacctgtgagtggaaaccc-g-ctttattcactggggtc
gaca-actctggg-g--ag-----aga-agg-gtggatc-ggatg-g-g--a---agagt
-atatcctatgggaatccccggtctcccctcacgtccagcccctccccggcccgagagaa
gggggactccgggacaccttgcatgctggggacgaagccgcccccgggcgctcccctctg
tccaccttcgagggggttcacacctccagt--cggcgggccggctgctcttctttccctt
ct-ctcgtcttcctcggtcaacctcttgagttcctcttcttcctccctgctgaggctctt
ccctcccccggccagctgcttcctcttgttcttgagggccttccttcgtcggtgatcctg
cctctccctgtcggtgaatcctcccctgag-aggcctcttcctaggtccggagtctattt
ccatatg-gtccgt-ccgggcct---tcttcgccgggggagccccctctccatccctatc
cttctttccgagaattcctttgatgttccccagccaggggttctcgtcctcgagtttctt
gatcttcttccttgtcttccggaggtccctctcgagctcctctaacctttttcttccatt
cacccactgctcgagaacgtcttctc---t---tccc-tc---gcgcttcctcctcgact
cggaccggctcatc-t--c--ga--caag-a-ggcg-g-ca-gt--cctca-gtgctct-
ta--ctcttt-t-ctg----t---aaagaggagactgctgg--actc--gt---cgcccg
a-gttcgag-ca-tg--agcc-----aa-gagccgggcgaggaga-acgc----g--g--
---g-g--g---a-a--g--g-a--tcg-g-c--g-accga-gag--gg--g--a--tg-
a-ac-tgg-taaga-ggc--ggggaa-----c-gcc-ga--g---g--g--g-ata-tct
cccaagaggg--caag--g-ag-aa--g--a-c---aaga---at-cg-g----ac-gac
-t---c----cccct-a-tgacgcta-------a--ag--acatc--ct-gga-a-gggg
a---a-a---g-------a--g-ga-g-gg-t---g-g---aaa---agaaa--ggggc-
gggc--ctccc--gc--tccgagg-----ggccc---gg-c-gg--cca-a----cctgg
aaa--g--cac-tc-c--ggc-ccg--aagg--gtt--gagtag--ca---cc-cag---
ag-g-g-agg-a-atccactc--ggag-t---g-aac--agagaaat--cacct-----c
cag-a--gga-----ccccttc---agcgaacagag-g--a-----------gc-----c
ttcg-----c----gg-ga---t--aggagtaagaccatagcgat-ggggggagatgcta
ggag-taagaggagaccga--agcgagga-gg-aaagcaaagatagcaacggggctagcc
gtcaggtgttccgccccccgag-aggggaagagtgaggcatatc--ccgggga-actcga
c--tta-gcg-tccac-atc-tagc---ag-t-t-c-cc-g--g-ggcccct----ctc-
g-aaa-ggga-tcg-ag-ggg-gga--g----ct-aggaac----g-c---gg-g-gtg-
-g-g-cc--gc--ggg-gccatg--gg-a----tgc-tc----c---t---c-ccgat--
-tc-c-g--t---cc--aa---c--c-cc------cac--c--cc---aaaaggg--tc-
g-ccc-a-g-gaatgg--cg-gg-a-ccccactc-tg-t---c--g-gggt-ccg-c-g-
ttc-ca---tcctttcttacctgatggcc-ggcagggtcccagcct-ccccgctggcgcc
ggctgggcaacattccaaggggacagtcc-----ctcg-gcaatggcaaagggaacccaa
aaa-tctctctaaa-ttccaata--------aaaaatcaaa---aga----aaa-cgggt
-tctcccttacccatcca-ag-t-gaacct-ccg-tcc-tcctt-cgaat-
>KJ744231|KJ744231|Hepatitis
gcccaggtcggaccgcgaggaggt------ggagatgccat-gccgacc-cgaag-agga
aa-gaaggacgcgagac-gcgaacctgtgagtggaaaccc-g-ctttattcactggggtc
gaca-actctggg-g--ag-----aga-agg-gaggatc-ggatg-g-g--a---agagt
-atatcctatgggaatccctggtttcccctcacgtccagcccctccccggtccgagtgaa
gggggactcgggaactccttgcatgctggggacgaagccgcccccgggcgctcccctcga
tccgccttcgagggggttcacacctccagg--cggcgggccggctactcttctttccctt
ct-ctcgtcttcaatggtcaacttctcgagttcctcttgttcctccctgctgaggctctt
ccctcccccggccagctgcttcttcttgttcttgagggccttccttcgtcggtgatcctg
cctctccctgtcggtgaatcctcccctgag-aggcctcttcctaggtccggtgtctacct
ccatctg-gtccgt-tcgggccc---tcttcgccgggggagccccctctccatccttatc
cttctttccgagaattcctttgatgtttcccagccagggattgtcttcctctagtttctt
gattttcttcttctccttccggagatttctctcgagatcctcgactaactttcttgaatt
cacccacttctcaagaacctcttccc---t---tccg-tc---gcgcttccgcctcgatt
cggaccggctcatc-t--c--gg--caag-a-ggcg-g-ca-gt--cctca-gtgctct-
ta--ctcttt-t-ctg----t---aaagaggagactgctgg--actc--gc---cgcccg
t-gtccgag-ca-tg--agcc-----aa--ttccgaacgagagga-acgc----g--t-t
---c-g--g---a-g--g--g-a--tca-g-c--g-ccgga-gag--gg--g-----tg-
a-a--ttccaaaga-agc--ggggaa-----t-ttc-gg--a---g--a--a-aat-tct
cccaagatgg--ggaa--g-ag-aa--g--a-c---aaga---at-cg-g----aa-gac
-t---c----tcccc-a-tgacgctg-------g--ag--acatc--ct-gga-a-gggg
a---a-a---g-------a--g-ga-t-gg-g---t-g---gaa---aagaa--ggggc-
gggc--ctccc--ga--tccgagg-----ggccc---aa-c-ta--cca-a-g--tttgg
aga--g--cac-tc-c--ggg-ccg--aagg--gga--gagtag--tc---tc-cag---
ag-g-g-agg-a-atccacac--ggag-ta--g-aac--agagaaat--cacct-----c
cag-a--gga-----ccccttc---agcgaacagaa-g--a-----------gc------
cttg-----c----ac-gg---gataggagtaagaccatagcgat-ggggggacatgcta
ggag-tgggaagcgaccaa--agcgagga-gg-aaagcaaagaaagcaacggggctagcc
gtcaggtgttcctccccccgag-aggggacgagtgaggcttatc--ccgggga-actcga
c--gaa-tcg-tcccc-aca-tagc---ag-a-g-t-cc-c--g-agcccct----tcc-
g-aaa-gtga-ccg-ag-ggg-gga--g----ct-tggagc----g-c---gg-g-g-g-
-a-c-ca--gt--gga-gccatg--gg-a----tgc-tc----c---t---c-ccgat--
-tc-c-g--t---cc--at---c--c-cc------acc--c--cc---aggaggg--tc-
g-ccc-a-g-gaatgg--cg-gg-a-ccccactc-aa-c---t--g-gggt-ccg-c-g-
ttc-ca---tcctttcttaccttgtggcc-ggcatggtcccagcct-cctcgctggcgcc
ggctgggcaacattccgaggggaccgtccc----ctcg-gtaatggcgaatgggacccag
aaa-tctctctaga-ttcccaaa--------gagaatcgag---aga----aaa-ctggc
-tctcccttagccatccg-ag-t-ggacgt-gcg-tcc-tcctt-cggat-
>KJ744230|KJ744230|Hepatitis
gcccaggtcggaccgcgaggaggt------ggagatgccat-gccgacc-cgaag-agga
aa-gaaggacgcgagac-gcgaacctgtgagtggaaaccc-g-ctttattcactggggtc
gaca-actctggg-g--ag-----aga-agg-gagggtc-ggctg-g-g--a---agagt
-atatcctatgggaatccctggtttccccttatgtccagtccctccccggtccgagtaaa
gggggactccgggactccttgcatgctggggacgaagccgcccccgggcgctcccctcgc
ttcaccttcgagggggttcacacccccaac--ctgcgggccggctactcttctttccctt
ct-ctcgtcttcctcggtcaacctcttgagttcctcttcctcctccttgctgaggctctt
tccccctgccgatagctgcttcttcttgttcttgagggccttccttcgtcggtgatcctg
cctctccctgtcggtgaatcctcccctgag-aggcctcttcctaggtccggagtctactt
ccatctg-gtccgt-tcgggccc---tcttcgccgggggagccccctctccatcctcatc
cttctttccgagaattcctttgatgtttcctagccagggattttcatcctcaagtttctt
gactttcttctcaaccttccggaggtctctcttgagttcctctaacttctttcttccgct
cacccactgctcgagaacctcttctc---t---ctcc-cc---gcgctttttccttcttt
cggaccggctcatctt--c--ga--ctag-a-ggcg-a-cg-gt--cctca-gtactct-
ta--ctcttt-t-ctg----t---aaagaggagactgctgg--acct--gt---cgcccg
a-gttcgag--a-tg--agcc-----aaagttccgaacaaggat--ccgc----g--g--
---g-a--g---a-gc-a--g-a--tca-g-c--g-cccga-gag--gg--g-----ta-
a-gt-cgg-taaag-agc-attggaa-----c-gtc-ag--a---g--a--t-aca-act
cccaagaaggaaaaaa--g-ag-aa--g--g-c---aaga---ag-cg-g----at-gca
-t---t----tcccc-a-caacgccg-------t--ga--aactc--ta-gga-a-gggg
a---a-a---g-------a--g-gg-aagg-t---g-g---aag---agaag--gaggc-
gggc--ctccc--ga--tccgagg-----ggccc---gg-c-gg--cca-a-g--tttgg
agg--g--cac-tc-c--ggc-ccg--aagg--gtt--gag-ag--tac--cc-cag---
ag-g-g-agg-a-agccacac--ggag-ta--g-aac--agagaaat--cacct-----c
cag-a--gga-----ccccttc---agcgaacagaa-g--g-----------gc------
gcat-----c----gc-gg---ga-gggagt-agaccatagcgat-aggaggggatgcta
ggag-ttaggggagaccga--agcgagga-gg-aaagcaaagaaagcaacggggctagca
ggtgggtgttccgccccccgag-agggaacgagtgaggcttatc--ccgggga-actcga
c--tta-tcg-tcccc-aca-tagc---ag-t-t-t-cc-c--g-gaccccc----ttt-
c-aaa-gtga-ccg-ag-ggg-ggtg-a----ct-tcgaac----a-c---tg-g-g-g-
-a-c-ca--gt--gga-gccatg--gg-a----tgc-tc----t---t---c-ccgat--
-tc-c-g--c---cca-aa-ctc--c-tt------ccc--c--cc---a--aggg--tc-
g-ccc-a-g-gaatgg--cg-gg-a-ccccactc-tg-----c--a-gggt-ccg-c-g-
ttc-ca---tcctttcttacctgatggcc-ggcatggtcccagcct-cctcgctggcgcc
ggctgggcaacattccgaggggaccgtccc----ctcg-gtaatggcgaatgggacccac
aaa-tctctctaga-ttcccaga--------gagaagcgag---aga----aaa-gtggc
-tctcccttagccatccg-ag-t-ggacgt-gcg-tcc-tcctt-cggat-
>KJ744229|KJ744229|Hepatitis
gcccaggtcggaccgcgaggaggt------ggagatgccat-gccgacc-cgaag-agga
aa-gaaggacgcgagacggtgaacctgtgagtggaaaccc-g-ctttattcactggggtc
gaca-actctggg-g--ag-----aga-agg-gaggatc-agctg-g-g--a---agagc
-acatcccacgggaatccccggtctcctctcaggtccagcccctccccggtccgagtgaa
gggagattccgggactccttgcatgctggggacgaagccgcccccgggcgctcccctcga
tccaccttcgagggggttcacacccccaac--ccgcgggccggctactcttccttccctt
ct-ctcgtcttcctcggtcaacttcctgagttcctcttcttcttccttgctcaggctctt
ccctcccgcgctcagctgcttcttcttgttcttgagggccttccttcgtcggtgatcctg
cctctccttgtcggtgaatcctcccctgag-aggcctcttcctaggcccggagtctatct
ccatctg-gtccgt-ccgggccc---tcttcgctgggggggccccctctccatccttgtc
cttctttccgagaatccctttgatgtttcccagccagggattctcatcctcaagcttctt
gactttcttctttgtcttccggagctctctctcgagttcctctaacttctttcttgcacc
cacccactgctcgagaacatcttctc---t---tccc-cc---gcggtgtttcctcgact
cggaccggctcatc-t--c--ga--caag-a-ggcg-g-ca-gt--cctca-gtactct-
ta--ctcttt-t-ctg----t---aaagaggagactgctgg--actc--gc---cgccca
a-gttcgag-ca-tg--agcc-----aa--ttccgagcgaggatc-cctc----g--g--
---g-g--g---a-a--g--g-a--tca-g-c--g-cccga-gag--gg--g--a--tt-
g-g--tgc-taaag-agc-attggaa-----c-gcc-aa--g---g--a--g-agt-att
cccaagaagg--caga--g-ag-aa--g--tcc---aaga---at-cg-g----at-gac
-t---c----tcccc-a-tgacgctg-------g--aa--acgcc--tt-ggg-a-gggg
a---a-a---g-------a--g-ga-g-gg-a---t-g---gaa---gagaa--gaggt-
ggcc--ctccccaga--tacgaat-----ggccc---gg-c-ta--cca-a-a--tctgg
agg--a--cac-tc-c--gg--ccg--aagg--gtt--gagtag--ca---cc-cag---
ag-g-g-agg-a-gtccacac--ggag--a--a-agc--agacaaat--cacct-----c
cag-a--gga-----ccccttc---agcgaacagaa-g--a-----------gc------
gcta-t---c----gc-gt---g--aggagtaagaccatagcgat-aggaagagatgcta
ggag-tagggagagaccga--agcgagga-gg-aaagcaaagaaagcaacggggctagca
ggtgggtgttccgccccccgag-aggggacgagtgaggcttatc--ccgggga-aatcga
c--tta-tcg-tcccc-aca-tagc---ag-a-g-c-cc-c--g-gaccccc----ttc-
c-aaa-aaga-ccg-ag-ggg-ggt--g----gc-taggac----g-t---gg-g-g-gc
-g-c-cg--gt--gga-tccgtg--gg-a----tgc-cc----t---t---c-ccgat--
-tc-t-g--a---cct-aa---c--c-cc------tcc--c--cc---agcaggg--tc-
g-ccc-a-g-gaatgg--cg-gg-a-ccccacgt-ca-g---c--a-gggt-ccg-c-g-
ttc-ca---tcctttcttacctgatggcc-ggcatggtcccagcct-cctcgctggcgcc
ggctgggcaacattccgaggggaccgtcc-----ctcg-gtaatggcgaatgggacccac
aaa-tctctttaga-ttccgata--------gagaatcaag---aga----aaa-gtggc
-tctcccttagccatccg-ag-t-ggacgt-ccg-tcc-tcctt-cggat-
>KJ744228|KJ744228|Hepatitis
gcccaggtcggaccgcgaggaggt------ggagatgccat-gccgacc-cgaag-agga
aa-gaaggacgcgagacggtgaacctgtgagtggaaaccc-g-ctttattcactggggtc
gaca-actctggg-g--ag-----aaa-agg-gaggatc-ggatg-g-g--a---agagc
-acatcccatgggaatccccggtctcccctcacgtccagcccctccccggtccgagtgaa
gggggattccgggattccttgcatgctggggacgaagccgcccccgggcgctcccctcga
tggacctccgagggggttcacacctccagt--cggcgggccggctgctcttctttccctt
ct-ctcgtcttcctcggtcaaccttctgagttcctcttcctcctccttgctcaggttctt
ccctccgccgctcagttgctttctcttgttcttgagggccttccttcgtcggtgatcctg
cctctccctgtcggttgatcctcccctgag-aggcctcttcctacggccggagtctacct
ccatctg-gtccgt-ccgggccc---tcttcgccgggggagccccctctccatccttgtc
cttctttccgataattcctttgatgtttcccagccagggattgtcatcctcaagtctctt
gattttcttccttgtcttccggaggtccctctcgagttcctctaacctttttcttccatt
cacccactgctcgagaatctcttctc---t---tccc-tg---gcgactcttcttcgatt
cggaccggctcatc-t--c--ga--caag-a-ggcg-g-ca-gt--cctca-gtgctct-
ta--ctcttt-t-ctg----t---aaagaggagactgctgg--actc--gc---cgccca
a-gttcgag-ct-tg--agcc-----aa--ttccgaacgaagagg-gcgc--a-g--a--
---g-g--g---a-a--g--g-a--tca-g-a--c-gacga-gag--gg--g--a--tg-
a-ac-tgg-taaag-agg-cgaggaa-----c-g-c-ga--g---g--g--g-ata-tct
cccaagatgg--caag--g-ag-aa--g--g-c---aaga---gt-cg-g----at-gac
-t---t----tcccc-a-taacgctg-------g--ag--acatc--ct-gga-a-gggg
a---a-a---g-------g--g-ac-a-gg-c---g-g---aag---aaaaa--ggggc-
gggc--ccccc--ga--tccgagg-----ggccc---gg-c-ca--cca-g-g-gtttgg
aga--g--cac-tc-c--ggg-ccg--aagg--gtt--gagtag--ca---tc-cag---
ag-g-g-agg-a-atccacgc--agag-ta--g-aac--ggagaaat--cacct-----c
cag-a--gga-----ccccttc---agcgaacag-a-g--a-----------gc------
accg-----a----gc-ga---g--aggagtaagaccatagcgat-aggaggggatgcta
ggag-taggaggagaccga--agcgagga-gg-aaagcaaagaaagcaacggggctagcc
gtcaggtgttccgccccccggc-aggacacgagtgaggcttatc--ccgggga-actcgg
c--gaa-tcg-tcccc-aca-tagc---ag-a-a-c-cc-c--g-gaccccc----ttc-
c-aaa-gtga-ccg-gg-ggg-gtc--g----ct-tggaac----g-c---gg-g-g-g-
-a-c-cg--gt--gga-tccatg--gg-a----tgc-tt----t---t---c-ccgat--
-tc-c-g--t---cct-at---c--c-cc------acc--c--cc---c--aggg--tc-
g-ccc-a-g-gaatgg--cg-gg-a-ccccactc-tg-t---c--g-gggt-ccg-c-g-
ttc-ca---tcctttcttacctgatggcc-ggcatggtcccagcct-cctcgctggcgcc
ggctgggcaacattccgaggggaccgtccc----ctcg-gtaatggcgaatgggacccac
aaa-tctctctaaa-ttccgata--------gagaatcgag---aga----aaa-gtggc
-tctcccttagccatccg-ag-t-ggacgt-gcg-tcc-tcctt-cggat-
>KJ744227|KJ744227|Hepatitis
gcccaggtcggaccgcgaggaggt------ggagatgccat-gccgacc-cgaag-agga
aa-gaaggacgcgagacggtgaacctgtgagtggaaaccc-g-ctttattcactggggtc
gaca-actctggg-g--ag-----aaa-agg-gcggatc-ggatg-g-g--a---agagt
-atatcctatgggaatccctggtttcccctgatgtccagcccctccccggtccgagtgaa
gggggactccgggactccttgcatgctggggacgaagccgcccccgggcgctcccctcga
tccacctccgagggggttcacacccccaac--cggcgggccggctgctcttctttccctt
ct-ctcgtcttcctcggtcaacctcctgagttcctcttcctcctccttgctcaggttctt
ccctccgccgctcagttgctttctcttgttcttgagggccttccttcgtcggtgatcctg
cctctccctgtcggtgaatcctcccctgag-aggcctcttcctaggcccggagtctacct
ccatctg-gtccgt-ccgggccc---tcttcgccgggggagccccctctccgtccttgtc
cttctttccgataattcctttgatgtttcccagccagggattgtcatcctcaagtctctt
gattttcttccttgtcttccggaggtccctctcgagttcctctaacctttttcttccatt
cacccactgctcgagaatctcttctc---t---tccc-tg---gcgactcttcttcgatt
cggaccggctcatc-t--c--ga--caag-a-ggcg-g-ca-gt--cctca-gtgctct-
ta--ctcttt-t-ctg----t---aaagaggagactcctgg--actc--gc---cgccca
a-gttcgag-ca-tg--ggcc-----aa--ttccgagcgaagagt-ccgc----g--g--
---g-g--g---a-a--g--g-a--tca-g-t--g-cccga-gag--gg--g--a--tg-
a-ac-tgg-taaag-agg-cgaggaa-----c-g-c-ga--g---g--g--g-ata-tct
cccaagatgg--caag--g-ag-aa--g--g-c---aaga---gt-cg-g----at-gac
-t---t----tcccc-a-taacgctg-------g--ag--acatc--ct-gga-a-gggg
a---a-a---g-------g--g-ac-a-gg-c---g-g---aag---aaaaa--ggggc-
gggc--ccccc--ga--tccgagg-----ggccc---gg-c-ca--cca-g-g-gtttgg
aga--g--cac-tc-c--ggg-ccg--aagg--gtt--gagtag--ca---tc-cag---
ag-g-g-agg-a-atccacgc--agag-ta--g-aac--ggagaaat--cacct-----c
cag-a--gga-----ccccttc---agcgaacag-a-g--a-----------gc------
accg-----a----gc-ga---g--aggagtaagaccatagcgat-aggaggggatgcta
ggag-taggaggagaccga--agcgagga-gg-aaagcaaagaaagcaacggggctagcc
gtcaggtgttccgccccccggc-aggacacgagtgaggcttatc--ccgggga-actcgg
c--gaa-tcg-tcccc-aca-tagc---ag-a-a-c-cc-c--g-gaccccc----ttc-
c-aaa-gtga-ccg-gg-ggg-gtc--g----ct-tggaac----g-c---gg-g-g-g-
-a-c-ca--gt--gga-tccatg--gg-a----tgc-tt----t---t---c-ccgat--
-tc-c-g--t---cct-at---c--c-cc------acc--c--cc---g--aggg--tc-
g-ccc-a-g-gaatgg--cg-gg-a-ccccactc-tg-t---c--g-gggt-ccg-c-g-
ttc-ca---tcctttcttacctgatggcc-ggcatggtcccagcct-cctcgctggcgcc
ggctgggcaacattccgaggggaccgtccc----ctcg-gtaatggcgaatgggacccag
aaa-tctctctgaa-ttccgata--------gagattcgag---aga----aaa-ctggc
-tctcccttagccatccg-ag-t-ggacgt-ctg-tcc-tcctt-cggat-
>KJ744226|KJ744226|Hepatitis
gcccaggtcggaccgcgaggaggt------ggagatgccat-gccgacc-cgaag-agga
aa-gaaggacgcgagacggtgaacctgtgagtggaaaccc-g-ctttattcactggggtc
gaca-actctggg-g--ag-----aaa-agg-gaggatc-ggatg-g-g--a---agagt
-atatcccatgggaatccctggcttcccctcacgtccagcccctccccggtccgagcgaa
gggggactccgggaccccttgcatgctggggacgaagccgcccccgggcgctcccctcga
tccgccttcgagggggttcacacctccagt--cggcgggccggctactcttcttttcctt
ct-ctcgtcttcctcggtcaacctcttaagttcctcttcttcctccctgctgagcttctt
ccctcccccggccagttgcactctcttgttcttgagggccttccttcgtcggtgatcctg
cctctccctgtcggtgaatcctcccctgag-aggcctcttcctaggtccggagtctactt
ccatctg-gtccgt-tcgggcct---tcttcgccgggggagccccctctccatccttatc
cttctttccgagaattcctttgatgtttcccagccagggattgtcctcctcaagtttctt
gagtttcttctttgtcttccggagatccctctcgagatcctcgactttttttcttccact
cacccactgctcgagaatctcttccc---t---tccc-tc---gcgcctcttcttcgatt
cggatcggctcatc-t--c--ga--caag-a-ggcg-g-cg-gt--cctca-gtgctct-
ta--ctcttt-t-ctg----t---aaagaggagactgctgg--accc--gc---cgccca
a-gttcgag-ca-tg--agcca----aa--tgccgaacgaagaga-acgc----g--a--
---gtg--g-----a--g--g-a--tca-g-a--g-gacga-gag--gg-ag-----tg-
a-ga-tgg-taaag-aag-agaggat-----c-gcc-ga--g---g--g--g-aca-cct
cccaagaagg--caaa--g-ag-aa--g--g-c---aaga---at-cg-g----ag-gc-
-t---c----tccct-a-tgacgctg-------g--ag--acatc--ct-gga-a-gggg
a---a-a---g-------a--g-ga-a-gg-t---g-g---aag---aaaaa--ggggc-
gggc--ccccc--ga--tccgagg-----ggtcc---ga-c-gg--cca-a-g--tttgg
gag--g--cac-tc-c--ggg-ccg--cagg--gtc--gagaag--t----cc-cag---
ag-g-g-agg-a-a-ccacgc--ggag--at-a-agc--ggagaaac--cacct-----c
cag-a--gga-----ccccttc---agcgaacag-a-g--g-----------gc------
actg-----c----gc-ga---g-caggagtaagagcgtagcgat-ggggggagatgcta
ggag-ttagaggagaccga--agcgagga-ga-aaagtaaagaaagcaacggggctagcc
gtcaggtgttccacctcccgag-aggggacgagtgaggcttatc--ccgggga-actcgg
c--gaa-tcg-tcccc-aca-tagc---ag-g-a-c-cc-a--g-gaccccc----ttc-
c-aaa-aaga-ccg-ag-ggg-gga--g----cttaggacc----g-t---gg-g-g-g-
-a-c-ca--gt--gga-gccatg--gg-a----tgc-tc----c---t---c-ccgat--
-tc-c-g--t---cc--at---c--c-cc------acc--c--cc-c-g--aggg--tc-
g-ccc-a-g-gaatgg--cg-gg-a--cccactc-ga-c---t--g-gggt-ccg-c-g-
ttc-ca---tcctttcttaccttgtggcc-ggcatggtcccagcct-cctcgctggcgcc
ggctgggcaacattccgaggggaccgtcc-----ctcg-gtaatggcgaatgggacccag
aat-tctctctaga-ttcccaga--------gagaatcgag---aga----aag-ctggc
-tctcccttagccatccg-ag-taggacgt-tcg-tcc-tcctt-cggat-
>KJ744225|KJ744225|Hepatitis
gcccaggtcggaccgcgaggaggt------ggagatgccat-gccgacc-cgaag-agga
aa-gaaggacgcgagacggtgaacctgtgagtggaaaccc-g-ctttattcactggggtc
gaca-gctctggg-g--ag-----aaa-agg-gaggatc-ggatg-g-g--a---agagt
-atatcctatgggaatccctggcttcccctcacgtccagcccctccccggtccgagcgaa
gggggactccgggaccccttgcatgctggggacgaagccgcccccgggcgctcccctcga
tccgccttcgagggggttcacacctccagt--cggcgggccggctactcttcttttcctt
ct-ctcgtcttcctcggtcaacctcttaagttcctcttcttcctccctgctgagcttctt
ccctcccccggccagttgcactctcttgttcttgagggccttccttcgtcggtgatcctg
cctctccctgtcggtgaatcctcccctgag-gggtctcttcctaggtccggagtctactt
ccatctg-gtccgt-tcgggcct---tcttcgccgggggagccccctctccatccttatc
cttctttccgagaattcctttgatgtttcccagccagggattgtcctcctcaagtttctt
gagtttcttctttgtcttccggagatccctctcgagatcctcgactttttttcttccact
cacccactgctcgagaatctcttccc---t---tccc-tc---gcgcctcttcttcgatt
cggatcggctcatc-t--c--ga--caag-a-ggcg-g-ca-gt--cctca-gtactct-
ta--ctcttt-t-ctg----t---aaagaggagactgctgg--actc--gc---cgccca
a-gttcgag-ca-tg--ggccac---ag--ttccgagcgaggag--acgc----g--g--
---gtg--g---a-a--g--g-g--atg-g-t--g-cccga-aag--gg-ga-----ca-
a-a--cgg-taaag-agc-attggaa-----c-gtc-ga--g---g--a--g-atg-cct
cccaagaagg--aaaa--g-ag-aa--t--t-c---aaga---ga-cg-g----ac-ga-
-g---t----tcccc-a-taacgctg-------g--ag--acatc--tc-gga-a-gggg
a---a-a---g-------a--g-gg-a-ag-g---t-g---gaa---aagaa--ggggc-
gggc--ctccc--ga--tccgagg-----ggccc---aa-c--g--cca-g-a--tctgg
ggg--a--cat-gc-c--ggc-ccg--aagg--gtt--gagaag--ca---cc-cag---
ag-g-g-agg-a-atccacac--ggag-ta--g-aac--agacaaat--cacct-----c
cag-a--gga-----ccccttc---agcgaacag-a-g--g-----------gc------
actg-----c----gc-ga---g-caggagtaagagcgtagcgat-ggggggagatgcta
ggag-ttagaggagaccga--agcgagga-ga-aaagtaaagaaagcaacggggctagcc
gtcaggtgttccgccccccgag-aggggacgagtgaggcttatc--ccgggga-actcgg
c--gaa-tcg-tcccc-aca-tagc---ag-g-a-c-cc-a--g-gaccccc----ttc-
c-aaa-aaga-ccg-ag-ggg-gga--g----cttgggacc----g-t---gg-g-g-g-
-a-c-ca--gt--gga-gccatg--gg-a----tgc-tc----c---t---c-ccgat--
-tc-c-g--t---cc--at---c--c-cc------acc--c--cc-c-g--aggg--tc-
g-ccc-a-g-gaatgg--cg-gg-a--cccactc-ga-c---t--g-gggt-ccg-c-g-
ttc-ca---tcctttcttaccttgtggcc-ggcatggtcccagcct-cctcgctggcgcc
ggctgggcaacattccgaggggaccgtccc----ctcg-gtaatggcgaatgggacccag
aat-tctctctaga-ttcccaga--------gagaatcgag---aga----aaa-ctggc
-tctcccttaaccatccg-aa-taggacgt-gcg-tcc-tcctt-cggat-
>KJ744224|KJ744224|Hepatitis
gcccaggtcggaccgcgaggaggt------ggagatgccat-gccgacc-cgaag-agga
aa-gaaggacaggagac-gcgaacctgtgagtggaaaccc-g-ctttattcactggggtc
gaca-actctggg-g--ag-----aaa-agg-gaggatc-ggatg-g-g--a---agagt
-atatcctatgggaatccgtggtttcctcttatgtccagcccctccccggtccgagtgaa
gggagactccgggactccttgcatgctggggacgaagccgcccccgggcgctcccctcga
tccaccttcgagggggttcacacctccagt--cggcgggccggctgctcttctttccctt
ct-ctcgtcttcctcggtcaacctcttgagttcctcttcttcctccctgctgaggctctt
ccctcccccggcgagctgcttcttcttgttctcgagggccttccttcgtcggtgatcctg
cctctccctgtcggtgaatcctcccctgag-aggcctcttcctaggtccggagtctatct
ccatctg-gtccgt-tcgggccc---tcttcgccgggggagccccctctccatccttatc
cttctttccgagaattcctttgatgtttcccagccaggggtgatcgtcctcgagtttctt
gattttcttcttctccttccggaggtctctttcgagatcttctaacctttttcttccatt
cacccacttctcgaggacctcttctc---t---tccc-tc---gcgcttcttcttctgct
cggcgcggctcatc-t--c--ga--caag-a-ggcg-g-cg-at--cctca-gtactct-
ta--ctcttt-t-ctg----t---aaagaggagactgctgg--atcc--gc---cgccca
a-gttcgag-ca-tg--agcc-----aa--gtccgagcgaagaga-acgc----g--t-t
---g-g--g---a-a--a--g-a--tca-g-t--g-accga-gag--gg--g-----tc-
a-a--tgg-taaag-agg-cgaagta-----t-ccc-gg--a---g--a--g-atactct
cctaagaggg--ggaa--g-ag-aa--t--c-c---aaga---ga-cg-g----ac-ga-
-gc--t----cccct-a-cgacgctg-------g--a---acatc--cctgga-a--ggg
g---a-a---a-------g--a-gg-a-ag-g---t-g---gaa---aagaa--ggggc-
gggc--ctccc--ga--tccgagg-----ggccc---aa-c-tg--cca-a-g--tttgg
aga--g--cac-tc-c--gga-ccg--aagg--gtt--gagtaa--ct---cc-cag---
ag-g-g-agg-a-atccactc--ggag-ta--g-aac--agagaaat--cacct-----c
cag-a--gga-----ccccttc---agcgaacag-aag--a-----------gc------
-ctc-a---c----ac-gg---gataggagtaagaccatagcgat-ggggggagatgcta
ggag-taaggggagaccga--agcgagga-gg-aaagcaaagatagcaacggggctagcc
gtcaggtgttccaccccccgag-aggggacgagtgaggcttatc--ccgggga-actcgg
c--gaa-tcg-tcccc-aca-tagc---aa-g-a-g-cc-c--g-gggcccc----ttc-
a-aaa-gtga-ccg-ag-ggg-ggt--g----ct-aggaac----a-t---ag-g-g-a-
-g-c-ca--ct--gga-gccatg--gg-a----tgc-tc----c---t---c-ccgat--
-tc-c-g--t---cc--at---c--c-ct------tcc--c--cc-a-g--gggg--tc-
g-ccc-a-g-gaatgg--cg-gg-a-cctcactc-ga-g---c--g-gggt-ccc-c-g-
ttc-ca---tcctttcttacctgatggcc-ggcatggtcccagcct-ccccgctggcgcc
ggctgggcaacattccgaggggaccgtccc----ctcg-gtaatggcgaatgggacccag
agc-tctctctaga-ttccgata--------gagaatcgag---aga----aaa-ctggc
-tctcccttagccatcca-ag-t-ggacgc--tg-tcc-tcctt-cggat-
>KJ744223|KJ744223|Hepatitis
gcccaggtcggaccgcgaggaggt------ggagatgccat-gccgacc-cgaag-agga
aa-gaaggacgcgagac-gcgaacctgtgagtggaaaccc-g-ctttattcactggggtc
gaca-actctggg-g--ag-----aaa-agg-gaggatc-ggctg-g-g--a---agagt
-agatcctatgggaatccctggcttccccttacgtccagcccctccccggtcctggcgaa
gggggactccgggacgccttgcatgctggggacgaagccgcccccgggcgctcccctcga
tccaccttcgagggggttcacacctccaac--cggcgggccggctactcttctttccctt
ct-ctcgtcttcctcggtcaacctcttaagttcctcttcttcctccttgctgagcctctt
ccctcccgcggtcagctgctttctcttgttctcgagggccttccttcgtcggtgatcctg
cctctccctgtcggtgaaccctcccctgag-aggcctcttcctaggtccggagtctacct
ccatctg-gtccgt-tcgggccc---tcttcgccgggggagccccctctccatccttatc
tttctttccgagaattcctttgatgtttcccagccagggattgccgtcctcaagtttctt
gattttcttctttaccttccggagttccctttcgagttcctctaacttctttcttccatt
cacccactgctcgagaacctcttctc---t---gcca-tc---gcggtgtttcttcgatt
cggaacggctcatc-t--c--ga--caag-a-ggcg-g-gg-ct--cctca-gttctct-
ta--ctcttt-t-ctg----t---aaagaggagactgctgg--agtc--cc---cgccca
a-gttcgag-ca-tg--ggcc-----at--ctccgaacgaagatc-ccgc----g--g--
---ggg--g---c-a--g--g-a--tca-g-c--g-cccga-gag--gg--g-----ta-
g-a--tgg-caaag-agc-attggaa-----c-gtc-ga--a---g--g--a-acc-act
cccaagaagg-aaaaa--g-ag-aa--g--a-c---aaga---at-cg-g----ac-gg-
-a---t----tcccc-a-tgacgctg-------g--ag--acatc--tt-gga-a-gggg
a---a-a---g-------a--a-gg-a-ag-g---t-g---gaa---aagaa--ggggc-
gggc--ctccc--ga--tccgagg-----ggccc---ga-c-ta--cca-a-g--tttgg
aga--g--cac-tc-c--ggg-ccc--aagg--gtt--gag-ag--ta---cc-cag---
ag-g-g-agg-a-atccacac--ggag--aa-a-agc--agataaat--cacct-----c
cag-a--gga-----ccccttc---agcgaacaa-a-g--a-----------gc------
tctg-a---c----ac-gc---g--aggagtaagagcgtagcgat-agggggagatgcta
ggag-ttagaggagaccga--agcgagga-gg-aaagcaaagaaagcaacggggctagcc
ggtaggtgttccgcctcccgag-aggggacgagtgaggcttatc--ccgggga-actcgg
c--gaa-tcg-tcccc-aca-tagc---ag-c-t-c-cc-a--g-gaccccc----ttc-
c-aaa-atggtccg-ag-ggg-ggtg-g----ct-tggaac----g-c---ag-g-g-a-
-a-c-ca--gt--gga-gccatg--gg-a----tgc-tc----a---t---c-ccgat--
-gctc-gatt---cc--at---t--c-cc------tcc--c--cc-c-a--aggg--tc-
g-ccc-a-g-gaatgg--cg-gg-a-ccccactc-aa-c---t--g-gggt-ccg-c-g-
ttc-ca---tcctttcttacctgatggcc-ggcatggtcccagcct-ccccgctggcgcc
ggctgggcaacattccgaaggggaccgtcc----ctcg-gtaatggcgaatgggacccac
aaa-tctctctaga-ttcccaga--------gagaatcgag---aga----aaa-ctggc
-tctcccttagccatccg-ag-t-ggacgt--tg-tcc-tcctt-cggat-
>KJ744222|KJ744222|Hepatitis
gcccaggtcggaccgcgaggaggt------ggagatgccat-gccgacc-cgaag-agga
aa-gaaggacgcgagac-gcgaacctgtgagtggaaaccc-g-ctttattcactggggtc
gaca-actctggg-g--ag-----aaa-agg-gaggatc-ggctg-g-g--a---agagt
-atatcctatgggaatccctggcttccccttacgtccagcccctccccggtcctggcgaa
gggggactccgggacgccttgcatgctggggacgaagccgcccccgggcgctcccctcga
tccaccttcgagggggttcacacctccaac--cggcgggccggctactcttctttccctt
ct-ctcgtcttcctcggtcaacctcttaagttcctcttcttcctccttgctcagcctctt
ccctcccgcggtcagctgctttctcttgttctcgagggccttccttcgtcggtgatcctg
cctctccctgtcggtgaatcctcccctgag-aggcctcttcctaggcccggagtctatct
ccatctg-gtccgt-ccgggccc---tcttcgccgggggagccccctctccatccttatc
cttctttccgagaattcctttgatgtttcccagccagggattgccgtcctcaagtttctt
gattttcttctttaccttccggagttccctttcgagttcctccaacttctttcttccatt
cacccactgctcgagaacctcttctc---t---gccc-tc---gcgctgtttcttcgatt
cggaacggctcatc-t--c--ga--caag-a-ggcg-g-gg-ct--cctca-gttctct-
ta--ctcttt-t-ctg----t---aaagaggagactgctgg--agtc--cc---cgccca
a-gttcgag-ca-tg--ggcc-----at--ctccgaacgaagatc-ccgc----g--g--
---ggg--g---c-a--g--g-a--tca-g-c--g-cccga-gag--gg--g-----tg-
g-a--tgg-caaag-agc-attggaa-----c-gtc-ga--a---g--g--a-acc-act
cccaagaagg-aaaaa--g-ag-aa--g--a-c---aaga---at-cg-g----ac-gg-
-a---t----tcccc-a-tgacgctg-------g--ag--acatc--tt-gga-a-gggg
a---a-a---g-------a--a-gg-a-ag-g---t-g---gaa---aagaa--ggggc-
gggc--ctccc--ga--tccgagg-----ggccc---aa-c-ta--cca-a-g--tttgg
aga--g--cac-tc-c--ggg-ccc--aagg--gtt--gag-ag--ta---cc-cag---
ag-g-g-agg-a-atccacac--ggag--aa-a-agc--agataaat--cacct-----c
cag-a--gga-----ccccttc---agcgaacaa-a-g--a-----------gc------
tctg-a---c----ac-gc---g--aggagtaagagcgtagcgat-agggggagatgcta
ggag-ttagaggagaccga--agcgagga-gg-aaagcaaagaaagcaacggggctagcc
ggtaggtgttccgcctcccgag-aggggacgagtgaggcttatc--ccgggga-actcgg
c--aaa-tcg-tcccc-aca-tagc---ag-c-t-c-cc-a--g-gaccccc----ttc-
c-aaa-atgatccg-ag-ggg-ggtg-g----ct-tagaac----g-c---ag-g-g-a-
-a-c-ca--gt--gga-gccatg--gg-a----tgc-tc----a---t---c-ccgat--
-gctc-gatt---cc--at---t--c-cc------tcc--c--cc-c-a--aggg--tc-
g-ccc-a-g-gaatgg--cg-gg-a-ccccactc-aa-c---t--g-gggt-ccg-c-g-
ttc-ca---tcctttcttacctgatggcc-ggcatggtcccagcct-cctcgctggcgcc
ggctgggcaacattccgaaggggaccgtcc----ctcg-gtaatggcgaatgggacccac
aaa-tctctctaga-ttcccaga--------gagaatcgag---aga----aaa-ctggc
-tctcccttagccatccg-ag-t-ggacgt--tg-tcc-tcctt-cggat-
>KJ744221|KJ744221|Hepatitis
gcccaggtcggaccgcgaggaggt------ggagatgccat-gccgacc-cgaag-agga
aa-gaaggacgcgagacggtgaacctgtgagtggaaaccc-g-ctttattcactggggac
gaca-actctggg-g--ag-----aga-agg-gtggatc-ggatg-g-g--a---agagt
-atatcctatgggaatccccgggttcctcttacgtccagcccctccccggtcctggcgaa
gggggactccgggacgccttgcatgctggggacgaagccgcccccgggcgctcccctcga
tccaccttcgagggggttcacacctccaac--cggcgggccggctactcttctttccctt
ct-ctcgtcttcctcggtcaacctcttaagttcctcttcttcctccttgctgagcctctt
ccctccggcggtcagttgctttcttttgttctcgagggccttccttcgtcggtgatcctg
cctctccttgtcggtgaatcctcccctgag-aggcctcttcctaggcccggagtctacct
ccatctg-gtccgt-tcgggccc---tcttcgccgggggagccccctctccatccttatc
tttctttccgagaattcctttgatgtttcccagccagggattgccgtcctcaagtttctt
gattttcttctttaccttccggagttccctttcgagttcctctaacttctttcttccatt
cacccactgctcgagaacctcttctc---t---gccc-tc---gcggtgtttcttcgatt
cggaacggctcatc-t--c--ga--cgag-a-ggcg-g-gg-ct--cctca-gttctct-
ta--ctcttt-t-ctg----t---aaagaggagactgctgg--agtc--cc---cgccca
a-gttcgag-ca-tg--ggcc-----at--ctccgaacgaagatc-ccgc----g--g--
---ggg--g---c-a--g--g-a--tca-g-c--g-cccga-gag--gg--g-----tg-
g-a--tgg-caaag-agc-attggaa-----c-gtc-ga--a---g--g--a-acc-act
cccaagaagg-aaaaa--g-ag-aa--g--a-c---aaga---at-cg-g----ac-gg-
-a---t----tcccc-a-tgacgctg-------g--ag--acatc--tt-gga-a-gggg
a---a-a---g-------a--a-gg-a-ag-g---t-g---gaa---aagaa--ggggc-
gggc--ctccc--ga--tccgagg-----ggccc---aa-c-ta--cca-a-g--tttgg
aga--g--cac-tc-c--ggg-ccc--aagg--gtt--gag-ag--ta---cc-cag---
ag-g-g-agg-a-atccacac--ggag--aa-a-agc--agataaat--cacct-----c
cag-a--gga-----ccccttc---agcgaacaa-a-g--a-----------gc------
tctg-a---c----ac-gc---g--aggagtaagagcgtagcgat-agggggagatgcta
ggag-ttagaggagaccga--agcgagga-gg-aaagcaaagaaagcaacggggctagcc
ggtaggtgttccgcctcccgag-aggggacgagtgaggcttatc--ccgggga-actcgg
c--gaa-tcg-tcccc-aca-tagc---ag-c-t-c-cc-a--g-gaccccc----ttc-
c-aaa-atggtccg-ag-ggg-ggtg-g----ct-tggaac----g-c---ag-g-g-a-
-a-c-ca--gt--gga-gccatg--gg-a----tgc-tc----a---t---c-ccgat--
-gctc-gatt---cc--at---t--c-cc------tcc--c--cc-c-a--aggg--tc-
g-ccc-a-g-gaatgg--cg-gg-a-ccccactc-aa-c---t--g-gggt-ccg-c-g-
ttc-ca---tcctttcttacctgatggcc-ggcatggtcccagcct-cctcgctggcgcc
ggctgggcaacattccgaaggggaccgtcc----ctcg-gtaatggcgaatgggacccag
aaa-tctctctaga-ttcccaga--------gagaatcgag---aga----aaa-ctggc
-tctcccttagccatccg-ag-t-ggacgt--tg-tcc-tcctt-cggat-
>KJ744220|KJ744220|Hepatitis
gcccaggtcggaccgcgaggaggt------ggagatgccat-gccgacc-cgaag-agga
aa-gaaggacgcgagacggtgaacctgtgagtggaaaccc-g-ctttattcactggggtc
gaca-actctggg-g--ag-----aaa-agg-gaggatc-ggctg-g-g--a---agagt
-agatcctatgggaatccctggcttccccttacgtccagcccctccccggtcctggcgaa
gggggactccgggacgccttgcatgctggggacgaagccgcccccgggcgctcccctcga
tccaccttcgagggggttcacacctccaac--cggcgggccggctactcttctttccctt
ct-ctcgtcttcctcggtcaacctcttaagttcctcttcttcctccttgctgagcctctt
ccctccggcggtcagttgctttctcttgttcttgagggccttccttcgtcggtgatcctg
cctctccctgtcggtgaaccctcccctgag-aggcctcttcctaggtccggagtctacct
ccatctg-gtccgt-tcgggccc---tcttcgccgggggagccccctctccatccttatc
tttctttccgagaattcctttgatgtttcccagccagggattgccgtcctcaagtttctt
gattttcttctttaccttccggagttccctttcgagttcctctaacttctttcttccatt
cacccactgctcgagaacctcttctc---t---gccc-tc---gcggtgtttcttcgatt
cggaacggctcatc-t--c--ga--caag-a-ggcg-g-gg-ct--cctca-gttctct-
ta--ctcttt-t-ctg----t---aaagaggagactgctgg--agtc--cc---cgccca
a-gttcgag-ca-tg--ggcc-----at--ctccgaacgaagatc-ccgc----g--g--
---ggg--g---c-a--g--g-a--tca-g-c--g-cccga-gag--gg--g-----tg-
g-a--tgg-caaag-agc-attggaa-----c-gtc-ga--a---g--g--a-acc-act
cccaagaagg-aaaaa--g-ag-aa--g--a-c---aaga---at-cg-g----ac-gg-
-a---t----tcccc-a-taacgctg-------g--ag--acatc--tt-gga-a-gggg
a---a-a---g-------a--a-gg-a-ag-g---t-g---gaa---aagaa--ggggc-
gggc--ctccc--ga--tccgagg-----ggccc---aa-c-ta--cca-a-g--tttgg
aga--g--cac-tc-c--ggg-ccc--aagg--gtt--gag-ag--ta---cc-cag---
ag-g-g-agg-a-atccacac--ggag--aa-a-agc--agataaat--cacct-----c
cag-a--gga-----ccccttc---agcgaacaa-g-g--a-----------gc------
tctg-a---c----ac-gc---g--aggagtaagagcgtagcgat-agggggagatgcta
ggag-ttagaggagaccga--agcgagga-gg-aaagcaaagaaagcaacggggctagcc
ggtaggtgttccgcctcccgag-aggggacgagtgaggcttatc--ccgggga-actcgg
c--gaa-tcg-tcccc-aca-tagc---ag-c-t-c-cc-a--g-gaccccc----ttc-
c-aaa-atggtccg-ag-ggg-ggtg-g----ct-tggaac----g-c---ag-g-g-a-
-a-c-ca--gt--gga-gccatg--gg-a----tgc-tc----a---t---c-ccgat--
-gctc-gatt---cc--tt---t--c-cc------tcc--c--cc-c-a--aggg--tc-
g-ccc-a-g-gaatgg--cg-gg-a-ccccactc-aa-c---t--g-gggt-ccg-c-g-
ttc-ca---tcctttcttacctgatggcc-ggcatggtcccagcct-cctcgctggcgcc
ggcggggcaacattccgaaggggaccgtcc----ctcg-gtaatggcaaaggggacccaa
aaa-tctctctaga-ttcccata--------gagaatcgag---aga----aaa-gtggc
-tctcccttagccatccg-ag-t-ggacgt-gcg-tcc-tcctt-cggat-
>KJ744218|KJ744218|Hepatitis
gcccaggtcggaccgcgaggaggt------ggagatgccat-gccgacc-cgaag-agga
aa-gaaggacgcgagacggtgaacctgtgagtggaaaccc-g-ctttattcactggggtc
gaca-actctggg-g--ag-----aaa-agg-gtggatc-ggatg-g-g--a---agagt
-atatcctatgggaatccctgggtgcccctcacgtccagcccctccccggtccgagcgaa
gggggactccgggaccccttgcatgctggggacgaagccgcccccgggcgctcccctcga
tgaaccctcgagggggttcacacctccagt--ccgcgggccggctgttcttctttccctt
ct-ctcgtcttcctcggtcaacctcttgagttcctcttcctcctccttgctcaggcgctt
ccctccactgctcagctgcttcctcttgttcttgagggccttccttcgtcggtgatcctg
cctctcctcgtcggtgaatcctcccctgag-aggcctcttcctaggcccggagtctacct
ccatctg-gtccgt-ccgggccc---tcttcgccgggggagccccctctccatccttctc
cttctttccgagaattcctttgatgtttcccagccagggattgtcctcctcaagtttctt
gactttcttctttgtcttccggaggtccctctcgagttcctcaatcctttttcttccatt
cacccactgctcgagagtctcttccc---t---cccc-tg---gcgtcttttcctcgatt
cggcccggctcatc-t--c--ga--caag-a-ggcg-g-cg-at--cctca-gtgctct-
ta--ctcttt-t-ctg----t---aaagaggagactgctgg--attc--gc---cgccca
a-gttcgag-ca-tg--agcc-----aa--gtccgaacgagggag-cgcc----c--t--
---ggg--g---a-g--g--a-a--tca-g-a--c-aacga-gag--gg--g--a--tg-
a-ac-tgg-taaag-agg-cgaggaa-----c-ggc-ga--g---g--g--g-atg-tct
cccaagaagg-tcaaa--g-ag-aa--g--g-c---aaga---at-cg-g----ag-ga-
-t---t----tcccc-a-aaacgctg-------g--ag--acatc--ct-gga-a-gggg
a---a-a---g-------a--g-ga-c-ag-a---t-g---gaa--gaaaaa--ggggc-
gggc-cccccc--ga--tccgagg-----ggccc---ga-c-tg--cca-g-a--tttgg
aga--g--cac-tc-c--ggg-ccg--aagg--gtt--gagtag--ca---cc-cag---
ag-g-g-agg-a-atccacgc--ggag--ta-g-aac--ggagaaat--cacct-----c
cag-a--gga-----ccccttc---agcgaacaa-a-g--a-----------gc------
gcc------c----tg-gg---g--aggaataagaccatagcgat-aggaggggatgcta
ggag-taagaggagaccga--agcgagga-gg-aaagcaaagagagcaacggggctagcc
gtcaggtgttccgccccccgat-gggacacgagtgaggcttatc--ccgggga-actcgg
c--gaa-tcg-tcccc-aca-tagc---ag-g-a-c-cc-a--g-gaccccc----ttc-
c-aaa-gtga-ccg-ag-ggg-gg-a-g----ct-tgggac----c-c---gg-g-g-g-
-a-c-ca--gt--gga-gccatg--gg-a----tgc-tc----c---t---c-ccgat--
-tc-c-g--t---cc--aa---t--c-cc------cac--c--cc-c-g--aggg--tc-
g-ccc-a-g-gaatgg--cg-gg-a--cccactc-ca-c---t--g-gggt-ccg-c-g-
ttc-ca---tcctttcttacctgatggcc-ggcatggtcccagcct-cctcgctggcgcc
ggctgggcaacattccgaggggaccgtcc-----ctcg-gcaatggcgaatgggacccag
aaa-tctctctaga-ttccgata--------gagaatcgag---aga----aaa-ctggc
-tctcccttagccatccg-ag-t-ggacgt--tg-tcc-tcctt-cggat-
>KJ744217|KJ744217|Hepatitis
gcccaggtcggaccgcgaggaggt------ggagatgccat-gccgacc-cgaag-agga
aa-gaaggacgcgagacggtgaacctgtgagtggaaaccc-g-ctttattcactggggtc
gaca-actctgag-g--ag-----aaa-agg-gaggatc-ggatg-g-g--a---aaagt
-aaatcctatgggaatccctggttccccctgacgtccagcccctccccggtccgagagaa
gggggactccggaacgccttgcatgctggggacgaagccgcccccgggcgctcccctcga
tccgccttcgagggggttcacacctccagt--cggcgggccggctgttcttctttccctt
ct-ctcgtcttcctcggtcaacctcttaagttcctcttcttcctccctgctgaggtcctt
ccctcctgctctcagctgcttcttcttgttcttgagggccttccttcgtcggtgatcctg
cctctccctgtcggtgaatcctcccctgag-aggcctcttcctaggtccggagtctactt
ccatctg-gtctgt-tcgggccc---tcttcgccgggggagccccctctccatccttgtc
tttctttccgagaattcctttgatgtttcccagccagggattttcttcctcaagtttctt
gattttcttcttagtcttccggagctctctctcgagttcctccaacttctttcttccact
cacccactgctcgagaacctcttctc---t---tcct-cc---gcggtgtttcttcgact
cggaccggctcatc-t--c--ga--caag-a-ggcg-g-ca-gt--cctca-gtgctct-
ta--ctcttt-t-ctg----t---aaagaggagactgctgg--actc--gc---cgccca
a-gttcgag-ca-tg--ggcc-----aa--ttccgagcgaagaac-tcgc----g-----
---ggg--g---a-a--g--g-a--tca-g-c--g-cccga-gag--gg--g-----tc-
a-g--tgg-taaag-agc-attggaa-----c-gcc-ga--g---g--a--g-atg-act
cccaagaaga-acaaa--g-ag-aa--a--a-c---aaga---aa-cg-g----aa-gat
-t---t----tcccc-a-aaacgctg-------g--aa--gcatc--ct-gga-a-gggg
a---a-a---g-------a--g-ga-c-gg-a---t-g---gaa---gagaa--gggg--
gggc--ccccc--ga--tccgaaa-----ggccc---aa-c-ca--cca-a-g--tttgg
aaa--g--cac-tc-c--ggg-cca--aatg--gtt--gagtag--ca---tc-cag---
ag-g-g-agg-aaatccacac--ggag--tt-g--ac--agagaaat--cacct-----c
cag-a--gga-----ccccttc---agcgaacag-aag--a-----------gc------
gtga-g---c----gc-gt---t--gggagtgggaccatagcgat-ggggggagatgcta
ggag-ttagaggagaccga--agcgagga-gg-aaagtaaagagagcaacggggctagcc
ggcaggtgttccgccccccgag-aggggacgagtgaggcttatc--ccgggga-actcga
c--tta-tcg-tcccc-aca-tagc---ag-g-c-c-tc-c--g-gagcccc----ttc-
g-aaa-gtga-ccg--gaggg-gg-t-g----ct-tggagc----g-c---ag-g-gta-
-a-c-ca--ctg-gga-gccatg--gg-a----tgc-tt----c---t---c-ccgat--
-tc-c-g--t---cc--at---c--c-cc------ccc--c--ca-g-g--aggg--tc-
g-ccc-a-g-gaatgg--cg-gg-a-ccccactt-ca-a---c--a-gggt-ccc-c-g-
ttc-ca---tcctttcttacctgatggcc-ggcatggtcccagcct-ccccgctggcgcc
ggctgggcaacattccgaggggaccgtccc----ctcg-gtaatggcgaatgggacccaa
atc-tctctctaga-ttccgata--------gagaatcgag---aga----aaa-ctggc
-tctcccttagccatccg-ag-t-ggacgt--tg-tcc-tcctt-cggat-
>KJ744216|KJ744216|Hepatitis
gcccaggtcggaccgcgaggaggt------ggagatgccat-gccgacc-cgaag-agga
aa-gaaggacgcgagacggtgaacctgtgagtggaaaccc-g-ctttattcactggggtc
gaca-actctgag-g--ag-----aaa-agg-gaggatc-ggatg-g-g--a---aaagt
-aaatcctatgggaatccctggttccccctgacgtccagcccctccccggtccgagagaa
gggggactccggaacgccttgcatgctggggacgaagccgcccccgggcgctcccctcga
tccgccttcgagggggttcacacctccagt--cggcgggccggctgttcttctttccctt
ct-ctcgtcttcctcggtcaacctcttaagttcctcttcttcctccctgctgaggtcctt
ccctcctgctctcagctgcttcttcttgttctcgagggccttccttcgtcggtgatcctg
cctctccctgtcggtgaatcctcccctgag-aggcctcttcctaggtccggagtctactt
ccatctg-gtctgt-tcgggccc---tcttcgccgggggagccccctctccatccttgtc
cttctttccgagaattcctttgatgtttcccagccagggattttcttcctcaagtttctt
gattttcttcttagtcttccggagctctctctcgagttcctctaacttctttcttccact
cacccactgctcgagaacctcttctc---t---tcct-cc---gcggtgtttcttcgact
cggaccggctcatc-t--c--ga--caag-a-ggcg-g-ca-gt--cctca-gtactct-
ta--ctcttt-t-ctg---at---aaagaggagactgctgg--actc--gc---cgccca
a-gttcgag-ca-tg--ggcc-----aa--ttccgagcgaagaactccgc----g-----
---ggg--g---a-a--g--g-a--tca-g-c--g-cccga-gag--gg--g-----tc-
a-g--tgg-taaag-agc-attggaa-----c-gcc-ga--g---g--a--g-gtg-act
cccaagaaga-acaaa--g-ag-aa--a--a-c---aaga---aa-cg-g----aa-gat
-t---t----tcccc-a-aaacgctg-------g--aa--gcatc--ct-gga-a-gggg
a---a-a---g-------a--g-ga-c-gg-a---t-g---gaa---gagaa--gggg--
gggc-cccccc--ga--tccgaat-----ggccc---aa-c-ca--cca-a-g--tttgg
aaa--g--cac-tc-c--ggg-cca--aatg--gtt--gagtag--ca---tc-cag---
ag-g-g-agg-aaatccacac--ggag--tt-g--ac--agagaaat--cacct-----c
cag-a--gga-----ccccttc---agcgaacag-aag--a-----------gc------
gtga-g---c----gc-gt---t--gggagtgggaccatagcgat-ggggggagatgcta
ggag-ttagaggagaccga--agcgagga-gg-aaagtaaagagagcaacggggctagcc
ggcaggtgttccgccccccgag-aggggacgagtgaggcttatc--ccgggga-attcga
c--tta-tcg-tcccc-aca-tagc---ag-g-c-c-tc-c--g-gagcccc----ttc-
g-aaa-gtga-ccg--gaggg-gg-t-g----ct-tggagc----g-c---ag-g-gtg-
-a-c-ca--ctg-gga-gccatg--gg-a----tgc-ct----c---t---c-ccgat--
-tc-c-g--t---cc--at---c--c-cc------ccc--c--ca-g-g--aggg--tc-
g-ccc-a-g-gaatgg--cg-gg-a-ccccacct-ca-a---c--a-gggt-ccc-c-g-
ttc-ca---tcctttcttacctgatggcc-ggcatggtcccagcct-ccccgctggcgcc
ggctgggcaacattccgaggggaccgtccc----ctcg-gtaatggcgaatgggacccag
atc-tctctctaga-ttccaata--------gagaatcgag---aga----aaa-ctggc
-tctcccttagccatccg-ag-t-ggacgt--tg-tcc-tcctt-cggat-
>KJ744215|KJ744215|Hepatitis
gcccaggtcggaccgcgaggaggt------ggagatgccat-gccgacc-cgaag-agga
aa-gaaggacgcgagacggtgaacctgtgagtggaaaccc-g-ctttattcactggggac
gaca-actctgag-g--ag-----aaa-agg-gaggatc-ggatg-g-g--a---aaagt
-aaatcctatgggaatccctggttccccctgacgtccagcccctccccggtccgagagaa
gggggactccggaacgccttgcatgctggggacgaagccgcccccgggcgctcccctcga
tccgccttcgagggggttcacacctccagt--cggcgggccggctgttcttctttccctt
ct-ctcgtcttcctcggtcaacctcttaagttcctcttcttcctccctgctgaggtcctt
ccctcctgctctcagctgcttcttcttgttcttgagggccttccttcgtcggtgatcctg
cctctccttgtcggtgaatcctcccctgag-aggcctcttcctaggtccggagtctactt
ccatctg-gtctgt-tcgggccc---tcttcgccgggggagccccctctccatccttgtc
tttctttccgagaattcctttgatgtttcccagccagggattttcttcctcaagtttctt
gattttcttcttagtcttccggagctctctctcgagttcctccaacttctttcttccact
cacccactgctcgagaacatcttctc---t---tcct-cc---gcggtgtttcttcgact
cggaccggctcatc-t--c--ga--caag-a-ggcg-g-ca-gt--cctca-gtactct-
ta--ctcttt-t-ctg----t---aaagaggagactgctgg--actc--gc---cgccca
a-gttcgag-ca-tg--ggcc-----aa--ttccgagcgaagaac-tcgc----g-----
---ggg--g---a-a--g--g-a--tca-g-c--g-cccga-gag--gg--g-----tc-
a-g--tgg-taaag-agc-attggaa-----c-gcc-ga--g---g--a--g-gtg-act
cccaagaaga-acaaa--g-ag-aa--a--a-c---aaga---at-cg-g----aa-gaa
-t---t----tcccc-a-taacgctg-------g--aa--gcatc--ct-gga-a-gggg
a---a-a---g-------a--g-ga-c-gg-a---t-g---gaa---gagaa--gggg--
gggc-cccccc--ga--tccgaat-----ggccc---ga-c-ca--cca-a-g--tttgg
aaa--g--cac-tc-c--ggg-cca--aatg--gtt--gagtag--ca---tc-cag---
ag-g-g-agg-agatccacac--ggag--tt-g--ac--agagaaat--cacct-----c
cag-a--gga-----ccccttc---agcgaacag-aag--a-----------gc------
gtga-g---c----gc-gt---t--gggagtgggaccatagcgat-ggggggagatgcta
ggag-ttagaggagaccga--agcgagga-gg-aaagtaaagagagcaacggggctagcc
ggcaggtgttccgccccccgag-aggggacgagtgaggcttatc--ccgggga-aatcga
c--tta-tcg-tcccc-atc-tagc---ag-g-a-c-cc-c--g-gagcccc----ttc-
g-aaa-gtga-ccg--gaggg-gg-t-g----ct-tggagc----g-c---ag-g-gta-
-a-c-ca--ctg-gga-gccatg--gg-a----tgc-tt----c---t---c-ccgat--
-tc-c-g--t---cc--at---c--c-cc------ccc--c--ca-g-g--aggg--tc-
g-ccc-a-g-gaatgg--cg-gg-a-ccccactt-ca-a---c--a-gggt-ccc-c-g-
ttc-ca---tcctttcttacctgatggcc-ggcatggtcccagcct-ccccgctggcgcc
ggctgggcaacattccgaggggaccgtccc----ctcg-gtaatggcgaatgggacccaa
atc-tctctctaga-ttccgata--------gaaaatcgag---aga----aaa-ctggc
-tctcccttagccatccg-ag-t-ggacgt--tg-tcc-tcctt-cggat-
>KJ744214|KJ744214|Hepatitis
gcccaggtcggaccgcgaggaggt------ggagatgccat-gccgacc-cgaag-agga
aa-gaaggacgcgagac-gcgaacctgtgagtggaaaccc-g-ctttattcactggggtc
gaca-actctgag-g--ag-----aaa-agg-gaggatc-ggatg-g-g--a---aaagt
-aaatcctatgggaatccctggttccccctgacgtccagcccctccccggtccgagagaa
gggggactccggaacgccttgcatgctggggacgaagccgcccccgggcgctcccctcga
tccgccttcgagggggttcacacctccagt--cggcgggccggctgttcttctttccctt
ct-ctcgtcttcctcggtcaacctcttaagttcctcttcttcctccctgctgaggtcctt
ccctcccgcggctagctgcttcttcttgttctcgagggccttccttcgtcggtgatcctg
cctctccctgtcggtgaaccctcccctgag-aggcctcttcctaggtccggagtctacct
ccatctg-gtccgt-ccgggccc---ttttcgccgggggagccccctctccatccttatc
cttctttccgagaattcctttgatgtttcctagccagggattttcgtcctcgagtttctt
gatcttcttcttaatcttccggagttccttctcgagttcctccgaccttttccttccatt
tacccactgctcgagaacatcttcct---t---cccc-gt---gcggcttttcttcgatt
cggaccggctcatc-t--c--ga--caag-a-ggcg-g-ca-gt--cctca-gtgctct-
ta--ctcttt-t-ctg----t---aaagaggagactgctgg--actt--gc---cgccca
a-gttcgag-ca-tg--ggcc-----aa--ttccgaacgaagggtcgcgc----g-----
---gcg--g---a-a--g--g-a--tca-g-c--g-accga-gag--gg-ag-----ta-
g-a--tgg-caaag-ggg-attggaa-----c-gcc-gg--g---a--a--g-aca-act
cccaagaaga-aaaga--g-ag-ga--g--t-c---aaga---ga-cg-g----ac-gaa
-t---c----ccccc-a-aaacgcta-------g--ag--acatc--ct-gga-a-tggg
a---a-a---g-------a--g-ga---ag-g---t-g---gaa---aaaaa--gaggag
gggc-cccccc--ga--tccgaaa-----ggccc---ga-c--g-ccca-a-g--tttgg
aga--g--cac-tc-c---gg-ccg--aagg--gtt--gag-aa--ca----c-cag---
ag-g-g-agg-a-agccacgc--agag-----a-agc--ggagaaac--cacct-----c
cag-a--gga-----ccccttc---agcgaacag-agg--a-----------cc------
ctct-c-a-c----tc-ga---t--aggagtaagaccatagcgat-ggggggagatgcta
ggag-ttagaggagaccga--agcgagga-gg-aaagtaaagaaagcaacggggctagcc
gtcgggtgttcctccccccgag-aggggaagagtgaagcttatc--ccgggga-actcga
c--tta-tcg-tcccc-atc-tagc---gg-g-a-c-cc-a--g-gaccccc----ttc-
a-gaa-aaga-ccg--agggg-gg-a-g----ct-tcgaac----g-g---ag-g-g-g-
-a-c-ca--gt--gga-tccgtt--gg-aag--cgc-tc----c---c---t-cccgt--
-tc-c-g--t---ccgaac---c--cacc------tcc--c--cc-g-c--aggg--tc-
g-ccc-a-g-gaatgg--cg-gg-a-ccccactc-aa-----c--a-gggt-ccg-c-g-
ctc-ca---tcctttcttacctgatggcc-ggcatggtcccagcct-cctcgctggcgcc
ggctgggcaacattccgaggggaccgtccc----ctcg-gcaatggcgaatgggacccac
aaa-tctctctaga-ttccgata--------gagaatcgag---aga----aaa-ctggc
-actcccttagccatccg-ag-t-ggacgt-gcg-tcc-tcctt-cggat-
>HQ005372|HQ005372|Hepatitis
gcccaggtcggaccgcgaggaggt------ggagatgccat-gccgacc-cgaag-agga
aa-gaaggacgcgagac-gagaacccgtgagtggaaaccc-g-ctttattcactgggttc
gaca-actctggg-g--ag-----aga-agg-gaggatc-ggatg-g-g--a---agagt
-atatcctatgggaatccctggtttcccctcacgtccagcccctccccgtgtctgtggaa
gggggactccggaactccttgcatgctggggacgaagccgcccccgggcgctcccctcgt
tccaccttcgagggggttcactcccccagc--cggcgggccggctactcttctttccctt
ct-ctcgtcttcctcggtcaacctcttgagttcctcttcttcttccttgctcaggctctt
ccctcctccagatagttgcttcttcttgttctcgagggccttccttcgtcggtgttcctg
cctctccttgtcggtgaaatcccccctgga-gggtctcttcctaggtccggagtctatct
ccatctg-gtccgt-ccgggccc---tcttcgccgggggtgccccctctccatccttatc
cttctttccgagaattcctttgatgtttcccagccagggattgtcgtcctcaagtttctt
gattttcttcttaaccttccggaggtccctctcgagttcctctaacttctttcttccgtt
cacccactgctcgagaacctcttctc---t---tccc-cc---gcggttcttcctcgatt
cggaccggctcatctt--c--ga--cgaa-g-ggcg-g-gg-at--cctca-gtgctct-
ta--ctcttt-t-ctt----ta-gaaagaggagactgctgg--actc--tc---cgccca
a-gttcgag--a-tg--ggcc-----atagttccgaacgaggatt-ccgc----g--a--
---gtg--g---a-a--g--g-a--tca-g-c--g-cccga-gag--gg-ag-----t--
g-a--cgg-caaag-agc-attggaa-----c-gcc-ga--a---g--g--g-atg-act
cccaagaagg-aaaaa--g-ag-aa--t--t-c---aaga---ga-cg-g----gc-gac
-t---c----tcccc-a-taacgctg-------g--ag--acatc--ct-gga-a-gggg
a---a-a---g-------a--g-ga-t-gg-g---t-g---gaa---gagaa--ggaggc
gggc--ccccc--ga--tccgagg-----ggccc---gg-c-gg--cca-a-g--tttgg
aaa--g--cac-tc-c--ggg-ccg--aagg--gtt--gag-ag--ca---cc-cca---
-gtg-g-ggg-a-agccactc--ggag--tt-c-agc--agaaaaaa--cacct-----c
cag-a--gga-----ccccttc---agcgaacag-aag--a-----------gt------
ctac-t---c----gg-at---c--aggagtaagaccatagcgat-aggaagagatgcta
ggag-ttagaggagaccga--agcgagga-gg-aaagcaaagaaagcaacggggctagcc
gacgggagttccgccccccgag-aggggacgagtgaggcttatc--ccgggga-actcga
c--tta-tcg-tcccc-aca-tagc---ag-a-g-c-cc----g-gaccccc----ttc-
a-aaa-atga-ccg--agggg-gg-a-g----ct-aggagc----g-t--agg-g-g-g-
-g-c-ca--gc--gga-gccatg--gg-a----tgc-tc----c---t---c-ccgat--
-tc-c-g--t---cc--at---c--c-ct----c-ccc--c--ca-a-g--aggg--tc-
g-ccc-a-g-gaatgg--cg-gg-a-ccccactc-ag-----c--t-gggtgccg-c-g-
ttc-ca---tcctttcttacctgatggcc-ggcatggtcccagcct-cctcgctggcgcc
ggctgggcaacattccgaggggaccgtccc----ctcg-gtaatggcgaatgggacccca
g---tccttc-----ttcccact--------gagaa---ga---agg----tta-ctggc
-actcccttagccatccg-ag-t-ggacgt-gcg-tcc-tcctt-cggat-
>HQ005371|HQ005371|Hepatitis
gcccaggtcggaccgcgaggaggt------ggagatgccat-gccgacc-cgaag-agga
aa-gaaggacgcgagac-acgaacctgtgagtggaaaccc-g-ctttattcactggggtc
gaca-actctggg-g--ag-----aaa-agg-gaggatc-ggatg-g-g--a---agagt
-atatcctatgggaatccctggtttcccctcacgtccagcccctccccggtccgagtgaa
gggggactccgggatgccttgcatgctggggacgaagccgcccccgggcgctcccctcga
tccaccttcgagggggttcacacctccagt--cggcgggccggctactcttctttccctt
tt-ctcgtcttcctcggtcaacctccggagttcctcttcttcctccctgctgaggctctt
ccctcctccggctagctgcttcttcttgttctcgagggacttccttcgtcggtgatcctg
cctctccttgtcggtgaatcctcccctgag-aggcctcttcctaggcccggagtctacct
ccatctg-gtctgt-tcgggccc---tcttcgccgggggagccccctctccgtctttgtc
cttctttccgagaattcctttgatgtttcccagccagggattttcgtcctc-agtttctt
gattttcttctttgtcttccggagctccctctcgagttcttctaacttttttcttccact
cacccactgctcgagaatctcttctc---t---ttccatc---gcgcttcttcctcgatt
cggaccggctcatc-t--c--ga--caag-a-ggcg-g-cg-gt--cctca-gtgctct-
ta--ctcttt-t-ctg----a---aaagaggagactgctgg--actc--gc---cgcccc
a-gttcgag-ca-tg--agcc-----aa-ttgccgaacgaggatg-gcgc----g--a--
---gag--g---a-a--g--g-a--tca-g-a--g-gacga-gag--gg--g--a--tg-
a-ga-tgg-taaag-aag-cgaggaa-----c-gcc-ga--g---g--g--g-atg-tct
cccaagaagg--caaa--g-ag-aa--g--g-c---aaga---at-cg-g----ac-g-c
-t---c----tcccc-a-cgacgctg-------g--ag--acatc--ct-gga-a-gggg
a---a-a---g-------a--g-gc-a-aa-a---c-g---gaa---gagaa--gggg--
gggc--ctccc--ga--tccgagg-----ggccc---aa-c-ca--cca-a-g--tttgg
aga--g--cac-tc-c--ggg-ccg--aagg--gtt--gagtag--ca---ct-cag---
ag-g-g-agg-a-atccactc--ggag--ta-g-aac--agagaaat--cacct-----c
cag-a--gga-----ccccttc---agcgaacag-aag--a-----------gc------
ctaa-c-a-c----gg-aa---t--aggagtaagaccatagcgat-gggaagagatgcta
ggag-tcggtggagaccga--agcgagga-gg-aaagtaaagaaagcaacggggctagcc
gtcaggtgttccaccccccgag-aggggacgagtgaggcttatc--ccgggga-actcgg
c--gaa-tcg-tcccc-aca-tagc---ag-c-t-c-cc-a--g-gaccccc----ttcc
a-aaa-gtga-ccg--aaggg-gg-t-g----ct-aggacc----g-t---gg-g-g-g-
-a-c-ca--gt--gga-gccatg--gg-a----tgc-tc----c---t---c-ccgat--
-tc-c-g--t---cc--at---c--c-cc----a-ccc--c--ct---g--aggg--tc-
g-ccc-a-g-gaatgg--cg-gg-a-ccccactc-ga-----c--a-gggt-ccg-c-g-
tac-ca---tcctttcttacctgatggcc-ggcatggtcccagcct-cctcgctggcgcc
ggctgggcaacatttcgaggggaccgtccc----ctcg-gtaatggcgaatgggacccag
gaa-tctctctaga-ttccgata--------gagaatcgag---aga----aaa-ctggc
-tctcccttagccatccg-aggt-ggacgt-ctg-tcc-tcctt-cggat-
>HQ005370|HQ005370|Hepatitis
gcccaggtcggaccgcgaggaggt------ggagatgccat-gccgacc-cgaag-agga
aa-gaaggacgcgagac-gcaaacccgtgagtggataccc-g--tttattcactggggtc
gaca-actctggg-g--ag-----aga-agg-gaggatc-ggatg-g-g--a---agagt
-atatcctatgggaatccctgagtccccctcgtgtccagcccatccccgtgtctgtggaa
gggggactccgggacgccttgcatgctggggacgaagccgcccccgggcgctcccctctg
tccaccttcgagggggttcacacctccagt--cgacgggccggctactcttctttccctt
ct-ctcgtcttcctcggtcaacctcttgagttcctcttcttcctccctgctgaggttctt
ccctcctccagaaagttgcttcttcttgttctcgagggccttccttcgtcggtgatcctg
cctctccttgtcggtgaatcctcccctgag-aggcctcttcctaggtccggagtctacct
ccatccg-gtccgt-ccggggct---tcttcgccgggggagccccctctccatctttatc
cttctttccgagaattcctttgatgttccccagccagggattttcatcctcaagtttctt
gattttcttcctgatcttccggagatccctctcgagttcctcctgtttctttcttccatt
tacccactgctcgaggatctcttctc---t---tccc-cc---gcgatccttcttcgact
cgtgccggctcatc-t--c--gg--caag-a-gggg-g-cg-ga--cctca-gtgctct-
ta--ctcttt-t-ctg----t---aaagaggagactgctgg--tccc--gc---ccccca
a-gcccgag-ca-tg--agcc-----aatgtcacgagcgaagagt-tcgc--a-g-----
---ggg--g---a-a--g--g-a--tca-g-c--t-cccga-gag--tg--g--a--a--
a-a--tgg-taaag-agt-gggggaa-----t-ttc-ga--t---g--g----att-act
cccaagaagaaccaag--g-ag-aa--c--t-c---aaga---at-cg-g----aa-gaa
-t---t----tcccc-a-taacgctg-------g--ag--acatc--tt-gga-a-gggg
a---a-a---g-------a--g-ga---aa-g---t-g---gaa---aagaa--ggggc-
gggc--ctccc--ga--tccgagg-----gctcc---ga-c-tg--ccg---g--tttgg
ggg--g--cac-tctc--ggg-ccg--aagg--gtt--gagtag--ca---ct-cag---
ag-g-g-aga---aaccacac--ggag--ta-g-aac--agagaaat--cacct-----c
cag-a--gga-----ccccttc---agcgaacag-aag--a-----------gt------
cttt-c-a------gg-at---c--aggagtaagaccatagcgat-ggggggagatgcta
ggag-ttagaggagaccga--agcgagga-gg-aaagcaaagaaagcaacggggctagtc
ggcaggtgttccgccccccgag-aggggaagagtgaggcttatc--ccgggga-actcgg
c--gta-tcg-tcccc-aca-tagc---ag-c-t-c-cc----g-agccccc----tcc-
t-aaa-atga-ccg--gaggt-gg-a-g----ct-tggagc----g-c--gag-g-g-g-
-a-ccca--gc--gga-gccatg--gg-a----tgc-tc----t---t---c-ccgat--
-tc-c-g--t---cc--at---c--c-cc----c-acc--c--cg-a-g--aggg--tc-
g-ccc-a-g-gaatgg--cg-gg-a-ccccactc-aa-c---t--g-gggt-ccg-c-g-
ttc-ca---tcctttcttacctgatggcc-ggcatggtcccaacct-cctcgctggcgcc
ggctgggcaacattccgaggggaccgtccc----ctcg-gtaatggcgaatgggacccag
aaa-tctctctaga-ttcccaga--------gagaatcgag---aga----aaa-ctggc
-tctcccttagccatccg-agag-ggacgt-ctg-tcc-tcctt-cggat-
>HQ005369|HQ005369|Hepatitis
gcccaggtcggaccgcgaggaggt------ggagatgccat-gccgacc-cgaag-agga
aa-gaaggacgcgagac-gcgaactcgtgagtggaaaccc-g-ctttattcactggggtc
gaca-actctggg-g--ag-----aaa-agg-gaggatc-ggctg-g-g--a---agagt
-atatcctatgggaatccgtggtttcccctcacgtccagcccctccccggttctggcgaa
gggggactccggaacaccttgcatgctggggacgaagccgcctccgggcgctcccctcga
tccaccttcgagggggttcacatccccaac--tcgcgggccggctactcttcttttcctt
tc-ctcgtcttctctggtcaacctcttgagttcctcttcttcctccttgctgaggctctt
ccctccggcgctcagctgctttctcttgttctcgagggccttccttcgtcggtgatcctg
cctctccttgtcggtgaaccctcccttgga-ggaactcttcccaggtccggagtctacct
ccatctg-gtctgt-tcgggccc---tcttcgccgggggagccccctctccgtccttgtc
cttctttccgagaattcctttgacgtttcctagccagggattttcgtcctcaagtttctt
gattttcttcttaaccttccggagatctctctcgagttcctctaacttctttcttccatc
tacccactgctcgaggatctgctctc---t---gccc-cc---gcggttcttcctcgact
cggaccggctcatc-t--c--ga--caag-a-ggcg-g-cg-gt--cctca-gtgctct-
ta--ctcttt-t-ctg----t---aaagaggagactgctgg--accc--gc---cgccca
a-gttcgag-ca-tg--agcc-----aa-gttccgagcgaggaga-tcgc----g--a--
---ggg--g---c-a--g--g-a--aca-g-c--t-cccga-gag--gg--g--a--t--
aaa--tgg-taaag-aagcattggaa-----c-gtc-gg--a---g--a--a-aac-cct
cccaagaaggaaaaaa--g-ag-aa--a--g-c---aaga---ag-cg-g----ac-gat
-t---t----tcccc-a-taacgctg-------g--ag--acgtc--ct-gga-a-gggg
a---a-a---g-------a--g-ga-c-ga-g---c-g---gaa---taaag--ggggc-
gggc--ctccc--ga--tccgagg-----ggccc---aa-c-ca--cca-a-g--tttgg
aga--g--cac-tc-c--ggc-ccg--aaag--gat--gagaag--tc---cc-cag---
ag-g-g-agg-a-atccacac--ggag---aaa-agc--agaaaaat--cacct-----c
cag-a--gga-----ccccttc---agcgaacag-aga--g-----------ca------
ccga-g-a-c----gc-ga---t--aggagtaagaccatagcgat-agggggagatgcta
ggag-ttagaggagaccaa--agcgagga-ga-aaagcaaagaaagcaacggggctagcg
agtggatgttccgccccccgag-aggggacgagtgaggcttatc--ccggagc-attcgg
c--gaa-tcg-tcccc-aca-tagc---ag-g-t-t-cc-a--g-gaccccc----ttc-
c-aaa-ataa-ccg--agggg-gg-tgg----ct-tggacc----c-t--ggg-g-g-g-
-g-c-ca--ct--gga-gccatg--gg-a----tgc-cc----t---t---c-ccgat--
-tc-c-g--t---cc--at---c--c-ct----t-ccc--c--cc---g--aggg--tc-
g-ccc-a-g-gaatgg--cg-gg-a-ccccacct-ca-g---c--g-aggt-ccg-c-g-
ttc-ca---tcctttcttacctgatggcc-ggcatggtcccagcct-cctcgctggcgcc
ggctgggcaacattccgaggggaccgtccc----ctcg-gtaatggcgaatgggacccag
aaa-tctctctaga-ttcccaga--------gagaatcgag---aga----aaa-ctggc
-tctcccttagccatccg-ag-t-ggacgt-atg-tcc-tcctt-cggat-
>HQ005368|HQ005368|Hepatitis
gcccaggtcggaccgcgaggaggt------ggagatgccat-gccgacc-cgaag-agga
aa-gaaggacgcgagac-gcaaacccgtgagtggaaaccc-g-ctttattcactggggtc
gaca-gctctggg-g--ag-----aaa-agg-gaggatc-ggatg-g-g--a---agagt
-atatcctatgggaatccctgcgtccctctcgtgtccagcccctccccgtgtctatggaa
gggggactccgggacgccttgcatgctggggacgaagccgcccccgggcgctcccctcga
tccaccttcgagggggttcacacctccagg--cggcgggccggctactcttctttccctt
ct-ctcgtcttcctcggtcaacctcttaagttcctcttcttcctccttgctgaggttctt
ccctcctccggcaagctgcttccttttgttctcgagggccttccttcgtcggtgatcctg
cctctccttgtcggtgaatcctcccctgga-aggcctcttcctaggcccggagtctacct
ccatctg-gtctgt-ccgggccc---tcttcgccgggggagccccctctccatccttatc
cttctttccaagaattcctttgatgtttcccagccagggatgctcctcctctaatttctt
gattttcttcttaatcttccggaggtccttttcgagttcctcagctttctttcttccgtt
cacccactgctcgaggacatcctctc---t---tccc-cc---gcgattcttcttcgact
cggaccggctcatc-t--c--ga--caag-a-ggcg-g-cg-ga--cctca-gtgctct-
ta--ctcttt-t-ctg----t---aaagaggagactgctgg--tccc--gc---cgcccg
a-gttcgag-ca-tg--agcc-----aa--ttccgagcgaagggg-gcgc----g--g--
---gag--g---a-a--g--g-a--gga-t-t--a-cccga-cag--gg--a--g--t--
g-a--cgg-taaag-atg-cggggaa-----c-gcc-ga--t---g--g--g-aac-tct
cccaagaagaaaagaa--g-ggaaa--a--t-c---ggga---ag-tg-g----ag-gg-
-----a----tcccc-a-caacgctg-------g--ag--acatc--ct-gga-a-gggg
a---a-a---g-------a--a-gc-t-ag-g---t-g---gaa---aagaa--ggggt-
gggc--ctccc--ga--tccgagg-----ggccc---ga-c-ca--cca-a-g-ctttgg
aga--g--cac-tc-c--ggg-ccg--aagg--gtt--gagtag--ca---tc-cag---
ag-c-g-agg-a-acccacac--ggag--ta-g-aac--agagaaat--cacct-----c
cag-a--gga-----cccctta---agcgaacaa-agg--a-----------gt------
ctcc-t-a-c----gg-aa---t--aggagtaagaccatagcgat-agggggagatgcta
ggag-ttagaggagaccga--agcgagga-gg-aaagcaaagaaagcaacggggctagcc
gtcaggtgttcctccccccgag-aggggacgagtgaggcttatc--ccgggga-actcgg
c--gaa-tcg-tcccc-aca-tagc---ag-c-t-c-cg-g--g-agccccc----ttc-
a-aaa-atga-ccg--gaggg-gg-a-g----ct-aggagc----g-c--ggg-g-g-a-
-c-c-ca--gt--gga-gccatg--gg-a----tgc-tc----c---t---c-ccgat--
-tc-c-g--t---cc--aa---c--c-cc----a-ccc--c--ca-g-g--aggg--tc-
g-ccc-a-g-gaatgg--cg-gg-a-ccccactc-aa-c---t--g-gggt-ccg-c-g-
ttc-ca---tcctttcttacctgatggcc-ggcatggtcccagcct-ccccgctggcgcc
ggctgggcaacattccgaggggaccgtccc----ctcg-gtaatggcgaatgggacccag
aaa-tctctctaga-ttcccaga--------gagaatcgag---aga----aaa-ctggc
-tctcccttagccatccg-ag-t-ggacgc-gcg-tcc-tcctt-cggat-
>HQ005367|HQ005367|Hepatitis
gcccaggtcggaccgcgaggaggt------ggagatgccat-gccgacc-cgaag-agga
aa-gaaggacgcgagac-acgaacccgtgagtggaaaccc-g-ctttattcactggggtc
gaca-actctggg-g--ag-----aaa-agg-gaggatc-ggctg-g-g--a---agagt
-atatcccatgggaatccctggtttcccctcacgtccagcccctccccggtccgagcgaa
gggggactccgggaccccttgcatgctggggacgaagccgcccccgggcgctcccctcga
tccaccttcgagggggttcacacctccagt--cggcgggccggctgttcttctttccctt
ct-ctcgtcttcctcggtcaacttccggagttcctcttcttcctccctgctgaggctctt
ccctcccccggccagctgcttcttcttgttctcgagggccttccttcgtcggtgatcctg
cctctccttgtcggtgaatcctcccctgag-aggcctcttcctaggtccggaatctatct
ccatctg-gtctgt-tcgggccc---tcttcgccgggggagccccctctccgtccttatc
cttctttccgagaattcctttgatgttccccagccagggattctcgtcctcaagtttctt
gattttcttcttcgtcttccggagatccctctcgagttcctctaacttttttcttccgtt
cacccattgctcgagaatctcttctc---t---tccc-tc---gcgcttcttcctcgatt
cggaccggctcatc-t--c--ga--caag-a-ggcg-g-ca-gt--cctca-gtgctct-
ta--ctcttt-t-ctg----t---aaagaggagactgctgg--actc--gc---cgcccc
a-gttcgag-ca-tg--ggcc-----ag-cttccgaacgaggata-acgc----g--a--
---gag--g---a-a--g--g-a--tca-g-a--g-gacga-gaa--gg--g--a--t--
g-at-cgg-taaag-aagccgagaaa-----c-gcc-ga--g---g--g--g-accacct
cccaagaagg--cgaa--g-ag-aa--g--g-c---aaga---at-cg-g----ac-gac
-t---t----tcccc-a-taacgctg-------g--ag--acatc--ct-gga-a-gggg
a---a-a---g-------a--g-gt-a-ag-a---c-g---gaa---gagaa--ggggg-
gggc--ctccc--ga--tccgagg-----ggccc---aa-c-ca--cca-a-g-gtttgg
aaa--g--cat-tc-c--ggg-ccg--aagg--gtt--gagtag--ca---cc-cag---
ag-g-g-agg-a-atccactc--ggag--ta-g-aac--agagaaat--cacct-----c
cag-a--gga-----ccccttc---agcgaacag-aag--a-----------gc------
cttg-c-a-c----gg-ga---t--aggagtaagaccatagcgat-ggggggagatgcta
ggag-tcgggagagaccga--agcgagga-gg-aaagtaaagagagcaacggggctagcc
gtcaggtgttccgcctcccgag-aggggacgagtgaggcttatc--ccgggga-actcgg
c--gaa-tcg-tcccc-aca-tagc---ag-g-a-c-cc-g--g-ggccccc----ttc-
c-gaa-gtga-ccg--aaggg-gg-gtg----ct-aggacc----g-t--ggg-g-g-g-
-a-c-ca--gc--gga-gccatg--gg-a----tgc-cc----t---t---c-ccgat--
-tc-c-g--t---cc--at---c--c-ct----t-ccc--c--ct---g--aggg--tc-
g-ccc-a-g-gaatgg--cg-gg-a-ccccactc-ga-c---t--g-gggt-ccg-c-g-
ttc-ca---tcctttcttacctgatggcc-ggcatggtcccagcct-cctcgctggcgcc
ggctgggcaacattccgaggggaccgtccc----ctcg-gtaatggcgaatgggacccaa
agc-tctctctaga-ttccgatt--------gggaatcgag---aga----aaa-ctggt
-tctcccttagccatccg-aggt-ggacgt-ctg-tcc-tcctt-cggat-
>HQ005366|HQ005366|Hepatitis
gcccaggtcggaccgcgaggaggt------ggagatgccat-gccgacc-cgaag-agga
aa-gaaggacgcgagac-gcaaacctgtgagtggaaaccc-g-ctttattcactggggtc
gaca-actctgag-g--ag-----aga-agg-gaggatc-ggatg-g-g--a---agagt
-atatcctatgggaatccctgcgatccccttatgtccagcccctccccggtccgagtgaa
gggggactccggaactccttgcatgctggggacgaagccgcccccgggcgctcccctcga
tccaccttcgagggggttcacacccccaac--cggcgggccggctactcttctttccctt
ct-ctcgtcatccttggtcaacctcttaagttcctcttcttcctccttgctgaggtgctt
ccctcccgcgctgaggtggttcctcttgttctcgagggccttccttcgtcggtggtcctc
cctctccttgtcggtgaagtctcccctgga-acgcctcttcctaggtccggagtctatct
ccatctg-gtctgt-ccgggccc---tcttcgccgggggagccccctctccatccttatc
cttctttccgagaattcctttgatgtttcccagccaggggttctcgtcctcaagtttctt
gattttcttcttaaccttccggaggtctctctcgagttcctctaacttctttcttccatt
cacccactgctcgaggatttcttctc---t---tccc-cc---gcggttcttcttcgact
cggaccggctcatc-t--c--ga--caag-a-ggcg-g-ca-gt--cctca-gtactct-
ta--ctcttt-t-ctg----t---aaagaggagactgctgg--accc--gc---cgccca
a-gttcgag-ca-tg--ggcc-c---ag--ttccgagcgaaggga-tcgc----g--g--
---ggg--g---a-g--g--a-a--gga-a-a--a-cccga-gag--gg--a--g--tg-
g-a--tgg-caaag-aagcattggaa-----c-gtc-gg--a---g--g--g-aat-tct
cccaagaaggaaaaaa--g-ag-aa--g--a-c---aaga---ga-cg-g----ac-gaa
-----a----ccccc-a-cgacgctg-------g--ag--acacc--tt-gga-a-gggg
a---a-a---g-------a--g-ga-t-gg-a---t-g---gaa---gaaag--gaggc-
gggc--ctccc--ga--tccgagg-----ggccc---ga-c-ca--cca-a-g--tttgg
aaa--g--cac-tc-c--ggc-ccg--aagg--gtt--gagtag--ct---tc-cag---
ag-g-g-aga-c-atccacac--ggag---aag-aac--agcgacaa--caccc-----c
ccc-a--gaa-----ccccttc---agcgaacag-agg--a-----------gc------
ctcc-c-a-c----gc-ga---t--aggagtaagcccataacgat-agggggagatgcta
ggag-ttagaggagaccaa--gccgagga-gg-aaagcaaagaaagcaacggggctagcc
agtgggtgttccgcctcccgag-aggggacgagtgaggcttttc--ccggggg-gagctc
c--cta-tcg-tcccc-aca-tagc---ag-a-g-c-cc-g--g-gagcccc----ttc-
t-aaa-gtga-ccg--ggggg-gg-tag----ct-tggaac----a-t--agg-a-g-a-
-c-g-ca--gt--gga-gccatg--gg-a----tgc-cc----t---t---c-ccgat--
-tc-c-g--t---cc--at---c--c-cc----a-ctc--c--ca---g--aggg--tc-
g-ccc-a-g-gaatgg--cg-gg-a-ccccactt-ca-g---c--a-gggt-ccg-c-g-
ttc-ca---tcctttcttacctgatggcc-ggcatggtcccagcct-cctcgctggcgcc
ggctgggcaacattccgaggggaccgtccc----ctcg-gtaatggggaatgggacccaa
aaa-tctctctagc-ttcccagt--------gagaagcgag---aga----aaa-ctggc
-tctcccttaaccatccg-ag-t-ggacgt-atg-tcc-tcctt-cggat-
>HQ005365|HQ005365|Hepatitis
gcccaggtcggaccgcgaggaggt------ggagatgccat-gccgacc-cgaag-agga
aa-gaaggacgcgagac-gcaaacccgtgagtggaaaccc-g-ctttattcactggggtc
gaca-actctggg-g--ag-----aaa-agg-gaggatc-ggatg-g-g--a---aaagt
-atatcccatgggaatccctgtgtccctctcacgtccagcccctccccgtgtctatggaa
gggggactccgggatgccttgcatgccggggacgaagccgcccccgggcgctcccctcga
tccgccttcggaggggttcacacctccagg--cggcgggccggctactcttctttccctt
ct-ctcgtcttcctcggccaacctcttaagttcctcttcttcctccttgctgaggctctt
ccctcctccggcaagctgcttctttttgttctcgagggccttccttcgtcggtgatcctg
cctctccttgtcggtgaatcctcccctgga-aggcctcttcctaggcccggagtctatct
ccatctg-gtctgt-tcgggccc---tcttcgccgggggagccccctctccatccttatc
tttctttccgagaattcctttgatgttccccagccagggattttcttcctctagcttcct
gattttcttcctgatcttccggaggtctctctcgagttcatcggctctttttcttccgct
cacccactgctcgaggacatcttctc---t---tcct-cc---gcgattcttcttcgact
cggaccggctcatc-t--c--ga--caag-a-ggcg-g-cg-aa--cctca-gtactct-
ta--ctcttt-t-ctg----t---aaagaggagactgctgg--tcct--gc---cgccca
a-gttcgag-ca-tg--agcc-----aa--ttccgagcgaaggga-gcgc----g--g--
---gag--g---a-a--g--g-a--tca-g-t--a-cccga-gag--gg--a--g--t--
g-a--cgg-taaag-aggccggagaa-----c-gcc-ga--a---g--a--a-ac--act
cccaagaaga---gag--g-ag-aa--tctt-c---agga---ag-tg-g----aa-gat
-t---t----tcccc-a-taacgctg-------g--ag--acatc--ct-gga-a-gggg
a---a-a---g-------a--g-gt-a-ag-g---t-g---gaa--aaagaa--ggggc-
gggc--ccccc--ga--tccgagg-----ggccc---ga-c-at--cca-g-a-acctgg
aga--g--cac-tc-c--tgg-ccg--aaag--gtc--gagtag--ca---tc-cag---
ag-g-g-agg-a-aaccactc--ggag---aag-aac--agaaaaat--cacct-----c
cag-a--gga-----ccccttc---agcgaacaa-aag--a-----------ga------
ctcg-t-a-c----gg-aa---t--aggagtaagaccatagcgat-agggggagatgcta
ggag-ttagaggaggccga--agcgagga-gg-aaagtaaagaaagcaacggggctagcc
gtcaggtgttcctccccccgag-aggggacgagtgaggcttatc--ccgggga-actcgg
c--gaa-tcg-tcccc-aca-tagc---ag-c-t-c-cg-g--g-agccccc----ttc-
a-aaa-atga-ccg--gaggg-gg-a-g----ct-aggagc----g-t--ggg-g-g-a-
-c-c-ca--gt--gga-gccatg--gg-a----tgc-tt----c---t---c-ccgat--
-tc-c-c--t---cc--aa---c--c-cc----a-ctc--c--ca---ga-aggg--tc-
g-ccc-a-g-gaatgg--cg-gg-a-ccccactc-ag-c---t--g-gggt-ccg-c-g-
ttc-ca---tcctttcttacctgatggcc-ggcatggtcccagcct-cctcgctggcgcc
ggctgggcaacattccgaggggaccgtccc----ctcg-gtaatggcgaatgggacccag
aaa-tctctctaga-ttcccaga--------gagaatcgag---aga----aaa-ctggc
-tctcccttagccatccg-ag-t-ggacgt-gcg-tcc-tcctt-cggat-
>HQ005364|HQ005364|Hepatitis
gcccaggtcggaccgcgaggaggt------ggagatgccat-gccgacc-cgaag-agga
aa-gaaggacgcgagac-gcgaatccgtgagtggaaaccc-g-ctttattcactggggtc
gaca-actctggg-g--tg-----aaa-agg-gaggatc-ggatg-g-g--a---agagt
-atatcccatgggaatccctgggttccccttgtgtccagcccctccccggtccgatggaa
gggggactccgggactccttgcatgctggggacgaagccgcccccgggcgctcccctctg
tccgccttcgagggggttcacacctccagt--cggcgggccggctactcttctttccctt
tt-ctcgtcttcctcggtcaaccttttgagttcctcttcttcctccctgctgagcttctt
ccctcctccggctagttgcttctgcttgttctcgagggccttccttcgtcggtgatcctg
cctctccttgtcggtgaatcctcccctgag-aggcctcttcctaggtccggagtctacct
ccatttg-gtctgt-tcgggccc---tcttcgccgggggagccccctctccatccttgtc
cttctttccgagaattcctttgatgtttcccagccagggattgtcttcctctagtttctt
gagtttcttctttgtcttccggagatctctctcgagctcctcctgctttcttcttccagt
tacccactgctcgaggatttcttccc---t---tccc-cc---gcgattcttcttcgatt
cggatcggctcatc-t--c--ga--caag-a-ggcg-g-ca-gt--cctca-gtactct-
ta--ctcttt-t-ctg----t---aaagaggagactgctgg--acgc--gc---cgcccg
a-gttcgag-ca-tg--ggcc-----aa-cttccgaacgaagggt-ccgc----g--g--
---ggg--g---a-g--g--g-a--tca-a-c--t-cccga-gag--gg--a--g--tc-
a-c--tgg-caaga-aag--ggggaa-----c-ctc-ga--g---g--a--g-atg-cct
cccaagaagg--caga--g-ag-aa--g--a-c---aaga---at-cg-g----aa-gac
-t---c----tcccc-a-agacgctg-------g--ag--tcatc--ct-gga-a-gggg
a---a-a---g-------a--g-ga-c-gg-g---t-g---gaa---aagaa--ggggc-
gggc--ctccc--ga--tccgagg-----ggccc---aa-c-ca--cca-a-g--tttgg
aga--g--cac-tc-c--ggc-ccg--aagg--gtt--gagtag--ca---ct-cag---
ag-g-g-agg-a-atccacac--ggag--ta-g-aac--agagaaat--cacct-----c
cag-a--gga-----ccccttc---agcgaacag-aag--a-----------gc------
actg-c-a-c----gg-aa---t--aggagtaagagcgtagcgat-ggggggagatgcta
ggag-taggaggagaccga--agcgagga-gg-aaagtaaagaaagcaacggggctagcc
gtcaggtgttccgcctcccgag-aggggaagagtgaggcttatc--ccgggga-actcgg
c--gaa-acg-tcccc-aca-tagc---ag-a-t-c-cc-a--g-gaccccc----ttt-
c-gaa-aaga-ccg--agggg-gg-tgg----ct-aggaac----a-c--ggg-g-g-g-
-g-c-ca--gt--gga-gccatg--gg-a----tgc-tc----t---t---c-ccgat--
-tc-c-g--t---cc--at---c--c-cc----t-ccc--c--cc---g--agcg--tc-
g-ccc-a-g-gaatgg--cg-gg-a-ccccactc-tg-g---c--g-gagt-ccg-c-g-
ttc-ca---tcctttcttacctgatggcc-ggcatggtcccagcct-cctcgctggcgcc
ggctgggcaacattccgaggggaccgtccc----ctcg-gtaatggcgaatgggacccag
aac-tctctctaga-ttccgata--------gagaatcgag---aga----aaa-ctggc
-tctcccttagccatccgagg-t-ggacgt-acg-tcc-tcctt-cggat-
>KC590319|KC590319|Hepatitis
gcccaggtcggaccgcgaggaggt------ggagataccat-gccgacc-cgaagaagga
aa-ggaggacacg-gacgacaaacc-gtaggtactc--tt-g-c--cctttattgttggg
tgca--ccctggg-acccagtaatacc-cggggggaggc-ggg-g---tt-a---accca
-t---actatgggaactgctgggttcctcggatgtcgatcccctctcccgttcgggaaaa
gggggactccggaactccctgcaggttgggcacgaagcccccaccgggcgctcccctcgg
cagaccgcccattgggttcacacccccagg--ccgcgggccggctgttcttctttctctt
tc-gtcgtcatccttggctagcctctggagttcctcttcttcctcttggctgaggcgctt
tcctcctccggccagctgcttcttcttgttctccagggccttccttcttctgtgctcctg
cctctccttgtcggtgaaccccctggcctt-gggtttcctcccaggtccgaaatcaacct
ccatggt-ttcctg-cctgggcc---tcttcgccgggggcgctccgtcttcgttcttctt
ccttctc---aacagtccgacgatgtttcccagccaggggttttcatcctcaagtttctt
gatcttcttgttggatcgccggagatccttctcgagcagtcgccttttcttcctttcttc
tacccactgttcgaggatctcctccc---t---ctcc-tt---cgaggacgggttcgcga
cgggttggctcatc-c-t---ga--gatcgg-g-ga-g----cc--tc-gacgatctct-
tt-gatctcc-t-gaag-------gaggaaggagctctcga--gc-g--ct---ctcccg
-cccctcgg--a-tg--ggcc--------gcttccggcgaacgagcccga--a-------
-----g-ag-c-g----agtg-g-gggagaac-t--cccga-gagttgg-g---a--g-a
c----aga---aag-ag-g-gcgagtgatctc-g---ga--ag--ga-a----tc----c
cccaagctgc--caac-----a-ga--g--g----aag-a-aaca--a--gac-ag-a-g
---g-ag---cccccat--gacgctg-gt--g-a--a---ccatcg-cg-agc-----t-
----ggg---ag---a-gg---ag--aggc-g--a--a---gat------a-g-cagc--
ggag-accccg--g---tccgaat------gcccgtcgg-c--agcaaa-c-tcctctgg
agt----cc-ttcg-g--at--cca--aaggagaaa-ac--------ta--cc-ggc---
g----g-agggtgatccactc--ggag---ttg--ga--------------cgggaaaag
cac-atccagagga-ccccttc---gacgaacaga-agga--t--ct--ggtacc--g-g
g---g--------------------aggaa-tagcccatagt-ac-aaggggagatgcta
ggag-tcaggggaagccag--aacgactg-ag-aaagaaaagagagcaacggggctagct
gccgggtgttccatccatgggatcggtgccgagtgaggcttatc--ccggggg-tgacgc
c------tcggtcctc-cct-tagcatcgg-----a--gacccgggccccctccc--ag-
---g----aa-a----g-g-g-aaca-gg--ggg--aaatc--gac-c----g-g-gt--
------cc-c-gcagaacccgat--gg-a----gtc-ccc---ca-cca-t--ccctt-c
c---g-ga-tgaaa----c-----tg-gt-------cccgatagg---g--gcac---cc
a-caa-t-a-ggatgg--ca-aa--aggggacca-----------tcgggt-ccg-tcg-
ttc-ca--tccttttcttaccttgtggcc-ggcatggccccagcct-cctcgctggcgcc
ggctgggcaacgatccga---gggaactattcctctcgagaatcggcaaatggggcccc-
----tcgctc--gtatctccgag--------aggagacgagaaagag--------gagga
-tctccctttgccatccg-ag---ggaact-acg-ttc-tcctt-cggat-
>AY633627|AY633627|Hepatitis
gcccaggtcggaccgcgaggaggt------ggagatgccat-gccgacc-cgaag-agga
aa-gaaggacgcgagacggtgaacctgtgagtggaaaccc-g-ctttattcactggggac
gaca-actctggg-g--ag-----aga-agg-gtggatc-ggatg-g-g--a---agagt
-atatcctatgggaatccccgggttcctcttatgtccagcccctcccccgtccgagcgaa
gggggactccgggactccttgcatgctggggacgaagccgcccccgggcgctcccctcga
tccgccttcgagggggttcacacccccaac--ccgcgggccggctactcttcttttcctt
tc-ctcgtcttcccgggtcaaccttccgagttcctcttcctcctccttgctcaggctctt
ccctcccgcggctagctgcttcttcttgttctcgagggccttccttcgtcggtgatcctg
cctctccctgtcggtgaatcctcccctgag-aggcctcttcctaggcccggagtctatct
ccatctg-gtccgt-ccgggccc---tcttcgccgggggagccccctctccatccctgtc
cttctttccgagaattcctttgatgtttcccagccagggattttcgacctcaagtttctt
gatcttcttctttgtcttccggagatccctctcgagttcctccgctttctttcttccact
cacccacttctcgagaatatcttctc---t---tcca-tc---gcgcttcttcttcaact
cggaccggctcatc-t--c--ga--caag-a-ggcg-g-ca-gt--cctca-gtgctct-
ta--ctcttt-t-ctg---at---aaagaggagactgctgg--actc--gc---cgccca
a-gttcgag-ca-tg--ggcc-----aa--ttccgagcgaagagt-ccgc----g--g--
---g-g--g---a-a--g--g-a--tca-g-t--g-cccga-gag--gg--g--t--aa-
a-g--tgg-taaag-agta-ttggaa-----c-gcc-ga--g---g--a--g-atg-tct
cccaagaaggccaaaa--g-ag-aa--t--a-c---aaga---gt-cg-g----aa-g-c
-t---t----tcccc-a-taacgctg-------g--ag--acatc--tc-gga-a-gggg
a---a-a---g-------a--g-ga-c-ag-a---t-g---gaa---gagaa--gggg--
gggc-cccccc--ga--tccgaaa-----ggccc---ga-c-gc--cca-a-g--tttgg
aga--g--cac-tc-c--gg--ccg--aagg--gtt--gag-aa--ca----c-cag---
ag-g-g-agg-a-acacactc--ggag---atg-agc--agagaaat--cacct-----c
cag-a--gga-----ccccttc---agcgaacag-agg--c-----------gc------
ttcg-a-g-c----gg------t--aggagtaaggccatagcgat-aggaggagatgcta
ggag-tagggggagaccga--agcgagga-gg-aaagcaaagaaagcaacggggctagcc
ggtgggtgttccgccccccgag-aggggacgagtgaggcttatc--ccgggga-actcga
c--tta-tcg-tcccc-atc-tagc---gg-g-a-c-cc-c--g-gaccccc----ttc-
g-aaa-gtga-ccg--gaggg-gg-t-g----ct-gggaac----a-c--cgg-g-g-a-
---c-ca--gt--gga-gccatg--gg-a----tgc-cc----t---t---c-ccgatg-
-ct-c-gatt---cc---g---a--c-tc----c-ccc--c--cc---a--aggg--tc-
g-ccc-a-g-gaatgg--cg-gg-a-ccccactc-t--g---c--a-gggt-ccg-c-g-
ttc-ca---tcctttcttacctgatggcc-ggcatggtcccagcct-cctcgctggcgcc
ggctgggcaacattccgaggggaccgtccc----ctcg-gtaatggcgaatgggacccac
aaa-tctctctaga-ttccgata--------gagaatcgag---aga----aaa-gtggc
-tctcccttagccatccg-ag-t-ggacgt-gcg-tcc-tcctt-cggat-
>MN984470|MN984470|Hepatitis
gcccaggtcggaccgcggggaggt------ggagatgccat-gccgacc-cgaag-agga
aa-gaaggactcg-gac-gagaacccgtgagtgg-aacct-t-tatcctttattggggag
taca---ctcgag-g--ag-----tgg-aag-gcgggga-ggccg-g-g--gttccgggc
-tta-cctacgggaactgctggttgcccctgatgtccagcccatctcccgtcctagagaa
gggagattccggaactccagtcatttgagggacgaagccgcccccgggcgctcccctcgg
acttcctccaggagggttcacatccccaac--ccgcgggccggctactcttctttgtctt
tc-gtcgtcttcaatggtcaacctcctgagttcctcttcttcttccttgctgaggctctt
tccccccgcggagagttggttcttcttgttctggagggccttccttctgcggtggtcctg
cctctccttgtcggtgaacccgctcttgtg-aggtttcttcctaggtccggagtcgacct
ccatctg-atctgt-tcgggccc---tcttcgccgggggagctccctccccgtcc---tt
cccttttcttattattccgaggatgttccccagccagggattttcatcctcgagtctctt
gatggttctcctggtcttccggagccttctttcgagatcttccgcgtcttttcttgcttg
gacccatttctcgaggatttcctctc---t---tcct-cccctccgagatctcttctgtt
cggactggctcatc-t--t--cg--gaaa-a-gggg-g-cg-gcggcgcct-gttctct-
ta--ttttcc-t-ctt-------agaaaaggagacagttgg--ccgct-cg---ccccca
a-ccccgag--a-tg--ggcc-----tc--gtgccgacgagagg--ccgg----a--g--
---acg--g---a-g--g--a-a--tcg-g-g--g-atccc-gag--ga--g--g--ga-
a-c--caaccaaag-aag---gggaat---tt-ccc-ggt-a---g--a--a-gta-tct
cct-agaaga-accga--g-ag-ca--t--c-t---caga---tg-aa-g----ga-ga-
----------tctcc-c-aaacgccg-------g--tg--gactc--cg-gga-a-caag
g---a-a-aca-------g--gaga-a-gg-a---a-c---ggt---agaaa--agagc-
gagc--ctccc--ag--ttcgaga-----gtccc---gg-a-cc-cctc-g-g---ctct
gga--g--tcc-ac-c--gac-ctg--tgag--gtc--gag--g--ct---ct-ccgtgc
ag-g-g-aga-c-agccacca--ggag---a-a-ggc--agagaaat--cacct-----c
cag-a--gga-----ccccttc---aacgaacaa-aga--a-----------gcg----c
tctg-a-ggcgtcagg-g----t--gagaaaaagaccatagcgat-aggaagagatgcta
ggag-taggcggcgaccaa--agcgagga-ag-aaagtaaagaaagcaacggggctagcg
agtggatgttccgc--cccaag-gggagccgagtgaggcttatc--ccgggga-actcgg
c--gta-tcg-tcccg-aaa-t-ga---gg-a-g-c-cc----g-gatcccc----ttc-
c-aaa-aaga-cgg-agaggg-gg-tga----ct-aggaat---------cgg-g-c---
-t-c-cg--gt--gga-tccgtg--gg-acc--agc-cc----g---c---t-ccacc--
-tc-cgcggca--ca--ct---c--c-tt----c-ccc--c--ct---g--cggg--cc-
c-ccccata-agatgg--ca-gg-a-acccactc-a--t---t--g-gggt-ccg-ctg-
ttc-ca---ttctttcttaccttgtggcc-ggcatggtcccagcct--ctcgctggcgcc
ggctgggcaacattccgaggggaccgtcc-----ctcg-gtaatggcgaatgggacccag
aac-tctccctagg-ttcccaga--------gagaaccggg---aga----aaa-ctggc
-tctcccttagccatccg-ag-t-ggacgtttcg-tcc-tcctt-cggat-
>MN984469|MN984469|Hepatitis
gcccaggtcggaccgcgaggaggt------ggagatgccat-gccgacc-cgaag-agga
aa-gaaggacgcgagac-acgaacccgtgagtggaaaccc-g-ctttattcactggggtc
gaca-actctggg-g--ag-----aaa-agg-gtggatc-ggctg-g-g--a---agagt
-atatcctatgggaatccctgggttcccctcacgtccagtccctccccggtcctggagaa
gggggactccgggactccttgcatgttggggacgaagccgcccccgggcgctcccctcga
tccaccttcgagggggttcacacccccaac--cggcgggccggctactcttctttccctt
ct-ctcgtcttcctcggtcaacctcttaagttcctcttcttcctccctgctgagtttctt
ccctcccgcgctcagttgctttctcttgttctcgagggccttccttcgtcggtgatcctc
cctctccttgtcggtgaagccacccctggg-aagcttcttcctaggtccggagtctatct
ccatcct-gtccgt-tcgggcct---tcttcgccgggggtgccccctctccatccttgtc
cttctttccgagaattcctttgatgttgcccagccagggattgtcgtcctcaagtttctt
gattttcttcttaaccttccggaggtccctctcgagttcctctaacttctttcttccatt
cacccactgctcgagaacctcttctc---t---gcct-cc---gcggcctttcttcgact
cggaacggctcatc-t--c--gg--ctag-a-ggcg-g-ca-gt--cctca-gtactct-
ta--ctcttt-t-ctg----t---aaagaggagactgctgg--actc--gc---cgcccg
a-gtccgag-c--tg--ggcc-----aa--gtccgagcgaaggg--acgc----g--g--
---t-g--g---g-a--g--g-a--aca-g-c--t-cccga-gag--gg--ga-t--ga-
a-t--ggg-taaag-agca-ttggaa-----c-atc-gg--a---g--g--a-agc-ctc
cccaagaaaa-aaaaa--g-ag-aa--a--g-c---aaga---at-cg-g----ag-ac-
-t---c----tccct-a-tgacgctg-------g--ag--acatc--tc-gga-a-gggg
a---a-a---g-------a--a-gg-c-gg-g---a-g---gaa---gaaaa--ggggc-
gggc--ctccc--ga--tccgagg-----ggtcc---gg-c-gt--cca-g-a--ttttg
gag--g--cac-tc-c--gga-ccg--aagg--gtt--gag--g--ta---cc-cag---
aa-g-g-agg-a-atccactc--ggag---aac-ggg--agagaaat--cacct-----c
cag-a--gga-----ccccttc---agcgaacag-aag--a-----------ct------
-ctg-a-gcc----gc-g-------aggagtaagagcgtagcgat-ggggggagatgcta
ggag-taggaggagaccga--agcgagga-gg-aaagcaaagaaagcaacggggctagcc
ggtgggtgttccgcctcccgag-aggggacgagtgaggcttatc--ccgggga-actcgg
c--gaa-tcg-tcccc-aca-tagc---ag-a-g-c-cc-g--g-ggcccct----tcc-
t-aaa-atga-ccg--agggg-gg-t-a----ct-aggaac----a-c--ggg-g-g-g-
---c-ca--gt--gga-gccatg--gg-a----tgc-tc----c---t---c-ccgatg-
-tc-c-gatt---cc--at---c--c-ct----c-ccc--c--cc---g--aggg--tc-
g-ccc-a-g-gaatgg--cg-gg-a-ccccactc-ga-c---t--g-gggt-ccg-c-g-
ttc-ca---tcctttcttacctgatggcc-ggcatggtcccagcct-cctcgctggcgcc
ggctgggcaacattccgaggggaccgtcc-----ctcg-gtaatggcgaatgggacccag
aaa-tctctctaga-ttcccaga--------gagaatcgag---aga----aaa-ctggc
-tctcccttagccatccg-ag-t-ggacgt--tg-tcc-tcctt-cggat-
>MN984468|MN984468|Hepatitis
gcccaggtcggaccgcgaggaggt------ggagatgccat-gccgacc-cgaag-agga
aa-gaagaacacg-gac-gcgaacccgtaagtggaaccct-g-atcc-tttattgggggg
taca-ctcgagga-g--tg-----gaa-ggc-gctgccc-ggggg-g-a--g---ccgga
-ttgacctacgggaatccccggtcgcctctgatgtccagtccctcccccgtccgagagaa
gggagattcgggaacgttcagcatttgagggacgaagccacccccgggcgctcccctcgg
agaggccccaggtgggttcacatccccaac--ccgcgggccggctgttcttctttccctt
tc-ctcgtcttctctggtcaacctctggagttccccttcctcttccttgctgagtgtctt
tcctcccgcgctcagctgtttcttcttgttctcgagggccttccttcttcggtgatcctg
tctctccttgtcggtgaagtctcccgcacg-agtcctcttcctaggtccggtatcgacct
ccatccg-atccgt-ccgggcct---tcttcgacgggggagctccctccccgtcc---tt
cccttttcttatgattcccaggatgttccccagccagggattgtcatcctcgagtctctt
gatggtctttctggccttccggaggtctctctcgagctcttccgccttttttcttgtgga
tacccacttttcgaggatatcttccc---t---tcct-cccctccggcttttcctcgatt
cggattggctcatc-c-tc--ga--cgag---ggcg-a-cg-gt--cctca-gttctctc
ta--ttcttt-c-ctt----tt-gaaagaggagactgctgg--tcca--aa---cgcccg
a-g-tcggg--a-tg--ggcc-----gc-aagccgaacgaaggattccggtaa-g--g--
---g-g--a---g-a--g--g-a----a-g-a--a-tcccg-aag--gg--g--t--tc-
c-c--cac-taaag-agtg-gaagaa-----t-tct-cg--g---g--a--a-gct-tct
cccaagaagaaccaga----at-cc--c--c-c---aaga------ga-g----ag-aa-
-tgg-a----tcccc-a-tgacgctg-------ga-ag--agact--cc-gggtaaccaa
gt-ca-a---g-------g--a-ga-a-gg-a---a-c---ggt---agaaa--agagc-
gagc--ctctc--ga--tacgaaa-----gggccg-cga-ccta--tca-a-g----ttt
gga--g--tca-tc-c--ggg-cca--aagg--gtt--gaa--a--aa---tc-ccac--
ag-a-c-ggg---agccacca--ggag---g-g-atctaggagaatc--cacct-----c
cag-a--gga----cccccctc---aatgaacag-aag--a-----------ct------
-ctc-t-acc----tc----------gg---aggaccatagcgat-aggagaggatgctg
ggag-tcagcggcgaccaa--agcgaggatcg-aaagtaaagagagcaacggggctagcg
agtggatgttccgccaccctgg-a-gtcccgagtgaggcttatc--ccggggagattcgg
c-c----tag-tcccg-aaa-tgtc---tg-g-t-t-cc-gtcg-gctccac----ttc-
c-aaa-agga-gga--gcggg-tg-g-g----ct-tggagc----a-c--agg-g-g-a-
---c-ca--gt--cag-tccgtt--gg-actacccc-gga--cc---t---c-ccgtt--
-ct-c----ca--ca--ct---c--c-tt----c-ccc--c--ct---g--cggg--cc-
c-cccaata-agatgg--aa-ag-a-acccaccc-a--c---t--g-gggt-ccgac-g-
tcccca---ccctttcttacctg-tggcc-ggcatggtcccagcctccctcgctggcgcc
ggctgggcaacattccgaggggaccgtcc-----ctcg-gtaatggcgaatgggacccag
aac-tctctctaga-ttcccaga--------gagaatcgag---aga----aaa-ctggc
-tctcccttagccatccg-ag-taggacgt-ctg-tcc-tccta-cggat-
>MN984466|MN984466|Hepatitis
gcccaggtcggaccgcgaggaggt------ggagatgccat-gccgacc-cgaag-agga
aa-gaaggacgcgagac-acgaacccgtgagtggaaaccc-g-ctttattcactggggtc
gaca-actctgag-g--ag-----aaa-agg-gaggatc-ggctg-g-g--a---agagt
-atatcctatgggaatccctggtttccccttatgtccagcccctccccggtccgagaaaa
gggggactccgggatgccttgcatgctgtggacgaagccgcccccgggcgctcccctcga
tccaccttcgagggggttcacacctcc-----ctgcgggccggctactcttctttccctt
ct-ctcgtcttcctcggtcaacctcttgagttcctcttcttcctccctgctgagcttctt
tcctcccgcgtccaactgcttcttcttgttctcgagggccttccttcgtcggtgatcctg
cctctccttgtcggtgaatccccctctgag-aggtctcctcctaggtccggagtctacct
ccatctg-gtccgt-tcgggccctcttcttcgccgggggagccccctctccatccttatc
cttctttccgagaattcctttgatgttccccagccagggatgttcgtcctctagcttctt
gattttcttcttaaccttccggaggtctctctcgagttcctctaacttctttcttccatt
tacccactgctcgagaacgtcttctc---t---tcct-cc---gcggttcttcttcgact
cggaccggctcatt-t--c--ga--ctag-a-ggcg-g-ca-gt--cctca-gtactct-
ta--ctcttt-t-ctg----t---aaagaggagactgctgg--actc--gc---cgcccg
a-gttcgaa-ga-tg--ggcc-----aa-cttccgaacgaagat--acgc----g--g-c
---g-g--g---a-g--g--g-a--tca-g-c--g-cccga-gag--gg--ga-t--g--
a-a--tgg-caaag-agca-ttggaa-----c-gtc-gg--a---g--g--a-ag--ccc
cccaagaaggaaaaaa--g-ag-aa--a--g-c---aaga---at-cg-g----ac-g-c
-t---t----ccccg-a-agacgctg-------g--ag--acatc--ct-gga-a-gggg
a---a-a---g-------a--g-g--c-ag-g---a-g---gaa---aagaa--ggagc-
gggc--tctcc--ga--tccgagg-----ggccc---aa-c-tg--cca-a-g--tttgg
gga--ggacac-tc-c--ggg-ccg--aaag--gtt--gagtag--ca---ct-cag---
ag-g-g-agg-a-atccactc--ggag---a-a-agg--agaaaaat--cacct-----c
cag-a--gga-----ccccttc---agcgaacag-aag--a-----------gc------
gctt-c-g-a----gc-g-------aggagtaagaacgtagcgat-aggaggagatgcta
ggag-ttagaggaggccga--agcgaggaaag-aaagtaaagaaagcaacggggctagcc
gtcaggtgttccaccccccgag-aggggacgagtgaggcttatc--ccgggga-actcga
c--tta-tcg-tccac-aca-tagc---ag-c-t-c-cc----g-gaccccc----ttt-
c-aaa-acga-ccg-ag-ggg-gg-tgg----ct-tggagc----a-t--agg-g-g-a-
-g-c-ca--gt--gga------g--gg-a----tgc-cc----t---t---c-ccgat--
-tc-c-g--t---cc---a---t--c-cc----t-tcc--c--cc---t--agtg--tc-
g-ccc-a-g-gaatggcttg-gg-a-ccccactc-tctg---c--g-gggt-ccg-c-g-
ttc-ca---tcctttcttacctgatggcc-ggcatggtcccagcct-cctcgctggcgcc
ggctgggcaacattccgaggggaccgtcc-----ctcg-gtaatggcgaatgggacccag
aaa-tctctctaga-ttcccaga--------gagaatcgag---agaaaaaaaa-ctggc
-tctcccttagccatccg-ag-t-ggacgt-ctg-tcc-tcctt-cggat-
>MN984465|MN984465|Hepatitis
gcccaggtcggaccgcgaggaggt------ggagatgccat-gccgacc-cgaag-agga
aa-gaaggacgcgagacggcaaacccgtgagtggaaaccc-g-ctttattcactggggtc
gaca-gctctggg-g--ag-----aaa-agg-gaggatc-ggatg-g-g--a---agagc
-aagtcctatgggaatccgtgttctccccttatgtccagtccccccccggttctggcgaa
gggggactccggaactccttgcatgctggggacgaagccgcccccgggcgctcccctcga
tccaccttcgagggggttcacacctccagg--cggcgggccggctactcttctttccctt
tc-ctcgtcttcccgggtcaaccttccgagttcctcttcctcctccttgctcaggctctt
ccctcccgcggctagctgcttcttcttgttctcgagggccttccttcgtcggtgatcctg
cctctccctgtcggtgaatcctcccctgag-aggcctcttcctaggcccggagtctatct
ccatctg-gtccgt-ccgggccc---tcttcgccgggggaggcccctctccatccttatc
cttctttccgagaattcctttgatgtttcccagccagggattgtcatcctctatcttctt
gattttcttcttaaccttccggagctccctctcgagttcctctaacttctttcttccttg
cacccactgatcgaggatgtcttctc---t---tccc-cc---gcggttcttcctcgact
cggaacggctcatc-t--c--ga--caag-a-ggcg-g-ca-gt--cctca-gtactct-
ta--ctcttt-t-ctg----t---aaagaggagactgctgg--actc--gc---cgcccg
a-gttcgagcca-tg--agcc-----ag--gtccgaacgaggga--gcgc----cctg--
---g-g--g---a-g--g--a-a--tca-g-a--g-gacga-gag--gg--ga-t--g--
a-gc-tgg-taaag-aggc-ggggaa-----c-ggc-aa--g---g--g--a-att-ttt
cccaaaaaggtcaaaa--g-ag-aag-g--g-c---aaaa---tt-cg-a----ag-gtt
-t---t----tcccc-a-aaacgttg-------g--aa--acatc--c--gga-a-aggg
a---a-a---a-------a--g-g--t-aa-g---a-g---gaa--aaaaaaa-ggggg-
ggcc--cccca--ga--tccgaaa-----gggcc---ca-c-cg--cca-a-a--tttga
aaa--g--cac-cc-c--ggg-ccg--aagg--gtt--gag-aa--cac--cc-cag---
ag-g-g-agg-a-acacacac--ggag--ta-g-aac--agagaaat--cacct-----c
cag-a--agg-----acccct-----gcgaacag-aag--g-----------ct------
ccca-g-a-a----gc-gt---c--aggagtaagaccatagcgat-agggggagatgcta
ggag-ttaggggagaccga--agcgagga-gg-aaagcaaagaaagcaacggggctagcc
gtcaggtgttcctccccccgag-aggggacgagtgaggcttatc--ccgggga-actcga
c--tta-tcg-tcccc-aca-tagc---ag-a-g-c-cc----g-gaccccc----ttc-
c-aaa-ataa-ccg-ag-gag-gg-t-c----ct-tggagc----a-t--aga-g-g-a-
---c-ca--ct--gga-tccatg--gaaat---tct-ct----t---t---c-ccgat--
-tc-c-g--t---cc--ga---a--c-cc----catcc--c--cc---ac-aggg--tc-
g-ccc-a-g-gaatgg--cg-gg-a--cccactc-ca-c---t--g-gggt-ccg-c-g-
ttc-ca---tcctttcttacctgatggcc-ggcatggtcccagcct-cctcgctggcgcc
ggctgggcaacattccgaggggaccgtccc----ctcg-gtaatggcgaatgggacccaa
aaa-tctctctaga-ttccgata--------gagaatcgag---aga----aaa-ctggc
-tctcccttagccatccgaag-t-ggacgt--tg-tcc-tcctt-cggat-
>MN984464|MN984464|Hepatitis
gcccaggtcggaccgcgaggaggt------ggagatgccat-gccgacc-cgaag-agga
aa-gaaggacgcgagac-ggtaacctgtgagtggaaaccc-g-ctttattcactggggac
gaca-actctggg-g--ag-----aaa-agg-gaggatc-ggatg-g-g--a---agagt
-atatcctatgggaatccctgggagcccctcaggtccagcccctccccggtccgagcgaa
gggggactccgggactccttgcatgctggggacgaagccgcccccgggcgctcccctcga
tgaaccttcgagggggttcacacctccagt--cggcgggccggctactcttcttttcctc
tt-ctcgtcttcctcggtcaacctcttaagttcctcttcttcctccttgctgaggttctt
ccctcccgctctgagttgcttcttcttgttctcgagggccttccttcgtcggtgatcctc
cctctccttgtcggtgaatcctcccctgag-aggcctcttcctaggtccggagtctacct
ccatctg-gtctgt-tcgggcct---tcttcgccgggggagccccctctccatccttttc
cttctttccgagaattcctttgatgtttcccagccagggattgtcctcctcaagtttctt
gactttcttctttgtcttccggaggtccctctcgagttcccccatcctttttcttccact
cacccactgctcgaaaatcccttccc---t---cccc-tg---gcgtttcttcctcgatt
cggcccggctcatc-t--c--ga--caag-a-ggcg-g-cg-at--cctca-gtgctct-
ta--ctcttt-t-ctg----t---aaagaggagactgctgg--atcc--gc---cgccca
a-gttcgag--a-tg--ggcc-----at--ctccgggcgaggag--tcgc----g--g-g
---g-g--a---a-g--c--g-a--tca-c-c--g-cccga-tag--gg--ga-t--t--
c-a--agg-taaag-agca-ttggaa-----c-gcc-gag-g---g--g--a-agt-act
cccaagaagg--aaaa--g-gg-ag--g-tt-c---aaga---ag-tg-g----aa-gac
-t---t----tcccc-a-taacgctg-------g--ag--acatc--ct-gga-atagga
a---a-g---g-------a--a-gg-a-ag-g---t-g---gaa---aagaaa-ggggt-
gggt--ctccc--ga--tccgagg-----ggccc---aa-c-ca--cca-a-g--tttgg
aga--g--cac-tt-c--ggc-ccg--tatg--gtc--gagtag--ca---ct-cag---
ag-g-g-agg-aaatccacac--ggag---a-a-agg--agaaaaat--cacct-----c
cag-a--gga-----ccccttcatcagcgaacag-aag--a-----------gc------
tctg-a-g-c----ggag-------aggagtaagtccatagcgat-aggaggggatgcta
ggag-taagaggagaccga--agcgagga-gg-aaagcaaagaaagcaacggggctagcc
gtcaggtgttccgccccccgat-aggacacgagtgaggcttatc--ccgggga-actcgg
c--gaa-tcg-tcccc-aca-tagc---ag-a-a-c-cc-a--g-gaccccc----ttc-
c-aaa-gtga-ccg-ag-ggg-gg-a-g----ct-tggaac----g-t--ggg-g-g-a-
---c-ca--gt--gga-gccatg--gg-a----tgc-tc----t---t---c-ccgat--
-tc-c-g--t---cc--aa---t--c-cc----c-acc--c--cc---g--aggg--tc-
g-ccc-a-g-gaatgg--cg-gg-a-cccccact-cc-t---c--g-gggt-ccg-c-g-
ttc-ca---tcctttcttacctgatggcc-ggcatggtcccagcct-cctcgctggcgcc
ggctgggcaacattccgaaggggaccgtcc----ctcg-gtaatggcgaatgggacccac
aac-tctctctagg-atccgata--------gagatccgag---aga----aaa-gtggc
-tctcccttagccatccg-ag-t-ggacgt-ctg-tcc-tcctt-cggat-
>MN984463|MN984463|Hepatitis
gcccaggtcggaccgcgaggaggt------ggagatgccatggccgacc-cgaag-agga
aa-gaaggacacgagac-gtgaacctgtgagtggaaaccc-g-ctttattcactggggtc
gaca-actctggg-g--ag-----aaa-agg-gaggatc-ggcgg-g-g--a---agagt
-atatcctacgggaatccctggctccctcttatgtccagcccctccccggttctggagaa
gggggactccggaacaccctgcatgctggggacgaagccgcccccgggcgctcccctcga
tccaccttcgagggggttcacacctccagg--cggcgggccggctactcttctttccctc
tt-ctcgtcttcctcggtcaacctcataagttcctcttcttcctccttgctgaggttctt
ccctcccccggacagttgcttcttcttgttcttgagggccttccttcgtcggtgatcctg
cctctcccttgcggtgaatcctcccctgag-aggcctcttcctaggcccggagtctatct
ccatctg-gtccgt-tcgggccc---tcttcgccgggggagccccctctccatccttatc
cttctttccgagaattcctttgacgtttcccagccagggattttcttcctcaagtttctt
gattttcttcttaaccttccggaggtccctctcgagttcctctaacttctttcttccatt
tatccactgctcgagagtctcttctc---t---tccc-cc---gcggttcctcctcgatt
cggaccggctcatc-t--c--ga--caag-a-ggcg-g-ca-gt--cctca-gtactct-
ta--ctcttt-t-ctg---at---aaagaggagactgctgg--accc--gc---cgccca
a-gttcgag-ca-tg--agcc-----aa-tttccgaacgggaggg-tcgc----g--g-c
---g-g--g---a-a--g--g-a--tca-g-c--t-tccga-gag--gg--ga-t--g--
a-a--tgg-caaag-agca-ttggaa-----c-gcc-ga--g---g--g--g-ata-tct
cccaagaagg--aaaa--a-ag-ga--a----a---aaga---gt-cg-g----aa-g-c
-t---t----tcccc-a-taacgctg-------g--ag--acatc--tc-gga-a-gggg
a---a-a---g-------a--g-ga-c-ag-a---t-g---gaa---gagaag-gggg--
ggcc--ccccc--ga--tccgaaa-----ggccc---ga-c-gc--cca-a-g--tttgg
aga--g--cac-tc-c--gg--ccg--aagg--gtt--gag-aa--ca----c-cag---
ag-g-g-agg-a-acacacac--ggag---atc-agc--agagaaat--cacct-----c
cag-a--gga-----ccccttc---agcgaacag-aag--a-----------gc------
actg-c-a-c----gg-gt---c--aggagttagaccgtagcgat-aggaggagatgcta
ggag-taggaggagaccga--agcgagga-gg-aaagcaaagaaagcaacggggctagcc
gtcaggtgttccaccccccgag-aggggacgagtgaggcttatc--ccgggga-actcgg
c--gaa-tcg-tcccc-aca-tacc---aaag-t-c-cc-c--g-gggcccc----ttc-
c-aaa-ttga-ccg-ag-ggg-gg-aag----ct-aggagc----a-t-tgggag-g-a-
---c-ca--gt--gga-gccgtg--gaga----tgc-cc----t---t---c-cccgtc-
-tt-c-g--a---tc--aa---t--c-cc--a-c-tcc--c--ccct-gc-aggg--tc-
g-ccc-a-g-gaatgg--cg-gg-a-ccccactt-ca-g---c--a-gggt-ctc-c-g-
ttc-ca---tcctttcttacctgatggcc-ggcatggtcccagcct-cctcgctggcgcc
ggctgggcaacattccgaggggaccgtccc----ctcg-gtaatggcgaatgggacccag
aaa-tctctctaga-ttccgata--------gagaatcgag---aga----aaa-ctggc
-tctcccttagccatccg-ag-t-ggacgt-acg-tcc-tcctt-cggatg
>MN984462|MN984462|Hepatitis
gcccaggtcggaccgcgaggaggt------ggagaagccatggccgacc-cgaag-agga
aa-gaaggacgcgagac-ggaaactcgtgagtggaaaccc-g-ctttattcactggggtc
gaca-gctctggg-g--ag-----aaa-agg-gagggtc-ggaag-g-g--a---agagc
-aagtcctaagggaatccatgggttccccttatgtccagcccccccccggtcctggtgaa
gggggactccgggactccttgcatgctggggacgaagccgcccccgggcgctcccctcga
tccaccttcggaggggttcacacctccagt--cggcgggccggctacttttcttttcctt
tt-ctcgtcttcctcggtcaacctcttaagttcctcttcttcctccctgctgagcttctt
ccctcctccggccagttgcactctcttgttctcgagggccttccttcgtcggtgatcctg
cctctccctgtcggtgaatcctcccctgag-aggcctcttcctaggtccggagtctacct
ccatctg-gtccgt-ccgggccc---tcttcgccgggggagccccctctccatccttatc
cttctttccgagaattcctttgacgtttcccagccagggattatcgtcctcaagtttctt
gattttcttcttcagcttccggaggtccctctcgagttcctctaacctttttcttccatt
cacccactgctcgagaatgtcttctc---t---tccc-cc---gcgctgcttcctcgatt
cggatcggctcatc-t--c--ga--ctag-a-ggcg-g-cg-gt--cctca-gtgctct-
ta--ctcttt-t-ctg---at---aaagaggagactgctgg--actc--gc---cgccca
a-gttcgag-ca-tg--agcc-----aa--ttccgaacgaggggt-acgc----g--g--
---g-a--g---g-a--g--g-a--tca-c-t--g-accga-gag--gg--gt-g--t--
a-g--tgg-taaag-aggc-ggggaa-----c-gcc-gagta---g--g--g-ttc-tct
cccaagaagg--tgaa--g-ag-aa--g--g-c---aaga---at-cg-g----ac-g-t
-c---t----tcccc-a-taacgctg-------g--aa--acgtc--ct-gga-a-gggg
a---a-a---g-------g--g-ga-t-ag-g---t-g---gaa---gagaag-ggggc-
gggc--ctccc--ga--tccgagg-----ggccc---ga-c-ta--cca-a-t--tttgg
aaa--g--cac-tc-c--gg--gcg--aagg--gtt--gattac--ca---ct-cag---
---g-g-agg-a-a--cacac--ggag-tta-g-aac--agagaaat--cacct-----c
cag-a--gga-----ccccttc---agcgaacag-agg--a-----------gc------
tctg-c-a-c----gg-ga---t--aggagtaagaccatagcgat-ggggagagatgcta
ggag-taggtggcgaccga--agcgagga-gg-aaagtaaagagagcaacggggctagcc
gtcaggtgttccaccccccgag-agggaaggagtgaggcttatc--ccgggga-actcgg
c--gaa-tcg-tcccc-aca-tacc---ag-gtt-c-cc-c--a-gggcccc----ttc-
c-aaa-ttga-ccg-ag-ggg-gg-aag----ct-aggaac----a-a-tgggag-g-a-
---c-ca--gt--gga-gccttg--gaga----tgc-tc----tc--t---c-ccgat--
-tc-c-g--c---cc--aa---a--c-cc--a-c-tcc--c--cccg-gc-aggg--tc-
g-ccc-a-g-gaatgg--cg-gg-a-ccccactc-ca-c---c--g-gggt-ccg-c-g-
ttc-ca---tcctttcttacctgatggcc-ggcatggtcccagcct-cctcgctggcgcc
ggctgggcaacattccgaggggaccgtccc----ctcg-gtaatggcgaatgggacccag
aaa-tctctctaga-ttccgata--------gagaatcgag---aga----aaa-ctggc
-tctcccttagccatccg-ag-t-ggacgt-atg-tcc-tcctt-cggatg
>MN984461|MN984461|Hepatitis
gcccaggtcggaccgcgaggaggt------ggagatgccat-gccgacc-cgaag-agga
aa-gaaggacaggagac-gcgaacctgtgagtggaaaccc-g-ctttattcactggggtc
gaca-actctggg-g--ag-----aaa-agg-gtggatc-ggcag-g-g--a---agagt
-aaatcctacgggaatccgtggtttccccttatgtccagcccctccccggtcctggtgaa
gggggactccggaattccttgcatgctggggacgaagccgcccccgggcgctcccctcga
tccaccttcgagggggttcacacctccagt--cggcgggccggctgttcttctttccctt
ct-ctcgtcttcttcggttaacctcttaagttcctcttcttcctccttgctgaggttctt
ccctcccccggcgagctgcttcttcttgttctcgagggccttccttcgtcggtgatcccg
cctctcctgttcggtgaagccacccctgag-aggcctcttcctaggtccggagtctactt
ccatctg-atcggt-tcgggccc---tcttcgccgggggtgccccctctccatccttgtc
cttctttccgagaattcctttgatgtttcccagccagggattgtcgtcctcaagtttctt
gattttcttcttaaccttccggaggtccctctcgagttcctctaacttctttcttccatt
tacccactgctcgagaacctcttctc---t---gccc-cc---gcggttcttcttcgatt
cggaccggctcatc-t--c--ga--caag-a-ggcg-g-cg-gt--cctca-gtgctct-
ta--ctcttt-t-ctg----t---aaagaggagactgctgg--accc--gc---cgcccg
a-gttcgagcca-tg--ggcc-----at-gctccgagcgaaggg--acgc----g--c--
---g-g--g---g-a--g--g-a--tca-g-c--g-cccga-gag--gg--gatt--a--
a-a--tgg-caaag-agca-ttggaa-----c-gtc-gg--a---g--g--t-agc-cct
cccaagaagg-aacaa--g-ag-aa--g--g-c---aaga---at-cg-g----aa-g-c
-t---c----tctcc-a-gggctttg-------g--ag--acatc--ct-gga-a-gggg
a---a-a---g-------a--g-ga---ag-g---t-g---gaa--aaaga-a-ggggc-
gggc--ctccc--ga--tccgagg-----gtccc---aa-c-ca--ccg-a-g--tttgg
aaa--g--cac-tc-c--ggg-ccg--aagg--gtt--gagtag--ta---cc-cag---
aa-g-g-agg-a-atcctctc--ggag---ata-agc--agacaaac--cacct-----c
cag-a--gga-----ccccttc---agcgaacaa-aag--a-----------gc------
gcta-g-c-a----cgtg-------aggagtaagaccatagcgat-ggggggagatgcta
ggag-taaggggagaccga--agcgagga-gg-aaagcaaagaaagcaacggggctagcc
gacgggtgttccacctcccgag-aggggacgagtgaggcttatc--ccgggga-actcgg
c--gaa-tcg-tcccc-aca-tagc---ag-t-t-t-cc-a--g-gaccccc----ttc-
c-aaa-ggga-tgg-ag-ggg-gg-g-g----tt-ggaacc----a-c--agg-g-a-a-
---c-cc--gg--gaa-gcctgg--gg-t----ggc-cc----t---t---c-ccaagg-
-tc-c-gatt---cc---a---a--c-cc--c-t-tcc--c--cc---a--aggg--cc-
g-ccc-a-g-gaaggg--gg-gg-a--cccaatt-ca-c---t--g-gggc-ccc-c-g-
tcc-ct---tcctttcttacctgagggcc-gccatggtcccagcct-cctcgctggcgcc
ggctgggcaacattccgaaggggaccgtcc----ctcg-gtaatggcgaatgggacccag
aaa-tctctctaga-ttcccaga--------gagaatcgag---aga----aaa-ctggc
-tctcccttagccatccg-ag-t-ggacgt-tcg-tcc-tcctt-cggat-
>MN984460|MN984460|Hepatitis
gcccaggtcggaccgcgaggaggt------ggagatgccat-gccgacc-cgaag-agga
aa-gaaggacaggagac-gcgaacctgtgagtggaaaccc-g-ctttattcactggggtc
gaca-actctggg-g--ag-----aaa-agg-gaggatc-ggatg-g-g--a---agagt
-atatcctacgggaatccgtggtttccccttatgtccagcccctccccggtcctggtgaa
gggggactccggaattccttgcatgctggggacgaagccgcccccgggcgctcccctcga
tccaccttcgagggggttcacacctccagt--cggcgggccggctgttcttctttccctt
ct-ctcgtcttcttcggttaacctcttaagttcctcttcttcctccttgctgaggttctt
ccctcccccggcgagctgcttcttcttgttctcgagggccttccttcgtcggtggtcctg
cctctccttgtcggagaaccctcccctgag-aggcctcttcctaggcccggagtctatct
ccatccg-gtccgt-tcggggcc---tcttcgccgggggagccccctctccatccttatc
cttctttccgagaattcctttgatgtttcccagccagagattgtcttcctcaagtttctt
gattttcttcttgaccttccggaggtccctctcgagttcctctaacttctttcttccatt
cacccactgctcgagaacctcttctc---t---tccc-cc---gcgactcttcttcgatt
cggaacggctcatc-t--c--ga--cgag-a-ggcg-g-ca-gt--cctca-gtgctct-
ta--ctcttt-t-ctg----t---aaagaggagactgctgg--accc--gc---cgccca
a-gttcgag--a-tg--ggcc-----aa--ttccgaacgaaggga-gcgc----g--g-c
---g-g--g---c-a--g--g-a--tca-g-c--g-cccga-gag--gg--ga-t--a--
a-a--tgg-caaag-agca-ttggaa-----c-gtc-gg--a---g--g--a-aa--ccc
cccaagaaggaaaaaa--g-ag-aa--a--g-c---aaga---at-cg-g----ag-a-c
-t---c----tccct-a-tgacgctg-------g--ag--acatc--tc-gga-a-gggg
a---a-a---g-------a--a-gg-c-gg-g---a-g---gaa---aaga-a-ggagc-
gggc--ctccc--ga--tccgagg-----ggtcc---gt-c-cg--cca-a-a--attgg
agg--g--cac-tc-c--ggg-ccg--aagg--gtt--gag-ag--ta---cc-caa---
ag-g-g-tgg-acatccacac--ggag---gta-agc--ggacaaat--cacct-----c
cag-a--gga-----acccttc---agcgaaca--aag--a-----------ac------
tctg-a-g-c----cgcg-------aggagtaagaacatagcgat-aggaggggatgcta
ggag-ttaggggagaccga--agcgagga-gg-aaagcaaagagagcaacggggctagcc
ggtgggtgttccgccccccgag-aggggacgagtgaggcttatc--ccgggga-actcgg
c--gaa-tcg-tcccc-aca-tagc---tg-a-g-c-cc----g-gagcccc----ttc-
c-aaa-atga-ccg-ag-ggg-gg-t-a----ct-aggagc----a-t--ggg-g-g-g-
---c-ca--gt--gga-gccatg--gg-a----tgc-tc----t---t---c-ccgatg-
-tc-c-g--t---cc---a---t--c-cc--ctt-ccc--c--cc---g--aggg--tt-
gcccc-a-g-gaatgg--cg-gg-a-cctcactt-ca-c---c--g-aggt-ccg-c-g-
ttc-ca---tcctttcttacctgatggcc-ggcatggtcccagcct-cctcgctggcgcc
ggctgggcaacattccgaggggaccgtcc-----ctcg-gtaatggcgaatgggacccag
aaa-tctctctaga-ttcccaga--------gagaatcgag---aga----aaa-ctggc
-tctcccttagccatccg-ag-taggacgt--tg-tccttcctt-cggat-
>MN984459|MN984459|Hepatitis
gcccaggtcggaccgcgaggaggt------ggagatgccat-gccgacc-cgaag-agga
aa-gaaggacaggagac-gcgaacctgtgagtggaaaccc-g-ctttattcactggggtc
gaca-actctggg-g--ag-----aaa-agg-gaggatc-ggctg-g-g--a---agagt
-atatcctacgggaatccgtggtttcccctcacgtccagcccctcccctgtcctggtgaa
gggggactccggaattccttgcatgttggggacgaagccgcccccgggcgctcccctcgc
cattccttcgagggggttcacacccccaac--tcgcgggccggctgttcttctttccctt
ct-ctcgtcttcctcggtcaacctcttaagttcctcttcttcctccttgctgaggttctt
ccctcccgcggccagttgccttctcttgttctcgagggccttccttcgtcggtgatcctg
cctctccttttcggtgaatcctcccctgag-aggcctcttcccaggtccggagtctacct
ccatctg-gtccgt-tcgggccc---tcttcgccgggggagccccctctccatccttatc
cttctttccgagaattcctttgatgttccccagccagggattttcgtcctctatcttctt
gagtttcttctttgtcttccggaggtctctctcgagttcctctaacttctttcttccggc
cacccactgctcgaggatctcttctc---t---ccct-ct---gcggttcttcctcgact
cggaccggctcatc-t--c--gg--ctag-a-ggcg-g-ca-gt--cctca-gtactct-
ta--ctcttt-t-ctg----t---aaagaggagactgctgg--actc--gc---cgcccg
a-gcccgag-cc-tg--agcc-----aa-gttccgagcgaggag--acgc----g--g--
---g-g--g---g-a--g--g-a--tca-g-c--t-cccga-gag--ag--ga-t--gt-
c-a--cgg-taaag-agca-ttggaa-----c-gtc-gg--a---g--a--a-act-act
cccaagaggc-aaaga--g-ag-gt--c--t-c---agga---ag-cg-g----ac-g-a
-g---a----tcccc-a-caacgccg-------g--ag--actct--ct-gga-a-gggg
a---a-a---g-------a--g-ga---ag-g---t-g---gaa--gaaaa-a-ggggc-
gggc--ctccc--ga--tccgagg-----ggccc---aa-c-ct--cca-g-a--tctgg
aga--g--cac-tc-c--ggc-ccg--aagg--gtt--gagtag--ca---ct-cag---
ag-g-g-agg-a-atccactc--ggag---atg-agc--agagaaat--cacct-----c
cag-a--gga-----ccccttc---agcgaacaa-gag--g-----c-----gc------
ttcg-a-g-c----ggt--------aggagtaagaccatagcgat-aggaggagatgcta
ggag-tagggggagaccga--agcgagga-gg-aaagcaaagaaagcaacggggctagcc
ggtgggtgttccgccccccgag-aggggacgagtgaggcttatc--ccgggga-actcga
c--tta-tcg-tcccc-atc-tagc---gg-g-a-c-cc-c--g-gaccccc----ttc-
g-aaa-gtga-ccg-ga-ggg-gg-t-a----ct-gggaac----a-c--cgg-g-g-a-
---c-ca--gt--gga-gccatg--gg-a----tgc-cc----t---t---c-ccgat--
-gctc-ga-t---tcc-ga---c--t-cc----c-ccc--c--cc---a--aggg--tc-
g-ccc-a-g-gaatgg--cg-gg-a-ccccactc-t--g---c--a-gggt-ccg-c-g-
ttc-ca---tcctttcttacctgatggcc-ggcatggtcccagcct-cctcgctggcgcc
ggctgggcaacattccgaggggaccgtccc----ctcg-gtaatggcgaatgggacccac
aaa-tctctctaga-ttccgata--------gagaatcgag---aga----aaa-gtggc
-gctcccttagccatccg-ag-t-ggacct-gcg-tcc-tcctt-cggat-
>MN984458|MN984458|Hepatitis
gcccaggtcggaccgcgaggaggt------ggatatgccat-gccgacc-cgaag-agga
aa-gaaggacgcgagac-gcaaacctgtgagtggaaaccc-g-ctttattcactggggtc
gaca-actctggg-g--ag-----aaa-agg-gaggatc-ggctg-g-g--a---agagt
-aaatcctatgggaatccctggtttcccctcacgtccagcccctccccggtcctggagaa
gggggactccgggacaccctgcaagttggggacgaagccgcccccgggcgctcccctcgc
cattccttcgagggggttcacacccccaac--tcgcgggccggctgttcttctttccctt
ct-ctcgtcttcctcggtcaacctcttaagttcctcttcttcttccttgctgaggttctt
ccctcccgcctggagctgcttcttcttgttctcgagggccttccttcttcggtgatcctg
cctctccttgtcggtgaatcctcctctgag-aggtctcttcctaggcccggagtctacct
ccatctg-gtccgt-tcgggccc---tcttcgccggaggtgccccctctccatccttgtc
cttctttccgagaattcctttgatgtttcccagccaggggttttcgtcctcaagtttctt
gattttcttcttaaccttccggaggtccctctcgagctcctccaacttctttcttccatt
tacccactgctcgagaacctcttctc---t---gcct-cc---gcggtttttcttcgatt
cggagcggctcatc-c--c--gg--cgaa-g-ggcg-g-cg-gt--cctca-gtactct-
ta--ctcttt-t-ctg----t---aaagaggagactgctgg--acgc--tc---cgccca
g-gctaggg-ca-tg--ggcc-----aa-cttccgaacgaagat--acgc----g--g--
---g-g--g---gca--g--g-a--tca-g-c--g-cccga-gag--gg--ga-t--a--
a-a--tgg-caaag-agcg-gaggaa-----c-gtc-gg--a---g--g--a-aa--ccc
cccaagaaggaaaaaa--g-ag-aa--a--g-c---aaga---ga-cg-g----ac-g-a
-t---a----ccccc-a-agacgctg-------g--ag--acatc--ct-gga-a-gggg
a---a-a---g-------a--g-g--c-gg-g---a-g---gaa---aaga-a-ggggt-
gggc--tctcc--ga--tccgagg-----ggccc---aa-c-tg--cca-a-g--tttgg
aga--g--cac-tc-c--ggg-ccg--aagg--gtc--gag--a--ta---cc-cag---
-a-a-g-agg-a-atccactc--ggag---aaa-agc--agacaaat--cacct-----c
cag-a--gga-----ccccttc---agcgaacag-aag--a-----------gc------
tttg-a-g-c----cgc--------gagggtaagaccatagcgat-agggggagatgcta
ggag-ttagaggagaccga--agcgagga-gg-aaagcaaagaaagcaacggggctagca
ggtgggtgttccgcctcccgag-aggggacgagtgaggcttatc--ccgggga-actcgg
c--gaa-tcg-tcccc-aca-tagc---ag-a-g-c-cc----g-gaccccc----ttc-
c-aaa-atga-ccg-gg-ggg-gg-a-t----ct--agagc----a-t-gagg-gaa-a-
---g-cg--ct--gga-gccatg--gg-a----tgc-cc----t---t---c-ccgat--
-tc-c-g--t---cc---a---t--c-cc----t-tcc--c--cc---t--agtg--tc-
g-ccc-a-g-gaatggcttg-gg-a-ccccactc-tctg---c--a-gggt-ccg-c-g-
ttc-ca---tcctttcttacctggtggcc-ggcatggtcccagcct-cctcgctggcgcc
ggctgggcaacattccgaggggaccgtcc-----ctcg-gtaatggcgaatgggacccag
aaa-tctctccaga-ttctcaga--------gagaatcgag---aga----aaa-ctggc
-tctcccttagccatccg-ag-t-ggacgt-ccg-tcc-tcctt-cggat-
>MN984457|MN984457|Hepatitis
gcccaggtcggaccgcgaggaggt------ggagatgccat-gccgacc-cgaag-agga
aa-gaaggacaggagac-gcgaacctgtgagtggaaaccc-g-ctttattcactggggtc
gaca-actctggg-g--ag-----aaa-agg-gaggatc-ggatg-g-g--a---agagt
-atatcctacgggaatccgtggtttccccttatgtccagcccctccccggtcctggtgaa
gggggactccggaattccttgcatgctggggacgaagccgcccccgggcgctcccctcga
tccaccttcgagggggttcacacctccagt--cggcgggccggctgttcttctttccctt
ct-ctcgtcttcttcggttaacctcttaagttcctcttcttcctccttgctgaggttctt
ccctcccccggcgagctgcttcttcttgttctcgagggccttccttcgtcggtggtcctc
cctctccttgtcggtgaagtctcccctgga-acgcctcttcctaggtccggagtctatct
ccatctg-gtctgt-ccgggccc---tcttcgccgggggagccccctctccatccttatc
cttctttccgagaattcctttgatgtttcccagccaggggttctcgtcctcaagtttctt
gattttcttcttaaccttccggaggtctctctcgagttcctctaacttctttcttccatt
cacccactgctcgaggatttcttctc---t---tccc-cc---gcggttcttcttcgact
cggaccggctcatc-t--c--ga--caag-a-ggcg-g-ca-gt--cctca-gtactct-
ta--ctcttt-t-ctg----t---aaagaggagactgctgg--accc--gc---cgccca
a-gttcgag-ca-tg--ggcc-----ca-gttccgagcgaaggga-tcgc----g--g--
---g-g--g---gaggaa--g-g----a-a-a--a-cccga-gag--gg--ag-t--g--
g-a--tgg-caaagaagca-ttggaa-----c-gtc-gg--a---g--g--g-aat-tct
cccaagaaggaaaaaa--g-ag-aa--g--a-c---aaga---ga-cg-g----ac-g-a
-a---a----ccccc-a-cgacgctg-------g--ag--acacc--tt-gga-a-gggg
a---a-a---g-------a--g-ga-t-gg-a---t-g---gaa---gaaa-g-gaggc-
gggc--ctccc--ga--tccgagg-----ggccc---ga-c-ca--cca-a-g--tttgg
aaa--g--cac-tc-c--ggc-ccg--aagg--gtt--gagtag--ct---tc-cag---
ag-g-g-aga-c-atccacac--ggag---aag-aac--agcgacaa--caccc-----c
ccc-a--gaa-----ccccttc---agcgaacag-agg--a-----------gcc----t
ccca-c-g-c----gat--------aggagtaagcccataacgat-agggggagatgcta
ggag-ttagaggagaccaa--gccgagga-gg-aaagcaaagaaagcaacggggctagcc
agtgggtgttccgcctcccgag-aggggacgagtgaggcttttc--ccggggg-gagctc
c--cta-tcg-tcccc-aca-tagc---ag-a-g-c-cc-g--g-gagcccc----ttc-
t-aaa-gtga-ccg-gg-ggg-gg-tag----ct-tggaac----a-t--agg-a-g-a-
---cgca--gt--gga-gccatg--gg-a----tgc-cc----t---t---c-ccgat--
-tc-c-g--t---cc---a---t--c-cc--c-a-ctc--c--ca---g--aggg--tc-
g-ccc-a-g-gaatgg--cg-gg-a-ccccactt-ca-g---c--a-gggt-ccg-c-g-
ttc-ca---tcctttcttacctgatggcc-ggcatggtcccagcct-cctcgctggcgcc
ggctgggcaacattccgaggggaccgtccc----ctcg-gtaatggggaatgggacccaa
aaa-tctctctagc-ttcccagt--------gagaagcgag---aga----aaa-ctggc
-tctcccttaaccatccg-ag-t-ggacgt-atg-tcc-tcctt-cggat-
>MN984456|MN984456|Hepatitis
gcccaggtcggaccgcgaggaggt------ggagatgccat-gccgacc-cgaag-agga
aa-gaaggacgcgagac-gcaaacctgtgagtggaaaccc-g-ctttattcactggggtc
gaca-actctggg-g--ag-----aaa-agg-gaggatc-ggctg-g-g--a---agagt
-agatcctatgggaatccctggctacccctaatgtccagcccctccccggtccgagcgaa
gggggactccgggatcccttgcatgctggggacgaagccgcccccgggcgctcccctcga
tccaccttcgagggggttcacacctccagt--cggcgggccggctactcttctttccctt
ct-ctcgtcttcctcgatcaacctcttaagttcctcttcttcctccttgctgaggctctt
gcctcccgccgacagctgcttcctcttgttctcgaggtccttccttcttcggtgatcccg
cctctcctggtcggtgaatccccccctgag-aggcctcttcctaggtccggagtctactt
ccatctg-gtccgt-ccgggcct---tcttcgccgggggagccccctctccatccttatc
cttctttccgagaattcctttgatgttccccagccaggtattttcatcctctagcctctt
gatcttcttcttaaccttccggagttctctctcgagttcctctaacttctttcttccgct
cacccactgctctaggatctcttctc---t---ccct-cc---gcggttcttcttcgact
cggaccggctcatc-t--c--ga--caag-a-ggcg-g-ca-gt--cctca-gtgctct-
ta--ctcttt-t-ctg----t---aaagaggagactgctgg--actc--gc---cgccca
a-gttcgag-ca-tg--agcc-----acagttccgagcgaaggg--acgc----g--g--
---g-g--g---aga--g--g-g--aca-g----a-cccga-gag--gg--ga-t--ga-
a-a--cgg-caaag-agca-ttggaa-----c-atc-gg--a---g--g--a-ata-cct
cccaagaagg-aaaaa--g-ag-aa--c--t-c---aaga---ag-cg-g----aa-g-g
-at--t----tcccc-a-agacgctg-------g--gg--gaacc--ta-gga-a-gggg
a---a-a---g-------a--g-ga-t-gg-g---t-g---gaa---aaga-a-ggggc-
gggc--ccccc--ga--tccgagg-----ggccc---ga-c-tg--cca-a-g--tttgg
aga--g--cac-ca-t--cgg-ccg--aatg--gtc--gagtag--cc---ct-cag---
ag-g-g-agg-aaatccactc--ggag---atg-agc--agagaaat--cacct-----c
cag-a--gga-----ccccttc---agcgaacag-aag--a-----------gcg----c
ttcg-t-g-c----ggt--------aggagaaagaccatagcgat-agggggagatgcta
ggag-tagggggagaccga--agcgagaa-gg-aaagtaaagaaagcaacggggctagtc
ggtgggtgttccgccccccgag-agggcacgagtgaggcttatc--ccgggga-actcga
c--tta-tcg-tcccc-aca-tagc---ag-a-g-c-cc-c--g-gaccccc----ttc-
c-aaa-gtga-ccg--g-ggg-gg-tcg----ct-tggaac----g-t--agg-g-g-a-
---c-cg--gt--gga-gccatg--gg-a----tgc-tc----c---t---t-cctat--
-gctc-ga-t---cc---aactt--c-cc--t-t-ccc--c--cc---a--ggag--tc-
g-ccc-a-g-gaatgg--cg-gg-a-ccccactc-t--g---c--a-gggt-ccg-c-g-
ttc-ca---tcctttcttacctgatggcc-ggcatggtcccagcct-cctcgctggcgcc
ggctgggcaacattccgaggggaccgtccc----ctcg-gtaatggcgaatgggacccac
aaa-tctctctaga-ttccgata--------gagaatcgag---aga----aaa-gtggc
-tctcccttagccatccg-ag-t-ggacgt-atg-tcc-tcctt-cggat-
>MN984455|MN984455|Hepatitis
gcccaggtcggaccgcgaggaggt------ggagatgccat-gccgacc-cgaag-agga
aa-gaagaacgcgagac-gcgaatccgtgagtggaaaccc-t-gtttattcactggggtc
gaca-actctggg-g--ag-----aaa-agg-gaggttc-gggtg-g-g--a---agagt
-atatcctacgggaatccgtggtttccccttatgtccagcccctccccggtcctggtgaa
gggggactccggaattccttgcatgctggggacgaagccgcccccgggcgctcccctcga
tccaccttcgagggggttcacacctccagg--cggcgggccggctactcttctttccctt
tt-ctcgtcttcttcggtcaacctcctaagttcctcttcttcctccctgctgaggttctt
ccctcccccggccagctgcttcctcttgttctcgagggccttccttcgtcggtgatcctg
cctctccttgtcggagaaccctcctctgag-aggcctcttcctaggtccggagtctacct
ccatctg-gtctgt-tcgggccc---tcttcgccgggggagccccctctccatccttatc
cttctttccgagaattcctttgatgtttcccagccagggattttcgtcctcaagtttctt
gattttcttcttaaccttccggaggtctctctcgagttcctctaacttctttcttccact
cacccactgctcgagaacctcttccc---t---gccc-cc---gcgatttttcttcgatt
cggagcggctcatc-t--c--ga--caag-a-ggcg-g-gg-ct--cccta-gttctct-
ta--ctcttt-t-ctg----t---aaagaggagactgtggg--agtc--cc---cgccca
a-gttcgag-ca-tg--agcc-----ac-catccgaacgaagatt-gcgc----g--a--
---g-g--g---gcg--g--g-a--tca-g-c--g-cccga-gag--gg--g--t--a--
a-g--tgg-taaag-agca-ttggaa-----c-gtc-gg--a---g--a--a-act-act
cccaagaaggaaaaaa--g-ag-aa--a--g-c---aaga---at-cg-g----ac-g-a
-g---t----tcccc-a-agacgctg-------g--ga--acgtc--tc-gga-a-gggg
a---a-a---g-------a--a-gg-a-ag-g---t-g---gga--aagaa-a-ggggc-
gggc--ctccc--ga--tccgagg-----ggccc---aa-c-ca--cca-a-g--tttgg
aga--g--cac-tc-c--ggc-ccc--aagg--gtt--gag-ag--ta---cc-cag---
aa-g-g-agg-a-atcctctc--ggag---aaa-agc--agataaat--cacct-----c
cag-a--gga-----ccccttc---agcgaacaa-agg--a-----------gct-----
ctga-a-g-c----gcg--------aggagtaagagcatagcgat-agggggagatgcta
ggag-ttaggggagaccga--agcgagga-gg-aaagcaaagaaagcaacggggctagcc
ggtaggtgttccgcctcccgag-aggggacgagtgaggcttatc--ccgggga-actcgg
c--gaa-tcg-ttccc-aca-tagc---ag-a-c-c-cc-a--g-gaccccc----ttc-
c-aaa-tggt-ccg-ag-ggg-gg-tgg----ct-aggaac----a-c--agg-g-g-a-
---c-cg--gt--gga-gccatg--gg-a----tgc-tc----c---t---c-ccgatg-
-tc-c-gaat---cc---a---t--c-cc----t-ccc--c--cc---g--aggg--tc-
g-ccc-a-g-gaatgg--cg-gg-a-ccccactc-a--a-c-t--g-gggt-ccg-c-g-
ttc-ca---tcctttcttacctgatggcc-ggcatggtcccagcct-cctcgctggcgcc
ggctgggcaacattccgaggggaccgtcc-----ctcg-gtaatggcgaatgggacccag
aaa-tctctctaga-ttcccaga--------gagaatcgag---aga----aaa-ctggc
-tctcccttagccatccg-ag-t-ggacgt-tcg-tcc-tcctt-cggat-
>MN984454|MN984454|Hepatitis
gcccaggtcggaccgcggggaggt------ggagatgccat-gccgacc-cgaag-agga
aa-gaagaacgcgagac-gcgaatccgtgagtggaaaccc-t-gtttattcactggggtc
gaca-actctggg-g--ag-----aaa-agg-gaggttc-gggtg-g-g--a---agagt
-atatcctacgggaatccgtggtttccccttatgtccagcccctccccggtcctggtgaa
gggggactccggaattccttgcatgctggggacgaagccgcccccgggcgctcccctcga
tccaccttcgagggggttcacacctccagg--cggcgggccggctactcttctttccctt
tt-ctcgtcttcttcggtcaacctcctaagttcctcttcttcctccctgctgaggttctt
ccctcccccggccagctgcttcctcttgttctcgagggccttccttcgacggtgactccg
cctctcctcgtcggtgaatcctcccctgag-gggcctcttcctaggtccggagtctacct
ccatctg-gtccgt-tcgggccc---tcttcgctgggggagccccctctccatccttatc
cttctttccaataattcctttgatgtttcccagccagggatggtcttcctctagcttctt
gattttcttcttttccttccggaggtctttctcgagatcctcagcttttttccttgcgct
cacccacttctcgaggacctcttctc---t---ccct-cc---gcgggatttcttcgatt
cggaccggctcatc-t--c--gg--caag-a-ggcg-g-cg-gt--cctca-gtgctct-
ta--ctcttt-t-ctg----t---aaagaggagactgctgg--accc--gc---cgccca
a-gtccgag--a-tg--agcc-----aa-gttccgaacgaagga--ccgc----g--a--
---g-g--g---gga--g--a-g-ttca-g-c--g-accga-gag--gg--ga-t--g--
a-a--caa-caagg-tgcg---ggga-----t-ccc-gg--a---a--a--a-ttc-act
cccaagaagg-taaga--g-ag-aa--c--t-c---aaga---gt-tg-g----aa-g-c
-t---c----tcccg-a-gaacgctg-------g--ag--gcatc--tc-gga-a-tagg
a---a-a---g-------a--g-gg-a-ag-g---t-g---gaa---aaga-a-ggggc-
gggc--ctccc--aa--tccgagg-----ggccc---aa-c-tg--cca-a-g--tttgg
aga--g--cac-tc-c--ggc-ccg--tatg--gtt--gagtag--ct---cc-cag---
ag-g-g-agg-a-atccacgc--ggag---tag-aac--ggaaaaat--cacct-----c
cag-a--gga-----ccccttc---agcgaacag-aag--a-----------gcc-----
ttgc-c-g-g----gat--------aggagtaagaccatagcgat-agggggagatgcta
ggag-ttagaggagaccaa--agcgagga-gg-aaagtaaagaaagcaacggggctagcc
gtcaggtgttcctccccccgag-aggggaagagtgaggcttatc--ccgggga-actcgg
c--gaa-tcg-tcccc-aca-tagc---ag-a-g---cc-c--a-gaccccc----tct-
c-aaa-agga-ccg-ga-ggg-gg--ag----ct-tagaac----g-c--ggg-g-g-g-
-acc-cg--ct--gga-gccatg--gg-a----tgc-tt----c---t---c-ccgat--
-tc-c-g--t---cc---a---a--c-cc--t-t-ccc--c--ag---g--aggg--tc-
g-ccc-a-g-gaatgg--cg-ggaa-ctccactc-t----t-c--g-gagt-ccg-c-g-
ttc-ca---ttctttcttacctgatggcc-ggcatggtcccagcct-cctcgctggcgcc
ggctgggcaacattccgaggggaccgcctc----ctcg-gtaatggcgaatgggacccag
aaactctctctaga-ttccgata--------gagaatcgag---aga----aaatctggc
-tctcccttagccatccg-ag-t-ggacgt-gtg-tcc-tcctt-cggat-
>MN984453|MN984453|Hepatitis
gcccaggtcggaccgcgaggaggt------ggagatgccat-gccgacc-cgaag-agga
aa-gaagaacgcgagac-gcgaatccgtgagtggaaaccc-t-gtttattcactggggtc
gaca-actctggg-g--ag-----aaa-agg-gaggttc-gggtg-g-g--a---agagt
-atatcctacgggaatccgtggtttccccttatgtccagcccctccccggtcctggtgaa
gggggactccggaattccttgcatgctggggacgaagccgcccccgggcgctcccctcga
tccaccttcgagggggttcacacctccagg--cggcgggccggctactcttctttccctt
tt-ctcgtcttcttcggtcaacctcctaagttcctcttcttcctccctgctgaggttctt
ccctcccccggccagctgcttcctcttgttctcgagggccttccttcgtcggtgatcctg
cctctccttgtcggtgaatcctcccctgag-aggcctcttcccaggtccggagtctgcct
ccatctg-gtccgt-tcgggccc---tcttcgccgggggagccccctctccatccttatc
cttctttccgagaattcctttgatgttccccagccagggattttcgtcctctatcttctt
gagtttcttctttgtcttccggaggtctctctcgagttcctctaacttctttcttccggc
cacccactgctcgaggatctcttctc---t---ccct-cc---gcggttcttcctcgact
cggaccggctcatc-t--c--gg--ctag-a-ggcg-g-ca-gt--cctca-gtactct-
ta--ctcttt-t-ctg----t---aaagaggagactgctgg--actc--gc---cgcccg
a-gcccgag-cc-tg--agcc-----aa-gttccgagcgaggag--acgc----g--g--
---g-g--g---g-a--g--g-a--tca-g-c--t-cccga-gag--gg--ga-t--gt-
c-a--cgg-taaag-agca-ttggaa-----c-gtc-gg--a---g--a--a-act-act
cccaagaagc-aaaga--g-ag-gt--c--t-t---agga---ag-cg-g----at-g-a
-g---a----tcccc-a-caacgccg-------g--ag--aatct--ct-gga-a-gggg
a---a-a---g-------a--g-ga-a-gg-t---g-g---aag---aaaa-a-ggggc-
gggc--ctccc--ga--tccgagg-----ggccc---ga-t-c---cca-g-a--tctgg
aga--g--cac-tc-c--ggc-ccg--aagg--gtt--gagtag--ca---ct-cag---
ag-g-g-agg-a-attcactc--ggag---atg-agc--agtgatcc--cacct-----c
cag-a--gga-----ccccttc---agcgaacaa-gag--g-----c-----gc------
ttcg-a-g-c----ggt--------aggagtaagaccatagcgat-tggagaagatgcta
ggag-tagggggagaccga--agcgagga-gg-atcccaaagaaagcaacggggctagcc
ggtgggtgttccgccccccgag-aggggacgagtgaggcttatc--ccgggga-actcga
c--tta-tcg-tcccc-atc-tagc---gg-g-a-c-cc-c--g-gaccccc----ttc-
g-aaa-gtga-ccg-ga-ggg-ga-t-g----ct-gggaac----a-c--cgg-g-g-a-
---c-ca--gt--gga-gccatg--gg-a----tgc-cc----t---t---c-ccgatg-
-ct-c-gatt---cc---g---a--c-tc----c-ccc--c--cc---a--aggg--tc-
g-ccc-g-g-gaatgg--cg-gg-a-ccccactc-t--g---c--a-gggt-ccg-c-g-
ttc-ca---tcctttcttacctgatggcc-ggcatggtcccagcct-cctcgctggcgcc
ggctgggcaacattccgaggggaccgtccc----ctcg-gtaatggcgaatgggacccac
aaa-tctctctaga-ttccgata--------gggaatcggg---aga----aaa-gtggc
-tctcccttagccatccg-ag-t-ggacgt-gcg-tcc-tcctt-cggac-
>MN984452|MN984452|Hepatitis
gcccaggtcggaccgcgaggaggt------ggagatgccat-gccgacc-cgaag-agga
aa-gaagaacgcgagac-gcgaatccgtgagtggaaaccc-t-gtttattcactggggtc
gaca-actctggg-g--ag-----aaa-agg-gaggttc-gggtg-g-g--a---agagt
-atatcctacgggaatccgtggtttccccttatgtccagcccctccccggtcctggtgaa
gggggactccggaattccttgcatgctggggacgaagccgcccccgggcgctcccctcga
tccaccttcgagggggttcacacctccagg--cggcgggccggctactcttctttccctt
tt-ctcgtcttcttcggtcaacctcctaagttcctcttcttcctccctgctgaggttctt
ccctcccccggccagctgcttcctcttgttctcgagggccttccttcgtcggtgatcctg
cctctccttgtcggtgaatcctcccctgag-aggcctcttcctaggtccggagtctacct
ccatctg-gtccgt-tcgggccc---tcttcgccgggggagccccctctccatccttatc
cttctttccgagaattcctttgatgttccccagccagggattttcgtcctcaatcttttt
gagtttcttctttgtcttccggaggtctctctcgagttcctctaacttctttcttccggc
cacccactgctcgaggatctcttctc---t---ccct-cc---gcggttcttcctcgact
cggaccggctcatc-t--c--gg--ctag-a-ggcg-g-ca-gt--cctca-gtactct-
ta--ctcttt-t-ctg----t---aaagaggagactgctgg--actc--gc---cgcccg
a-gcccaag-ct-tg--agcc-----aa-gttccgagcgaggag--acgc----g--g--
---g-g--g---g-a--g--g-a--tca-g-c--t-cccga-gag--gg--ga-t--gt-
c-a--cgg-taaag-agca-ttggaa-----c-gtc-gg--a---g--a--a-act-act
cccaagaagc-aaaga--g-ag-gt--c--c-c---agga---ag-cg-g----ac-g-a
-g---a----tcccc-a-caacgccg-------g--ag--aatct--ct-gga-a-gggg
a---a-a---g-------a--g-ga-a-gg-t---g-g---aag---aaaa-a-ggggc-
gggc--ctccc--ga--tccgagg-----ggccc---aa-c-ct--cca-g-a--tctgg
aga--g--cac-tc-c--ggc-ccg--aagg--gtt--gagtag--ca---cc-cag---
ag-g-g-agg-a-atccactc--ggag---atg-agc--agagaaat--cacct-----c
cag-a--gga-----ccccttc---agcgaacaa-gag--g-----c-----gc------
ttcg-a-g-c----ggt--------aggagtaagaccatagcgat-aggaggagatgcta
ggag-taggaggagaccga--agcgagga-gg-aaagcaaagaaagcaacggggctagcc
ggtgggtgttccgccccccgag-aggggacgagtgaggcttatc--ccgggga-attcga
c--tta-tcg-tcccc-atc-tagc---gg-g-a-c-cc-c--g-gaccccc----ttc-
g-aaa-gtga-ccg-ga-ggg-gg-t-g----ct-aggaac----a-c--cgg-g-g-a-
---c-ca--gt--gga-gccatg--gg-a----tgc-cc----t---t---c-ccgatg-
-ct-c-gact---cc---g---a--c-tc--c-c-ccc--c--cc---a--aggg--tc-
g-ccc-a-g-gaatgg--cg-gg-a-ccccactc-t--a---c--a-gggt-ccg-c-g-
ttc-ca---tcctttcttacctgatggcc-ggcatggtcccagcct-cctcgctggcgcc
ggctgggcaacattccgaggggaccgtccc----ctcg-gtaatggcgaatgggacccac
aaa-tctctctaga-ttccgata--------gagaatcgag---aga----aaa-gtggc
-tctcccttagccatccg-ag-t-ggacgt-gcg-tcc-tcctt-cggat-
>MN984451|MN984451|Hepatitis
gcccaggtcggaccgcgaggaggt------ggagatgccat-gccgacc-cgaag-agga
aa-gaagaacgcgagac-gcgaatccgtgagtggaaaccc-t-gtttattcactggggtc
gaca-actctggg-g--ag-----aaa-agg-gaggttc-gggtg-g-g--a---agagt
-atatcctacgggaatccgtggtttccccttatgtccagcccctccccggtcctggtgaa
gggggactccggaattccttgcatgctggggacgaagccgcccccgggcgctcccctcga
tccaccttcgagggggttcacacctccagg--cggcgggccggctactcttctttccctt
tt-ctcgtcttcttcggtcaacctcctaagttcctcttcttcctccctgctgaggttctt
ccctcccccggccagctgcttcctcttgttctcgagggccttccttcgtcggtgatcctg
cctctccttgtcggagaaccctcccctgag-aggtctcttcctaggcccggaatctacct
ccatctg-gtccgt-tcgggcct---tctttgccgggggagccccctctccatccttatc
cttctttccgagaattcctttgatgtttcccagccagggattgtcttcctcaagtttctt
gattttcttcttgaccttccggaggtccctctcgagttcctctaacttctttcttccact
gacccactgctcgaggatctcctctc---t---gtct-cc---gcggtttttcttcttct
cggaacggctcatc-t--c--ga--caag-a-ggcg-g-cg-gt--cctca-gtactct-
ta--ctcttt-t-ctg----t---aaagaggagactgctgg--actc--gc---cgcccg
a-gttcgag-ac-tg--agcc------a-tctccgagagaagatt-ccgc----a--g--
---g-g--g---acg--g--g-a--tca-g-c--t-cccga-gag--gg--ga-t--c--
a-g--tgg-taaag-agca-ttggaa-----c-gtc-gg--a---g--g--a-gg--ccc
cccaagaagt--tgaa--g-ag-aa--a--a-c---aaga---at-cg-g----aa-g-t
-t---t----tcccc-a-taacgctg-------a--ag--acatc--tc-gga-a-gggg
a---a-a---g-------a--g-gg-a-ag-g---t-g---gaa---aaga-a-ggagc-
gggc--ctccc--ga--tccaagg-----ggccc---aa-c-ta--cca-a-g--tttgg
aga--g--cat-tc-c--ggg-ccg--aagg--gtc--gag--a--ta---cc-cag---
aa-g-g-agg-a-atcctcac--ggag---aaa-agc--agacaaat--cacct-----c
cag-a--gga-----ccccttc---agcgaacag-aga--a-----c------t------
ctga-c-g-c----gcg--------aggagtaagaacatagcgat-ggggcgagatgcta
ggag-ttagaggagaccga--agcgagga-gg-aaagcaaagaaagcaacggggctagtc
ggtgggtgttcccctcccggag-agggcacgagtgaggctcttcgccggggga-gctccc
t--ca---cg-tcccc-acg-tagc---gg-a-t-c-cc-a--g-gaccccc----ttc-
c-aaa-atga-ccg-ag-ggg-gg-tgg----ct-cggaac----a-c--cgg-g-g-a-
---c-ca--gt--gga-gccatg--gg-a----tgc-cc----t---t---c-ccgatg-
-tc-c-g--t---cc---a---t--c-cc--t-t-ccc--c--cc---g--aggg--tc-
g-ccc-a-g-gaatgg--cg-gg-a-ccccactc-a--a-c-t--g-gggt-ccg-c-g-
ttc-ca---tcctttcttacctgatggcc-ggcatggtcccagcct-cctcgctggcgcc
ggctgggcaacattccgaggggaccgtcc-----ctcg-gtaatggcgaatgggacccag
aaa-tctctctaga-ttcccaga--------gagaatcgag---aga----aag-ctggc
-tctcccttagccatccg-ag-t-ggacgt-ccg-tcc-tcctt-cggat-
>MN984450|MN984450|Hepatitis
gcccaggtcggaccgcgaggaggt------ggagatgccat-gccgacc-cgaag-agga
aa-gaagaacgcgagac-gcgaatccgtgagtggaaaccc-t-gtttattcactggggtc
gaca-actctggg-g--ag-----aaa-agg-gaggttc-gggtg-g-g--a---agagt
-atatcctacgggaatccgtggtttccccttatgtccagcccctccccggtcctggtgaa
gggggactccggaattccttgcatgctggggacgaagccgcccccgggcgctcccctcga
tccaccttcgagggggttcacacctccagg--cggcgggccggctactcttctttccctt
tt-ctcgtcttcttcggtcaacctcctaagttcctcttcttcctccctgctgaggttctt
ccctcccccggccagctgcttcctcttgttctcgagggccttccttcgtcggtgatcctg
cctctccttgtcggtgaagccacccctgag-aggcctcttcctaggtccggagtctatct
ccatctg-atcggt-tcgggccc---tcttcgccgggggagccccctctccttccttgtc
tttctttccgagaattcctttgatgtttcccagccagggattgtcttcctcaattttctt
gattttcttcctgaccttccggaggtccctctcgagttcctctatcttctttcttccatt
cacccactgctcgaggatctcttctc---t---gccc-cc---gcgattcttcttcgatt
cggaccggctcatc-t--c--ga--caag-a-ggcg-g-cg-gt--cctca-gtgctct-
ta--ctcttt-t-cta----t---aaagaggagactgctgg--accc--gc---cgccca
a-gttcgag-ca-tg--ggcc-----aa-gttccgagcgaaggg--acgc----g--g--
---c-g--g---g-a--g--g-a--tca-g-c--t-cccga-gag--gg--ga-t--aa-
a-t--ggg-caaag-agca-gaggaa-----c-gtc-gg--a---g--g--a-ag--ccc
cccaagaaggaaaaag--g-ag-aa--g--g-c---aaga---at-cg-g----ag-a-c
-t---t----tccct-a-tgacgctg-------g--ag--acatc--tt-gga-a-gggg
a---a-a---g-------a--g-gg-c-ag-g---a-g---gaa---aaga-a-ggggc-
gggc--ctccc--ga--tccgagg-----ggtcc---gt-c-cg--cca-g-a--gttgg
gga--g--cac-tc-c--ggg-ccg--aagg--gtt--gagtag--ta---cc-cag---
ag-g-g-tgg-a-atccacac--ggag---gta-agc--agacaaat--cacct-----c
cag-a--gga-----ccccttc---agcgaacag-aga--a-----c-----tc------
gtga-g-t-c----gcg--------aggagtaagatcatagcgat-agggggagatgcta
ggag-taggaggagaccga--agcgagga-gg-aaagcaaagaaagcaacggggctagtc
ggtgggtgttccacctcccgag-aggggacgagtgaggcttatc--ccgggga-actcgg
c--gaa-tcg-tcccc-aca-tagc---ag-a-g-c-cc-g--g-agcccct----tcc-
t-aaa-atga-ccg-ag-ggg-gg-t-a----ct-aggagc----a-t--ggg-g-g-g-
---c-ca--gt--gga-gccatg--gg-a----tgc-tc----t---t---c-ccgatg-
-tc-c-gatt---cc---a---t--c-cc--t-c-ccc--c--cc---g--aggg--tc-
g-ccc-a-g-gaatgg--cg-gg-a-ccccacct-c--g---c--g-aggt-ccg-c-g-
ttc-ca---tcctttcttacctgatggcc-ggcatggtcccagcct-cctcgctggcgcc
ggctgggcaacattccgaaggggaccgtcc----ctcg-gtaatggcgaatgggacccag
aaa-tctctctaga-ttcccaga--------gagaatcgag---aga----aaa-ctggc
-tctcccttagccatccg-ag-t-ggacgt-ttg-tcc-tcctt-cggat-
>MN984449|MN984449|Hepatitis
gcccaggtcggaccgcgaggaggt------ggagatgccat-gccgacc-cgaag-agga
aa-gaaggacgcgagac-acgaacctgtgagtggaaaccc-g-ctttattcactggggtc
gaca-actctgag-g--ag-----aaa-agg-gaggatc-ggatg-g-g--a---agagt
-aaatcctatgggaatccctggtttcccctcacgtccagcccctccccggtccgagtgaa
gggggactccggaattccttgcatgctggggacgaagccgcccccgggcgctcccctcga
tccaccttcgagggggttcacacctccagt--cggcgggccggctgttcttctttccctt
ct-ctcgtcttcttcggttaacctcttaagttcctcttcttcctccttgctgaggttctt
ccctcccccggcgagctgcttcttcttgttctcgagggccttccttcgtcggtgatcctg
cctctccttgtcggtgaatcctcccctgag-aggcctcttccgaggtccggagtctacct
ccatctg-gtccgt-tcgggccc---tcttcgcggggggagccccctctccatccttatc
cttctttccgagaattcctttgatgttccccagccagggattttcgtcctctatcttctt
gagtttcttctttgtcttccggaggtctctctcgagttcctctaacttctttcttccggc
cacccactgctcgaggatctcttctc---t---ccct-cc---gcggttcttcctcgact
cggaccggctcatc-t--c--gg--ctag-a-ggcg-g-ca-gt--cctca-gtactct-
ta--cacttt-t-ctg----t---aaagaggagactgctgg--actc--gc---cgcccg
a-gcccgag-cc-tg--agcc-----aa-gttccgagcgaggag--acgc----g--g--
---g-g--g---g-a--g--g-a--tca-g-c--a-cccga-gag--gg--ga-t--gt-
c-a--cgg-taaag-agca-ttggaa-----c-gtc-gg--a---g--a--a-act-act
cccaagaagc-aaaga--g-ag-gt--c--t-t---agga---ag-cg-g----ac-g-a
-g---a----tcccc-a-caacgccg-------g--ag--aatct--ct-gga-a-gggg
a---a-a---g-------a--g-ga-a-gg-t---g-g---aag---aaaa-a-ggggc-
gggc--ctccc--ga--tccgagg-----ggccc---aa-t-ct--cca-g-a--tctgg
aga--g--cac-tc-c--ggc-ccg--aagg--gtt--gagtag--ca---ct-cag---
ag-g-g-agg-a-atccactc--ggag---atg-agc--agagaaat--cacct-----c
cag-a--gga-----ccccttc---agcgaacaa-gag--g-----c-----gc------
ttcg-a-g-c----ggt--------aggagtaagaccatagcgat-aggaggagatgcta
ggag-tagggggagaccga--agcgagga-gg-aaagcaaagaaagcaacggggctagcc
ggtgggtgttccgccccccgag-aggggacgagtgaggcttatc--ccgggga-actcga
c--tta-tcg-tcccc-atc-tagc---gg-g-a-c-cc-c--g-gaccccc----ttc-
g-aaa-gtga-ccg-ga-ggg-gg-t-g----ct-gggaac----a-c--cgg-g-g-a-
---c-ca--gt--gga-gccatg--gg-a----tgc-cc----t---t---c-ccgatg-
-ct-c-gatt---cc---g---a--c-tc--c-c-ccc--c--cc---a--aggg--tc-
g-ccc-a-g-gaatgg--cg-gg-a-ccccactc-t--g---c--a-gggt-ccg-c-g-
ttc-ca---tcctttcttacctgatggcc-ggcatggtcccagcct-cctcgctggcgcc
ggctgggcaacattccgaggggaccgtccc----ctcg-gtaatggcgaatgggacccac
aaa-tctctctaga-ttccgata--------gagaatcgag---aga----aaa-gtggc
-tctcccttagccatccg-ag-t-ggacct-gcg-tcc-tcctt-cggat-
>MN984448|MN984448|Hepatitis
gcccaggtcggaccgcgaggaggt------ggagatgccat-gccgacc-cgaag-agga
aa-gaaggacaggagac-gcgaacctgtgagtggaaaccc-g-ctttattcactggggtc
gaca-actctggg-g--ag-----aaa-agg-gtggatc-ggcag-g-g--a---agagt
-aaatcctacgggaatccgtggtttccccttatgtccagcccctccccggtcctggtgaa
gggggactccggaattccttgcatgctggggacgaagccgcccccgggcgctcccctcga
tccaccttcgagggggttcacacctccagt--cggcgggccggctgttcttctttccctt
ct-ctcgtcttcttcggttaacctcttaagttcctcttcttcctccttgctgaggttctt
ccctcccccggcgagctgcttcttcttgttctcgagggccttccttcgtcggtggtcctc
cctctccttgtcggtgaagtctcccctgga-acgcctcttcctaggtccggagtctatct
ccatctg-gtctgt-ccgggccc---tcttcgccgggggagccccctctccatccttatc
cttctttccgagaattcctttgatgtttcccagccaggggttctcgtcctcaagtttctt
gattttcttcttaaccttccggaggtctctctcgagttcctctaacttctttcttccatt
cacccactgctcgaggatttcttctc---t---tccc-cc---gcggttcttcttcgact
cggaccggctcatc-t--c--ga--caag-a-ggcg-g-ca-gt--cctca-gtactct-
ta--ctcttt-t-ctg----t---aaagaggagactgctgg--accc--gc---cgccca
a-gttcgag-ca-tg--ggcc-----ca-gttccgagcgaaggga-tcgc----g--g--
---g-g--g---g-a--g--gaa--gga-a-a--a-cccga-gag--gg--ag-t--g--
g-a--tgg-caaagaagca-ttggaa-----c-gtc-gg--a---g--g--g-aat-tct
cccaagaaggaaaaaa--g-ag-aa--g--a-c---aaga---ga-cg-g----ac-g-a
-a---a----ccccc-a-cgacgctg-------g--ag--acacc--tt-gga-a-gggg
a---a-a---g-------a--g-ga-t-gg-a---t-g---gaa---gaaa-g-gaggc-
gggc--ctccc--ga--tccgagg-----ggccc---ga-c-ca--cca-a-g--tttgg
aaa--g--cac-tc-c--ggc-ccg--aagg--gtt--gagtag--ct---tc-cag---
ag-g-g-aga-c-atccacac--ggag---aag-aac--agcgacaa--caccc-----c
ccc-a--gaa-----ccccttc---agcgaacag-agga-g-----c-----ct------
ccca-c-g-c----gat--------aggagtaagcccataacgat-agggggagatgcta
ggag-ttagaggagaccaa--gccgagga-gg-aaagcaaagaaagcaacggggctagcc
agtgggtgttccgcctcccgag-aggggacgagtgaggcttttc--ccggggg-gagctc
c--cta-tcg-tcccc-aca-tagc---ag-a-g-c-cc-g--g-gagcccc----ttc-
t-aaa-gtga-ccg-gg-ggg-gg-tag----ct-tggaac----a-t--agg-a-g-a-
---cgca--gt--gga-gccatg--gg-a----tgc-cc----t---t---c-ccgat--
-tc-c-g--t---cc---a---t--c-cc--c-a-ctc--c--ca---g--aggg--tc-
g-ccc-a-g-gaatgg--cg-gg-a-ccccactt-c--a-g-c--a-gggt-ccg-c-g-
ttc-ca---tcctttcttacctgatggcc-ggcatggtcccagcct-cctcgctggcgcc
ggctgggcaacattccgaggggaccgtccc----ctcg-gtaatggggaatgggacccaa
aaa-tctctctagc-ttcccagt--------gagaagcgag---aga----aaa-ctggc
-tctcccttaaccatccg-ag-t-ggacgt-atg-tcc-tcctt-cggat-
>MN984447|MN984447|Hepatitis
gcccaggtcggaccgcgaggaggt------ggagatgccat-gccgacc-cgaag-agga
aa-gaaggacgcgagac-acgaacctgtgagtggaaaccc-g-ctttattcactggggtc
gaca-actctgag-g--ag-----aaa-agg-gaggatc-ggatg-g-g--a---agagt
-aaatcctatgggaatccctggtttcccctcacgtccagcccctccccggtccgagtgaa
gggggactccggaattccttgcatgctggggacgaagccgcccccgggcgctcccctcga
tccaccttcgagggggttcacacctccagt--cggcgggccggctgttcttctttccctt
ct-ctcgtcttcttcggttaacctcttaagttcctcttcttcctccttgctgaggttctt
ccctcccccggcgagctgcttcttcttgttctcgagggccttccttcgtcggtggtcctg
cctctccttgtcggtgaagtctcccctgga-aggcctcttcctaggtccggagtctacct
ccatctg-gtccgt-tcgggccc---tcttcgccgggggagccccctctccatccttatc
cttctttccaagaattcctttgatgtttcccagccagggattgtcgtcctcaagcttctt
gattttcttcttaatcttccggagatccttctcgagttcctctaacttctttcttccact
cacccactgctcgagaacctcttctc---t---cccc-cc---gcggttcttcttcgact
cggaccggctcatc-t--c--ga--caag-a-ggcg-g-cg-gt--cctca-gtgctct-
ta--ctcttt-t-ctg----t---aaagaggagactgctgg--accc--gc---cgccca
a-gttcgag-ca-tg--ggcc------a-attccgagcgaagag--acgc----g--g--
---g-g--ga--a-g--g--g-a--tca-g-t--g-cccga-gag--gg--ga-t--a--
a-g--tgg-caaag-agca-ttggaa-----c-gtc-ga--g---a--g--g-aca-cct
cccaagaagaaaaaga--g-ag-ga--t--t-c---aaga---ag-cg-g----gc-g-a
-ct--t----tcccc-a-caacgctg-------g--ag--acatc--ct-gga-a-tggg
a---a-g---g-------aatg-ga-a-gg-t---g-g---aaa---aaga-a-ggggt-
gggc--ctccc--ga--tccgagg-----ggccc---aa-c-tg--cca-a-g--tttgg
aga--g--cac-tt-c--ggg-ccg--tatg--gtc--gagtag--ca---tc-cag---
ag-g-g-aga-a-a-ccacac--ggag---aaa-agc--agataaac--cacct-----c
caa-a--gga-----ccccttc---agcgaacgg-aag--a-----c-----tc-----t
ctca-c-t-c----g--a-------aggagtaagaccatagcgat-ggggggagatgcta
ggag-ttagaggagaccga--agcgagga-aaaaaagtaaagaaagcaacggggctagcc
gtcaggtgttccaccccccgag-aggggacgagtgaggcttatc--ccgggga-actcgg
c--aaa-tcg-tcccc-aca-tagc---ag-a-g-c-cc----a-gaccccc----ttc-
c-aaa-ataa-ccg-ag-ggg-gg-a-g----ct-ttgaac----a-t--gga-g-g-a-
---c-ca--gt--gga-tccgtg--gg-a----gta-tc----c---t---c-ccgat--
-tc-c-g--c---cc---a---aa-c-ccg-t-t-ccc--c--cg---c--aggg--tc-
g-ccc-a-g-gaatgg--cg-gg-a-cctcactc-t--g---c--g-aggt-ccg-c-g-
ttc-ca---tcctttcttacctgatggcc-ggcatggtcccagcct-cctcgctggcgcc
ggctgggcaacattccgaggggaccgtccc----ctcg-gtaatggcgaatgggacccag
aga-tctctctaga-ttccgaca--------gagaatcgag---aga----aaa-ctggc
-tctcccttagccatccg-ag-t-ggacgc-gcg-tcc-tcctt-cggat-
>MN984446|MN984446|Hepatitis
gcccaggtcggaccgcgaggaggt------ggagatgccat-gccgacc-cgaag-agga
aa-gaaggacgcgagac-acgaacctgtgagtggaaaccc-g-ctttattcactggggtc
gaca-actctgag-g--ag-----aaa-agg-gaggatc-ggatg-g-g--a---agagt
-aaatcctatgggaatccctggtttcccctcacgtccagcccctccccggtccgagtgaa
gggggactccggaattccttgcatgctggggacgaagccgcccccgggcgctcccctcga
tccaccttcgagggggttcacacctccagt--cggcgggccggctgttcttctttccctt
ct-ctcgtcttcttcggttaacctcttaagttcctcttcttcctccttgctgaggttctt
ccctcccccggcgagctgcttcttcttgttctcgagggccttccttcgtcggtgatcctg
cctctccctgtcggtgaatcctcccctgag-aggcctcttcctaggtccggagtctactt
ccatctg-gtccgt-tcgggcct---tcttcgccgggggagccccctctccatccttatc
cttctttccgagaattcctttgatgtttcccagccagggattgtcctcctcaagtttctt
gagtttcttctttgtcttccggagatccctctcgagatcctcgactttttttcttccact
cacccactgctcgagaatctcttccc---t---tccc-tc---gcgcctcttcttcgatt
cggatcggctcatc-t--c--ga--caag-a-ggcg-g-cg-gt--cctca-gtgctct-
ta--ctcttt-t-ctg----t---aaagaggagactgctgg--accc--gc---cgccca
a-gttcgag-ca-tg--agcc-----aa-atgccgaacgaagaga-acgc----g--a--
---gtg--g---a----g--g-a--tca-g-a--g-gacga-gag--gg--ag-t--g--
a-ga-tgg-taaag-aaga-gaggat-----c-gcc-ga--g---g--g--g-aca-cct
cccaagaagg--caaa--g-ag-aa--g--g-c---aaga---at-cg-g----ag-g-c
-t---c----tccct-a-tgacgctg-------g--ag--acatc--ct-gga-a-gggg
a---a-a---g-------a--g-ga-a-gg-t---g-g---aag---aaaa-a-ggggc-
gggc--ccccc--ga--tccgagg-----ggtcc---ga-c-gg--cca-a-g--tttgg
gag--g--cac-tc-c--ggg-ccg--cagg--gtc--gagaag--t----cc-cag---
ag-g-g-agg-a-a-ccacgc--ggag---ata-agc--ggagaaac--cacct-----c
cag-a--gga-----ccccttc---agcgaacag-agg--g-----c-----ac------
tgcg-c-g-a----g-c--------aggagtaagagcgtagcgat-ggggggagatgcta
ggag-ttagaggagaccga--agcgagga-ga-aaagtaaagaaagcaacggggctagcc
gtcaggtgttccacctcccgag-aggggacgagtgaggcttatc--ccgggga-actcgg
c--gaa-tcg-tcccc-aca-tagc---ag-g-a-c-cc-a--g-gaccccc----ttc-
c-aaa-aaga-ccg-ag-ggg-gg-a-g----cttaggacc----g-t--ggg-g-g-a-
---c-ca--gt--gga-gccatg--gg-a----tgc-tc----c---t---c-ccgat--
-tc-c-g--t---cc---a---t--c-cc--c-a-ccc--c--cc---g--aggg--tc-
g-ccc-a-g-gaatgg--cg-gg-a--cccactc-g--a-c-t--g-gggt-ccg-c-g-
ttc-ca---tcctttcttaccttgtggcc-ggcatggtcccagcct-cctcgctggcgcc
ggctgggcaacattccgaggggaccgtcc-----ctcg-gtaatggcgaatgggacccag
aat-tctctctaga-ttcccaga--------gagaatcgag---aga----aag-ctggc
-tctcccttagccatccg-ag-taggacgt-tcg-tcc-tcctt-cggat-
>MN984445|MN984445|Hepatitis
gcccaggtcggaccgcgaggaggt------ggagatgccat-gccgacc-cgaag-agga
aa-gaaggacgcg-gac-gcgaacctgtgagtggaaaccc-g-ctttattcactggggtc
gaca-actctggg-g--ag-----aga-agg-gaggatc-ggatg-g-g--a---agagt
-atatcctacgggaatccgtggtttccccttatgtccagcccctccccggtcctggtgaa
gggggactccgggactccttgcatgctggggacgaagccgcccccgggcgctcccctcga
tccaccttcgagggggttcacacctccagt--cggcgggccggctgctcttcttttcctt
ct-ctcgtcttcctcggtcaacctcttaagttcctcttcttcctccctgctgaggttctt
ccctcccgccgtcagctgcttcttcttgttctcgagggccttccttcttcggtgatcctg
cctctccttgtcggtgaatcctcccctgag-aggcctcttcctaggtccggagtctatct
ccatctg-gtctgt-tcgggccc---tcttcgccgggggagccccctctccatccttatc
cttctttccaagaattcctttgatgtttcctagccagggattctcgtcctctagcttctt
gattttcttcttaaccttccggagatccctctcgagatcctctaacttctttcttccgtc
cacccactgctcgagaacctcttccc---t---tcct-cc---gcggttcttcttcgact
cggaccggctcatc-t--c--ga--cgag-a-ggcg-g-ca-gt--cctca-gtactct-
ta--ctctttgt-ttg----t---aaagaggagactgctgg--actc--gc---cgccca
a-gttcgag-ct-tg--ggcc-----acagttccgagcgaagag--acgc----g--g--
---gtg--g---aag--g--g-a--tca-g-c--g-cccga-gag--gg--ag-a--a--
g-a--cgg-taaag-agca-ttggat-----c-gcc-ga--g---g--g--g-atg-cct
cccaagaaggaaaaaa--g-ag-gt--a--t-c---aaga---ag-tg-g----gc-g-a
-a---a----tcccc-g-tgacgcta-------g--ag--acatc--ct-gga-a-gggg
a---a-a---g-------a--g-ga-t-gg-g---t-g---gaa---aaga-a-ggggc-
gggc--ctccc--ga--tccgagg-----ggccc---aa-c-cc--cag-c-a--tgtgg
gag--g--cac-tc-c--ggc-ccg--aagg--gtt--gagaag--ca---cc-cag---
ag-g-g-agg-a-atccacac--ggag--ta-g-aac--agagaaat--cacct-----c
cag-a--gga-----ccccttc---agcgaacag-agga-g-----c-----gc------
ttag-c---c----gtc--------aggagtaagaccatagcgat-gggtggagatgcta
ggag-ttagaggagaccga--agcgagga-gg-aaagcaaagaaagcaacggggctagtc
ggcaggtgttccgcctcccgag-aggggacgagtgaggcttatc--ccggagc-attcga
c--tta-tcg-tcccc-aca-tagc---ag-a-g-c-cc-c--g-gaccccc----tcc-
agaaa-gtga-ccg-ag-gga-gg-t-g----ct-aggatc----g-c--ggg-g-gta-
---c-cg--gt--gga-gccatg--gg-a----tgc-tc----c---t---c-ccgat--
-tc-c-g--t---cc---a---t--c-cc--t-c-ctc--c--ca---g--gggg--tc-
g-ccc-a-g-gaatgg--cg-gg-a-ccccactt-c--a-t-c--a-gggt-ccg-c-g-
ctc-ca---tcctttcttacctgatggcc-ggcatggtcccagcct-cctcgctggcgcc
ggctgggcaacattccgaggggaccgtccc----ctcg-gtaatggcgaatgggacccag
aaa-tctctctaga-ttcccaga--------gagaatcgag---aga----aaa-ctggc
-tctcccttagccatccg-aggtaggacgt-ccg-tcc-tcctt-cggat-
>MN984444|MN984444|Hepatitis
gcccaggtcggaccgcgaggaggt------ggagatgccat-gccgacc-cgaag-agga
aa-gaaggacaggagac-gcgaacctgtgagtggaaaccc-g-ctttattcactggggtc
gaca-actctggg-g--ag-----aaa-agg-gtggatc-ggcag-g-g--a---agagt
-atatcctacgggaatccgtggtttccccttatgtccagcccctccccggtcctggtgaa
gggggactccggaattccttgcatgctggggacgaagccgcccccgggcgctcccctcga
tccaccttcgagggggttcacacctccagt--cggcgggccggctgttcttctttccctt
ct-ctcgtcttcttcggttaacctcttaagttcctcttcttcctccttgctgaggttctt
ccctcccccggcgagctgcttcttcttgttctcgagggccttccttcgtcggtgatcctg
cctctccttgtcggagaaccctcccctgag-aggcctcttcccaggcccggagtctatct
ccatctg-gtccgt-tcgggccc---tcttcgccgggggagccccctctccatccttatc
tttctttccgagaattcctttgatgtttcccagccagggattttcgtcctcaagtttctt
gattttcttcttaatcttccgggcctccctctcgagatcctctaacttctttcttccgtt
tacccactgctcgaggatcccctctc---t---tccg-tc---gcgattcctcttcgact
cggaacggctcatc-t--c--ga--caag-a-ggcg-a-cg-gt--cctca-gtactct-
ta--ctcttt-t-ctg----t---aaagaggagactgctgg--actc--ga---cgcccg
a-gttcgag-ca-tg--ggcc-----at--ctccgagcgaagggg-gcgc----g--c--
---t-g--g---a-a--g--g-g--tcg-g-c--t-cccga-gag--gg--ga-t--a--
a-a--cgg-taaag-agca-ttggat-----c-tct-ga--g---g--g--c-aga--ac
cccaagaagaaaaaag--g-ag-aa--a--g-c---aaga---ga-cg-g----ac-g-a
-t---t----tcccc-a-tgacgctg-------g--ag--acatc--ct-gga-a-gggg
a---a-a---g-------a--a-gg-a-ag-g---t-g---gaa---aaga-a-ggggc-
gggc--ctccc--ga--tccgagg-----ggccc---aa-c-tg--cca-a-g--tttgg
agg--g--cac-tc-c--gg--ccg--aaag--gtc--gag--g--ta---cc-cag---
aa-g-g-agg-a-atcctcac--ggag---aaa-agc--agacaaat--cacct-----c
cag-a--gga-----ccccttc---agcgaacag-a-ga-g-----c-----tc------
t-ga-c-g-c----gcg--------aggagtaagcccatagcgat-agggagagatgcta
ggag-ttagaggagaccga--agcgagga-gg-aaagcaaagagagcaacggggctagtc
ggtgggtgttccgccccccgag-aggggacgagtgaggcttatc--ccgggga-actcgg
c--gaa-tcg-tcccc-aca-tagc---ag-c-t-c-cc----g-gagcccc----ttc-
c-aaa-atga-ccg-ag-ggg-gg-tgg----ct-aggaac----g-c--ggg-g-g-a-
---c-ca--gt--gga-gccatg--gg-a----tgc-cc----t---t---c-ccgatg-
-tc-c-g--a---tc---a---t--ctcc--c-t-tcc--c--cc---g--agtg--tc-
g-ccc-a-g-gaatgg--cg-gg-a-ccccactc-a--a-c-t--g-gggt-ccg-c-g-
ttc-ca---tcctttcttacctgatggcc-ggcatggtcccagcct-cctcgctggcgcc
ggctgggcaacattccgaaggggaccgtcc----ctcg-gtaatggcgaatgggacccag
aag-tctctctaga-ttcccaga--------gagaatcgag---gga----aaa-ctggc
-tctcccttagccatccg-ag-t-ggacgc-tcg-tcc-tcctt-cggat-
>MN984443|MN984443|Hepatitis
gcccaggtcggaccgcgaggaggt------ggagatgccat-gccgacc-cgaag-agga
aa-gaaggacaggagac-gcgaacctgtgagtggaaaccc-g-ctttattcactggggtc
gaca-actctggg-g--ag-----aaa-agg-gtggatc-ggcag-g-g--a---agagt
-atatcctacgggaatccgtggtttccccttatgtccagcccctccccggtcctggtgaa
gggggactccggaattccttgcatgctggggacgaagccgcccccgggcgctcccctcga
tccaccttcgagggggttcacacctccagt--cggcgggccggctgttcttctttccctt
ct-ctcgtcttcttcggttaacctcttaagttcctcttcttcctccttgctgaggttctt
ccctcccccggcgagctgcttcttcttgttctcgagggccttccttcgtcggtgatcctg
cctctccctgtcggtgaatcctcccctgag-aggcctcttcctaggtccggagtctacct
ccatctg-gtctgt-tcgggccc---tcttcgccgggggagccccctctccgtccttatc
cttctttccgagaattcctttgatgtttcccagccagggattatcgtcctcaagtttctt
gattttcttctttatcttccggaggtctctctccagatcctcggctctttttcttccact
cacccactgctcaagaatctcttctc---t---tcca-tc---gcgcttcttcctcgatt
cggaccggctcatc-t--c--ga--caag-a-ggcg-g-cg-at--cctca-gtgctct-
ta--ctcttt-t-ctg----t---aaagaggagactgctgg--atcc--gc---cgccca
a-gttcgag-ca-tg--agcc-----aa-gtgccgaacgaggaga-acgc----g--a--
---aag--g---a-a--g--g-a--tca-g-a--g-gacga-gag--gg--g--t--g--
a-ga-tgg-taaag-aaac-ggggat-----c-gcc-ga--g---g--a--g-atg-tct
cccaagaaggccaaaa--g-ag-aa--t--a-c---aaga---gt-cg-g----aa-g-c
-t---t----tcccc-a-taacgctg-------g--ag--acatc--tc-gga-a-gggg
a---a-a---g-------a--g-ga-c-ag-a---t-g---gaa---gaga-a-gggg--
gggcccccccc--ga--tccgaaa-----ggccc---ga-c-gc--cca-a-g--tttgg
aga--g--cac-tc-c--gg--ccg--aagg--gtt--gagaac-------ac-cag---
ag-g-g-agg-a-acacactc--ggag---atagaac--agagaaat--cacct-----c
cagaa--gga-----ccccttc---agcgaacag-aaga-g-----c------c------
t-cg-c-a-c----ggga----t--aggagtaagaccatagcgat-ggggggagatgcta
ggag-tagggagagaccga--agcgagga-gg-aaagtaaagaaagcaacggggctagcc
gtcaggtgttccaccccccgag-aggggacgagtgaggcttatc--ccgggga-actcgg
c--gaa-tcg-tcccc-aca-tagc---ag-a-g-c-cc-a--g-gaccccc----ttc-
c-aaa-gtga-ccg-ag-ggg-gg--ag----ct-aggagc----g-c--ggg-g-g-a-
---c-ca--gt--gga-gccatg--gg-a----tgc-cc----t---t---c-ccgat--
-tc-c-g--t---cc---a---t--c-cc--t-c-ccc--c--cc---a--aggg--tc-
g-ccc-a-g-gaatgg--cg-gg-a-ccccactc-a--a-c-t--g-gggt-ccg-c-g-
ttc-ca---tcctttcttacctgatggcc-ggcatggtcccagcct-cctcgctggcgcc
ggctgggcaacattccgaggggaccgtccc----ctcg-gtaatggcgaatgggacccag
aaa-tctctctaga-ttccgata--------gagaatcgag---aga----aaa-ctggc
-tctcccttagccatccg-ag-t-ggacgt--tg-tcc-tcctt-cggat-
>MN984442|MN984442|Hepatitis
gcccaggtcggaccgcgaggaggt------ggagatgccat-gccgacc-cgaag-agga
aa-gaaggacgcgagac-acgaacccgtgagtggaaaccc-g-ctttattcactggggtc
gaca-actctggg-g--ag-----aaa-agg-gtggatc-ggcag-g-g--a---agagt
-aaatcctacgggaatccgtggtttccccttatgtccagcccctccccggtcctggtgaa
gggggactccggaattccttgcatgctggggacgaagccgcccccgggcgctcccctcga
tccaccttcgagggggttcacacctccagt--cggcgggccggctactcttctttccctt
ct-ctcgtcttcctcggtcaacctcttaagttcctcttcttcctccctgctgaggttctt
ccctcccgccgtcagctgcttcttcttgttctcgagggccttccttcgtcggtgatcctg
cctctccttgtcggtgaatcctcccctgag-aggcctcttcctaggcccatggtctatct
ccatctg-gtccgt-ccggggcc---tcttcgccgggggagccccctctccatccttatc
cttctttccgagaattcctttgatgttccccagccagggattttcttcctcgagtttctt
gatcttcttctttaccttccggagatccctctcgagttcctctaacttctttcttccgct
cacccactgctcgaggatgtcttctc---t---tccc-cc---gcggttcttcttcgact
cggaccggctcatc-t--c--ga--caag-a-ggcg-g-cg-gt--cctca-gtgctct-
ta--ctcttt-t-ctg---at---aaagaggagactgctgg--accc--gc---cgccca
a-gttcgag-ca-tg--agcc-----acagttccgagcgaaggg--acgc----g--g--
---g-g--g---aga--g--g-g--aca-g-a----cccga-gag--gg--ga-t--g--
a-aa-cgg-caaag-agca-ttggaa-----c-atc-gg--a---g--g--a-ata-cct
cctaagaagg-aaaaa--g-ag-aa--c--t-c---aaga---ag-cg-g----aagg-a
-t---t----tcccc-a-agacgctg-------g--gg--gaacc--ta-gga-a-gggg
a---a-a---g-------a--g-ga-t-gg-g---t-g---gaa---aaga-a-ggggc-
gggc--ccccc--ga--tccgagg-----ggccc---ga-c-tg--cca-a-g--tttgg
aga--g--cac-ca-t-cgg--ccg--aatg--gtc--gagtag--cc---ct-cag---
ag-g-g-agg-aaatccactc--ggag---atg-agc--agagaaat--cacct-----c
cag-a--gga-----ccccttc---agcgaacag-aaga-g-----c-----gc------
ttcg-t-g-c----ggt--------aggagaaagaccatagcgat-agggggagatgcta
ggag-ttagaggagatcga--agcgagga-gg-aaagcaaagaaagcaacggggctagcc
gtcaggtgttccacctcccgag-aggggacgagtgaggcttatc--ccgggga-actcga
c--tta-tcg-tcccc-aca-tagc---ag-g-acc-cc----g-gaccccc----ttc-
c-aaa-gcga-ccg-ag-ggg-gg-tag----ct-tggaac----a----tgg-g-g-a-
---c-ca--gt--gga-gccatg--gg-a----tgc-cc----t---t---c-ccgatg-
-ct-c-ga-t---cc---aac-t--c-cc--t-c-ccc--c--cc---a--gggg--tc-
g-ccc-a-g-gaatgg--cg-gg-a-ccccactc-t--g-c----a-gggt-ccg-c-g-
ttc-ca---tcctttcttacctgatggcc-ggcatggtcccagcct-cctcgctggcgcc
ggctgggcaacattccgaggggaccgtccc----ctcg-gtaatggcgaatgggacccac
aaa-tctctctaga-ttccgata--------gagaatcgag---aga----aaa-gtggc
-tctcccttagccatccg-ag-t-ggacgc-gcg-tcc-tcctt-cggat-
>MN984441|MN984441|Hepatitis
gcccaggtcggaccgcgaggaggt------ggagatgccat-gccgacc-cgaag-agga
aa-gaaggacgcgagac-acgaacccgtgagtggaaaccc-g-ctttattcactggggtc
gaca-actctggg-g--ag-----aaa-agg-gtggatc-ggcag-g-g--a---agagt
-aaatcctacgggaatccgtggtttccccttatgtccagcccctccccggtcctggtgaa
gggggactccggaattccttgcatgctggggacgaagccgcccccgggcgctcccctcga
tccaccttcgagggggttcacacctccagt--cggcgggccggctactcttctttccctt
ct-ctcgtcttcctcggtcaacctcttaagttcctcttcttcctccctgctgaggttctt
ccctcccgccgtcagctgcttcttcttgttctcgagggccttccttcgtcggtgatcctg
cctctccttgtcggagaaccctcccctgag-aggcctcttcctaggcccggagtctacct
ccatctg-gtctgt-tcgggcct---tcttcgccgggggagccccctctccatccttatc
cttctttccgagaattcctttgatgtttcccagccagggattttcgtcctcaagtctctt
gattttcttcttaatcttccggaggtccctctcgagttcctctaactttcttcttccgtt
cacccactgctcgaggacctcttctc---t---tccg-cc---gcgccccttcttcgact
cggaacggctcatc-t--c--ga--caag-a-ggcg-g-ca-gt--cctca-gtactct-
ta--ctcttt-t-ctg----t---aaagaggagactgctgg--accc--gc---cgccca
a-gttcgag-ca-tg--ggcc-----at--ctccgagcgaagagg-acgc----g--c--
---c-g--g---a-a--g--g-a--tca-g-c--t-cccga-gag--gg--g--t--aa-
g-a--cgg-taaag-agca-ttggaa-----c-gcc-ga--g---a--g--t-gag-tct
cccaagaagaaaaaaa--g-ag-aa--a--g-c---aaga---gg-cg-g----ac-g-a
-t---t----tcccc-a-taacgctg-------g--ag--acatc--ct-gga-a-gggg
a---a-a---g-------a--g-gg-a-ag-g---t-g---gaa---agga-a-ggggc-
gggc--ctccc--ga--tccgagg-----ggccc---aa-c-at--ccg-a-g--tttgg
aga--g--cac-tc-c--gg--ccg--aagg--gtc--gag--g--ta---cc-cag---
aa-g-g-agg-a-atcctcac--ggag---aaa-agc--agacaaat--cacct-----c
cag-a--gga-----ccccttc---agcgaacag-a-ga-g-----c-----tc------
t-ga-c-g-c----gcg--------aggagtaagcccatagcgat-ggggagagatgcta
ggag-ttagaggaggccga--agcgagga-gg-aaagcaaagaaagcaacggggctagcc
ggtgggtgttccacctcccgag-aggggacgagtgaggcttatc--ccgggga-actcgg
cgcgaa-tcg-tcccc-aca-tagc---ag-c-c-c-cc----g-gagcccc----ttc-
c-aaa-atga-ccg-ag-ggg-gg-tgg----ct-aggaac----g-c--ggg-g-g-a-
---c-ca--gt--gga-gccatg--gg-a----tgc-cc----t---t---t-cccatg-
-tt-c-gaat---cc---a---t--c-cc--t-t-ccc--c--cc---g--agtg--tc-
g-ccc-a-g-gaatgg--cg-gg-a-ccccactc-a--a-c-t--g-gggt-ccg-c-g-
ttc-ca---tcctttcttacctgatggcc-ggcatggtcccagcct-cctcgctggcgcc
ggctgggcaacattccgagggggaccgtcc----ctcg-gtaatggcgaatgggacccag
aaa-tctctctaga-ttcccaga--------gagaatcgag---aga----aaa-ctggc
-tctcccttagccatccg-ag-t-ggacgt-ccg-tcc-tcctt-cggat-
>MN984440|MN984440|Hepatitis
gcccaggtcggaccgcgaggaggt------ggagatgccat-gccgacc-cgaag-agga
aa-gaaggacgcgagac-acgaacccgtgagtggaaaccc-g-ctttattcactggggtc
gaca-actctggg-g--ag-----aaa-agg-gtggatc-ggcag-g-g--a---agagt
-aaatcctacgggaatccgtggtttccccttatgtccagcccctccccggtcctggtgaa
gggggactccggaattccttgcatgctggggacgaagccgcccccgggcgctcccctcga
tccaccttcgagggggttcacacctccagt--cggcgggccggctactcttctttccctt
ct-ctcgtcttcctcggtcaacctcttaagttcctcttcttcctccctgctgaggttctt
ccctcccgccgtcagctgcttcttcttgttctcgagggccttccttcgtcggtgatcctc
cctctccttgtcggtgaaccctcccctgag-aggcctcttcctaggtccggagtctatct
ccatcct-gtccgt-tcgggcct---tcttcgccgggggtgccccctctccatccttgtc
cttctttccgagaattcctttgatgttgcccagccagggattgtcgtcctcaagtttctt
gattttcttcttaaccttccggaggtccctctcgagttcctctaacttctttcttccatt
cacccactgctcgagaacctcttctc---t---gcct-cc---gcggcctttcttcgact
cggaacggctcatc-t--c--gg--ctag-a-ggcg-g-ca-gt--cctca-gtactct-
ta--ctcttt-t-ctg----t---aaagaggagactgctgg--actc--gc---cgcccg
a-gtccgag--actg--agcc-----at--ctccgagcgaagatc-ccgc----g--g--
---a-g--g---c-a--g--g-a--tca-g-c--g-cccga-gag--gg--ga-t--a--
a-a--tgg-taaag-agca-ttggaa-----c-gtc-gg--a---ga-g----at--tct
cccaagaaggaaaaaa--g-ag-aa--a--g-c---aaga---at-cg-g----ac-g-a
-g---t----tcccc-a-caacgctg-------g--ga--acacc--tt-gga-a-gggg
a---a-a---g-------a--g-ga-c-gg-a---t-g---gaa---gaga-a-gggg--
gggc--tcccc--ga--tccgagg-----ggtcc---gg-c-gt--cca-g-a--ttttg
gag--g--cac-tc-c--gga-ccg--aagg--gtt--gag--g--ta---cc-cag---
aa-g-g-agg-a-atccactc--ggag---agc-ggg--agagaaat--cacct-----c
cag-a--gga-----ccccttc---agcgaacag-a-ag-a-----c-----tc------
t-ga-g-c-c----gcg--------aggagtaagagcgtagcgat-ggggggagatgcta
ggag-ttaggggagaccga--agcgagga-gg-aaagcaaagaaagcaacggggctagtc
ggtgggtgttccgccttccgag-aggggacgagtgaggcttatc--ccgggga-actcgg
c--gaa-tcg-tcccc-aca-tagc---ag-a-g-c-cc----g-gagcccc----ttc-
c-aaa-atga-ccg-ag-ggg-gg--at----ct-tggagc----a-c--cgg-g-g-a-
---c-cc--at--ggg-gccatg--gg-a----tgc-cc----t---t---c-ccgatg-
-tc-c-g--t---cc---t---c--c-cc--c-t-ccc--c--cc---g--aggg--tc-
g-ccc-a-g-gaatgg--cg-gg-a-ccccactc-g--a-c-t--g-gggt-ccg-c-g-
ttc-ca---tcctttcttacctgatggcc-ggcatggtcccagcct-cctcgctggcgcc
ggctgggcaacattccga-ggggaccgtcc----ctcg-gtaatggcgaatgggacccag
aaa-tctctctaga-ttcccaga--------gagaatcgag---aga----aaa-ctggc
-tctcccttagccatccg-ag-t-ggacgt--tg-tcc-tcctt-cggat-
>MN984439|MN984439|Hepatitis
gcccaggtcggaccgcgaggaggt------ggagatgccat-gccgacc-cgaag-agga
aa-gaaggacgcgagac-acgaacccgtgagtggaaaccc-g-ctttattcactggggtc
gaca-actctggg-g--ag-----aaa-agg-gtggatc-ggcag-g-g--a---agagt
-aaatcctacgggaatccgtggtttccccttatgtccagcccctccccggtcctggtgaa
gggggactccggaattccttgcatgctggggacgaagccgcccccgggcgctcccctcga
tccaccttcgagggggttcacacctccagt--cggcgggccggctactcttctttccctt
ct-ctcgtcttcctcggtcaacctcttaagttcctcttcttcctccctgctgaggttctt
ccctcccgccgtcagctgcttcttcttgttctcgagggccttccttcgtcggtgatcctg
cctctccttgtcggagaaccctcccctgag-aggtctcttcctaggcccggaatctacct
ccatctg-gtccgt-tcgggcct---tctttgccgggggagccccctctccatccttatc
cttctttccgagaattcctttgatgtttcccagccagggattgtcttcctcaagtttctt
gattttcttcttgaccttccggaggtccctctcgagttcctctaacttctttcttccact
gacccactgctcgaggatctcctctc---t---gtct-cc---gcggtttttcttcttct
cggaacggctcatc-t--c--ga--caag-a-ggcg-g-cg-gt--cctca-gtactct-
ta--ctcttt-t-ctg----t---aaagaggagactgctgg--actc--gc---cgcccg
a-gttcgag--actg--agcc-----at--ctccgagagaagatt-ccgc----a--g--
---g-g--g---acg--g--g-a--tca-g-c--t-cccga-gag--gg--ga-t--c--
a-g--tgg-taaag-agca-ttggaa-----c-gtc-gg--a---g--g--a-gg--ccc
cccaagaagt--tgaa--g-ag-aa--a--a-c---aaga---at-cg-g----aa-g-t
-t---t----tcccc-a-taacgctg-------a--ag--acatc--tc-gga-a-gggg
a---a-a---g-------a--g-gg-a-ag-g---t-g---gaa---aaga-a-ggagc-
gggc--ctccc--ga--tccaagg-----ggccc---aa-c-ta--cca-a-g--tttgg
aga--g--cat-tc-c--ggg-ccg--aagg--gtc--gag--a--ta---cc-cag---
aa-g-g-agg-a-atcctcac--ggag---aaa-agc--agacaaat--cacct-----c
cag-a--gga-----ccccttc---agcgaacag-a-ga-a-----c-----tc------
t-ga-c-g-c----gcg--------aggagtaagaacatagcgat-ggggcgagatgcta
ggag-ttagaggagaccga--agcgagga-gg-aaagcaaagaaagcaacggggctagtc
ggtgggtgttcccctcccggag-agggcacgagtgaggctcttcgccggggga-gctccc
t--ca---cg-tcccc-acg-tagc---gg-a-t-c-cc-a--g-gaccccc----ttc-
c-aaa-atga-ccg-ag-ggg-gg-tgg----ct-cggaac----a-c--cgg-g-g-a-
---c-ca--gt--gga-gccatg--gg-a----tgc-cc----t---t---c-ccgatg-
-tc-c-g--t---cc---a---t--c-cc--t-t-ccc--c--cc---g--aggg--tc-
g-ccc-a-g-gaatgg--cg-gg-a-ccccactc-a--a-c-t--g-gggt-ccg-c-g-
ttc-ca---tcctttcttacctgatggcc-ggcatggtcccagcct-cctcgctggcgcc
ggctgggcaacattccga-ggggaccgtcc----ctcg-gtaatggcgaatgggacccag
aaa-tctctctaga-ttcccaga--------gagaatcgag---aga----aag-ctggc
-tctcccttagccatccg-ag-t-ggacgt-ccg-tcc-tcctt-cggat-
>MN984438|MN984438|Hepatitis
gcccaggtcggaccgcgaggaggt------ggagatgccat-gccgacc-cgaag-agga
aa-gaaggacgcgagac-acgaacccgtgagtggaaaccc-g-ctttattcactggggtc
gaca-actctggg-g--ag-----aaa-agg-gtggatc-ggcag-g-g--a---agagt
-aaatcctacgggaatccgtggtttccccttatgtccagcccctccccggtcctggtgaa
gggggactccggaattccttgcatgctggggacgaagccgcccccgggcgctcccctcga
tccaccttcgagggggttcacacctccagt--cggcgggccggctactcttctttccctt
ct-ctcgtcttcctcggtcaacctcttaagttcctcttcttcctccctgctgaggttctt
ccctcccgccgtcagctgcttcttcttgttctcgagggccttccttcgtcggtgatcctg
cctctccttgtcggagaaccctcccctgag-aggcctcttcctaggcccggagtctacct
ccatctg-gtccgt-tcgggccc---tcttcgccgggggagccccctctccatccttatc
cttctttccgagaattcctttgatgtttcccagccagggattatcgtcctcaagtttctt
gattttcttcttaaccttccggagatccctctcgagttcctctaacttctttcttccgtt
cacccactgctcgaggatctcttctc---t---tccg-tc---gcgtctcttcttcgact
cggaacggctcatc-t--c--ga--caag-a-ggcg-g-cg-gt--cctca-gtgctct-
ta--ctcttt-t-ctg----t---aaagaggagactgctgg--cctc--gc---cgccca
a-gctcgag-ca-ta--ggcc-----ac--ctccgagcgaaggga-gcgt----g--c--
---t-g--g---a-a--g--g-a--tca-g-c--t-cccga-gag--gg--g--t--aa-
a-a--cgg-taaag-agca-ttggaa-----c-tct-ga--a---g--g--t-aat-tcc
cccaagaagaaaaaaa--g-ag-aa--a--a-c---aaga---ga-cg-g----ac-g-a
-t---c----tccct-g-tgacgctg-------g--ag--acatc--ct-gga-a-gggg
a---a-a---g-------a--g-gg-a-ag-g---t-g---gaa---aaga-a-ggagc-
gggc--ctccc--ga--tccgagg-----ggccc---aa-c-gg--cca-a-g--tttgg
aga--g--cac-tc-c--gg--ccg--aagg--atc--gag--g--ta---tc-cag---
aa-g-g-agg-a-atcctcac--ggag---aaa-agt--agacaaat--cacct-----c
cag-a--gga-----ccccttc---agcgaacag-a-ga-g-----c-----cc------
t-ga-c-g-c----gcg--------aggagtaagaccatagcgat-agggagagatgcta
ggag-ttagaggagactga--agcgagga-gg-aaagcaaagaaagcaacggggctagtc
ggcgggtgttccacctcccgag-aggggacgagtgaggcttatc--ccgggga-actcgg
c--gaa-tcg-tcccc-aca-tagc---ag-c-t-c-cc----g-gagcccc----ttc-
c-aaa-gcga-ccg-ag-ggg-gg-tgg----ct-tggaac----a-c--agg-g-g-a-
---c-ca--gt--gga-gccatg--gg-a----tgc-tc----c---t---c-ccgatg-
-tc-c-a--t---cc---a---t--c-ccc-c-t-ccc--c--cc---g--agtg--tc-
g-ccc-a-g-gaatgg--cg-gg-a-ccccactc-a--a-c-t--g-gggt-ccg-c-g-
ttc-ca---tcctttcttacctgatggcc-ggcatggtcccagcct-cctcgctggcgcc
ggctgggcaacattccgagggggaccgtcc----ctcg-gtaatggcgaatgggacccag
aag-tctctctaga-ttcccaga--------gagaatcgag---aga----aaa-ctggc
-tctcccttagccatccg-ag-t-ggacgt-ccg-tcc-tcctt-cggat-
>MN984437|MN984437|Hepatitis
gcccaggtcggaccgcgaggaggt------ggagatgccat-gccgacc-cgaag-agga
aa-gaaggacaggagac-gcgaacctgtgagtggaaaccc-g-ctttattcactggggtc
gaca-actctggg-g--ag-----aaa-agg-gaggatc-ggcag-g-g--a---agagt
-aaatcctacgggaatccgtggtttccccttatgtccagcccctccccggtcctggtgaa
gggggactccggaattccttgcatgctggggacgaagccgcccccgggcgctcccctcga
tccaccttcgagggggttcacacctccagt--cggcgggccggctgttcttctttccctt
ct-ctcgtcttcttcggttaacctcttaagttcctcttcttcctccttgctgaggttctt
ccctcccccggcgagctgcttcttcttgttctcgagggccttccttcgtcggtgatcctg
cctctccttgtcggtgaatccccccctgag-aggcctcttcctaggtccggagtctactt
ccatctg-gtctgt-tcgggccc---tcttcgccgggggagccccctctccatccttatc
cttctttccgagaattcccttgatgtttcccagccagggattatcgtcctctaacctctt
gactttcttcttcgccttccggagttccctctcgagttcctctaacttctttcttccgct
cacccactgctcgagaacctcttctc---t---ccct-cc---gcggttcttcttcgact
cggaccggctcatc-t--c--ga--caag-a-ggcg-g-ca-gt--cctca-gtgctct-
ta--ctcttt-t-ctg----t---aaagaggagactgctgg--actc--gc---cgccca
a-gttcgag-ca-tg--ggcc-----ac-gttccgagcgaagag--acgc----g--g--
---g-g--g---g-a--g--g-a--tca-g-c--g-cccga-gag--gg-ag--t--g--
a-ga-cgg-taaag-agca-ttggaa-----c-gtc-gg--g---g--g--g-aat-cct
cccaagaagg-gagaa--g-ag-gc--g--g-c---aaga---gg-tg-g----ac-g-a
-a---t----tcccc-a-agacgctg-------g--ag--acacc--ctcgga-a-gggg
a---a-a---g-------a--g-ga---ag-g---t-g---gaa---aaga-a-ggggc-
gggc--ctccc--ga--tccgagg-----ggccc---aa-c-ca--cca-a-g--tttgg
agg--g--cac-tc-c--ggg-ccg--aagg--gtt--gagaag--ca---cc-cag---
ag-g-g-ggg-a-gtccactc--ggag---tag-aac--agaaaaat--cacct-----c
cag-a--gga-----ccccttc---agcgaacag-aaga-g-----c-----gc------
t-cg-g-g-t----ggt--------aggagaaagaccatagcgat-aggaggggatgcta
ggag-tagggagagaccga--agcgagga-gg-aaagcaaagaaagcaacggggctagcc
ggtaggtgttccgccccccgag-agggcacgagtgaggcttatc--ccgggga-actcga
c--tta-tcg-tcccc-aca-tagc---ag-a-g-c-cc----g-gaccccc----ttc-
c-aaa-gcga-ccg--g-ggg-gg-tcg----ct-tggaac----g-t--aag-g-g-a-
-g-c-cg--gt--gga-gccatg--gg-a----tgc-tc----c---t---c-ccgatg-
-ct-c-ga-t---cc---c---t--t-cc--c-t-ccc--c--cc---a--agcg--tc-
g-ccc-a-g-gaatgg--cg-gg-a-ccccactc-t--g---c--a-gggt-ccg-c-g-
ttc-ca---tcctttcttacctgatggcc-ggcatggtcccagcct-cctcgctggcgcc
ggctgggcaacattccga-ggggaccgtcc----ctcg-gtaatggcgaatgggacccac
aaa-tctctctaga-ttccgata--------gagaatcgag---aga----aaa-gtggc
-tctcccttagccatccg-ag-t-ggacgt-ctg-tcc-tcctt-cggat-
>MN984436|MN984436|Hepatitis
gcccaggtcggaccgcgaggaggt------ggagatgccat-gccgacc-cgaag-agga
aa-gaaggacaggagac-gcgaacctgtgagtggaaaccc-g-ctttattcactggggtc
gaca-actctggg-g--ag-----aaa-agg-gtggatc-ggcag-g-g--a---agagt
-aaatcctatgggaatccgtggtttccccttatgtccagcccctccccggtccgagtgaa
gggggactccggaattccttgcatgctggggacgaagccgcccccgggcgctcccctcga
tccaccttcgagggggttcacacctccagt--cggcgggccggctgttcttctttccctt
ct-ctcgtcttcttcggttaacctcttaagttcctcttcttcctccttgctgaggttctt
ccctcccccggcgagctgcttcttcttgttctcgagggccttccttcgtcggtgatcctg
cctctccttgtcggtgaatcctcccctgag-aggcctcttcctaggtccggagtctacct
ccatctg-gtccgt-ccgggccc---ttttcgccgggggagccccctctccatccttatc
cttctttccgagaattcctttgatgtttcctagccagggattttcgtcctcgagtttctt
gatcttcttcttaatcttccggagttccttctcgagttcctccgaccttttccttccatt
tacccactgctcgagaacatcttcct---t---cccc-gt---gcggcttttcttcgatt
cggaccggctcatc-t--c--ga--caag-a-ggcg-g-ca-gt--cctca-gtgctct-
ta--ctcttt-t-ctg----t---aaagaggagactgctgg--actt--gc---cgccca
a-gttcgag-ca-tg--ggcc-----aa--ttccgaacgaagggtcgcgc----g--g--
---c-g--g---a-a--g--g-a--tca-g-c--g-accga-gag--gg-ag--t--a--
g-a--tgg-caaag-ggga-ttggaa-----c-gcc-gg--g---a--a--g-aca-act
cccaagaaga-aaaga--g-ag-ga--g--t-c---aaga---ga-cg-g----ac-g-a
-at--c----ccccc-a-aaacgcta-------g--ag--acatc--ct-gga-a-tggg
a---a-a---g-------a--g-ga---ag-g---t-g---gaa---aaaa-a-gaggag
gggc-cccccc--ga--tccgaaa-----ggccc---ga-c--g-ccca-a-g--tttgg
aga--g--cac-tc-c--gg--ccg--aagg--gtt--gag-aa--ca----c-cag---
ag-g-g-agg-a-agccacgc--agag-----a-agc--ggagaaac--cacct-----c
cag-a--gga-----ccccttc---agcgaacag-aggacc-----c-----tc------
t-ca-c-t-c----gat--------aggagtaagaccatagcgat-ggggggagatgcta
ggag-ttagaggagaccgaagagcgagga-gg-aaagcaaagaaagcaacggggctagcc
ggtgggtgttccgccccccgag-aggggacgagtgaggcttatc--ccgggga-actcga
c--tta-tcg-tcccc-atc-tagc---gg-g-acc-cc----g-gaccccc----ttc-
g-aaa-gtga-ccg--gaggg-gg-t-g----ct-gggaac----a-c--cgg-g-g-a-
---c-ca--gt--gga-gccatg--gg-a----tgc-cc----t---t---c-ccgatg-
-ct-c-gatt---cc---g---a--c-tc--c-c-ccc--c--cc---a--aggg--tc-
g-ccc-a-g-gaatgg--cg-gg-a-ccccactc-t--g---c--a-gggt-ccg-c-g-
ttc-ca---tcctttcttacctgatggcc-ggcatggtcccagcct-cctcgctggcgcc
ggctgggcaacattccga-ggggaccgtccc---ctcg-gtaatggcgaatgggacccac
aaa-tctctctaga-ttccgata--------gagaatcgag---aga----aaa-ctggc
-actcccttagccatccg-ag-t-ggacgt-gcg-tcc-tcctt-cggat-
>MN984435|MN984435|Hepatitis
gcccaggtcggaccgcgaggaggt------ggagatgccat-gccgacc-cgaag-agga
aa-gaaggacagg-gac-gcgaacctgtgagtggaaaccc-g-ctttattcactggggtc
gaca-actctggg-g--ag-----aaa-agg-gaggatc-ggatg-g-g--a---agagt
-atatcctacgggaatccgtggtttccccttatgtccagcccctccccggtcctggtgaa
gggggactccggaattccttgcatgctggggacgaagccgcccccgggcgctcccctcga
tccaccttcgagggggttcacacctccagt--cggcgggccggctgttcttctttccctt
ct-ctcgtcttcttcggttaacctcttaagttcctcttcttcctccttgctgaggttctt
ccctcccccggcgagctgcttcttcttgttctcgagggccttccttcgtcggtgatcctg
cctctctttgtcggtgaatcctcccctggg-aggcctcttcctaggtccggagtctacct
ccatctg-gtccgt-ccgggccc---ttttcgccgggggagccccctctccatccttatc
cttctttccgagaattcctttgatgtttcctagccagggattttcgtcctcgagtttctt
gatcttcttcttaatcttccggagttccttctcgagttcctccgaccttttccttccatt
tacccactgctcgagaacatcttcct---t---cccc-gt---gcggcttttcttcgatt
cggaccggctcatc-t--c--ga--caag-a-ggcg-g-ca-gt--cctca-gtgctct-
ta--ctcttt-t-ctg----t---aaagaggagactgctgg--actt--gc---cgccca
a-gttcgag--a-tg--ggcc-----aa--ttccgggcgaagaga-gcgc----g--g--
---g-g--g---g-g--g--g-a--tca-g-c--g-cccga-gag--gg-ga--t--c--
g-a--agg-taaag-agta-ttggaa-----c-ggg-gg--a---g--a--a-act-act
cccaagaagg-aaaga--g-ag-ga--c--t-c---aaga---ga-cg-g----ag-g-a
-ct--c----tcccc-a-caacgctg-------g--ag--acatc--tt-gga-a-gggg
a---a-a---g-------a--g-ga-g-gg-a---t-gg-agaa---gaga-a-ggggg-
gggc--ccccg--ag--tccgagg-----ggccc---aa-c-ca--ctg-a-g--tttgg
aga--g--cac-tc-c--ggg-ccg--aatg--gtc--gagtag--ca---cc-cag---
ag-g-g-agg-a-agccacac--agag---taa-agc--agagaaat--cacct-----c
cag-a--gga-----ccccctc---agcgaacag-ggag-g-----c-----ct------
t-ca-gtg-c----gat--------aggagtaagaccatagcgat-ggggggagatgcta
ggag-ttagaggagaccga--agcgagga-gg-aaagtaaagagagcaacggggctagcc
gtcaggtgttccgccccccgag-aggggacgagtgaggcttatc--ccgggga-actcgg
c--gaa-tcg-tcccc-acc-tagc---ag-a-g-c-cc----g-gaccccc----ttc-
c-aaa-atga-ccg-ag-ggg-gg-a-g----ct-aggagc----a-t--aga-g-g-a-
---t-cat-cc--ggg-tccgtg--gg-a----tgc-tc----t---t---c-ccgatt-
-c--c-g--c---cc---a---a--c-cc--c-t-ccc--c--ca---g--cggg--tc-
g-ccc-a-g-gaatgg--cg-gg-a-ccccactt-c--a-g-c--g-gagt-ccg-c-g-
ttc-ca---tcctttcttacctgatggcc-ggcatggtcccagcct-cctcgctggcgcc
ggctgggcaacattccga-ggggaccgtccc---ctcg-gtaatggcgaatgggacccag
aaa-tctctctaga-ttccgatc--------gagaatcgag---aga----aaa-ctggc
-tctcccttagccatccg-ag-t-ggacgc-acg-tcc-tcctt-cggat-
>MN984434|MN984434|Hepatitis
gcccaggtcggaccgcgaggaggt------ggagatgccat-gccgacc-cgaag-agga
aa-gaaggacaggagac-gcgaacctgtgagtggaaaccc-g-ctttattcactggggtc
gaca-actctggg-g--ag-----aaa-agg-gaggatc-ggctg-g-g--a---agagt
-aaatcctatgggaatccctggtttcccctcacgtccagcccctccccggtcctggagaa
gggggactccgggacaccctgcaagttggggacgaagccgcccccgggcgctcccctcgc
cattccttcgagggggttcacacccccaac--tcgcgggccggctgttcttctttccctt
ct-ctcgtcttcctcggtcaacctcttaagttcctcttcttcttccttgctgaggttctt
ccctcccgcggccagttgccttctcttgttctcgagggccttccttcgtcggtgatcctc
cctctccttgtcggagaaccctcctctgtg-aggcctcttcctaggcacggtgtctatct
ccatctg-gttcgt-tcgggccc---tcttcgccgggggagccccctctccatccttatc
cttctttccgagaattcctttgatgtttcctagccagggatgttcgtcctcaagtttctt
gattttcttcttaaccttccgggcctccctttcgagatcctctaacttctttcttccgtt
cacccactgctcgaggatatcttctc---t---tcca-tc---gcgcttcttcttcgact
cggaacggctcatc-t--c--ga--caag-a-ggcg-g-cg-gt--cctca-gtgctct-
ta--ctcttt-t-ctg----t---aaagaggagactgctgg--actc--gc---cgccca
a-gttcgag-ca-tg--ggcc-----at--ctccgagcgaaggga-acgc----g--c--
---t-g--g---a-a--g--g-a--tca-t-c--t-cccga-gag--gg-ga--t--g--
a-a--cgg-taaag-agca-ttggat-----c-gtc-ga--a---g--g--t-aag-tcc
cc-aagaaggaaaaaa--g-ag-aa--a--g-c---aaga---ga-cg-g----ac-g-a
-c---c----tcccc-a-tgacgcta-------g--ag--tcatc--ct-gga-a-gggg
a---a-a---g-------a--g-gg-a-ag-g---t-g---gaa---aaga-a-ggggc-
gggc--ctccc--ga--tccgagg-----ggccc---aa-c-tg--cca-a-g--tttgg
aga--g--cac-cc-c--gg--ccg--aagg--gtc--gagaca--c----cc-cag---
aa-g-g-agg-a-atcctctc--ggag---aaa-agg--agacaaat--cacct-----c
cag-a--gga-----ccccttc---agcgaacag-a-ga-a-----c-----tc------
t-ga-c-g-c----gcg--------aggagtaagcccatagcgat-ggaaagagatgcta
ggag-ttagaggagaccag--aacgagga-gg-aaagtaaagaaagcaacggggctagtc
ggtgggtgttccgcctcccgag-aggggacgagtgaggcttatc--ccgggga-actcgg
c--gaa-tcg-tcccc-aca-tagc---ag-c-t-c-cc----g-gagcccc----ttc-
a-aaa-atga-ccg-ag-ggg-gg-tgg----ct-aggaac----g-c--ggg-g-g-a-
---c-cg--gt--gga-gccatg--gg-a----tgc-cc----t---t---c-ccgatgt
-c--c-g--t---cc--aa---t--c-cc--t-t-ccc--c--cc---g--agcg--tc-
g-ccc-a-g-gaatgg--cg-gg-a-ccccactc-a--a-c-t--g-gggt-ccg-c-g-
ttc-ca---tcctttcttacctgatggcc-ggcatggtcccagcct-cctcgctggcgcc
ggctgggcaacattccgaaggggaccgtcc----ctcg-gtaatggcgaatgggacccag
aac-tctctctagc-ttcccaga--------gagaagcgag---aga----aaa-ctggc
-tctcccttagccatccg-ag-t-ggacgt-gcg-tcc-tcctt-cggat-
>MN984433|MN984433|Hepatitis
gcccaggtcggaccgcgaggaggt------ggagatgccat-gccgacc-cgaag-agga
aa-gaaggacgcgagacggcaaacctgtgagtggaaaccc-g-ctttattcactggggtc
gaca-actctggg-g--ag-----aaa-agg-gaggatc-ggctg-g-g--a---agagt
-atatcctacgggaatccgtggtttcccctcacgtccagcccctcccctgtcctggtgaa
gggggactccggaattccttgcatgttggggacgaagccgcccccgggcgctcccctcga
tccaccttcgagggggttcacacctccagg--cggcgggccggctactcttctttccctt
ct-ctcgtcttcctcggtcaacctcttaagttcctcttcttcctccttgctgaggttctt
ccctcccgcctggagctgcttcttcttgttctcgagggccttccttcgtcggtgatcctg
cctctcccttgcggtgaatcctcccctgag-aggcctcttcctaggcccggagtctatct
ccatctg-gtccgt-tcgggccc---tcttcgccgggggagccccctctccatccttatc
cttctttccgagaattcctttgacgtttcccagccagggattttcttcctcaagtttctt
gattttcttcttaaccttccggaggtccctctcgagttcctctaacttctttcttccatt
tatccactgctcgagagtctcttctc---t---tccc-cc---gcggttcctcctcgatt
cggaccggctcatc-t--c--ga--caag-a-ggcg-g-ca-gt--cctca-gtactct-
ta--ctcttt-t-ctg---at---aaagaggagactgctgg--accc--gc---cgccca
a-gttcgag-ca-tg--agcca----at--ttccgaacgggaggg-tcgc----g--g-c
---g-g--g---a-a--g--g-a--tca-g-c--t-tccga-gag--gg-ga--t--g--
a-a--tgg-caaag-agca-ttggaa-----c-gcc-ga--g---g--g--g-ata-tct
cccaagaagg-aaaaa--a-gg-aa--a--------aaga---gt-cg-g----aa-g-c
-t---t----tcccc-a-taacgctg-------g--ag--acatc--tc-gga-a-gggg
a---a-a---g-------a--g-ga-c-ag-a---t-g---gaa---gaga-a-ggggg-
ggcc--ccccc--ga--tccgaaa-----ggccc---ga-c--g-ccca-a-g--tttgg
aga--g--cac-tc-c--gg--ccg--aagg--gtt--gag-aa--ca----c-cag---
ag-g-g-agg-a-acacacac--ggag---atc-agc--agagaaat--cacct-----c
cag-a--gga-----ccccttc---agcgaacag-aaga-g-----c-----ac------
tgca-c-g-g----gtc--------aggagttagaccgtagcgat-aggaggagatgcta
ggag-taggaggagaccga--agcgagga-gg-aaagcaaagaaagcaacggggctagcc
gtcaggtgttccaccccccgag-aggggacgagtgaggcttatc--ccgggga-actcgg
c--gaa-tcg-tcccc-aca-tagc---ag-c-t-c-cc-a--g-gaccccc----ttc-
c-aaa-atga-ccg-ag-ggg-gg-a-g----ct-tggatc----g-t--ggg-g-g-a-
---c-ca--gt--gga-gccatg--gg-a----tgc-tc----c---t---c-ccgat-t
-c--c-g--t---cc---a---t--c-cc--t-a-ccc--c--cc---g--aggg--tc-
g-ccc-a-g-gaatgg--cg-gg-a-ccccactc-a--a-c-t--g-gggt-ccg-c-g-
ttc-ca---tcctttcttacctgatggcc-ggcatggtcccagcct-cctcgctggcgcc
ggctgggcaacattccga-ggggaccgtcc----ctcg-gtaatggcgaatgggacccag
aaa-tctctctaga-ttccgata--------gagaatcgag---aga----aaa-ctggc
-tctcccttagccatccg-ag-t-ggacgt-ccg-tcc-tcctt-cggat-
>MN984432|MN984432|Hepatitis
gcccaggtcggaccgcgaggaggt------ggagatgccat-gccgacc-cgaag-agga
aa-gaaggacaggagac-gcgaacctgtgagtggaaaccc-g-ctttattcactggggtc
gaca-actctggg-g--ag-----aaa-agg-gtggatc-ggcag-g-g--a---agagt
-aaatcctacgggaatccgtggtttccccttatgtccagcccctccccggtcctggtgaa
gggggactccggaattccttgcatgctggggacgaagccgcccccgggcgctcccctcga
tccaccttcgagggggttcacacctccagt--cggcgggccggctgttcttctttccctt
ct-ctcgtcttcttcggttaacctcttaagttcctcttcttcctccttgctgaggttctt
ccctcccccggcgagctgcttcttcttgttctcgagggccttccttcgtcggtgatcctg
cctctccctgtcggtgaaccctcccctgag-aggcctcttcctaggtccggagtctacct
ccatctg-gtccgt-tcgggccc---tcttcgccgggggagccccctctccatccttatc
tttctttccgagaattcctttgatgtttcccagccagggattgccgtcctcaagtttctt
gattttcttctttaccttccggagttccctttcgagttcctctaacttctttcttccatt
cacccactgctcgagaacctcttctc---t---gccc-tc---gcggtgtttcttcgatt
cggaacggctcatc-t--c--ga--caag-a-ggcg-g-gg-ct--cctca-gttctct-
ta--ctcttt-t-ctg----t---aaagaggagactgctgg--agtc--cc---cgccca
a-gttcgag-ca-tg--ggcc-----at--ctccgaacgaagatc-ccgc----g--g-g
---g-g--g---c-a--g--g-a--tca-g-c--g-cccga-gag--gg-g---t--g--
g-a--tgg-caaag-agca-ttggaa-----c-gtc-ga--a---g--g--a-acc-act
cccaagaagg-aaaaa--g-ag-aa--g--a-c---aaga---at-cg-g----ac-g-g
-a---t----tcccc-a-taacgctg-------g--ag--acatc--tt-gga-a-gggg
a---a-a---g-------a--a-gg-a-ag-g---t-g---gaa---aaga-a-ggggc-
gggc--ctccc--ga--tccgagg-----ggccc---aa-c-ta--cca-a-g--tttgg
aga--g--cac-tc-c--ggg-ccc--aagg--gtt--gag-ag--ta---cc-cag---
ag-g-g-agg-a-atccacac--ggag---aaa-agc--agataaat--cacct-----c
cag-a--gga-----ccccttc---agcgaacaa-g-ga-g-----c-----tc------
t-ga-c-a-c----gcg--------aggagtaagagcgtagcgat-agggggagatgcta
ggag-ttagaggagaccga--agcgagga-gg-aaagcaaagaaagcaacggggctagcc
ggtaggtgttccgcctcccgag-aggggacgagtgaggcttatc--ccgggga-actcgg
c--gaa-tcg-tcccc-aca-tagc---ag-c-t-c-cc-a--g-gaccccc----ttc-
c-aaa-atggtccg-ag-ggg-gg-tgg----ct-tggaac----g-c--agg-g-a-a-
---c-ca--gt--gga-gccatg--gg-a----tgc-tc----a---t---c-ccgatg-
-ct-c-gatt---cc---t---t--t-cc--c-t-ccc--c--cc---a--aggg--tc-
g-ccc-a-g-gaatgg--cg-gg-a-ccccactc-a--a-c-t--g-gggt-ccg-c-g-
ttc-ca---tcctttcttacctgatggcc-ggcatggtcccagcct-cctcgctggcgcc
ggcggggcaacattccgaaggggaccgtcc----ctcg-gtaatggcaaaggggacccaa
aaa-tctctctaga-ttcccata--------gagaatcgag---aga----aaa-gtggc
-tctcccttagccatccg-ag-t-ggacgt-gcg-tcc-tcctt-cggat-
>MN984431|MN984431|Hepatitis
gcccaggtcggaccgcgaggaggt------ggagatgccat-gccgacc-cgaag-agga
aa-gaaggacaggagac-gcgaacctgtgagtggaaaccc-g-ctttattcactggggtc
gaca-actctggg-g--ag-----aaa-agg-gaggatc-ggatg-g-g--a---agagt
-atatcctacgggaatccgtggtttccccttatgtccagcccctccccggtcctggtgaa
gggggactccggaattccttgcatgctggggacgaagccgcccccgggcgctcccctcga
tccaccttcgagggggttcacacctccagt--cggcgggccggctgttcttctttccctt
ct-ctcgtcttcttcggttaacctcttaagttcctcttcttcctccttgctgaggttctt
ccctcccccggcgagctgcttcttcttgttctcgagggccttccttcgtcggtgatcccg
cctctcctcttcggagaaccctcctctgag-aggcctcttcctaggtccggagtctacct
ccatctg-gtccgt-tcgggccc---tcttcgccgggggtgccccctctccatccttatc
cttctttccgagaattcctttgatgtttcccagccaggggttctcttcctcaagtttctt
gaccttcttcttaaccttccggaggtctctttcgagttcctctaacttctttcttccttc
cacccactgctcgagaacctcttctc---t---tccc-cc---gcggttcttcttcgacc
ccgagcggctcatc-t--c--gg--caag-agggcg-g-ca-gt--cc-tg-gaactct-
ta--ctcttt-t-ctg----t---aaagaggagtccg-tgg--actc--gt---cgcccc
a-agcccga-ta-tg--agcc-----aa--atcggagcgaagaga-tcgc--a-g--g--
---g-g--g---a-a--g--g-a--tca-g-c--g-cccga-gag--gg-gt--t--g--
a-a--agg-taaag-agca-ttggaa-----c-gtc-gt--c---a--g--a-aac-act
cccaagaaggaaaaaa--g-ag-aa--a--g-c---aaga---at-cg-g----aa-g-a
-a---a----ccccc-a-taacgctg-------g--ag--acatc--ct-gga-a-gggg
a---a-a---g-------a--g-ga-t-ag-g---t-g---gaa---aaga-a-ggagc-
gggc--ctccc--ga--tccgagg-----ggccc---aa-c-ta--cca-a-g--tttgg
aga--g--cac-tc-c--ggg-ccg--aagg--gtc--gag--g--ta---cc-cgg---
ag-a-g-agg-a-atcctcgc--ggag---atg-agc--ggaaaaat--cacct-----c
cgg-a--gga-----ccccttc---agcgaacag-aag--g-----c-----ac------
t-ga-a-g-c----gcg--------aagagtgagaccatagcgat-aggaggggatgcta
ggag-ttagaggagacccg--agcgagga-gg-aaagcaaagaaagcaacggggctagcc
ggtgggtgttccgcctcccgag-aggggacgagtgaggcttatc--ccgggga-attcgg
c--gaa-tcg-tcccc-aca-tagc---ag-a-t-c-cc-a--g-gaccccc----ttc-
c-aaa-atga-ccg-ag-ggg-gg-agc----tt-gggagc----g-c--ggg-g-g-a-
---c-ca--gt--gga-gccatg--gg-a----tcc-tc----t---t---c-ccgatgt
-c--c-ga-t---ca---a---t--t-cc--c-t-ccc--c--cc---g--aggg--tc-
g-ccc-a-g-gaatgg--cg-gg-a-ccccactc-a--a-c-t--g-gggt-ccg-c-g-
ttc-ca---tcctttcttacctgatggcc-ggcatggtcccagcct-cctcgctggcgcc
ggctgggcaacattccga-ggggaccgtcc----ctcg-gtaatggcgaatgggacccag
aaactctcttcagc-ttcccaaa--------gagaagcaag---aga----gaacctggc
-tctcccttagccatccg-ag-t-ggacgt-tcg-tcc-tcctt-cggat-
>MN984430|MN984430|Hepatitis
gcccaggtcggaccgcgaggaggt------ggagatgccat-gccgacc-cgaag-agga
aa-gaaggacaggagac-gcgaacctgtgagtggaaaccc-g-ctttattcactggggtc
gaca-actctggg-g--ag-----aaa-agg-gaggatc-ggcag-g-g--a---agagt
-aaatcctacgggaatccgtggtttccccttatgtccagcccctccccggtcctggtgaa
gggggactccggaattccttgcatgctggggacgaagccgcccccgggcgctcccctcga
tccaccttcgagggggttcacacctccagt--cggcgggccggctgttcttctttccctt
ct-ctcgtcttcttcggttaacctcttaagttcctcttcttcctccttgctgaggttctt
ccctcccccggcgagctgcttcttcttgttctcgagggccttccttcgtcggtgatcctg
cctctccttgtcggagaaccctcctctgag-aggcctcttcctaggtccggagtctacct
ccatctg-gtctgt-tcgggccc---tcttcgccgggggagccccctctccatccttatc
cttctttccgagaattcctttgatgtttcccagccagggattttcgtcctcaagtttctt
gattttcttcttaaccttccggaggtctctctcgagttcctctaacttctttcttccact
cacccactgctcgagaacctcttccc---t---gccc-cc---gcgatttttcttcgatt
cggagcggctcatc-t--c--ga--caag-a-ggcg-g-gg-ct--cccta-gttctct-
ta--ctcttt-t-ctg----t---aaagaggagactgtggg--agtc--cc---cgccca
a-gttcgag-ca-tg--agcc-----ac-catccgaacgaagatt-gcgc----ga-g--
---g-g--g---c-g--g--g-a--tca-g-c--g-cccga-gag--gg-g---t--a--
a-g--tgg-taaag-agca-ttggaa-----c-gtc-gg--a---g--a--a-act-act
cccaagaaggaaaaaa--g-ag-aa--a--g-c---aaga---at-cg-g----ac-g-a
-g---t----tcccc-a-agacgctg-------g--ga--acgtc--tc-gga-a-gggg
a---a-a---g-------a--a-gg-a-ag-g---t-g---gga---aagaaa-ggggc-
gggc--ctccc--ga--tccgagg-----ggccc---aa-c-ca--cca-a-g--tttgg
aga--g--cac-tc-c--ggc-ccc--aagg--gtt--gag-ag--ta---cc-cag---
aa-g-g-agg-a-atcctctc--ggag---aaa-agc--agataaat--cacct-----c
cag-a--gga-----ccccttc---agcgaacaa-agga-g-----c-----tc------
t-ga-a-g-c----gcg--------aggagtaagagcatagcgat-agggggagatgcta
ggag-ttaggggagaccga--agcgagga-gg-aaagcaaagaaagcaacggggctagcc
ggtaggtgttccgcctcccgag-aggggacgagtgaggcttatc--ccgggga-actcgg
c--gaa-tcg-ttccc-aca-tagc---ag-a-c-c-cc-a--g-gaccccc----ttc-
c-aaa--tggtccg-ag-ggg-gg-tgg----ct-aggaac----a-c--agg-g-g-a-
---c-cg--gt--gga-gccatg--gg-a----tgc-tc----c---t---c-ccgatgt
-c--c-gaat---cc---a------t-cc--c-t-ccc--c--cc---g--aggg--tc-
g-ccc-a-g-gaatgg--cg-gg-a-ccccactc-a--a-c-t--g-gggt-ccg-c-g-
ttc-ca---tcctttcttacctgatggcc-ggcatggtcccagcct-cctcgctggcgcc
ggctgggcaacattccga-ggggaccgtcc----ctcg-gtaatggcgaatgggacccag
aaa-tctctctaga-ttcccaga--------gagaatcgag---aga----aaa-ctggc
-tctcccttagccatccg-ag-t-ggacgt-tcg-tcc-tcctt-cggat-
>MN984429|MN984429|Hepatitis
gcccaggtcggaccgcgaggaggt------ggagatgccat-gccgacc-cgaag-agga
aa-gaaggacaggagac-gcgaacctgtgagtggaaaccc-g-ctttattcactggggtc
gaca-actctggg-g--ag-----aaa-agg-gaggatc-ggatg-g-g--a---agagt
-atatcctacgggaatccgtggtttccccttatgtccagcccctccccggtcctggtgaa
gggggactccggaattccttgcatgctggggacgaagccgcccccgggcgctcccctcga
tccaccttcgagggggttcacacctccagt--cggcgggccggctgttcttctttccctt
ct-ctcgtcttcttcggttaacctcttaagttcctcttcttcctccttgctgaggttctt
ccctcccccggcgagctgcttcttcttgttctcgagggccttccttcgtcggtgatcctg
cctctccctgtcggtgaatcctcccctgag-aggcctcttcctaggtccggagtctacct
ccatctg-gtccgt-ccgggccc---tcttcgccgggggagccccctctccatccttatc
cttctttccgagaattcctttgacgtttcccagccagggattatcgtcctcaagtttctt
gattttcttcttcagcttccggaggtccctctcgagttcctctaacctttttcttccatt
cacccactgctcgagaatgtcttctc---t---tccc-cc---gcgctgcttcctcgatt
cggatcggctcatc-t--c--ga--ctag-a-ggcg-g-cg-gt--cctca-gtgctct-
ta--ctcttt-t-ctg---at---aaagaggagactgctgg--actc--gc---cgccca
a-gttcgag-ca-tg--agcc-----aa--ttccgaacgaggggt-acgc----g--g--
---g-a--g---g-a--g--g-a--tca-c-t--g-accga-gag--gg-g---t--gt-
a-g--tgg-taaag-aggc-ggggaa-----c-gcc-gagta---g--g--g-ttc-tct
cccaagaagg--tgaa--g-ag-aa--g--g-c---aaga---at-cg-g----ac-g-t
-c---t----tcccc-a-taacgctg-------g--aa--acgtc--ct-gga-a-gggg
a---a-a---g-------g--g-ga-t-ag-g---t-g---gaa---gagaag-ggggc-
gggc--ctccc--ga--tccgagg-----ggccc---ga-c-ta--cca-a-t--tttgg
aaa--g--cac-tc-c--gg--gcg--aagg--gtt--gattac--ca---ct-cag---
---g-g-agg-a-a--cacac--ggag-tta-g-aac--agagaaat--cacct-----c
cag-a--gga-----ccccttc---agcgaacag-agga-g-----c-----tc------
t-gcac-g-g----gat--------aggagtaagaccatagcgat-ggggagagatgcta
ggag-taggtggcgaccga--agcgagga-gg-aaagtaaagagagcaacggggctagcc
gtcaggtgttccaccccccgag-agggaaggagtgaggcttatc--ccgggga-actcgg
c--gaa-tcg-tcccc-aca-tagc---ag-g-a-c-cc-a--g-gaccccc----ttc-
c-aaa-gtga-ccg-ag-ggg-gg-a-g----ct-aggagc----g-c--ggg-g-g-c-
---c-ca--gt--gga-gccatg--gg-a----tgc-tc----t---t---c-ccgat-t
-c--c-g--t---cc---a---t--c-cc--c-c-acc--c--cc---g--aggg--tc-
g-ccc-a-g-gaatgg--cg-gg-a-ccccactc-t--a-t-c--g-gggt-ccg-c-g-
tac-ca---tcctttcttacctgatggcc-ggcatggtcccagcct-cctcgctggcgcc
ggctgggcaacattccga-ggggaccgtccc---ctcg-gtaatggcgaatgggacccag
agc-tctctctaga-ttccgata--------gagaatcgag---aga----aaa-ctggc
-tctcccttagccatccg-ag-t-ggacgt-gcg-tcc-tcctt-cggat-
>MN984428|MN984428|Hepatitis
gcccaggtcggaccgcgaggaggt------ggagatgccat-gccgacc-cgaag-agga
aa-gaaggacgcgagac-gcgaacctgtgagtggaaaccc-g-ctttattcactggggtc
gaca-actctggg-g--ag-----aga-agg-gaggatc-ggatg-g-g--a---agagt
-atatcctacgggaatccctgggagccccccacgtccagcccatccccggttctggagaa
gggggactccggaattccttgcatgctggggacgaagccgcccccgggcgctcccctcga
tccaccttcgagggggttcacacctccagt--cggcgggccggctgttcttctttccctt
ct-ctcgtcttcctcggccaacctcctgagttcctcttcctcctccctgctgaggttctt
ccctcccccggcgagctgcttcttcttgttctcgagggccttccttcgtcggtgatcctg
cctctccttgtcggtgaatccccccctgag-aggcctcttcctaggtccggagtctactt
ccatctg-gtctgt-tcgggccc---tcttcgccgggggagccccctctccatccttatc
cttctttccgagaattcccttgatgtttcccagccagggattatcgtcctctaacctctt
gactttcttcttcgccttccggagttccctctcgagttcctctaacttctttcttccgct
cacccactgctcgagaacctcttctc---t---ccct-cc---gcggttcttcttcgact
cggaccggctcatc-t--c--ga--caag-a-ggcg-g-ca-gt--cctca-gtgctct-
ta--ctcttt-t-ctg----t---aaagaggagactgctgg--actc--gc---cgccca
a-gttcgag-ca-tg--ggcc-----ac-gttccgagcgaagag--acgc----g--g--
---g-g--g---g-a--g--g-a--tca-g-c--g-cccga-gag--ggag---t--g--
a-ga-cgg-taaag-agca-ttggaa-----c-gtc-gg--g---g--g--g-aat-cct
cccaagaagg-gagaa--g-ag-gc--g--g-c---aaga---gg-tg-g----ac-g-a
-a---t----tcccc-a-agacgctg-------g--ag--acacc--ct-cgg-a-aggg
g---a-a---a-------g--a-gg-a-ag-g---t-g---gaa---aaga-a-ggggc-
gggc--ctccc--ga--tccgagg-----ggccc---aa-c-ca--cca-a-g--tttgg
agg--g--cac-tc-c--ggg-ccg--aagg--gtt--gagaag--ca---cc-cag---
ag-g-g-ggg-a-gtccactc--ggag--ta-g-aac--agaaaaat--cacct-----c
cag-a--gga-----ccccttc---agcgaacag-aaga-g-----c-----gc------
t-cg-g-g-t----ggt--------aggagaaagaccatagcgat-aggaggggatgcta
ggag-tagggagagaccga--agcgagga-gg-aaagcaaagaaagcaacggggctagcc
ggtaggtgttccgccccccgag-agggcacgagtgaggcttatc--ccgggga-actcga
c--tta-tcg-tcccc-aca-tagc---ag-a-g-c-cc----g-gaccccc----ttc-
c-aaa-gcga-ccg-gg-ggg-gt-c-g----ct-tggaac----g-t-aagg-g-a-g-
---c-cg--gt--gga-gccatg--gg-a----tgc-tc----c---t---c-ccgatgc
-t--c-ga-t---cc---c---t--t-cc--c-t-ccc--c--cc---a--agcg--tc-
g-ccc-a-g-gaatgg--cg-gg-a-ccccactc-t--g---c--a-gggt-ccg-c-g-
ttc-ca---tcctttcttacctgatggcc-ggcatggtcccagcct-cctcgctggcgcc
ggctgggcaacattccga-ggggaccgtcc----ctcg-gtaatggcgaatgggacccac
aaa-tctctctaga-ttccgata--------gagaatcgag---aga----aaa-gtggc
-tctcccttagccatccg-ag-t-ggacgt-ctg-tcc-tcctt-cggat-
>MN984427|MN984427|Hepatitis
gcccaggtcggaccgcgaggaggt------ggagatgccat-gccgacc-cgaag-agga
aa-gaagaacgcgagac-gcgaatccgtgagtggaaaccc-t-gtttattcactggggtc
gaca-actctggg-g--ag-----aaa-agg-gaggttc-gggtg-g-g--a---agagt
-atatcctacgggaatccgtggtttccccttatgtccagcccctccccggtcctggtgaa
gggggactccggaattccttgcatgctggggacgaagccgcccccgggcgctcccctcga
tccaccttcgagggggttcacacctccagg--cggcgggccggctactcttctttccctt
tt-ctcgtcttcttcggtcaacctcctaagttcctcttcttcctccctgctgaggttctt
ccctcccccggccagctgcttcctcttgttctcgagggccttccttcgtcggtgatcctg
cctctccttgtcggtgaatcctcccctgga-gggcctcttcctaggtccggagtctacct
ccatctg-gtctgt-tcgggccc---tcttcgccgggggagccccctctccatccttatc
cttctttccaattattcctttgatgtttcccagccagggattgtcttcctctagtttctt
gattctcttcttttccttccggagctctttctcgagttcctcagctttcttccttgagtt
cacccacttctcgaggacctcttccc---t---ccct-cc---gcggagtctcttcgtct
cggaccggctcatc-t--c--ga--caag-a-ggcg-g-ca-gt--cctca-gtgctct-
ta--ctcttt-t-ctg----t---aaagaggagactgctgg--actc--gc---cgccca
a-gttcgag-ca-tg--agcc-----aa-gtgccgagcgaaggt--ccgc--a-g--g--
---g-g--g---g-a--g--g-g-ttca-g-c--g-accga-gag--gg-gc--t--g--
a-a--cga-caagg-tgc--ggggaa-----c-ccg-ga--a---a--t--a-tgc-act
cccaagaagg-taaga--g-ag-gg--g-tt-c---aaga---ac-cg-g----aa-g-c
-t---t----tcccg-a-gaacgctg-------g--ag--gcatc--tc-gga-a-tagg
a---g-g---g-------a--a-gg-a-ag-g---t-g---gaa---gaaa-a-ggagc-
gggc--ctccc--ga--tccgagg-----ggccc---ga-c-cg--cca-a-g--tttgg
aga--g--cac-tc-c--ggc-ccg--tatg--gtc--gagtag--ct---cc-cag---
ag-g-g-agg-a-agccacac--ggag--ta-g-aac--agagaaat--cacct-----c
cag-a--gga-----ccccttc---agcgaacag-agga-g-----c-----ct------
t-gc-c-g-g----gat--------aggagtaagaccatagcgat-ggggggagatgcta
ggag-ttagaggagaccga--agcgagga-gg-aaagcaaagaaagcaacggggctagcc
gtcaggtgttcctccccccgag-aggggaagagtgaggcttatc--ccgggga-actcgg
c--gaa-tcg-tcccc-aca-tagc---ag-a-a-c-cc----g-gtccccc----tcc-
a-aaa-agga-ccg-gg-ggt-gg-a-g----ct-tagagc----g-cggggg-g-g-g-
---c-cg--ct--gga-gccatg--gg-a----tgc-cc----t---t---c-ccgat-t
-c--c-g--t---cc---a---t--c-cc--c-c-ccc--c--ag---g--aggg--tc-
g-ccc-a-g-gaatgt--cg-ggaa-ctccactc-t----t-c--g-gagt-ccg-c-g-
ctt-ca---ttctttcttacctgatggcc-ggcatggtcccagcct-cctcgctggcgcc
ggctgggcaacattccga-ggggaccgtccc---ctcg-gtaatggcgaatgggacccag
aaatcctctctaga-ttccgata--------gagaatcgag---agg----aaacctggc
-tctcccttagccatccg-ag-t-ggacgt-gcg-tcc-tcctt-cggat-
>MN984426|MN984426|Hepatitis
gcccaggtcggaccgcgaggaggt------ggagatgccat-gccgacc-cgaag-agga
aa-gaaggacaggagac-gcgaacctgtgagtggaaaccc-g-ctttattcactggggtc
gaca-actctggg-g--ag-----aaa-agg-gaggatc-gactg-g-a--a---agagt
-atatcctatgggaatccctggtttcccctcacgtccagcccctccccggtcctggcgaa
gggggactccgggacgcccagcatgctggggacgaagccgcccccgggcgctcccctcga
tccaccttcgagggggttcacacccccaac--cggcgggccggctactcttctttccctt
ct-ctcgtcttcctcggccaacctcttaagttcctcttcttcttccctgctgaggtgctt
ccctcccgcggccagttgcttcttcttgttctcgagggccttccttcgtcggtgatcctg
cctctccttgtcggagaaccctcccctgag-aggcctcttcctaggcccggagtctacct
ccatctg-gtccgt-tcgggccc---tcttcgccgggggagccccctctccatccttatc
tttctttccgagaattcctttgatgtttcccagccagggattatcgtcctcaagtttctt
gattttcttcttaatcttccggaggtccttctcgagttcctctaacttctttcttccgtt
cacccactgctcgaggatctcttctc---t---tcca-tc---gcgcttcttcttcgact
cggaacggctcatc-t--c--ga--caag-a-ggcg-g-cg-gt--cctca-gtgctct-
ta--ctcttt-t-ctg----t---aaagaggagactgctgg--accc--gc---cgccca
a-gttcgag-ca-tg--agcc-----at--ctccgagcgaaggga-acgc----g--c--
---t-g--g---a-a--g--g-a--tca-g-c--t-cccga-gag--gg-g---t--a--
a-a--cgg-taaag-agca-ttggaa-----c-gcc-ga--g---a--g--t-gat-tct
cccaagaaga--gaaa--g-ag-aa--g--g-c---aaga---ga-cg-g----ac-g-a
-c---t----tcccc-a-agacgctg-------g--ag--acatc--ct-gga-a-gggg
a---a-a---g-------a--a-gg-t-ag-g---t-g---gaa---aaga-a-ggggt-
gggc--ctccc--ga--tccgagg-----ggccc---aa-c-ta--cca-a-g--tttgg
aga--g--cac-tc-c--gg--ccg--aagg--gtc--gag--g--ta---cc-cag---
aa-g-g-agg-a-atcctcac--ggag---aaa-agc--agacaaat--cacct-----c
cag-a--gga-----ccccttc---agcgaacaa-a-ga-g-----c-----cc------
t-ga-c-g-c----gcg--------aggagtaagcccatagcgat-gggtagagatgcta
ggag-ttagaggagaccga--agcgagga-gg-aaagcaaagaaagcaacggggctagcc
ggtgggtgttccaccccccgag-aggggacgagtgaggcttatc--ccgggga-actcgg
c--gaa-tcg-tcccc-aca-tagc---ag-c-c-c-cc----g-gagcccc----ttc-
c-aaa-atga-ccg-ag-ggg-gg-tgg----ct-aggaac----g-c--ggg-g-g-a-
---c-ca--gt--gga-gccatg--gg-a----tgc-cc----c---t---t-ccaag-t
-t--c-gaat---cc---a---t--c-cc--t-t-ccc--c--cc---g--agtg--tc-
g-ccc-a-g-gaatgg--cg-gg-a-ccccaccc-a--a-c-t--g-gggt-ccg-c-g-
ttc-ca---tcctttcttacctgatggcc-ggcatggtcccagcct-cctcgctggcgcc
ggctgggcaacattccga-ggggaccgtcc----ctcg-gtaatggcgaatgggacccag
aaa-tctctctaga-ttcccaga--------gagaatcgag---aga----aaa-ctggc
-tctcccttagccatccg-ag-t-ggacga-tcg-tcc-tcctt-ccgat-
>MN984425|MN984425|Hepatitis
gcccaggtcggaccgcgaggaggt------ggagatgccat-gccgacc-cgaag-agga
aa-gaaggacaggagac-gcgaacctgtgagtggaaaccc-g-ctttattcactggggtc
gaca-actctggg-g--ag-----aaa-agg-gaggatc-ggatg-g-g--a---agagt
-atatcctacgggaatccgtggtttccccttatgtccagcccctccccggtcctggtgaa
gggggactccggaattccttgcatgctggggacgaagccgcccccgggcgctcccctcga
tccaccttcgagggggttcacacctccagt--cggcgggccggctgttcttctttccctt
ct-ctcgtcttcttcggttaacctcttaagttcctcttcttcctccttgctgaggttctt
ccctcccccggcgagctgcttcttcttgttctcgagggccttccttcgtcggtgatcctc
cctctccttgtcggtgaagccacccctggg-aagcttcttcctaggtccggagtctactt
ccatccg-atcggt-tcgggccc---tcttcgccgggggagccccctctccatccttgtc
cttctttccgagaattcctttgatgtttcccagccagggattgtcgtcctcaagtttctt
gattttcttcttaatcttccggaggtccctctcgagttcctctaacttcttctttccatt
cacccactgctcgaggatctcttctc---t---gccc-cc---gcggttcttcttcgatt
cggaccggctcatc-t--c--ga--caag-a-ggcg-g-ca-gt--cctca-gtactct-
ta--ctcttt-t-ctg----t---aaagaggagactgctgg--actc--gc---cgccca
a-gttcgag-ca-tg--ggcc-----aa-gttccgagcgaaggg--acgc----g--g--
---t-g--g---g-a--g--g-a--aca-g-c--t-cccga-gag--gg-ga--t--g--
a-at-ggg-taaag-agca-ttggaa-----c-atc-gg--a---g--g--a-agc-ctc
cccaagaaaa-aaaaa--g-ag-aa--a--g-c---aaga---at-cg-g----ag-a-c
-t---c----tccct-a-tgacgctg-------g--ag--acatc--tc-gga-a-gggg
a---a-a---g-------a--a-gg-c-gg-g---a-g---gaa---gaaa-a-ggggc-
gggc--ctccc--ga--tccgagg-----ggtcc---gt-c-cg--tcg-g-g--attgg
agg--g--cac-cc-c--ggg-ccg--aagg--gtt--gagtag--ca---cc-cag---
ag-g-g-tgg-a-atccacac--ggag---gtg-ggt--agacaaat--cacct-----c
cag-a--gga-----ccccttc---agcgaacag-agag-a-----c-----tc------
t-ga-g-c-c----gcg--------aggagtaagaacgtagcgat-ggggggagatgcta
ggag-taggaggagaccga--agcgagga-gg-aaagcaaagaaagcaacggggctagcc
ggtgggtgttccgcctcccgag-aggggacgagtgaggcttatc--ccgggga-actcgg
c--gaa-tcg-tcccc-aca-tagc---ag-a-g-c-cc----g-gggcccc----ttc-
ctaaa-atga-ccg-ag-ggg-gg-t-a----ct-aggaac----a-c--ggg-g-g-g-
---c-ca--gt--gga-gccatg--gg-a----tgc-tc----c---t---c-ccgatgt
-c--c-gatt---cc---a---t--c-cc--t-c-ccc--c--cc---g--aggg--tc-
g-ccc-a-g-gaatgg--cg-gg-a-ccccacct-c--g---c--g-aggt-ccg-c-g-
ttc-ca---tcctttcttacctgatggcc-ggcatggtcccagcct-cctcgctggcgcc
ggctgggcaacattccgagggggaccgtcc----ctcg-gtaatggcgaatgggacccag
aaa-tctctctaga-ttcccaga--------gagaatcgag---aga----aag-ctggc
-tctcccttagccatccg-ag-t-ggacgt-ttg-tcc-tcctt-cggat-
>MN984424|MN984424|Hepatitis
gcccaggtcggaccgcgaggaggt------ggagatgccat-gccgacc-cgaag-agga
aa-gaaggacaggagac-gcgaacctgtgagtggaaaccc-g-ctttattcactggggtc
gaca-actctggg-g--ag-----aaa-agg-gtggatc-ggcag-g-g--a---agagt
-aaatcctacgggaatccgtggtttccccttatgtccagcccctccccggtcctggtgaa
gggggactccgggactccttgcatgctggggacgaagccgcccccgggcgctcccctcga
tccaccttcgagggggtccacacctccagt--cggcgggccggccactcttctcttccct
ct-ctcgtcttcttcggttaacctcttaagttcctcttcttcctccttgctgaggttctt
ccctcccccggcgagctgcttcttcttgttctcgagggccttccttcgtcggtgatcctg
cctctccttgtcggtgaatccccccctgag-aggcctcttcctaggtccggagtctactt
ccatctg-gtctgt-tcgggccc---tcttcgccgggggagccccctctccatccttatc
cttctttccgagaattcccttgatgtttcccagccagggattatcgtcctctaacctctt
gactttcttcttcgccttccggagttccctctcgagttcctctaacttctttcttccgct
cacccactgctcgagaacctcttctc---t---ccct-cc---gcggttcttcttcgact
cggaccggctcatc-t--c--ga--caag-a-ggcg-g-ca-gt--cctca-gtgctct-
ta--ctcttt-t-ctg----t---aaagaggagactgctgg--actc--gc---cgccca
a-gttcgag-ca-tg--ggcc-----ac-gttccgagcgaagag--acgc----g--g--
---g-g--g---g-a--g--g-a--tca-g-c--g-cccga-gag--ggag---t--g--
a-ga-cgg-taaag-agca-ttggaa-----c-gtc-gg--g---g--g--g-aat-cct
cccaagaagg-gagaa--g-ag-gc--g--g-c---aaga---gg-tg-g----ac-g-a
-a---t----tcccc-a-agacgctg-------g--ag--acacc--ct-cgg-a-aggg
g---a-a---a-------g--a-gg-a-ag-g---t-g---gaa---aaga-a-ggggc-
gggc--ctccc--ga--tccgagg-----ggccc---aa-c-ca--cca-a-g--tttgg
agg--g--cac-tc-c--ggg-ccg--aagg--gtt--gagaag--ca---cc-cag---
ag-g-g-ggg-a-gtccactc--ggag--ta-g-aac--agaaaaat--cacct-----c
cag-a--gga-----ccccttc---agcgaacag-aaga-g-----c-----gc------
t-cg-g-g-t----ggt--------aggagaaagaccatagcgat-aggaggggatgcta
ggag-tagggagagaccga--agcgagga-gg-aaagcaaagaaagcaacggggctagcc
ggtaggtgttccgccccccgag-agggcacgagtgaggcttatc--ccgggga-actcga
c--tta-tcg-tcccc-aca-tagc---ag-a-g-c-cc----g-gaccccc----ttc-
c-aaa-gcga-ccg-gg-ggg-gt-c-g----ct-tggaac----g-t--aag-g-gag-
---c-cg--gt--gga-gccatg--gg-a----tgc-tc----c---t---c-ccgatgc
-t--c-ga-t---cc---c---t--t-cc--c-t-ccc--c--cc---a--agcg--tc-
g-ccc-a-g-gaatgg--cg-gg-a-ccccactc-t--g---c--a-gggt-ccg-c-g-
ttc-ca---tcctttcttacctgatggcc-ggcatggtcccagcct-cctcgctggcgcc
ggctgggcaacattccga-ggggaccgtcc----ctcg-gtaatggcgaatgggacccac
aaa-tctctctaga-ttccgata--------gagaatcgag---aga----aaa-gtggc
-tctcccttagccatccg-ag-t-ggacgt-ctg-tcc-tcctt-cggat-
>MN984423|MN984423|Hepatitis
gcccaggtcggaccgcgaggaggt------ggagatgccat-gccgacc-cgaag-agga
aa-gaaggacaggagac-gcgaacctgtgagtggaaaccc-g-ctttattcactggggtc
gaca-actctggg-g--ag-----aaa-agg-gtggatc-ggcag-g-g--a---agagt
-aaatcctacgggaatccgtggtttccccttatgtccagcccctccccggtcctggtgaa
gggggactccggaattccttgcatgctggggacgaagccgcccccgggcgctcccctcga
tccaccttcgagggggttcacacctccagt--cggcgggccggctgttcttctttccctt
ct-ctcgtcttcttcggttaacctcttaagttcctcttcttcctccttgctgaggttctt
ccctcccccggcgagctgcttcttcttgttctcgagggccttccttcgtcggtgatcctg
cctctccttgtcggtgaagccacccctgga-gggcctcttcctaggtccggagtctactt
ccatctg-atcgac-tcgggccc---tcttcgccgggggagccccctctccatccttgtc
cttctttccgagaattcctttgatgtttcccagccagggattgtcatcctcaagtttctt
gattttcttcttaaccttccggaggtccctctcgagttcctctaacttctttcttccact
cacccactgctcgagaacctcttccc---t---gccc-cc---gcgactcttcttcgact
cggaccggctcatc-t--c--ga--caag-a-ggcg-g-cg-gt--cctca-gtgctct-
ta--ctcttt-t-ctg----t---aaagaggagactgctgg--actc--gc---cgccca
a-gttcgag-ca-tg--ggcc-----aa--ttccgaacgaaggga-acgc----g--g-c
---g-g--g---c-g--g--g-a--tca-g-c--g-cccga-gag--gg-g---t--a--
a-g--tgg-taaag-agca-ttggaa-----c-gtc-gg--a---g--g--a-ag--ccc
cccaagaaggaaaaaa--g-ag-aa--a--g-c---aaga---at-cg-g----ag-a-c
-t---c----tcccc-a-tgacgctg-------g--ag--acatc--tt-gga-a-gggg
a---a-a---g-------a--g-gg-c-gg-g---a-g---gaa---aaaa-a-ggggc-
gggc--ctccc--ga--tccgagg-----ggtcc---gt-t-cg--cca-g-a--tctgg
agg--g--cac-tc-c--ggg-ccg--aagg--gtt--gagaga--ac---cc-cag---
ag-g-g-tggac-atccacac--ggag---gta-agc--agacaaat--cacct-----c
cag-a--gga-----ccccttc---agcgaacag-a-ga-g-----c-----tc------
t-ga-g-c-c----gcg--------aggagtaagatcatagcgat-aggaggagatgcta
ggag-ttagaggagaccga--agcgagga-gg-aaagcaaagaaagcaacggggctagcc
ggtgggtgttccgccccccgag-aggggacgagtgaggcttatc--ccgggga-actcgg
c--gaa-tcg-tcccc-aca-tagc---ag-a-g-c-cc----g-gagcccc----ttc-
c-aaa-atga-ccg-ag-gga-gg-c-a----ct-tggagc----a-t--ggg-g-g-g-
---c-ca--gt--gga-gccatg--gg-a----tgc-tc----c---t---c-ccgatgt
-c--c-g--t---cc-------t--c-cc--t-c-ccc--c--cc---g--aggg--tc-
g-ccc-a-g-gaatgg--cg-gg-a-ccccactt-c--a-g-c--g-aggt-ccg-c-g-
ttc-ca---tcctttcttacctgatggcc-ggcatggtcccagcct-cctcgctggcgcc
ggctgggcaacattccgagggggaccgtcc----ctcg-gtaatggcgaatgggacccag
aaa-tctctctaga-ttcccaga--------gagaatcgag---aga----aaa-ctggc
-tctcccttagccatccg-ag-ttggacgt-ctg-tcc-tcctt-cggat-
>MN984422|MN984422|Hepatitis
gcccaggtcggaccgcgaggaggt------ggagatgccat-gccgacc-cgaag-agga
aa-gaaggacaggagac-gcgaacctgtgagtggaaaccc-g-ctttattcactggggtc
gaca-actctggg-g--ag-----aaa-agg-gtggatc-ggcag-g-g--a---agagt
-aaatcctacgggaatccgtggtttccccttatgtccagcccctccccggtcctggtgaa
gggggactccgggactccttgcatgctggggacgaagccgcccccgggcgctcccctcga
tccaccttcgagggggttcacacctccagt--cggcgggccggctgttcttctttccctt
ct-ctcgtcttcttcggttaacctcttaagttcctcttcttcctccttgctgaggttctt
ccctcccccggcgagctgcttcttcttgttctcgagggccttccttcgtcggtgatcctg
cctctccttgtcggtgaatcctcccctgag-aggcctcttcctaggtccggaatctatct
ccatctg-gtctgt-tcgggccc---tcttcgccgggggagccccctctccgtccttatc
cttctttccgagaattcctttgatgttccccagccagggattctcgtcctcaagtttctt
gattttcttcttcgtcttccggagatccctctcgagttcctctaacttttttcttccgtt
cacccattgctcgagaatctcttctc---t---tccc-tc---gcgcttcttcctcgatt
cggaccggctcatc-t--c--ga--caag-a-ggcg-g-ca-gt--cctca-gtgctct-
ta--ctcttt-t-ctg----t---aaagaggagactgctgg--actc--gc---cgcccc
a-gttcgag-ca-tg--ggcc-----ag-cttccgaacgaggata-acgc----g--a--
---gag--g---a-a--g--g-a--tca-g-a--g-gacga-gaa--gg-ga--t--g--
a-t--cgg-taaagaagcc-gagaaa-----c-gcc-ga--g---g--g--g-accacct
cccaagaagg--cgaa--g-ag-aa--g--g-c---aaga---at-cg-g----ac-g-a
ct---t----tcccc-a-taacgctg-------g--ag--acatc--ct-gga-a-gggg
a---a-a---g-------a--g-gt-a-ag-a---c-g---gaa---gaga-a-ggggg-
gggc--ctccc--ga--tccgagg-----ggccc---aa-c-ca--ccaag-g--tttgg
aaa--g--cat-tc-c--ggg-ccg--aagg--gtt--gagtag--ca---cc-cag---
ag-g-g-agg-a-atccactc--ggag--ta-g-aac--agagaaat--cacct-----c
cag-a--gga-----ccccttc---agcgaacag-aaga-g-----c-----ct------
t-gcac-g-g----gat--------aggagtaagaccatagcgat-ggggggagatgcta
ggag-tcgggagagaccga--agcgagga-gg-aaagtaaagagagcaacggggctagcc
gtcaggtgttccgcctcccgag-aggggacgagtgaggcttatc--ccgggga-actcgg
c--gaa-tcg-tcccc-aca-tagc---ag-g-a-c-cc-g--g-ggccccc----ttc-
c-gaa-gtga-ccgaag-ggg-gg-t-g----ct-aggacc----g-t--ggg-g-gga-
---c-ca--gc--gga-gccatg--gg-a----tgc-cc----t---t---c-ccgat-t
-c--c-g--t---cc---a---t--c-cc--t-t-ccc--c--ct---g--aggg--tc-
g-ccc-a-g-gaatgg--cg-gg-a-ccccactc-g--a-c-t--g-gggt-ccg-c-g-
ttc-ca---tcctttcttacctgatggcc-ggcatggtcccagcct-cctcgctggcgcc
ggctgggcaacattccga-ggggaccgtccc---ctcg-gtaatggcgaatgggacccaa
agc-tctctctaga-ttccgatt--------gggaatcgag---aga----aaa-ctggt
-tctcccttagccatccg-aggt-ggacgt-ctg-tcc-tcctt-cggat-
>MN984421|MN984421|Hepatitis
gcccaggtcggaccgcgaggaggt------ggagatgccat-gccgacc-cgaag-agga
aa-gaaggacgcgagac-acgaacctgtgagtggaaaccc-g-ctttattcactggggtc
gaca-actctgag-g--ag-----aaa-agg-gaggatc-ggatg-g-g--a---agagt
-aaatcctatgggaatccctggtttcccctcacgtccagcccctccccggtccgagtgaa
gggggactccggaattccttgcatgctggggacgaagccgcccccgggcgctcccctcga
tccaccttcgagggggttcacacctccagt--cggcgggccggctgttcttctttccctt
ct-ctcgtcttcttcggttaacctcttaagttcctcttcttcctccttgctgaggttctt
ccctcccccggcgagctgcttcttcttgttctcgagggccttccttcgtcggtgatcctg
cctctccttgtcggtgaattctcccctgga-aggtctcttcctaggtccggagtctacct
ccatctg-gtctgt-tcgggccc---tcttcgtcgggggagccccctctccatccttatc
cttctttccaagaattcctttgatgtttcccagccagggattgtcgtcctcaagtttctt
gatcttcttcttaaccttccggagatccctctcgagttcctctaacttctttcttccatt
cacccactgctcgagaacctcttctc---t---cccc-cc---gcggttcttcttcgatt
cggaccggctcatc-t--c--ga--caag-a-ggcg-g-ca-gt--cctca-gtactct-
ta--ctcttt-t-ctg----t---aaagaggagactgctgg--accc--gc---cgccca
a-gttcgag-ca-tg--ggcc-----aa--ttccgaacgaagag--acgc----ga-gac
---g-g--g---a-g--a--g-a--tca-g-c--g-cccga-gag--gg-g---t--a--
a-a--tgg-taaag-agca-ttggaa-----c-gcc-ga--g---g--g--g-aca-cct
cccaagaaggaaaaaa--g-ag-aa--c--c-c---aaga---ag-cg-g----ac-g-a
ct---t----tcccc-a-aaacgctg-------g--ag--acatc--ct-gga-a-tggg
a---a-a---g-------a--atgg-a-ag-g---t-g---gaa---aaga-a-ggggt-
gggc--ctccc--ga--tccgagg-----ggccc---aa-c-ca--cca-a-g--tttgg
aga--g--atc-tc-c--ggg-ccg--catg--gtc--gagtag--cc---cc-cag---
ag-g-g-aga-t-agccacactgggag---aaa-agc--agacaaat--cacct-----c
cag-a--gga-----ccccttc---agcgaacag-agga-c-----c-----ct------
c-tcac-t-c----ga---------aggagtaagaccatagcgat-ggggggagatgcta
ggag-ttagaggagaccga--agcgagga-ga-aaagcaaagaaagcaacggggctagcc
gtcaggtgttcctccccccgag-aagacgcgagtgaggcttatc--ccgggga-acccgg
c--gaa-tcg-tcccc-aca-tagc---ag-a-t-c-cc-a--g-gaccccc----ttc-
c-aaa-ttaa-ccg-ag-ggg-gg-a-g----ct-tagaac----g-c--aga-g-g-a-
---c-ca--gc--gga-gccgtg--gg-a----tgc-tc----cc--t---c-ccgat-t
-c--c-g--c---cc-aaa---c--c-cg--t-t-ccc--c--cg---c--aggg--tc-
g-ccc-a-g-gaatgg--cg-gg-a-ccccactc-t--g---c--a-gggt-ccg-c-g-
ttc-ca---tcctttcttacctgatggcc-ggcatggtcccagcct-cctcgctggcgcc
ggctgggcaacattccga-ggggaccgtccc---ctcg-gtaatggcgaatgggacccag
aaa-tctctctaga-ttccgata--------gagaatcgag---aga----aaa-ctggc
-tctcccttagccatccg-ag-t-ggacgt-acg-tcc-tcctt-cggat-
>MN984420|MN984420|Hepatitis
gcccaggtcggaccgcgaggaggt------ggagatgccat-gccgacc-cgaag-agga
aa-gaaggacaggagac-gcgaacctgtgagtggaaaccc-g-ctttattcactggggtc
gaca-actctggg-g--ag-----aaa-agg-gaggatc-ggcag-g-g--a---agagt
-aaatcctacgggaatccgtggtttccccttatgtccagcccctccccggtcctggtgaa
gggggactccgggactccttgcatgctggggacgaagccgcccccgggcgctcccctcga
tccaccttcgagggggttcacacctccagt--cggcgggccggctgctcttcttttcctt
ct-ctcgtcttcctcggtcaacctcttaagttcctcttcttcctccctgctgaggttctt
ccctcccgccgtcagctgcttcttcttgttctcgagggccttccttcgtcggtgatcctg
cctctccttgtcggagaaccctcccctgag-aggtctcttcctaggcccggaatctacct
ccatctg-gtccgt-tcgggcct---tctttgccgggggagccccctctccatccttatc
cttctttccgagaattcctttgatgtttcccagccagggattgtcttcctcaagtttctt
gattttcttcttgaccttccggaggtccctctcgagttcctctaacttctttcttccact
gacccactgctcgaggatctcctctc---t---gtct-cc---gcggtttttcttcttct
cggaacggctcatc-t--c--ga--caag-a-ggcg-g-cg-gt--cctca-gtactct-
ta--ctcttt-t-ctg----t---aaagaggagactgctgg--actc--gc---cgcccg
a-gttcgag--actg--agcc-----at--ctccgagagaagatt-ccgc--a-g--g--
---g-g--a---c-g--g--g-a--tca-g-c--t-cccga-gag--gg-ga--t--c--
a-g--tgg-taaag-agca-ttggaa-----c-gtc-gg--a---g--ga-g-g---ccc
cccaagaagt--taaa--g-ag-aa--a--a-c---aaga---at-cg-g----aa---g
tt---t----tcccc-a-taacgctg-------a--ag--acatc--tc-gga-a-gggg
a---a-a---g-------a--g-gg-a-ag-g---t-g---gaa---aaga-a-ggagc-
gggc--ctccc--ga--tccaagg-----ggccc---aa-c-ta--cca-a-g--tttgg
aga--g--cat-tc-c--ggg-ccg--aagg--gtc--gag--a--ta---cc-cag---
aa-g-g-agg-a-atcctcac--ggag---aaa-agc--agacaaat--cacct-----c
cag-a--gga-----ccccttc---agcgaacag-agaa-c-----t-----ct------
g-acgc-g-c----g----------aggagtaagaacatagcgat-ggggcgagatgcta
ggag-ttagaggagaccga--agcgagga-gg-aaagcaaagaaagcaacggggctagtc
ggtgggtgttcccctcccggag-agggcacgagtgaggctcttcgccggggga-gctccc
t--ca---cg-tcccc-acg-tagc---gg-a-t-c-cc-a--g-gaccccc----ttc-
c-aaa-atga-ccg-ag-ggg-gg-tgg----ct-cggaac----a-c--cgg-g-g-a-
---c-ca--gt--gga-gccatg--gg-a----tgc-cc----t---t---c-ccgatgt
-c--c-g--t---cc---a---t--c-cc--t-t-ccc--c--cc---g--aggg--tc-
g-ccc-a-g-gaatgg--cg-gg-a-ccccactc-a--a-c-t--g-gggt-ccg-c-g-
ttc-ca---tcctttcttacctgatggcc-ggcatggtcccagcct-cctcgctggcgcc
ggctgggcaacattccga-ggggaccgtcc----ctcg-gtaatggcgaatgggacccag
aaa-tctctctaga-ttcccaga--------gagaatcgag---aga----aag-ctggc
-tctcccttagccatccg-ag-t-ggacgt-ccg-tcc-tcctt-cggat-
>MN984419|MN984419|Hepatitis
gcccaggtcggaccgcgaggaggt------ggagatgccat-gccgacc-cgaag-agga
aa-gaaggacgcg-gac-gcgaacctgtgagtggaaaccc-g-ctttattcactggggtc
gaca-actctggg-g--ag-----aga-agg-gaggatc-ggatg-g-g--a---agagt
-atatcctacgggaatccgtggtttccccttatgtccagcccctccccggtcctggtgaa
gggggactccgggactccttgcatgctggggacgaagccgcccccgggcgctcccctcga
tccaccttcgagggggttcacacctccagt--cggcgggccggctgctcttcttttcctt
ct-ctcgtcttcctcggtcaacctcttaagttcctcttcttcctccctgctgaggttctt
ccctcccgccgtcagctgcttcttcttgttctcgagggccttccttcgtcggtgatcctg
cctctccttgtcggtgaattctcccctgga-aggtctcttcctaggtccggagtctacct
ccatctg-gtctgt-tcgggccc---tcttcgtcgggggagccccctctccatccttatc
cttctttccaagaattcctttgatgtttcccagccagggattgtcgtcctcaagtttctt
gatcttcttcttaaccttccggagatccctctcgagttcctctaacttctttcttccatt
cacccactgctcgagaacctcttctc---t---cccc-cc---gcggttcttcttcgatt
cggaccggctcatc-t--c--ga--caag-a-ggcg-g-ca-gt--cctca-gtactct-
ta--ctcttt-t-ctg----t---aaagaggagactgctgg--accc--gc---cgccca
a-gttcgag-ca-tg--ggcc-----aa--ttccgaacgaagag--acgc----ga-gac
---g-g--g---a-g--a--g-a--tca-g-c--g-cccga-gag--gg-g---t--a--
a-a--tgg-taaag-agca-ttggaa-----c-gcc-ga--g---g--g--g-aca-cct
cccaagaaggaaaaaa--g-ag-aa--c--c-c---aaga---ag-cg-g----ac-g-a
ct---t----tcccc-a-aaacgctg-------g--ag--acatc--ct-gga-a-tggg
a---a-a---g-------a--atgg-a-ag-g---t-g---gaa---aaga-a-ggggt-
gggc--ctccc--ga--tccgagg-----ggccc---aa-c-ca--cca-a-g--tttgg
aga--g--atc-tc-c--ggg-ccg--catg--gtc--gagtag--cc---cc-cag---
ag-g-g-aga-t-agccacactgggag---aaa-agc--agacaaat--cacct-----c
cag-a--gga-----ccccttc---agcgaacag-agga-c-----c-----ct------
c-tcac-t-c----ga---------aggagtaagaccatagcgat-ggggggagatgcta
ggag-ttagaggagaccga--agcgagga-ga-aaagcaaagaaagcaacggggctagcc
gtcaggtgttcctccccccgag-aagacgcgagtgaggcttatc--ccgggga-acccgg
c--gaa-tcg-tcccc-aca-tagc---ag-a-t-c-cc-a--g-gaccccc----ttc-
c-aaa-ttaa-ccg-ag-ggg-gg-a-g----ct-tagaac----g-c--aga-g-g-a-
---c-ca--gc--gga-gccgtg--gg-a----tgc-tc----cc--t---c-ccgat-t
-c--c-g--c---cc-aaa---c--c-cg--t-t-ccc--c--cg---c--aggg--tc-
g-ccc-a-g-gaatgg--cg-gg-a-ccccactc-t--g---c--a-gggt-ccg-c-g-
ttc-ca---tcctttcttacctgatggcc-ggcatggtcccagcct-cctcgctggcgcc
ggctgggcaacattccga-ggggaccgtccc---ctcg-gtaatggcgaatgggacccag
aaa-tctctctaga-ttccgata--------gagaatcgag---aga----aaa-ctggc
-tctcccttagccatccg-ag-t-ggacgt-acg-tcc-tcctt-cggat-
>MN984418|MN984418|Hepatitis
gcccaggtcggaccgcgaggaggt------ggagatgccat-gccgacc-cgaag-agga
aa-gaaggacaggagac-gcgaacctgtgagtggaaaccc-g-ctttattcactggggtc
gaca-actctggg-g--ag-----aaa-agg-gtggatc-ggcag-g-g--a---agagt
-atatcctacgggaatccgtggtttccccttatgtccagcccctccccggtcctggtgaa
gggggactccggaattccttgcatgctggggacgaagccgcccccgggcgctcccctcga
tccaccttcgagggggttcacacctccagt--cggcgggccggctgttcttctttccctt
ct-ctcgtcttcttcggttaacctcttaagttcctcttcttcctccttgctgaggttctt
ccctcccccggcgagctgcttcttcttgttctcgagggccttccttcgtcggtgatcctg
cctctccctgtcggtgaatcctcccctgag-aggcctcttcctaggcccggagtctatct
ccatctg-gtccgt-ccgggccc---tcttcgccgggggagccccctctccatccctgtc
cttctttccgagtattcctttgatgtttcccagccagggattttcgacctcaagtttctt
gatcttcttctttgtcttccggagctccgcctcgagttcctccgctttctttcttccact
cacccacttctcgagaatatcttctc---t---tcca-tc---gcgcttcttcttcgatt
cggatcggctcatc-t--c--ga--caag-a-ggcg-g-cg-gt--cctca-gtgctct-
ta--ctctttgt-ttg----t---aaagaggagactgctgg--actc--gc---cgccca
a-gttcgag--a-gg--ggccaa---aa--tgccgaacgaaggga-acgc----g--g--
---g-g--g---a-a--g--g-a--tca-t-a--t-gacga-gag--gg-ga--t--g--
a-gc-tgg-taaag-aggg-gtggaa-----c-gtc-gg--g---t--g--g-aagcact
cccaagaaga-gcaga--g-ag-aa--g--g-c---aaga---at-cg-g----ac-g-a
-t---t----tcccc-a-tgacgctg-------g--ag--acatc--ct-gga-a-gggg
a---a-a---g-------a----gg-a-gg-g---t-g---gaa--gaaaa-a-ggggt-
gggc-cccccc--ga--tccgagg-----ggccc---ga-c-tg--cca-a-g--tttgg
aga--g--cac-ct-c--ggg-ccg--aagg--gtt--gagtag--ca---ct-caa---
ag-g-g-agg-a-atccactc--ggag--ta-g-aac--agagaaat--cacct-----c
cag-a--gga-----ccccttc---agcgaacag-aggc-g-----c------t------
c-gcac-g-g----gat--------aggagtaagaccatagcgat-agggagagatgcta
ggag-ttagaggagaccga--agcgagga-gg-aaagcaaagaaagcaacggggctagcc
gtcaggtgttccaccccccgag-agggtacgagtgaggcttatc--ccgggga-actcgg
c--gaa-tcg-tcccc-aca-tagc---ag-t-t-c-cc-a--g-gaccccc----ttc-
t-aaa-atga-ccg-ag-agg-gg-gtg----ct-aggaac----a-c--ggg-g-g-c-
---c-ca--gt--gga-gccatg--gg-a----tgc-tc----c---t---c-ccgat-t
-c--c-g--t---cc--aa---c--c-c---c-t-tcc--c--cc---g--aggg--tc-
g-ccc-a-g-gaatgg--cg-gg-a--cccactc-g--a-c-t--g-gggt-ccg-c-g-
ttc-ca---tcctttcttaccttgtggcc-ggcatggtcccagcct-cctcgctggcgcc
ggctgggcaacattccga-ggggaccgtccc---ctcg-gtaatggcgaatgggacccag
aaa-tctctctaga-ttccgata--------gagaatcgag---aga----aaa-ctggc
-tctcccttagccatccg-ag-t-ggacgc-gcg-tcc-tcctt-cggat-
>MN984417|MN984417|Hepatitis
gcccaggtcggaccgcgaggaggt------ggagatgccat-gccgacc-cgaag-agga
aa-gaaggacgcgagac-acgaacccgtgagtggaaaccc-g-ctttattcactggggtc
gaca-actctggg-g--ag-----aaa-agg-gtggatc-ggcag-g-g--a---agagt
-aaatcctacgggaatccgtggtttccccttatgtccagcccctccccggtcctggtgaa
gggggactccggaattccttgcatgctggggacgaagccgcccccgggcgctcccctcga
tccaccttcgagggggttcacacctccagt--cggcgggccggctactcttctttccctt
ct-ctcgtcttcctcggtcaacctcttaagttcctcttcttcctccctgctgaggttctt
ccctcccgccgtcagctgcttcttcttgttctcgagggccttccttcgtcggtgatcctg
cctctccttgtcggagaaccctcctctgag-aggcctcttcctaggtccggagtctacct
ccatctg-gtctgt-tcgggccc---tcttcgccgggggagccccctctccatccttatc
cttctttccgagaattcctttgatgtttcccagccagggattttcgtcctcaagtttctt
gattttcttcttaaccttccggaggtctctctcgagttcctctaacttctttcttccact
cacccactgctcgagaacctcttccc---t---gccc-cc---gcgatttttcttcgatt
cggagcggctcatc-t--c--ga--caag-a-ggcg-g-gg-ct--cccta-gttctct-
ta--ctcttt-t-ctg----t---aaagaggagactgtggg--agtc--cc---cgccca
a-gttcgag-ca-tg--agcc-----ac-catccgaacgaagatt-gcgc----ga-g--
---g-g--g---c-g--g--g-a--tca-g-c--g-cccga-gag--gg-g---t--a--
a-g--tgg-taaag-agca-ttggaa-----c-gtc-gg--a---g--a--a-act-act
cccaagaaggaaaaaa--g-ag-aa--a--g-c---aaga---at-cg-g----ac-g-a
g----t----tcccc-a-agacgctg-------g--ga--acgtc--tc-gga-a-gggg
a---a-a---g-------a--a-gg-a-ag-g---t-g---gga--aagaa-a-ggggc-
gggc--ctccc--ga--tccgagg-----ggccc---aa-c-ca--cca-a-g--tttgg
aga--g--cac-tc-c--ggc-ccc--aagg--gtt--gag-ag--ta---cc-cag---
aa-g-g-agg-a-atcctctc--ggag--aa-a-agc--agataaat--cacct-----c
cag-a--gga-----ccccttc---agcgaacaa-agga-g-----c-----tc------
t-gaa--g-c----gcg--------aggagtaagagcatagcgat-agggggagatgcta
ggag-ttaggggagaccga--agcgagga-gg-aaagcaaagaaagcaacggggctagcc
ggtaggtgttccgcctcccgag-aggggacgagtgaggcttatc--ccgggga-actcgg
c--gaa-tcg-ttccc-aca-tagc---ag-a-c-c-cc-a--g-gaccccc----ttc-
c-aaa--tggtccg-ag-ggg-gg-tgg----ct-aggaac----a-c--agg-g-g-a-
---c-cg--gt--gga-gccatg--gg-a----tgc-tc----c---t---c-ccgatgt
-c--c-gaat---cc---a---t--c-c---c-t-ccc--c--cc---g--aggg--tc-
g-ccc-a-g-gaatgg--cg-gg-a-ccccactc-a--a-c-t--g-gggt-ccg-c-g-
ttc-ca---tcctttcttacctgatggcc-ggcatggtcccagcct-cctcgctggcgcc
ggctgggcaacattccga-ggggaccgtcc----ctcg-gtaatggcgaatgggacccag
aaa-tctctctaga-ttcccaga--------gagaatcgag---aga----aaa-ctggc
-tctcccttagccatccg-ag-t-ggacgt-tcg-tcc-tcctt-cggat-
>MN984416|MN984416|Hepatitis
gcccaggtcggaccgcgaggaggt------ggagatgccat-gccgacc-cgaag-agga
aa-gaaggacaggagac-gcgaacctgtgagtggaaaccc-g-ctttattcactggggtc
gaca-actctggg-g--ag-----aaa-agg-gaggatc-ggcag-g-g--a---agagt
-atatcctacgggaatccgtggtttccccttatgtccagcccctccccggtcctggtgaa
gggggactccggaattccttgcatgctggggacgaagccgcccccgggcgctcccctcga
tccaccttcgagggggttcacacctccagt--cggcgggccggctgttcttctttccctt
ct-ctcgtcttcttcggttaacctcttaagttcctcttcttcctccttgctgaggttctt
ccctcccccggcgagctgcttcttcttgttctcgagggccttccttcgtcggtgatcctg
cctctctttgtcggtgaatcctcccctgag-aggcctcttcctaggtccggagtctacct
ccatccg-gtctgt-tcgggccc---tcttcgccgggggagccccctctccatccttttc
cttctttccgagaattcctttgatgtttcccagccagggattgtcctcctcgagtttctt
gactttcttcttaaccttccggaggtctctctcaagttcctctaactgctttcttccatt
tacccactgctcgagaacctcttctc---g---ccct-cc---gcgactcttcttcgatt
cggaccggctcatc-t--c--ga--caag-a-ggcg-a-cg-gt--cctca-gtactct-
ta--ctcttt-t-ctg----t---aaagaggagactgctgg--actc--ga---cgccca
a-gttcgag-ca-tg--ggcc-----aa--ttccgggcgaagaga-gcgc----g--g--
---g-g--g---g-g--g--g-a--tca-g-c--g-cccga-ggg--gg-ga--t--c--
g-a--agg-taaag-agta-ttggaa-----c-ggg-gg--a---g--a--a-act-act
cccaagaagg-aaaga--g-ag-ga--c--t-c---aaga---ga-cg-g----ag-g-a
ct---c----tcccc-a-caacgctg-------g--ag--acatc--tt-gga-a-gggg
a---a-a---g-------a--g-ga-g-gg-a---t-g---gag--aagagaa-ggggg-
gggc--ccccg--ag--tccgagg-----ggccc---aa-c-ca--ctg-a-g--tttgg
aga--g--cac-tc-c--ggg-ccg--aatg--gtc--gagtag--ca---cc-cag---
ag-g-g-agg-a-agccacac--agag--ta-g-agc--agagaaat--cacct-----c
cag-a--gga-----ccccctc---agcgaacag-ggag-g-----c-----ct------
t-cagt-g-c----gat--------aggagtaagaccatagcgat-ggggggagatgcta
ggag-ttagaggagaccga--agcgagga-gg-aaagtaaagagagcaacggggctagcc
gtcaggtgttccgccccccgag-aggggacgagtgaggcttatc--ccgggga-actcgg
c--gaa-tcg-tcccc-acc-tagc---ag-a-g-c-cc----g-gaccccc----ttc-
c-aaa-atga-ccg-ag-ggg-gg-a-g----ct-aggagc----a-t--aga-g-g-a-
---t-cat-cc--ggg-tccgtg--gg-a----tgc-tc----t---t---c-ccgat-t
-c--c-g--c---ct--aa---c--c-c---c-t-ccc--c--ca---g--cggg--tc-
g-ccc-a-g-gaatgg--cg-gg-a-ccccactt-c--a-g-c--g-gagt-ccg-c-g-
ttc-ca---tcctttcttacctgatggcc-ggcatggtcccagcct-cctcgctggcgcc
ggctgggcaacattccga-ggggaccgtccc---ctcg-gtaatggcgaatgggacccag
aaa-tctctctaga-ttccgata--------gagaatcgag---aga----aaa-ctggc
-tctcccttagccatccg-ag-t-ggacgt-acg-tcc-tcctt-cggat-
>MN984415|MN984415|Hepatitis
gcccaggtcggaccgcgaggaggt------ggagatgccat-gccgacc-cgaag-agga
aa-gaaggacaggagac-gcgaacctgtgagtggaaaccc-g-ctttattcactggggtc
gaca-actctggg-g--ag-----aaa-agg-gaggatc-ggcag-g-g--a---agagt
-aaatcctacgggaatccgtggtttccccttatgtccagcccctccccggtcctggtgaa
gggggactccggaattccttgcatgctggggacgaagccgcccccgggcgctcccctcga
tccaccttcgagggggttcacacctccagt--cggcgggccggctgttcttctttccctt
ct-ctcgtcttcttcggttaacctcttaagttcctcttcttcctccttgctgaggttctt
ccctcccccggcgagctgcttcttcttgttctcgagggccttccttcgtcggtgatcctg
cctctccttgtcggtgaatcttcccctgaa-gggcctcttcccaggtccggagtctatct
ccatctg-gtccaa-ccgggcct---tcttcgccgggggagccccctctccatccttatc
cttctttccgagaattcctttgatgtttcccagccagggattttcgtcctcaattttctt
gactttcttcttaaccttccggagctctctctcgagttcctctatcctttttcttccgcc
tacccactgctcgaggatctcttctc---t---cccc-cc---gcggtttttccttcctt
cggaccggctcatctt--c--ga--ctag-a-ggcg-a-cg-gt--cctca-gtactct-
ta--ctcttt-t-ctg----t---aaagaggagactgctgg--ccct--gt---cgccca
a-gttcgag--a-tg--agcc-----aa-gttccgaacaaggat--tcgc----g--g--
---g-ga-g---g-at-a--g-a--tca-g-c--g-cccga-gag--gg-g---t--a--
g-gt-cgg-taaag-agta-ttggaa-----c-gtc-gg--a---g--a--t-gca-act
cccaagaaggaaaaaa--g-ag-aa--a--g-c---aaga---ag-cg-g----ac-g-a
at---t----tcccc-a-aaacgctg-------g--tg--aaact--ctagga-a-gggg
a---a-a---g-------a--g-gg-a-ag-g---t-g---gaa--gagaa-g-gaggc-
gggc--ctccc--ga--tccgagg-----ggccc---gg-c-gg--cca-a-g--tttgg
aaa--g--cac-tc-c--ggc-ccg--aagg--gtt--gag-agtac----cc-cag---
ag-g-g-aag-a-agccacac--ggag--ta-g-aac--agagaaat--cacct-----c
cag-a--gga-----ccccttc---agcgaacag-aga--g-----c-----gc------
a-tcgc-g-a----ga---------gggagt-agaccatagcgat-aggaggggatgcta
ggag-ttaggggagaccga--agcgagga-gg-aaagcaaagagagcaacggggctagca
ggcgggtgttccgccccccgag-aggggacgagtgaggcttatc--ccgggga-attcga
c--tta-tcg-tcccc-aca-tagc---ag-a-a-t-cc-c--g-gaccccc----ttt-
c-aaa-gtga-ccg-ag-ggg-gg-t-ga---ct-ttgaac----g-t--tgg-g-g-a-
---c-ca--gt--gga-gccatg--gg-a----tgc-tc----t---c---c-ccgat-t
-c--c-g--c---cc--aagc-t--c-c---t-t-ccc--c--cc---a--aggg--tc-
g-ccc-a-g-gaatgg--cg-gg-a-ccccactc-t--g---c--a-gggt-ccg-c-g-
ttc-ca---tcctttcttacctgatggcc-ggcatggtcccagcct-cctcgctggcgcc
ggctgggcaacattccga-ggggaccgtccc---ctcg-gtaatggcgaatgggacccac
aaa-tctctctagc-ttcccaga--------gagaagcgag---aga----aag-gtggc
-tctccctttgccatccg-ag-t-ggacgt-gcg-tcc-tcctt-cggat-
>MN984414|MN984414|Hepatitis
gcccaggtcggaccgcgaggaggt------ggagatgccat-gccgacc-cgaag-agga
aa-gaaggacaggagac-gcgaacctgtgagtggaaaccc-g-ctttattcactggggtc
gaca-actctggg-g--ag-----aaa-agg-gtggatc-ggcag-g-g--a---agagt
-aaatcctacgggaatccgtggtttccccttatgtccagcccctccccggtcctggtgaa
gggggactccggaattccttgcatgctggggacgaagccgcccccgggcgctcccctcga
tccaccttcgagggggttcacacctccagt--cggcgggccggctgttcttctttccctt
ct-ctcgtcttcttcggttaacctcttaagttcctcttcttcctccttgctgaggttctt
ccctcccccggcgagctgcttcttcttgttctcgagggccttccttcgtcggtgatcctg
cctctccctgtcggtgaatcctcccctgag-aggcctcttcctaggtccggagtctactt
ccatctg-gtctgt-tcgggccc---tcttcgccgggggagccccctctccatccttgtc
cttctttccgagaattcctttgatgtttcccagccagggattttcttcctcaagtttctt
gattttcttcttagtcttccggagctctctctcgagttcctctaacttctttcttccact
cacccactgctcgagaacctcttctc---t---tcct-cc---gcggtgtttcttcgact
cggaccggctcatc-t--c--ga--caag-a-ggcg-g-ca-gt--cctca-gtactct-
ta--ctcttt-t-ctg---at---aaagaggagactgctgg--actc--gc---cgccca
a-gttcgag-ca-tg--ggcc-----aa--ttccgagcgaagaactccgc----g--g--
---g-g--g---a-a--g--g-a--tca-g-c--g-cccga-gag--gg-g---t--c--
a-g--tgg-taaag-agca-ttggaa-----c-gcc-ga--g---g--a--g-gtg-act
cccaagaaga-acaaa--g-ag-aa--a--a-c---aaga---aa-cg-g----aa-g-a
tt---t----tcccc-a-aaacgctg-------g--aa--gcatc--ct-gga-a-gggg
a---a-a---g-------a--g-ga-c-gg-a---t-g---gaa--gagaa-g-gggg--
ggcc--ccccc--ga--tccgaat-----ggccc---aa-c-ca--cca-a-g--tttgg
aaa--g--cac-tc-c--ggg-cca--aatg--gtt--gagtag--ca---tc-cag---
ag-g-g-agg-aaatccacac--ggag--tt-g--ac--agagaaat--cacct-----c
cag-a--gga-----ccccttc---agcgaacag-aaga-g-----c-----gt------
--gagc-g-c----gtt--------gggagtgggaccatagcgat-ggggggagatgcta
ggag-ttagaggagaccga--agcgagga-gg-aaagtaaagagagcaacggggctagcc
ggcaggtgttccgccccccgag-aggggacgagtgaggcttatc--ccgggga-attcga
c--tta-tcg-tcccc-aca-tagc---ag-g-c-c-tc-c--g-gagcccc----ttc-
g-aaa-gtga-ccg-ga-ggg-gg-t-g----ct-tggagc----g-c--agg-gtg-a-
---c-ca--ctg-gga-gccatg--gg-a----tgc-ct----c---t---c-ccgat-t
-c--c-g--t---cc--at---c--c-c---c-c-ccc--c--ag---g--aggg--tc-
g-ccc-a-g-gaatgg--cg-gg-a-ccccacct-c--a-a-c--a-gggt-ccc-c-g-
ttc-ca---tcctttcttacctgatggcc-ggcatggtcccagcct-ccccgctggcgcc
ggctgggcaacattccga-ggggaccgtccc---ctcg-gtaatggcgaatgggacccag
atc-tctctctaga-ttccaata--------gagaatcgag---aga----aaa-ctggc
-tctcccttagccatccg-ag-t-ggacgt--tg-tcc-tcctt-cggat-
>MN984413|MN984413|Hepatitis
gcccaggtcggaccgcgaggaggt------ggagatgccat-gccgacc-cgaag-agga
aa-gaaggacaggagac-gcgaacctgtgagtggaaaccc-g-ctttattcactggggtc
gaca-actctggg-g--ag-----aaa-agg-gaggatc-ggatg-g-g--a---agagt
-atatcctacgggaatccgtggtttccccttatgtccagcccctccccggtcctggtgaa
gggggactccggaattccttgcatgctggggacgaagccgcccccgggcgctcccctcga
tccaccttcgagggggttcacacctccagt--cggcgggccggctgttcttctttccctt
ct-ctcgtcttcttcggttaacctcttaagttcctcttcttcctccttgctgaggttctt
ccctcccccggcgagctgcttcttcttgttctcgagggccttccttcgtcggtgatcctg
cctctccttgtcggtgaatcctcccctgag-aggcctcttcctaggcccggagtctacct
ccatctg-gtctgt-tcgggccc---tcttcgccgggggagccccctctccgtctttgtc
cttctttccgagaattcctttgatgtttcccagccagggattttcgtcctc-agtttctt
gattttcttctttgtcttccggagctccctctcgagttcttctaacttttttcttccact
cacccactgctcgagaatctcttctc---t---ttccatc---gcgcttcttcctcgatt
cggaccggctcatc-t--c--ga--caag-a-ggcg-g-cg-gt--cctca-gtgctct-
ta--ctcttt-t-ctg----a---aaagaggagactgctgg--actc--gc---cgcccc
a-gttcgag-ca-tg--agcc-----aa-ttgccgaacgaggatg-gcgc----g--a-g
---a-g--g---a-a--g--g-a--tca-g-a--g-gacga-gag--gg-ga--t--g--
a-ga-tgg-taaag-aagc-gaggaa-----c-gcc-ga--g---g--g--g-atg-tct
cccaagaagg--caaa--g-ag-aa--g--g-c---aaga---at-cg-g----ac-g--
ct---c----tcccc-a-cgacgctg-------g--ag--acatc--ct-gga-a-gggg
a---a-a---g-------a--g-gc-a-aa-a---c-g---gaa--gagaa-g-gggg--
-ggc--ctccc--ga--tccgagg-----ggccc---aa-c-ca--cca-a-g--tttgg
aga--g--cac-tc-c--ggg-ccg--aagg--gtt--gagtag--ca---ct-cag---
ag-g-g-agg-a-atccactc--ggag--ta-g-aac--agagaaat--cacct-----c
cag-a--gga-----ccccttc---agcgaacag-aaga-g-----c-----ct------
a-acac-g-g----aat--------aggagtaagaccatagcgat-gggaagagatgcta
ggag-tcggtggagaccga--agcgagga-gg-aaagtaaagaaagcaacggggctagcc
gtcaggtgttccaccccccgag-aggggacgagtgaggcttatc--ccgggga-actcgg
c--gaa-tcg-tcccc-aca-tagc---ag-c-t-c-cc-a--g-gaccccc----ttc-
caaaa-gtga-ccg-aa-ggg-gg-t-g----ct-aggacc----g-t--ggg-g-g-a-
---c-ca--gt--gga-gccatg--gg-a----tgc-tc----c---t---c-ccgat-t
-c--c-g--t---cc--at---c--c-c---c-a-ccc--c--ct---g--aggg--tc-
g-ccc-a-g-gaatgg--cg-gg-a-ccccactc-g--a---c--a-gggt-ccg-c-g-
tac-ca---tcctttcttacctgatggcc-ggcatggtcccagcct-cctcgctggcgcc
ggctgggcaacatttcga-ggggaccgtccc---ctcg-gtaatggcgaatgggacccag
gaa-tctctctaga-ttccgata--------gagaatcgag---aga----aaa-ctggc
-tctcccttagccatccg-aggt-ggacgt-ctg-tcc-tcctt-cggat-
>MN984412|MN984412|Hepatitis
gcccaggtcggaccgcgaggaggt------ggagatgccat-gccgacc-cgaag-agga
aa-gaaggacagg-gac-gcgaacctgtgagtggaaaccc-g-ctttattcactggggtc
gaca-actctggg-g--ag-----aaa-agg-gaggatc-ggcag-g-g--a---agagt
-atatcctacgggaatccgtggtttccccttatgtccagcccctccccggtcctggtgaa
gggggactccggaattccttgcatgctggggacgaagccgcccccgggcgctcccctcga
tccaccttcgagggggttcacacctccagt--cggcgggccggctgttcttctttccctt
ct-ctcgtcttcttcggtcaacctcttgagttcctcttcttcctccttgctgagactctt
ccctcccgcgctcagttgcctcttcttgttctcgagggccttccttcgtcggtgatcctg
cctctctttgtcggtgaatcctcccctgag-aggcctcttcctaggtccggagtctacct
ccatctg-gtccgt-ccgggccc---tcttcgccgggggagccccctctccatccttttc
cttctttccgagaattcctttgatgtttcccagccagggattgtcctcctcgagtttctt
gatcttcttcttcaccttccggaggtccctctcgagttcctctaactgctttcttccttc
gacccacttctcgagaacctcttctc---t---cccc-cc---gcggttcttcttcgact
cggaccggctcatc-t--c--ga--caag-a-ggcg-g-ca-gt--cctca-gtgctct-
ta--ctcttt-t-ctg----t---aaagaggagactgctgg--actc--gc---cgcccg
a-gttcgag-ca-tg--ggcc-----aa--ttccgggcgaagaga-gcgc----g--g--
---g-g--g---g-g--g--g-a--tca-g-c--g-cccga-gag--gg-ga--t--c--
g-a--agg-taaag-agta-ttggaa-----c-ggg-gg--a---g--a--a-act-act
cccaagaagg-aaaga--g-ag-ga--c--t-c---aaga---ga-cg-g----ag-g-a
ct---c----tcccc-a-caacgctg-------g--ag--acatc--tt-gga-a-gggg
a---a-a---g-------a--g-ga-g-gg-a---t-gg-agaa--gagaa-g-gggg--
gggc--ccccg--ag--tccgagg-----ggccc---aa-c-ca--ctg-a-g--tttgg
aga--g--cac-tc-c--ggg-ccg--aatg--gtc--gagtag--ca---cc-cag---
ag-g-g-agg-a-agccacac--agag---aaa-agc--agagaaat--cacct-----c
cag-a--gga-----ccccctc---agcgaacag-ggag-g-----c-----ct------
t-cagt-g-c----gat--------aggagtaagaccatagcgat-ggggggagatgcta
ggag-ttagaggagaccga--agcgagga-gg-aaagtaaagagagcaacggggctagcc
gtcaggtgttccgccccccgag-aggggacgagtgaggcttatc--ccgggga-actcgg
c--gaa-tcg-tcccc-acc-tagc---ag-a-g-c-cc----g-gaccccc----ttc-
c-aaa-atga-ccg-ag-ggg-gg-a-g----ct-aggagc----a-t--aga-g-g-a-
---t-ca--tcc-ggg-tccgtg--gg-a----tgc-tc----t---t---c-ccgat-t
-c--c-g--c---cc--aa---c--c-c---c-t-ccc--c--ca---g--cggg--tc-
g-ccc-a-g-gaatgg--cg-gg-a-ccccactt-c--a-g-c--g-gagt-ccg-c-g-
ttc-ca---tcctttcttacctgatggcc-ggcatggtcccagcct-cctcgctggcgcc
ggctgggcaacattccga-ggggaccgtccc---ctcg-gtaatggcgaatgggacccag
aaa-tctctctaga-ttccgatg--------gagaatcgag---aga----aaa-ctggc
-tctcccttagccatccg-ag-t-ggacgc-gcg-tcc-tcctt-cggat-
>MN984411|MN984411|Hepatitis
gcccaggtcggaccgcgaggaggt------ggagatgccat-gccgacc-cgaag-agga
aa-gaaggacaggagac-gcgaacctgtgagtggaaaccc-g-ctttattcactggggtc
gaca-actctggg-g--ag-----aaa-agg-gtggatc-ggcag-g-g--a---agagt
-atatcctacgggaatccgtggtttccccttatgtccagcccctccccggtcctggtgaa
gggggactccggaattccttgcatgctggggacgaagccgcccccgggcgctcccctcga
tccaccttcgagggggttcacacctccagt--cggcgggccggctgttcttctttccctt
ct-ctcgtcttcttcggttaacctcttaagttcctcttcttcctccttgctgaggttctt
ccctcccccggcgagctgcttcttcttgttctcgagggccttccttcgtcggtgatcctg
cctctccttgtcggtgaatcctcccctgag-aggcctcttcctaggtccggagtctatct
ccatctg-gtctgt-tcgggccc---tcttcgccgggggagccccctctccgtccttgtc
cttctttccgagaattcctttgatgtttcccagccagggattttcgtcctcaagtttctt
gattttcttctttgtcttccggagatccctctcgagttcctctaacttctttcttccact
cacccactgctcaagaatctcttctc---t---tcca-tc---gcgcttcttcctcgatt
cggatcggctcatc-t--c--ga--caag-a-ggcg-g-cg-gt--cctca-gtgctct-
ta--ctcttt-t-ctg----t---aaagaggagactgctgg--actc--gc---cgccca
a-gttcgag-ca-tg--ggcc-----aa-ctgccgaacgaggaga-acgc----g--t-t
---t-g--g---a-a--g--g-a--tca-g-a--g-gacga-gag--gg-ga--t--g--
agg--tgg-taaag-agca-ttggaa-----c-atc-ga--g---g--g--g-aca-cct
cccaagaggg--caaa--g-ag-aa--g--g-c---aaga---at-cg-g----ac-g-a
gt---t----tcccc-a-tgacgctg-------g--ag--acatc--ct-gga-a-gggg
a---a-a---g-------a--g-gc-a-gg-g---c-g---gaa--gagaa-g-gggg--
gggc--ctccc--ga--tccgagg-----ggccc---aa-c-ca--cca-a-g--tttgg
gga--g--cac-tc-c--ggg-ccg--aagg--gtt--gagtag--ca---cc-cag---
ag-g-g-agg-a-atccacac--ggag--ta-g-aac--agagaaat--cacct-----c
cag-a--gga-----ccccttc---agcgaacag-aaga-g-----c-----ct------
a-gcac-g-g----gat--------aggagtaagaccatagcgat-aggaagagatgcta
ggag-tcgaaggagaccga--agcgagga-gg-aaagtaaagagagcagcggggctagtc
gtcaggtgttccaccccccgag-aggggacgagtgaggcttatc--ccgggga-actcgg
c--gaa-tcg-tcccc-aca-tagc---ag-g-a-c-cc-a--g-gaccccc----ttc-
c-aaa-gtga-ccg-ag-ggg-gg-a-g----ct-aggacc----g-t--ggg-g-g-a-
---c-ca--atg-gga-gccatg--gg-a----tgc-tc----c---t---c-ccgat-t
-c--c-g--t---cc--at---c--c-c---t-c-ccc--c--ct---g--aggg--tc-
g-ccc-a-g-gaatgg--cg-gg-a-cccctctc-t--a---c--a-gggt-ccg-c-g-
ttc-ca---tcctttcttacctgatggcc-ggcatggtcccagcct-cctcgctggcgcc
ggctgggcaacattccga-ggggaccgtccc---ctcg-gtaatggcgaatgggacccag
aga-tctctctaga-ttccgata--------gagaatcgag---aga----aaa-ctggc
-tctcccttagccatccg-aggtaggacgt-ctg-tcc-tcctt-cggat-
>MN984410|MN984410|Hepatitis
gcccaggtcggaccgcgaggaggt------ggagatgccat-gccgacc-cgaag-agga
aa-gaaggacaggagac-gcgaacctgtgagtggaaaccc-g-ctttattcactggggtc
gaca-actctggg-g--ag-----aaa-agg-gaggatc-ggcag-g-g--a---agagt
-aaatcctacgggaatccgtggtttccccttatgtccagcccctccccggtcctggtgaa
gggggactccggaattccttgcatgctggggacgaagccgcccccgggcgctcccctcga
tccaccttcgagggggttcacacctccagt--cggcgggccggctgttcttctttccctt
ct-ctcgtcttcttcggttaacctcttaagttcctcttcttcctccttgctgaggttctt
ccctcccccggcgagctgcttcttcttgttctcgagggccttccttcgtcggtgatcctg
cctctccctgtcggtgaatcctcccctgag-aggcctcttcctaggcccggagtctatct
ccatctg-gtccgt-ccgggccc---tcttcgccgggggagccccctctccatccttatc
cttctttccgagaattcctttgatgtttcccagccagggattgccgtcctcaagtttctt
gattttcttctttaccttccggagttccctttcgagttcctccaacttctttcttccatt
cacccactgctcgagaacctcttctc---t---gccc-tc---gcgctgtttcttcgatt
cggaacggctcatc-t--c--ga--caag-a-ggcg-g-gg-ct--cctca-gttctct-
ta--ctcttt-t-ctg----t---aaagaggagactgctgg--agtc--cc---cgccca
a-gttcgag-ca-tg--ggcc-----at--ctccgaacgaagatc-ccgc----g--g-g
---g-g--g---c-a--g--g-a--tca-g-c--g-cccga-gag--gg-g---t--g--
g-a--tgg-caaag-agca-ttggaa-----c-gtc-ga--a---g--g--a-acc-act
cccaagaagg-aaaaa--g-ag-aa--g--a-c---aaga---at-cg-g----ac-g-g
at--------tcccc-a-tgacgctg-------g--ag--acatc--tt-gga-a-gggg
a---a-a---g-------a--a-gg-a-ag-g---t-g---gaa--aagaa-g-gggc--
gggc--ctccc--ga--tccgagg-----ggccc---aa-c-ta--cca-a-g--tttgg
aga--g--cac-tc-c--ggg-ccc--aagg--gtt--gag-ag--ta---cc-cag---
ag-g-g-agg-a-atccacac--ggag---aaa-agc--agataaat--cacct-----c
cag-a--gga-----ccccttc---agcgaacaa-agag-c-----t-----ct------
g-acac-g-c----g----------aggagtaagagcgtagcgat-agggggagatgcta
ggag-ttagaggagaccga--agcgagga-gg-aaagcaaagaaagcaacggggctagcc
ggtaggtgttccgcctcccgag-aggggacgagtgaggcttatc--ccgggga-actcgg
c--aaa-tcg-tcccc-aca-tagc---ag-c-t-c-cc-a--g-gaccccc----ttc-
c-aaa-atgatccg-ag-ggg-ggtg-g----ct-tagaac----g-c--agg-g-a-a-
---c-ca--gt--gga-gccatg--gg-a----tgc-tc----a---t---c-ccgat-g
-ct-c-gatt---cc--at---t--c-c---c-t-ccc--c--cc---a--aggg--tc-
g-ccc-a-g-gaatgg--cg-gg-a-ccccactc-a--a---ct-g-gggt-ccg-c-g-
ttc-ca---tcctttcttacctgatggcc-ggcatggtcccagcct-cctcgctggcgcc
ggctgggcaacattccga-aggggaccgtcc---ctcg-gtaatggcgaatgggacccac
aaa-tctctctaga-ttcccaga--------gagaatcgag---aga----aaa-ctggc
-tctcccttagccatccg-ag-t-ggacgt--tg-tcc-tcctt-cggat-
>MN984409|MN984409|Hepatitis
gcccaggtcggaccgcgaggaggt------ggagatgccat-gccgacc-cgaag-agga
aa-gaaggacaggagac-gcgaacctgtgagtggaaaccc-g-ctttattcactggggtc
gaca-actctggg-g--ag-----aaa-agg-gtggatc-ggcag-g-g--a---agagt
-aaatcctacgggaatccgtggtttccccttatgtccagcccctccccggtcctggtgaa
gggggactccggaattccttgcatgctggggacgaagccgcccccgggcgctcccctcga
tccaccttcgagggggttcacacctccagt--cggcgggccggctgttcttctttccctt
ct-ctcgtcttcttcggttaacctcttaagttcctcttcttcctccttgctgaggttctt
ccctcccccggcgagctgcttcttcttgttctcgagggccttccttcgtcggtgatcctg
cctctccctgtcggtgaaccctcccctgag-aggcctcttcctaggtccggagtctacct
ccatctg-gtccgt-ccgggccc---ttttcgccgggggagccccctctccatccttatc
cttctttccgagaattcctttgatgtttcctagccagggattttcgtcctcgagtttctt
gatcttcttcttaatcttccggagttccttctcgagttcctccgaccttttccttccatt
tacccactgctcgagaacatcttcct---t---cccc-gt---gcggcttttcttcgatt
cggaccggctcatc-t--c--ga--caag-a-ggcg-g-ca-gt--cctca-gtgctct-
ta--ctcttt-t-ctg----t---aaagaggagactgctgg--actt--gc---cgccca
a-gttcgag-ca-tg--ggcc-----aa--ttccgaacgaagggtcgcgc----g--g--
---c-g--g---a-a--g--g-a--tca-g-c--g-accga-gag--gg-ag--t--a--
g-a--tgg-caaag-ggga-ttggaa-----c-gcc-gg--g---a--a--g-aca-act
cccaagaaga-aaaga--g-ag-ga--g--t-c---aaga---ga-cg-g----ac-g-a
at---c----ccccc-a-aaacgcta-------g--ag--acatc--ct-gga-a-tggg
a---a-a---g-------a--g-ga---ag-g---t-g---gaa--aaaaa-g-aggag-
gggc-cccccc--ga--tccgaaa-----ggccc---ga-c-gc--cca-a-g--tttgg
aga--g--cac-tc-c--gg--ccg--aagg--gtt--gag-aa--ca----c-cag---
ag-g-g-agg-a-agccacgc--agag-----a-agc--ggagaaac--cacct-----c
cag-a--gga-----ccccttc---agcgaacag-agga-c-----c-----ct------
c-tcac-t-c----gat--------aggagtaagaccatagcgat-ggggggagatgcta
ggag-ttagaggagaccga--agcgagga-gg-aaagtaaagaaagcaacggggctagcc
gtcgggtgttcctccccccgag-aggggaagagtgaagcttatc--ccgggga-actcga
c--tta-tcg-tcccc-atc-tagc---gg-g-a-c-cc-a--g-gaccccc----ttc-
a-gaa-aaga-ccg-ag-ggg-gg-a-g----ct-tcgaac----g-g--agg-g-g-a-
---c-ca--gt--gga-tccgtt--gg-aag--cgc-tc----c---c---t-cccgt-t
-c--c-g--t---cc-gaa---c--c-ca--c-c-tcc--c--cc---gc-aggg--tc-
g-ccc-a-g-gaatgg--cg-gg-a-ccccactc-a--a---c--a-gggt-ccg-c-g-
ctc-ca---tcctttcttacctgatggcc-ggcatggtcccagcct-cctcgctggcgcc
ggctgggcaacattccga-ggggaccgtccc---ctcg-gcaatggcgaatgggacccac
aaa-tctctctaga-ttccgata--------gagaatcgag---aga----aaa-ctggc
-actcccttagccatccg-ag-t-ggacgt-gcg-tcc-tcctt-cggat-
>MN984408|MN984408|Hepatitis
gcccaggtcggaccgcgaggaggt------ggagatgccat-gccgacc-cgaag-agga
aa-gaaggacaggagac-gcgaacctgtgagtggaaaccc-g-ctttattcactggggtc
gaca-actctggg-g--ag-----aaa-agg-gaggatc-ggatg-g-g--a---agagt
-atatcctacgggaatccgtggtttccccttatgtccagcccctccccggtcctggtgaa
gggggactccggaattccttgcatgctggggacgaagccgcccccgggcgctcccctcga
tccaccttcgagggggttcacacctccagt--cggcgggccggctgttcttctttccctt
ct-ctcgtcttcttcggttaacctcttaagttcctcttcttcctccttgctgaggttctt
ccctcccccggcgagctgcttcttcttgttctcgagggccttccttcgtcggtgatcctg
cctctccttgtcggtgaatcctcccctgag-aggcctcttcctaggtccggagtctatct
ccatctg-gtctgt-tcgggccc---tcttcgccgggggagccccctctccgtccttgtc
cttctttccgagaattcctttgatgtttcccagccagggattttcgtcctcaagtttctt
gattttcttctttgtcttccggagatccctctcgagttcctctaacttctttcttccact
cacccactgctcaagaatctcttctc---t---tcca-tc---gcgcttcttcctcgatt
cggatcggctcatc-t--c--ga--caag-a-ggcg-g-cg-gt--cctca-gtgctct-
ta--ctcttt-t-ctg----t---aaagaggagactgctgg--actc--gc---cgccca
a-gttcgag-ca-tg--ggcc-----aa-ctgccgaacgaggaga-acgc----g--t-t
---t-g--g---a-a--g--g-a--tca-g-a--g-gacga-gag--gg-ga--t--g--
agg--tgg-taaag-agca-ttggaa-----c-atc-ga--g---g--g--g-aca-cct
cccaagaggg--caaa--g-ag-aa--g--g-c---aaga---at-cg-g----ac-g-a
gt---t----tcccc-a-tgacgctg-------g--ag--acatc--ct-gga-a-gggg
a---a-a---g-------a--g-gc-a-gg-g---c-g---gaa--gagaa-g-gggg--
gggc--ctccc--ga--tccgagg-----ggccc---aa-c-ca--cca-a-g--tttgg
gga--g--cac-tc-c--ggg-ccg--aagg--gtt--gagtag--ca---cc-cag---
ag-g-g-agg-a-atccacac--ggag--ta-g-aac--agagaaat--cacct-----c
cag-a--gga-----ccccttc---agcgaacag-aaga-g-----c-----ct------
a-gcac-g-g----gat--------aggagtaagaccatagcgat-aggaagagatgcta
ggag-tcgaagcagaccga--agcgagga-gg-aaagtaaagagagcagcggggctagtc
gtcaggtgttccaccccccgag-aggggacgagtgaggcttatc--ccgggga-actcgg
c--gaa-tcg-tcccc-aca-tagc---ag-g-a-c-cc-a--g-gaccccc----ttc-
c-aaa-gtga-ccg-ag-ggg-gg-a-g----ct-aggacc----g-t--ggg-g-g-a-
---c-ca--atg-gga-gccatg--gg-a----tgc-tc----c---t---c-ccgat-t
-c--c-g--t---cc--at---c--c-c---t-c-ccc--c--ct---g--aggg--tc-
g-ccc-a-g-gaatgg--cg-gg-a-cccctctc-t--a---c--a-gggt-ccg-c-g-
ttc-ca---tcctttcttacctgatggcc-ggcatggtcccagcct-cctcgctggcgcc
ggctgggcaacattccga-ggggaccgtccc---ctcg-gtaatggcgaatgggacccag
aga-tctctctaga-ttccgata--------gagaatcgag---aga----aaa-ctggc
-tctcccttagccatccg-aggtaggacgt-ctg-tcc-tcctt-cggat-
>MN984407|MN984407|Hepatitis
gcccaggtcggaccgcgaggaggt------ggagatgccat-gccgacc-cgaag-agga
aa-gaaggacaggagac-gcgaacctgtgagtggaaaccc-g-ctttattcactggggtc
gaca-actctggg-g--ag-----aaa-agg-gtggatc-ggcag-g-g--a---agagt
-aaatcctatgggaatccgtggtttccccttatgtccagcccctccccggtcctggtgaa
gggggactccggaattccttgcatgctggggacgaagccgcccccgggcgctcccctcga
tccaccttcgagggggttcacacctccagt--cggcgggccggctgttcttctttccctt
ct-ctcgtcttcttcggttaacctcttaagttcctcttcttcctccttgctgaggttctt
ccctcccccggcgagctgcttcttcttgttctcgagggccttccttcgtcggtgatcctg
cctctccctgtcggtgaatcctcccctgag-aggcctcttcctaggtccggagtctatct
ccatctg-gtccgt-tcgggccc---tcttcgccgggggagccccctctccatccttatc
cttctttccgagaattcctttgatgtttcccagccaggggtgatcgtcctcgagtttctt
gattttcttcttctccttccggaggtctctttcgagatcttctaacctttttcttccatt
cacccacttctcgaggacctcttctc---t---tccc-tc---gcgcttcttcttctgct
cggcgcggctcatc-t--c--ga--caag-a-ggcg-g-cg-at--cctca-gtactct-
ta--ctcttt-t-ctg----t---aaagaggagactgctgg--atcc--gc---cgccca
a-gttcgag-ca-tg--agcc-----aa--gtccgagcgaagaga-acgc----g--t-t
---g-g--g---a-a--a--g-a--tca-g-t--g-accga-gag--gg-g---t--c--
a-a--tgg-taaag-aggc-gaagta-----t-ccc-gg--a---g--a--g-atactct
cctaagaggg--ggaa--g-ag-aa--t--c-c---aaga---ga-cg-g----ac-g-a
gc---t----cccct-a-cgacgctg-------g--aa--catcc--ct-gga-a-gggg
a---a-a---g-------a--g-ga---ag-g---t-g---gaa--aagaa-g-gggc--
gggc--ctccc--ga--tccgagg-----ggccc---aa-c-tg--cca-a-g--tttgg
aga--g--cac-tc-c--gga-ccg--aagg--gtt--gagtaa--ct---cc-cag---
ag-g-g-agg-a-atccactc--ggag--ta-g-aac--agagaaat--cacct-----c
cag-a--gga-----ccccttc---agcgaacag-aaga-g-----c-----ct------
c-acac-g-g----gat--------aggagtaagaccatagcgat-ggggggagatgcta
ggag-taaggggagaccga--agcgagga-gg-aaagcaaagatagcaacggggctagcc
gtcaggtgttccaccccccgag-aggggacgagtgaggcttatc--ccgggga-actcgg
c--gaa-tcg-tcccc-aca-tagc---aa-g-a-g-cc-c--g-gggcccc----ttc-
a-aaa-gtga-ccg-ag-ggg-gg-t-g----ct-aggaac----a-t--agg-g-a-g-
---c-ca--ct--gga-gccatg--gg-a----tgc-tc----c---t---c-ccgat-t
-c--c-g--t---cc--at---c--c-c---t-t-ccc--c--ca---g--gggg--tc-
g-ccc-a-g-gaatgg--cg-gg-a-cctcactc-g--a-g-c--g-gggt-ccc-c-g-
ttc-ca---tcctttcttacctgatggcc-ggcatggtcccagcct-ccccgctggcgcc
ggctgggcaacattccga-ggggaccgtccc---ctcg-gtaatggcgaatgggacccag
agc-tctctctaga-ttccgata--------gagaatcgag---aga----aaa-ctggc
-tctcccttagccatcca-ag-t-ggacgc--tg-tcc-tcctt-cggat-
>MK234594|MK234594|Hepatitis
gcccaggtcggaccgcgaggaggt------ggagatgccat-gccgacc-cgaag-agga
aa-gaagaactcg-gac-gcgaacc-gtgagtggaaccct-gatcc--tttattggggag
taca--ctcgaggag--tg-----gaa--ggcgttgttg-ggggg-g-a--g---atggg
-cttacctacgggaatccctgatttcccctgatgtccagtccctcccccgtccgagcaaa
gggagactccggaactccctccatctgagggacgaagccgccaccgggcgctcccctcgg
acctcctccggaggggttcacatccccagc--ctgcgggccggctactcttcttttcctt
tc-ctcgtcttcaacggtcaaccttccgagttcctcttcctcctccctgctgaggctctt
tcctcccgcggagagctgctttctcttgttctcgagggccttccttctgcggtgatcctc
cctctccttgtcggtgaacccgctcccgtg-aggcctcttcccagtcccggagtcgacct
ccatctg-atccgt-ccggggcc---tcttcgccgggggagccccctccccgtcct---t
cccttttctgatgattccgaggatgttccccagccagggataatcatcctcgagtctctt
gatggtcttcctggccttccggagatctctctcgagctcctccgcctttcttcttgttga
gatccatttctcgaggatctcctcccttgt---tccc-ct---tcgactcctcttcgtct
cggtttggctcatc-c-tc--gg--gacg-a-ggcg-a-gg-gt--cctca-gttctctc
ta--ttcttt-c-cct----tt-gaaagaggagactgctgg--acca--aa---cgcccg
a-g-ccggg--a-tg--ggcc-----gc-atgccgggcgagaggg-gcga----a--g-t
--cg-g--g---g-a--a--g-g--gga-g-a--t-cccga-aga--gg-a---t--c--
acc--aac-taaag-agtg-gaggaa---atc--tc-gg--a---g--a--g-tt--tcc
cccaagaaga--accg--g-gacg---c--t-c---tcaa---ga-gg-g----ag-g-a
ga---t----ctccc-g--aacgctg-------g--ag--actcc--cc-gga-a-tctc
actta-a---g-------a--a-ga---ag-gcaac-g---g----agaaa-g-gagc--
gggc--ctccc--ga--ttcgagt-----ggtcca-cgg-cgca--tca-a-g--tttgg
ag-------tcatc-c--gg--ccg--aagg--gtt--gag-at--ga---cc-cac---
ggtc-g-ggt-g-atccacca--ggag---g-gtgga--ggagagac--cactt-----c
cag-a--gga-----ccccctc---agcgaacag-agga-g-----c-atc-ct------
c--ccc-t-g----g----------agagagaagaccatagcgat-gggggg-gatgcta
ggag-tgggaggcgaccga--agcgagaa-gg-aaagtaaagaaagcaacggggctagca
gacggatgttccgccccccg-g-cggggccgagtgaggcttatc--ccgggga---tcgg
c--gaa-tcg-tcccg-gga-t-gg---gg---a-c-tc-c--gagagcccc----ttt-
c-gaa-gtga-cgg-gg-ggg-gg-tca----ct-aggaac----a-c--ggg-g-a-t-
---c-ca--gt--gga-tccgtg--gg-a----cta-cc----c---t---c-tccac-c
-c--t-c--c---ca--acacact-c-c---t-t-cccc-c--ctgc-g--gggc--tc-
c-ccc-ata-agatgg--ca-gg-a-acccactc----a-t-t--g-gggt-ccg-ctg-
ttc-ca---ttctttcttaccttgtggcc-ggcatggtcccagcct-ccccgctggcgcc
ggctgggcaacattccga-ggggaccgtcc----ctcg-gtaatggcgaatgggacccag
aac-tctctctaga-ttcccagt--------gagaatcgag---aga----aaa-ctggc
-tctccctttgccatccg-ag-taggacgt-tcg-tcc-tccta-cggat-
>MK234593|MK234593|Hepatitis
gcccaggtcggaccgcggggaggt------ggagatgccat-gccgacc-cgaag-agga
aa-gaagaacccg-gac-gcgaacc-gtgagtggaaccct-g-ttc--tttattgagggg
taca--ctcgaggag--tg-----gaa--ggcgttgttg-ggggg-g-a--g---atggg
-tgtacctacgggaatccctggttccctctgatgtccagtccctcccccgtccgagtgaa
gggggactccggaactccctccatcagagggacgaagccgccaccgggcgctcccctcgg
acctcctccggaggggttcacatccccaac--ccgcgggccggctactcttcttttcctt
tg-ctcgtcttcaacggtcaacctctcgagttcctcttcttcctccctgctgaggttctt
tcctcccgaggagagttgcttcttcttgttctcgagggccttccttctgcggtgatcctc
cctctccttgtcggtgaacccgctcttgtg-aggcctcttcccagtcccggagtcgacct
ccatccg-atccgt-ccggggct---tcttcgccgggggagccccctccccgtcct---t
cccttttctgattattccgatgatgttccccagccagggattttcatcctcgagtttctt
gatggtcttcctggccttccggaggtctttctcgagctcctccgcctttcttcttgttgt
gatccatttctcgaggatctcctcccttgt---tccc-ct---tcgacctctcctcgact
cggattggctcatc-c--ccagg--t-cg-a-ggcg-a-gg-gt--cctca-gttctctc
tg--ttcttt-c-ctt----ct-gaaagaggagactgctgg--acca--aa---cgcccg
a-g-ccggg--a-tg--ggcc-----gc--agccgggcgaggggg-gcga----a--g-t
---g-g--g---g-a--a--g-g--gga-g-a--t-cccga-gga--gg-a---t--c--
tcc--aac-taaag-agtg-gaggaa---atc--tc-gg--a---a--a--g-ct--tct
cccaagaaga--actg--g-gacg---c--t-c---tcaa---ga-ag-g----ag-g-a
ga---t----ttccc-g--aacgctg-------g--ag--actcc---c-gga-a-tttc
actca-a---g-------a--a-ga---ag-gtaac-g---g----agaaa-g-gagc--
gggc--ctccc--ga--tccgagt-----agtccg-cgg-cgca--tcg-a-g--tttgg
ag-------tcatc-c--gg--acg--aagg--gtt--gag-at--ga---cc-cac---
agtc-g-ggt-g-atccacca--ggag---g-gtgga--ggagggtt--cacct-----c
cag-a--gga-----ccccctc---agcgaacgg-aaga-g-----t-ctc-ct------
c--ctt-c-g----g----------agaga-aagaccatagcgat-ggggggagatgcta
ggag-tgggaggcgaccga--agcgaggg-gg-aaagtaaagaaagcaacggggctagcg
ggtggatgttccgccccccg-g-cggggccgagtgaggcttatc--ccgggga---tcgg
c--gaa-tcg-tcccg-gga-t-gg---gg---a-c-tc-c--gagagcccc----ttc-
c-gaa-gcga-cgg-gg-ggg-gg-tca----ct-aggaac----a-c--ggg-g-g-a-
---c-cc--gt--ggg-tccgtg--gg-a----tta-cc----c---t---c-tccac-c
-c--t-c--c---ca--acacact-c-c---t-t-cccc-c--ctgc-g--gggc--cc-
c-ccc-ata-agatgg--ca-gg-a-acccactc----a-t-t--g-gggt-ccg-ctg-
ttc-ca---ttctttcttaccttgtggcc-ggcatggtcccagcct-cctcgctggcgcc
ggctgggcaacattccga-ggggaccgtcc----ctcg-gtaatggcgaatgggacccag
aac-tctctctaga-ttcccaga--------gagaatcgag---aga----aaa-ctggc
-tctcccttagccatccg-ag-c-ggacgt-tcg-tcc-tccta-cggat-
>MK234592|MK234592|Hepatitis
gcccaggtcggaccgcggggaggt------ggagatgccat-gccgacc-cgaag-agga
aa-gaagaacccg-gac-gcgaacc-gtgagtggaaccct-g-ttc--tttattgagggg
taca--ctcgaggag--tg-----gaa--ggcgttgttg-ggggg-g-a--g---atggg
-tgtacctacgggaatccctggttccctctgatgtccagtccctcccccgtccgagtgaa
gggggactccggaactccctccatcagagggacgaagccgccaccgggcgctcccctcgg
acctcctccggaggggttcacatccccaac--ccgcgggccggctactcttcttttcctt
tg-ctcgtcttcaacggtcaacctctcgagttcctcttcttcctccctgctgaggttctt
tcctcccgaggagagttgcttcttcttgttctcgagggccttccttctgcggtgatcctc
cctctccttgtcggtgaacccgctcttgtg-aggcctcttcccagtcccggagtcgacct
ccatccg-atccgt-ccggggct---tcttcgccgggggagccccctccccgtcct---t
cccttttctgattattccgatgatgttccccagccagggattttcttcctcgagtttctt
gatggtcttcctagccttccggaggtctttctcgagctcctccgcctttcttcttgttgt
gatccatttctcgaggatctcctcccttgt---tccc-ct---tcgacctctcctcgact
cggattggctcatc-c-tc--gg--aacg-a-ggcg-a-gg-gt--cctca-gttctctc
ta--ttcttt-c-ctt----ct-gaaagaggagactgctgg--acca--aa---cgcccg
a-g-ccggg--a-tg--ggcc-----gc--aaccgggcgaggggg-gcga----a--g-c
---g-g--g---g-a--a--g-g--gga-g-a--t-cccga-ggg--gg-a---t--c--
tcc--aac-taaag-agtg-gaggaa---atc--tc-gg--a---a--a--g-ct--tct
cccaagaaga--accg--g-gacg---c--t-c---tcaa---ga-ag-g----ag-g-a
ga---t----ttccc-g--aacgctg-------g--ag--actcc---c-gga-a-tctc
attca-a---g-------a--a-ga---ag-gtaac-g---g----agaaa-g-gagc--
gggc--ctccc--ga--tccgagt-----agtccg-cgg-cgca--tcg-a-g--tttgg
ag-------tcatc-c--gg--acg--aagg--gtt--gag-at--ga---cc-cac---
agtc-g-ggt-g-atccacca--ggag---g-gtgga--ggaggact--cacct-----c
cag-a--gga-----ccccctc---agcgaacgg-aaga-g-----c-ttc-ct------
c--ctt-c-g----g----------agaga-aagaccatagcgat-ggggggagatgcta
ggag-tgggaggcgaccga--agcgaggg-gg-aaagtaaagaaagcaacggggctagcg
ggtggatgttccgccccccg-g-cggggccgagtgaggcttatc--ccgggga---tcgg
c--gaa-tcg-tcccg-gga-t-gg---gg---a-c-tc-c--gagagcccc----ttc-
c-gaa-gcga-cgg-gg-ggg-gg-tca----ct-aggaac----a-c--ggg-g-g-a-
---c-cc--gt--ggg-tccgtg--gg-a----tta-cc----c---t---c-tccac-c
-c--t-c--c---ca--acacact-c-c---t-t-cccc-c--ctgc-g--gggc--cc-
c-ccc-ata-agatgg--ca-gg-a-acccactc----a-t-t--g-gggt-ccg-ctg-
ttc-ca---ttctttcttaccttgtggcc-ggcatggtcccagcct-cctcgctggcgcc
ggctgggcaacattccga-ggggaccgtcc----ctcg-gtaatggcgaatgggacccag
aac-tctctctaga-ttcccaga--------gagaatcgag---aga----aaa-ctggc
-tctcccttagccatccg-ag-c-ggacgt-tcg-tcc-tccta-cggat-
>MK234591|MK234591|Hepatitis
gcccaggtcggaccgcggggaggt------ggagatgccat-gccgacc-cgaag-agga
aa-gaagaacccg-gac-gcgaacc-gtgagtggaaccct-g-ttc--tttattgagggg
taca--ctcgaggag--tg-----gaa--ggcgttgttg-ggggg-g-a--g---atggg
-tgtacctacgggaatccctggttccctctgatgtccagtccctcccccgtccgagtgaa
gggggactccggaactccctccatcagagggacgaagccgccaccgggcgctcccctcgg
acctcctccggaggggttcacatccccaac--ccgcgggccggctactcttcttttcctt
tg-ctcgtcttcaacggtcaacctctcgagttcctcttcttcctccctgctgaggttctt
tcctcccgaggagagttgcttcttcttgttctcgagggccttccttctgcggtgatcctc
cctctccttgtcggtgaacccgctcttgtg-aggcctcttcccagtcccggagtcgacct
ccatccg-atccgt-ccggggct---tcttcgccgggggagccccctccccgtcct---t
cccttttctgattattccgatgatgttccccagccagggattttcatcctcgagtttctt
gatggtcttcctggccttccggaggtctttctcgagctcctccgcctttcttcttgttgt
gatccacctctcgagggtctcctcccttgt---tccc-ct---tcgactcctcctcgact
cggattggctcatc-c-tc--gg--aacg-a-ggcg-a-gg-gt--cctca-gttctctc
ta--ttcttt-c-ctt----ct-gaaagaggagactgctgg--acca--aa---cgcccg
a-g-ccggg--a-tg--ggcc-----gc--aaccgggcgaggagg-gcga----a--g-c
---g-g--g---g-a--a--g-g--gga-g-a--t-cccga-ggg--gg-a---t--c--
tcc--aac-taaag-agtg-gaggaa---atc--tc-gg--a---a--a--g-ct--tct
cccaagaaga--accg--g-gacg---c--t-c---tcaa---ga-ag-g----ag-g-a
ga---t----ttccc-g--aacgctg-------g--ag--actcc---c-gga-a-tttc
attca-a---g-------a--a-ga---ag-gtaac-g---g----agaaa-g-gagc--
gggc--ctccc--ga--tccgagt-----ggtccg-cgg-cgca--tcg-a-g--tttgg
ag-------tcatc-c--gg--acg--aagg--gtt--gag-at--ga---cc-cac---
agtc-g-ggt-g-atccacca--ggag---g-gtgga--ggagggtt--cacct-----c
cag-a--gga-----ccccctc---agcgaacgg-aaga-g-----t-ctc-ct------
c--ctt-c-g----g----------agaga-aagaccatagcgat-ggggggagatgcta
ggag-tgggaggcgaccga--agcgaggg-gg-aaagtaaagaaagcaacggggctagcg
ggtggatgttccgccccccg-g-cggggccgagtgaggcttatc--ccgggga---tcgg
c--gaa-tcg-tcccg-gga-t-gg---gg---a-c-tc-c--gagagcccc----ttc-
c-gaa-gcga-cgg-gg-ggg-gg-tca----ct-aggaac----a-c--ggg-g-g-a-
---c-cc--gt--ggg-tccgtg--gg-a----tta-cc----c---t---c-tccac-c
-c--t-c--c---ca--acacact-c-c---t-t-cccc-c--ctgc-g--gggc--cc-
c-ccc-ata-agatgg--ca-gg-a-acccactc----a-t-t--g-gggt-ccg-ctg-
ttc-ca---ttctttcttaccttgtggcc-ggcatggtcccagcct-cctcgctggcgcc
ggctgggcaacattccga-ggggaccgtcc----ctcg-gtaatggcgaatgggacccag
aac-tctctctaga-ttcccaga--------gagaatcgag---aga----aaa-ctggc
-tctcccttagccatccg-ag-c-ggacgt-tcg-tcc-tccta-cggat-
>MG557659|MG557659|Hepatitis
gcccaggtcggaccgcggggaggt------ggagatgccat-gccgacc-cgaag-agga
aa-gaagaactcg-gac-gcgaacc-gtgagtggaaccct-g-ttc--tttattgggggg
taca--ctcgaggag--tg-----gaa--ggcgttgttg-ggggg-g-a--g---atggg
-cgcacccacgggaatccctggtctcccctgatgtccagtccctcccccgttcgagcgaa
gggagactccggaactccttccatccgagggacgaagccgccaccgggcgctcccctcgg
acctcctccggggaggttcacacccccaac--tcgcgggccggctactcttcttttcctt
tc-ctcgtcttcaacggtcaacctcctgagttcctcttcttcctccctgctgaggctctt
tcctcccgaggagagttgcttcttcttgttctcgagggccttccttcttcggtgatcccg
tctctccttgtcggtgaacccgctcctgtg-aggcctcttcccagtcccggagtcgacct
ccatctg-atccgt-ccgggacc---tcttcgccgggggagccccctccccgtcct---t
cccttttctgattattccgacgatgttccccagccagggattttcgtcctcgagtttctt
gatgatcttcctggccttccggaggtctttctcgagctcttccgccttctttcttgttgt
gatccacttctcgaggatctcctcccttgt---tccc-ct---tcgactcctcttcgtct
cggattggctcatc-c--ccagg--t-cg-a-ggcg-a-gg-gt--cctca-gttctct-
ta--ctcttt-t-ctt-------gaaagaggagactgctgg--acca--aa---cgcccg
a-g-ccggg--a-tg--ggcc-----gc--aaccgggcgagaggg-gcga----a--g-t
---g-g--g---g-a--a--g-g--gga-g-a--t-cccga-ggg--gg-a---t--c--
tcc--aac-taaag-agtg-gaggaa---atc--tc-gg--a---a--a--g-ct--tct
cccaagaaga--actg--g-gatg---c--t-c---tcaa---ga-at-g----ag-g-a
ct---t----ttccc-g--aaagctg-------g--ag--actcc---c-gga-a-tttc
attta-a---g-------a--a-ga---ag-gtaac-g---g----agaaa-g-gagc--
gggc--ctccc--ga--tccgagt-----ggtccg-cgg-cgta--tca-a-g--tttgg
ag-------tcatc-c--gg--acg--aagg--gtt--gag-at--ga---cc-cac---
ggac-g-ggt-g-atccacca--ggag---g-gtgga--ggagggtt--cacct-----c
cag-a--gga-----ccccttc---agcgaacgg-aaga-g-----c-ttc-ct------
c--ttt-c-g----g----------agaga-aagaccatagcgat-ggggggagatgcta
ggag-taggcggcgaccga--agcgaggg-gg-aaagcaaagaaagcaacggggctagcg
agtggatgttccaccccccg-g-cggggccgagtgaggcttatc--ccgggga---tcgg
c--gaa-ccg-tcccg-gga-t-gg---gg---a-c-tc-c--gagggcccc----ttc-
c-gaa-gcaa-cgg-gg-ggg-gg-tca----ct-aggaac----a-c--ggg-g-a-a-
---c-ca--gt--gga-tccgtg--gg-a----cta-cc----c---t---c-tccac-c
-c--t-c--c---ca--acacact-c-c---t-t-cccc-c--ctgc-g--gggc--cc-
c-ccc-ata-agatgg--ca-gg-a-acccactc----a-t-t--g-gggt-ccg-ctg-
ttc-ca---ttctttcttaccttgtggcc-ggcatggtcccagcct-cctcgctggcgcc
ggctgggcaacattccga-ggggaccgtcc----ctcg-gtaatggcaaatgggacccag
aac-tctctctaga-ttcccaga--------gagaatcgag---aga----aaa-ctggc
-tctcccttagccatccg-ag-t-ggacgc-tcg-tcc-tccta-cggat-
>MG557658|MG557658|Hepatitis
gcccaggtcggaccgcggggaggt------ggagatgccat-gccgacc-cgaag-agga
aa-gaagaactcg-gac-gcgaacc-gtgagtggaaccct-g-ttc--tttattgagggg
taca--ctcgaggag--tg-----gaa--ggcgttgttg-ggggg-g-a--g---atggg
-tgtacccacgggaatccccggtctcctctgatgtccagtccctcccccgtccgagtgaa
gggggactccggaacaccctccattcgagggacgaagccgccaccgggcgctcccctcgg
atctcctccggagaggttcacatccccaac--ccgcgggccggctactcttcttttcctt
tc-ctcgtcttcaacggtcaacctcccgagttcctcttcttcctccctgctgaggctctt
tcctcccgaggagagctgcttcttcttgttctcgagggccttccttctgcggtgatcctc
cctctccttgtcggtgaacccgctcctgtg-aggcctcttcccagtcccggagtcgacct
ccatctg-atccgt-ccggggcc---tcttcgccgggggagccccctccccgtcct---t
cccttttctgattattccgaggatgttccccagccagggattttcatcctcgagtctctt
gatggtcttcctggccttccggaggtctttctcgagctcctccgcctttcttcttgttgt
gatccatttctcgaggatgtcctccctggc---ccct-ct---tcggctcttcttcgact
cggattggctcatc-c--ccagg--t-cg-a-ggcg-a-gg-gt--cctca-gttctctc
ta--ttcttt-c-cca----tttgaaagaggagactgctgg--acca--aa---cgcccg
a-g-ccggg--a-tg--ggcc-----gc--aaccgggcgaaggg--gcga----a--g-c
---g-g--g---g-a--g--g-g--gga-g-a--t-cccga-gga--gg-a---t--c--
ctc--aac-taaag-agtg-gaggaa---atc--tc-gg--a---a--a--g-ct--ccc
cccaagaaga--actg--g-gata---c--t-c---tcaa---ga-gg-g----ag-g-a
ga---t----ctccc-g--aaagctg-------g--ag--actcc---c-gga-a-tttc
attca-a---g-------a--a-ga---ag-gtaac-g---g----agaaa-g-gagc--
gggc--ctccc--ga--tccgagt-----ggtccg-cgg-cgta--tcg-a-g--tttgg
ag-------tcatc-c--gg--acg--aagg--gtt--gag-at--ga---cc-cac---
ggtc-g-ggt-g-atccacca--ggag---g-gtgga--ggagggtt--cacct-----c
cag-a--gga-----ccccttc---agcgaacgg-aaga-g-----c-ttc-ct------
c--ctt-c-g----g----------agaga-aagaccatagcgat-ggggggagatgcta
ggag-tgggcggcgaccga--agcgaggg-gg-aaagcaaagaaagcaacggggctagcg
agtggatgttccaccccccg-g-cggggccgagtgaggcttatc--ccgggga---tcgg
c--gaa-tcg-tcccg-gga-t-gg---gg---a-c-tc-c---agggcccc----ttc-
c-gaa-gtga-cgg--g-ggg-gg-tca----ct-gagaac----a-c--ggg-g-g-g-
-acc-cg--gt--gga-tccgtg--gg-a----ttg-cc----c---t---c-tccac-c
-c--t-c--c---ta--acacact-c-c---t-t-cccc-c--ctgc-g--gggc--cc-
c-ccc-ata-agatgg--ca-gg-a-acccactc----a-t-t--g-gggt-ccg-ctg-
ttc-ca---ttctttcttaccttgtggcc-ggcatggtcccagcct-cctcgctggcgcc
ggctgggcaacattccga-ggggaccgtcc----ctcg-gtaatggcgaatgggacccag
acc-tctctctaga-ttcccaga--------gagaatcgag---aga----aaa-ctggc
-tctcccttagccatccg-ag-t-ggacgc-tcg-tcc-tccta-cggat-
>NC_001653|NC_001653|Hepatitis
gcccaggtcggaccgcgaggaggt------ggagatgccat-gccgacc-cgaag-agga
aa-gaaggacgcgagac-gcaaacctgcgagtggaaaccc-g-ctttattcactggggtc
gaca-actctggg-g--aga----gga--gggagggtcg-gctgg-g-aa-g---a-gta
-tat-cctatgggaatccctggcttccccttatgtccagtccctccccggtccgagtaaa
gggggactccgggactccttgcatgctggggacgaagccgcccccgggcgctcccctcgt
tccaccttcgagggggttcacacccccaac--ctgcgggccggctattcttctttccctt
ct-ctcgtcttcctcggtcaacctcctaagttcctcttcctcctccttgctgaggttctt
tccccccgccgatagctgctttctcttgttctcgagggccttccttcgtcggtgatcctg
cctctccttgtcggtgaatcctcccctgga-aggcctcttcctaggtccggagtctactt
ccatctg-gtccgt-tcgggccc---tcttcgccgggggagccccctctccatccttatc
tttctttccgagaattcctttgatgtttcccagccagggatgttcatcctcaagtttctt
gattttcttcttaaccttccggaggtctctctcgagttcctctaacttctttcttccgct
cacccactgctcgagaacctcttctc---t---cccc-cc---gcggtttttccttcctt
cgggccggctcatc-t--tc-ga--ctag-a-ggcg-a-cg-gt--cctca-gtactct-
ta--ctcttt-t-ctg----t---aaagaggagactgctgg--ccct--gt---cgccca
a-gttcgag--a-tg--agccaa---g---ttccgaacaaggat--tcgc----g--g--
---g-ga-g---g-at-a--g-a--tca-g-c--g-cccga-gag--gg-g---t--g--
a-gt-cgg-taaag-agca-ttggaa-----c-gtc-gg--a---g--at-a-ca--act
cccaagaagg--aaaa--aaga-g---a--a-a---gcaa---ga-ag-c----gg-a-t
gaat-t----tccccat--aacgcca-----gtg--aa--actct---a-gga-a-gggg
a---a-a---g-------ag-g-ga---ag-g---t-g---gaa-gagaag-g-aggc--
gggc--ctccc--ga--tccgagg-----ggccc---gg-cg-g--cca-a-g--tttgg
agg--a--cac-tc-c--ggc-ccg--aagg--gtt--gag-ag--tac--cc-cag---
ag-g-g-agg-a-agccacac--ggag--ta-g-aac--agagaaat--cacct-----c
cag-a--gga-----ccccttc---agcgaacag-agag-c-----g---c-at------
c--gcg-a-g----a----------gggag-tagaccatagcgat-aggaggggatgcta
ggag-ttgggggagaccga--agcgagga-gg-aaagcaaagagagcagcggggctagca
ggtgggtgttccgccccccgag-aggggacgagtgaggcttatc--ccgggga-actcga
c--tta-tcg-tcccc-aca-tagc---ag---a-c-tc-c--cggaccccc----ttt-
c-aaa-gtga-ccg-ag-ggg-gg-tga----ct-ttgaac----a-t--tgg-g-g-a-
---c-ca--gt--gga-gccatg--gg-a----tgc-tc----c---t---c-ccgat-t
-c--c-g--c---c----caagct-c-c---t-t-cccc-c--c--a-a--gggt---c-
g-ccc-a-g-gaatgg--cg-gg-a-ccccactc----t-g-c--a-gggt-ccg-c-g-
ttc-ca---tcctttcttacctgatggcc-ggcatggtcccagcct-cctcgctggcgcc
ggctgggcaacattccga-ggggaccgtccc---ctcg-gtaatggcgaatgggacccac
aaa-tctctctagc-ttcccaga--------gagaagcgag---aga----aaa-gtggc
-tctcccttagccatccg-ag-t-ggacgt-gcg-tcc-tcctt-cggat-
>MG711778|MG711778|Hepatitis
gcccaggtcggaccgcgaggaggt------ggagatgccat-gccgacc-cgaag-agga
aa-gaaggacgcgagac-gcaaacctgtgagtggaaaccc-g-ctttattcactggggac
gaca-gctctggg-g--aga----gaa--gggaggatcg-gatgg-g-aa-g---a-gta
-tat-cctacgggaatccgcggtctccccttatgtccagtccctccccggtccgaacgaa
gggggactccgggacaccctgcatgctggggacgaagccgcccccgggcgctcccctcga
tgctccctcgagggggttcacacccccaac--tggcgggccggctactcttcttttcctt
tc-ctcgtcttccccggtcaacctctgaagttcctcttcttcttccttgctgaggctctt
ccctcccctggagagctgcttcctcttgttctcgagggccttccttcttcggtgatcctg
----tcc-----------------cctgag-aggtccctttccgggtccggagtctacct
ccatccg-gtccgt-tcgggccc---tcttcgccgggggggccccttctccgtccttatc
cttctttccgattattcctttgacatttcccagccagggattgtcttcctcgagcttctt
gaccttcttcttggccttccggagttccttctcgagttctcctatctttcctcttgtgat
cacccactgctcgaggatgtcctccc---g---tcct-cc---tcgcttctccttcttgt
cggaccggctcatc-t--c--gg--cgag-a-ggcg-agcg-gt--cctca-gtgctct-
ta--ctcttt-t-ctg----t---aaagaggagactgctgg--actc--gt---cgcccc
a-gtccgag--g-tg--agcctt---g---tgccgaccgaagggt-gcga---t---g--
---g-g--g---g-a--g--g-g--gga-t-c--t-tccga-gag--gg-g---t--t--
gct--cac-taaag-agag-ggagat----tc--tctga--g---gaag--a-tt--tct
cccaagaagt--tcca--a-ga-g---a--atc---tcaa---ga-ac-g----ag-g-a
gag-------tccccaa--gacgctg-----a-g--ga--ggtct---a-gga-a-tggg
a---a-a---g-------a--g-ga---ag-g---c-g---gaa--aaagt-g-gag---
cggc--ctccc--ga--tccgaat-----ggccc---ga-c-tg--ccg-a-a--tttgg
aga--g--cac-tc-c--ggg-ccg--tacg--gtc--ggg-aa--ccc--tc-cag---
ag-g-g-aag-a-agccactc--ggag--ta-g-aac--agagaaat--cacct-----c
cag-a--gga-----ccccttc---agcgaacgg-aggg-c-----t---c-tct--c-a
c--acg---g--c-a----------ggagt-aagaccatagcg-t-aggaagagatgcta
ggag-ttaggggagaccgg--agcgagga-ga-aaagcaaagaaagcaacggggctagcc
agtgggtgttccgcctcccgag--aggcacgagtgaggcttatc--ccgggga-actcgg
c--gaa-tcg-tcccc-aca-tagc---gg---a-g-cc-c--cggaccccc----ttc-
a-aaa-gtga-ccg-gg-ggg-gg-tc-----ct-tggagc----a-t--ggg-g-gaa-
---c-cg--tc--ggg-tccgtg--gg-a----tgc-tc----c---t---c-ccgat-t
-c--c-g--t---c----ca-----t-c---c-c-cccc-c--ccga-g--aggt---c-
c-ccc-a-g-gaatgg--cg-gg-a-ccccactc----g-g-c--a-gggt-ccg-c-g-
tac-ca---tcctttcttacctgatggcc-ggcatggtcccagcct-cctcgctggcgcc
ggctgggcaacattccga-ggggaccgtctc---ctcg-gtaatggcgaatgggacccag
aac-tctcttc-ga-ttccaagt--------gagaatcgag---aga----aaa-ctggc
-tctcccttagccatccg-ag-t-ggacgt--tg-tcc-tcctt-cggat-
>MG711777|MG711777|Hepatitis
gcccaggtcggaccgcggggaggt------ggagatgccat-gccgacc-cgaag-agga
aa-gaaggactcg-gac-gcgaactcgtgagtggacacct---cgttctttattggggag
taca--ctcgaggag--tg-----gaa--ggcggggagg-gcggg-g-ag-g---a-gtg
ttac-tctacgggaactgctgggtgcccctgacgtccagaccgtctcccgtccgggagaa
tggagactcgggaacgtgtagcatggtggggacgaagccccctccgggcgctcccctcgg
acttccgccgggtgggttcacatccccaac--ccgcgggccggctactcttcttttcctt
at-ctcgtcttccccggtcagcttcacgagttcctcttcttcttccctgctgaggctctt
ccctccggcggccagttgcttcttcttgttctcgaggg---cctttcgtcggtgatcccg
cctctcctcgtcggtgaaacccgacttgtgcgggctttcccctaggtccggaatcgacct
ccatctgaatccgtcccgggact---tcttcgctgggggtgctccctccccgtcct---t
tccctttcttatgattccaaggatgtttcccaaccagggattgtcatcctcaagtttctt
gagactcttctgggtcttccggagcttcctttcgagatcctctcgattttttcttagttc
tacccacttctcgaggatctcctctc---t---ccca-cc---tcgctttctcttctgct
cgacggggcccatc-t--c--ga--ctgg-g-gggg-c-ggcgt--cctca-gtactctc
ta--ctttct-c-aag----a---aaagaggagactgctggtcgccc--gc---cccccg
t-gttcgag-ca-tg--ggccac-aag-----tcgg-cgaagaga-tcga----g--gat
ttag-g--g---a-g--a--a-g--aga-g-g--a-accga-ggg--gg-g---t--tc-
g-a--act-taaag-aag--agagaa----tt-ttc-ga--g---g--a--a-at--act
cccaagaaa----ccc--g-ga-ga--g--g-t---ccaa---ga-ga-t----gg-a-g
gact-t----tccctca--ttggttg-----g-g--gg--agtcc---c-gga-accagg
a---a-a-t-g-------g--g-aa---agag--ac-g---gta--gaaaa-a-gagc--
gagc--ctccc--tattttcgagt-----ggtccc-gga-ccta--tct-a-a--attgg
ag-------tcatc-c--ga--ccg--tatg--ga---gaa-aa--ttt--cc-gac---
aa-g-a-ggt-g-atccact---gagg---gtt-tgc--ggagaaat--cacct-----c
cagaa--ggg-----ccccttc---agcgaacgg-aaga-g-----a---c-tg---gaa
g--c-----c--c-c----------agagg-aagaccatagccat-ggggagagatgcta
ggag-tggggagcgaccgg--aacgagga-ga-aaagtaaagaaagcaacggggctagcg
agtggatgttccgcctccccgg--ggagccgagtgaggcttatc--ccggagt-gacggg
c--aa----g-gcccc-cca-tgcc---cg---t-t-cc-a--cggctccct----tcc-
a-gaa-g-ga-ctg--g-ggt-gg--------cc-tggagc----g-t--cgg-g-c-c-
---c-ca--gc--ag--tccgtg--ga-a----ttc-ac----c---c---t-ccacc-g
-c--ctc--t---c----cacact-c-c---t-t-cccc-c--ctgc-g--ggct---c-
c-ccccata-agatga--cgagg-a-ccccactc----a-t-c--g-gggt-ccg-cag-
tct-ca---tcctttcttacctgatggcc-ggcatggtcccagcct-cctcgctggcgcc
ggctgggcaacattccga-ggggaccgtcc----ctcg-gtaatggcgaatgggacccag
aac-tctctca-ga-atctagggaaacttcccagattcgag---aga----aaa-ctggc
-tctcccttagccatccg-ag-t-ggacgt-ctg-tcc-tccta-cggat-
>MG711717|MG711717|Hepatitis
gcccaggtcggaccgcgaggaggt------ggagatgccat-gccgacc-cgaag-agga
aa-gaaggacgcgagac-gcaaacctgtgagtggacaccc-g-ctttattcactggggac
gaca-actctggg-g--aga----gaa--gggtggatcg-gatgg-g-aa-g---a-gta
-tat-cctacgggaatccgcgctcccctctcgcgtccagcccctccccgagtctggtgaa
gggggactccgggacaccttgcatgttggggacgaagccgcccccgggcgctcccctcga
tccaccttcgagggggttcacacccccaac--ctgcgggccggctactcttcttttcctt
tc-ctcgtcgtccttggtcaacctcttaagttcctcttcctcctccctgctgaggctctt
ccctcctccggagagctgtttcttcttgttctcgagggccttccttcttcggtggtcctg
cctctccttgtcggtgaagtctcccctgcg-aggccccttcctaggtccggagtctacct
ccatatc-gtccgt-ccgggcct---tcttcgccgggggagcccccccttcgctcttgtc
cttctttccgattattcctttgatgtttcccagccagggattttcgtcctcgagtctcct
aattttcttcttggccttccggaccttcctctcgagctcctccagctcttttcttccaga
aacccactgctcgaggatgtcctctc---t---tccc-cc---tcgcttccccttcaatt
cgggccggctcatc-t--t--gg--caga-g-ggcg-g-cg-gt--cctca-gtgctct-
ta--ctcttt-c-ttg----a---taagaggagactgctgg--actc--gc---cgcccc
g-gctccag--a-ta--ggccac-a-g---ctccgaacgaaggga-acga---c---g--
---g-g--g---a----g--g-a--ggc-c-t--t-cccga-gag--gg-g---t--c--
acc--tgg-taaag-aggcgtgggaa----ag--tc-ga--g---gg-a--a-at--tgt
cctaagaaga--tcca--a-ga-ga--g--a-a--cttag---ga-gg-g----ag-g-a
ca-t-t----tccccat--aacgctg-t---g-g--aa--gctct---t-gga-a-gggg
a---a-a---g-------a--g-ga---ag-g---c-g---aag-aaaaaa-g-gggc--
gggg--ccccc--ga--tccgagg-----ggtcc---gg-c--g--ccg-a-a-ctttgg
aga--g--aac-tc-c--ggg-ccgataatg--gtc--ggg-ta--gca--ca-cag---
ag-g-g-aga-a-agccacac--ggag---atg-agc--agagaaac--cacct-----c
cag-a--gga-----ccccttc---agcgaacag-aaga-c-----g---c-tca--c-g
g--acg---g--c-a----------ggagt-aagaccatagcgat-ggggggggatgcta
ggag-gtaggggcgaccaa--agcgagga-ga-aaagtaaagaaagcaacggggctagca
ggtgggtgttcctccccccgag-aggggacgagtgaggcttatc--ccgggga-actcgg
c--gaa-tcg-tcccc-aca-tagc---ag---t-t-cc-t--cggaccccc----ttc-
c-aaa-g-ga-ccg-ag-ggg-gg--ag----ct-aggagc----g-c--ggg-g-ggg-
---accg--cc--gga-gccgtg--gg-a----tgc-tc----c---t---c-ccgat-t
-c--c-g--t---c----c----t-a-c---c-c-cacc-c--ccga-g--aggt---cc
c-ccc-a-g-gaatgg--cg-gg-a-ccccactc----t-g-c--a-gggt-ccg-c-g-
tac-ca---tcctttcttacctgatggcc-ggcatggtcccagcct-cctcgctggcgcc
ggctgggcaacattccga-ggggaccgtccc---ctcg-gtaatggcgaatgggacccag
aac-tctctct-ga-ttccgata--------gagaatcgag---aga----aaa-ctggc
-tctcccttagccatccg-ag-gaggacgt--tg-tcc-tcctt-cggat-
>KM110805|KM110805|Hepatitis
gcccaggtcggaccgcgaggaggt------ggagatgccat-gccgacc-cgaag-agga
aa-gaaggatacg-gac-gcaaacctgtgagtggaagttc-a-ct--ctttattgggggg
taca--ctcgaggag--tg-----gaa--ggcggggagg-ggggg-t-cg-g---a-tta
-cgtccctatggaaactgctggtttccccggatgtcgagcccgtcccccgatctggagaa
gggagactccgggactcctagcagttgaggaacgaagccgcccccgggcgctcccctcgg
tggtccctcgggagggttcacatccccaac--tcgcgggccggctactcttcttgctctt
tg-atcgtcatcggcggccaacttcctgagttcctcttcttcctccttgctgagggactt
tcctcccgcggacagctgcttcttcttgttctcgagggccttccttcgtcggtgggcccg
tctctcctcgtcggtgaagcctcccttgtt-actctttttccctggtccggagtcgacct
ccatccg-atctgt-tcgggatc---tcttcgccgggggagctccctccccactcctgtc
---ctttccaattattcctttgatgtttcccagccagggattgtcgtcctctagtttctt
gatggtcttccttgccttccggagcctcctctcgagatcatccgcttcgtctcttgcttt
gacccacttcgagaggatttcctccc---t---tccc-tt---ccgggttctcttcgaat
cggcgtggctcatc-t--c--gg--caga---ggcg-g-cg-at--cctca-gtactct-
ta--ctcttt-t-ctt----g---aaagaggagactgctgg--acgc--cc---cgcccg
a-gtccgag-ca-tg--ggcc-----ag--gtccga-cgaagagt-ccgg----a--gat
---g-g--g---a-ga-g--g-agtgga-a-t--c-cccga-ggg--gg-c---g--a--
a-gt-cga---gag-agcg-gagaca----ct--ct-ga--g---ga-g--a-gg--act
cccaagagga----ca--a-gg-a---g-cg-c---ccaa---gatcc-g----gg-a-a
cg-a-a----tccctag--aacgccg-----gtg--aa--gctct---c-gga-atgagg
a---a-aac-g-------g--g-cg---gg-a---t-g---gt---agaga-a-gagc--
gagc--ctccc--ga--tccgagg-----tttccc-tgaaccta--ttg-g-a--tctgg
ag-------ac-tc-c--gac-cct--aggg--ggt--caa-ag--gta--gagcag---
-g-g-a-ggc-a-atccacc---agga---gtt-ctc--ggaaaacc--cacct-----c
cag-a--gga-----ccccttc---agcgaacag-aaga-g-----c---c-tgc--c--
---ccg---g--tc------------gaac-agtcccgtagcgat-aggagaagatgcta
ggag-tagggagaggccgg--tgcgatag-gaacaagacaagaaagcaacggggctagcg
agtggatgttccgccccccgt--tggctccgagtgaggcttatc--ccgggga-actcgg
c---ta-tct-tcccc-aac-tagc---cg---g-c-cc----cggatcccc----ttc-
c-aaa-c-ga-tcg-gg-ggg-gg---t---ccc-ggcagc---------ggg-g-gac-
---c-cg---c--agc-cccatggtgg-a----cgc-ccgtagc---c---c-cccac-t
-c--c-a--c---a----c------t-c---c-t-tccc-c--ccgc-g--gggc---c-
c-ccc-gct-caaaga--tg-ga-a-ctccaccc----t-c-c--a-gggt-tcg-c-t-
atc-ca--cccctttcttacct-ttggcc-ggcatggtcccagcct-ccccgctggcgcc
ggctgggcaacattccga-ggggaccgtcc----ctcg-gtaatggcgaatgggacccaa
g---acctccaaga-ttcccaga--------gagaatcggg---agg----tgactgggc
-attccctttgccatccg-ag-t-ggacgt-ctg-tcc-tcctt-cggat-
>KM110799|KM110799|Hepatitis
gcccaggtcggaccgcgaggaggt------ggagatgccat-gccgacc-cgaag-agga
aa-gaaggacgcgagac-gcaaatccgtgagtggaaaccc-g-ctttattcactggggac
gaca-gctctggg-g--aga----gaa--gggagggtcg-gatgg-g-aa-g---a-gta
-tat-cctacgggaatccgccactccccctcacgtccagtccctccccggttctggcgaa
gggggactccggaacaccttgcatgctggggacgaagccgcccccgggcgctcccctcgg
agctccttcgagggggttcacatccccaac--ccgcgggccggctattcttcttttcctt
gt-ctcgtcttctgcggtcaacctcttgagttcctcttcctcctcccggctgaggctctt
ccctcctccggagagctgcttcttcttgttctcgagggccttccttcttcggtggtcctg
cctctccttgtcggtgaagtctcccctgtg-aggcctcttcctaggtccggagtctactt
ccatctg-gtctga-tcgggcct---tcttcgccgggggagccccctctccgtccttttc
cttctttccgattattcctttgatgtttcccagccagggattttcgtcctcgagtctctt
gatcttcttcctgaccttccggagatccctctcgagctcctcttgtttctttcttccaga
gacccactgctcgaggatgtcctctc---t---gccc-cc---tcggtttctcttcgagt
cggaccggctcatc-t--t--gg--caga-g-ggcg-g-ca-gt--cctca-gtgctct-
ta--ctcttt-c-cta----t---aaagaggagactgctgg--actc--gc---cgcccc
a-gcccgag--a-tg--ggccac-a-g---ttccgaccgaagggt-ccgc---c---g--
---g-g--g---g----a--g-attggg-t-c--t-cccga-gag--gg-g---t--t--
gcc--tgg-t-aag-agac-gaggaa----cc--tc-gg--a---gg-g--a-at--ctt
cccaagaaga--atca--g-ga-ga--a--g-aatttcaa---ga--g-g----ag-g-a
c--t-g----tccccaa--gacgctg-a---g-g--aa--gctct---t-gga-a-gggg
a---a-a---g-------a--g-ga---ag-g---c-g---gaa--aagaa-g-gagc--
gggc--ctccc--ga--tccgagg-----ggtcc---ga-c--g--cca-g-a-gaaggg
aag--g--cac-tc-c--ggg-ccg--aatg--gtc--gag-ta--gca--ca-cag---
ag-g-g-aga-a-aatcacac--ggag---ata-agc--agaaaacc--cacct-----c
cag-a--gga-----ccccttc---agcgaacag-aagg-c-----a---c-cct--c-g
g--gcg---g--t-a----------ggagt-aagcccgtagcc---gggggaagatgcta
ggag-taaggggcgaccga--agcgagga-ga-aaagaaaagagagcaacggggctagcg
ggtggatgttccgcctcccgag-aggacccgagtgaggcttatc--ccgggga-actcgg
c--gaa-tcg-tcccc-aca-tagc---ag---t-t-cc-c--aggaccccc----ttc-
c-aaa-atga-ccggag-ggg-gg-tga----ct-aggagc----g-c--ggg-g-gga-
-g-t-cg--tc--gga-tccgtg--gg-a----tgc-tc----c---t---c-ccgat-t
-c--c-g--c---c----c----a-t-c---c-c-accc-c--ccga-g--aggt---c-
c-ccc-a-g-gaatgg--cg-gg-a-ccccactt----c-atc--g-gagt-ccg-c-g-
tac-ca---tcctttcttacctgatggcc-ggcatggtcccagcct-ccccgctggcgcc
ggctgggcaacattccga-ggggaccgtccc---ctcg-gtaatggcgaatgggacccag
aac-tctctctaga-ttccgata--------gagaatcgag---aga----aaa-ctggc
-tctcccttagccatccg-ag-t-ggacgt--tg-tcc-tcctt-cggat-
>KM110798|KM110798|Hepatitis
gcccaggtcggaccgcgaggaggt------ggagatgccat-gccgacc-cgaag-agga
aa-gaaggacgcgagac-gcaaacctgtgagtggacaccc-g-ctttattcactggggac
gaca-actctggg-g--aga----gaa--gggtggatcg-gatgg-g-aa-a---a-gta
-tat-cctacgggaatccgcgatcccccctcgtgtccagcccctccccgtgtctagagaa
gggggactccgggacaccttgcatgctggggacgaagccgcccccgggcgctcccctctg
tccaccttcgagggggttcacacccccaac--ctgcgggccggctactcttcttttcctt
tc-ctcgtcttccttggtcaacctcctaagttcctcttcctcctccttgccgaggacctt
ccctgctccggagagctgtttcttcttgttctcgagggccttccttcttcggtggtcctg
cctctccttgtcggtgaagtctcccctgtg-aggcctcttcctaggtccggaatctacct
ccatctc-gtccgt-ccgggccc---tcttcgccggaggagcccccccatcgctcttgtc
cttctttccgattattcctttgatgtttcccagccagggattatcgtcctcgagtttctt
gatcttcttcttggtcttccggacttttttctcgagctcctctagctcttttcttccaga
gacccattgctcgaggacgtcttctc---t---tccc-cc---tcggttcttcttcgatt
cgggccggctcatc-t--t--gg--caga-g-ggcg-g-ca-gt--cctca-gtgctct-
ta--ctcttt-c-ttg----t---gaagaggagactgctgg--actc--gc---cgcccc
a-gcccgag--a-tg--ggccac-a-g---ctccgaacgaaggga-ccga---c---g--
---g-g--g---a----g--g-a--agg-c-c--t-cccga-gaa--gg-g---t--t--
agc--tgg-caaag-aggc-gaggaa----ag--tc-gg--g---aa-a--a-ac--tgt
cccaagaagg--tcca--a-ga-ga--a--a-a--ttcaa-agaa--a-g----ag-g-a
ct-t-t----tccccaa--aacgctg-t---g-g--aa--gctct---t-gga-a-gggg
a---a-a---g-------a--g-ga---ag-g---c-g---aa---gaaaa-g-gggc--
gggg--ccccc--ga--tccgaaa-----ggtcc---gg-c--g--ccg-a-g-ctttgg
aga--g--aat-tt-c--ggg-ccg--aatg--gag--gag-ta--gca--ca-cag---
ag-g-g-aga-a-agccacac--ggag---atg-agc--agagaaac--cacct-----c
cag-a--gga-----ccccttc---agcgaacag-aaga-c-----g---c-tct--c-g
g--acg---a--c-a----------ggagc-gggtccgtggcgat-aggaggggatgcta
ggag--taggggcgaccaa--agcgagga-ga-aaagtaaagaaagcaacggggctagca
ggtgggtgttcctccccccgag-aggggaagagtgaggcttatc--ccgggga-actcgg
c--gaa-tcg-tcccc-aca-tagc---ag---t-t-cc-t--cggaccccc----ttc-
c-aaa-g-ga-ccg-ag-ggg-gg-a-g----ct-aggagc----g-c--ggg-g-gga-
-a-c-cg--ct--gga-gccgtg--gg-a----tgc-tc----t---t---c-ccgat-t
-c--c-g--t---c----c----a-a-c---c-c-cacc-c--ccga-g--aggt---cc
c-ccc-a-g-gaatgg--cg-gg-a-ccccactc----t-g-c--a-gggt-ccg-c-g-
tac-ca---tcctttcttacctgatggcc-ggcatggtcccagcct-ccccgctggcgcc
ggctgggcaacattccga-ggggaccgtccc---ctcg-gtaatggcgaatgggacccag
aac-tctctct-ga-ttccgata--------gagaatcgag---aga----aaa-ctggc
-tctcccttagccatccg-ag-gaggacgt--tg-tcc-tcctt-cggat-
>KM110797|KM110797|Hepatitis
gcccaggtcggaccgcgaggaggt------ggagatgccat-gccgacc-cgaag-agga
aa-gaaggacgcgagac-gcaaacctgtgagtggacaccc-g-ctttattcactggggac
gaca-actctggg-g--aga----aaa--gggaggatcg-gatgg-g-aa-g---a-gta
-tat-cctacgggaatccgcgttcccccctcacgtccagtccctccccggtccggtggaa
gggggactccgggatgccttgcatgctggggacgaagccgcccccgggcgctcccctcgt
tccaccttcgagggggttcactcccccaac--ccgcgggccggctattcttcttttcctt
gc-ctcgtcttcctcggtcaacctcttgagttcctcttcttcctccctgctgaggctctt
ccctcccccggagagctgtttcttcttgttctcgagggacttccttcttcggtgatcctc
cctctccttgtcggtgaagtctcccctgtg-aggcttcttcccaggtctggagtctactt
ccatctg-atccgt-tcgggccc---tcttcgccggggggcccccctctccgtccctatc
cttctttccgattattcctttgatgtttcccagccagggattttcgtcctcgagtttctt
gagcttcttcttggtcttccggagttccctctcgagctcctcttgtctttttcttccaga
gatccactgctcaaggatgtcctctc---t---tccc-cc---tcggttcttcttcgagt
cggcccggctcatc-c--t--gg--caga-g-ggcg-g-ca-gt--cctca-gtaccct-
ta--ctcttt-t-cta----t---aaagagaggactgctgg--actc--gc---cgcccc
a-gcccgag--a-tggaagcca--a-g---ttccgaccgaagggt-ccgt---c---g--
---g-g--g---g----a--g-gtcgga-c----t-cccga-gag--ag-a---t--c--
aac--tgg-t-aag-agac-ggggaa----cc--tc-gg--g---gg-g--a-ac--ctt
cctaagaagg--tcca--a-ga-ga--a--g-a-tttcaa---ga--g-g----ag-g-a
ct-a-g----tccccaa--gacgctg-a---g-g--aa--gcctt---t-gga-a-gggg
a---a-a---g-------a--g-ga---gg-g---c-g---gac-aatcag-g-gggt--
gggc--ctccc--ga--ttcgagg-----ggccc---ga-c--g--cca-g-a-aatcgg
aag--g--cac-tc-c--ggg-ccg--aagg--gtt--gag-ta--gca--ca-cag---
ag-g-g-aga-a-agccacac--ggag---atg-ggt--agagaaat--cacct-----c
cag-a--gga-----ccccttc---agcgaacag-aaga-c-----g---c-cca--c-g
g--acg---g--c-a----------ggagt-aagaccatagcgat-ggggggagatgcta
ggag-ttaggggcgaccga--agcgagga-gg-aaagaaaagagagcaacagggctagca
ggtgggagttcctccccccgag-aggggacgagtgaggcttatc--ccgggga-actcgg
c--gaa-tcg-tcccc-aca-tagc---ag---c-t-cc----cggaccccc----ttc-
--aaa-gaga-ccg-ag-ggg-gg-tgg----ct-tggagc----g-c--ggg-g-ggga
-a-g-cg--cc--ggg-tccgtg--gg-a----tgc-tc----c---t---c-ccgat-t
-c--c-g------c----c----a-a-c---c-ccatcc-c--ccga-g--aggt---c-
c-ccc-a-g-gaatgg--cg-gg-a-ccccactc----t-a-c--a-gggt-ccg-c-g-
tac-ca---tcctttcttacctgatggcc-ggcatggtcccagcct-ccccgctggcgcc
ggctgggcaacattccga-ggggaccgtacc---ctcg-gtaatggcgaatgggacccag
agc-tctctctaga-ttccgata--------gagaatcgag---aga----aaa-ctggc
-tctcccttagccatccg-ag-t-ggacgt--tg-tcc-tcctt-cggat-
>KM110795|KM110795|Hepatitis
gcccaggtcggaccgcgaggaggt------ggagatgccat-gccgacc-cgaag-agga
aa-gaaggacgcgagac-gcaaacctgtgagtggacaccc-g-ctttattcactggggac
gaca-actctggg-g--aga----gaa--gggtggatcg-gatgg-g-aa-g---a-gta
-tat-cctacgggaatccgcgttcccccctcacgtccagcccctccccgtgtctggtgaa
gggggactccgggacaccttgcatgctggggacgaagccgcccccgggcgctcccctcga
tccaccttcgagggggttcacacccccaac--ctgcgggccggctattcttcttttcctt
tc-ctcgtcttccttggtcaacttcctgagttcctcttcctcctccttgctgaggttctt
ccctcctccggtgagctgtttcttcttgttctcgagggccttccttcttcggtggtcctg
tctctccttgtcggtgaagtctcccctgtg-aggcctcttcctaggtccggagtctacct
ccatctc-gtccgt-ccgggccc---tcttcgccgggggagcccccccttcgcctttgtc
cttctttccgattattcctttgatgtttcccagccagggattgtcgtcctcgagtctctt
gattttcttcctgatcttccggagttttctctcgagctcctcttgctcttttcttccaga
gacccactgctcgaggacgtcctccc---t---tccc-cc---tcggatcttcttcaatt
cgggccggctcatc-t--t--gg--caga-g-ggcg-g-cg-gt--cctca-gtactct-
ta--ctcttt-c-cta----t---aaagaggagactgctgg--actc--gc---cgcccc
a-gcccgag--a-tg--ggccac-a-g---ctccgaacgaaggaa-ccga---c---g--
---g-g--g---g----a--g-g--aggcc-a--t-cccga-ggg--gg-g---t--t--
gcc--tgg-taaag-aggc-gaggaa----ag--tc-ga--g---aata--a-ac--cat
cctaagaagg--ctca--g-ga-ga--a--a-a-acccaa---ga-gg-g----ag-g-a
cc-t-t----tccccat--aacgctg-c---g-g--aa--actct---c-gga-a-gggg
a---a-a---g-------a--g-ga---cg-g---c-g---aag-agaaaa-g-gggc--
gggg--ccccc--ga--tccgagg-----ggtcc---gg-c--g--ccg-a-g-ttttgg
aga--g--aac-tc-c--ggg-ccg--aatg--gtc--gag-ta--gca--ca-cag---
ag-g-g-aga-a-agccacac--ggag---atg-aac--agagaaac--cacct-----c
cag-a--gga-----ccccttc---agcgaacag-aaga-c-----g---c-tct--c-g
g--acg---g--t-a----------ggagc-aagaccgtagcgat-aggaggggatgcta
ggag-tagggagcgaccaa--agcgagga-ga-aaagtaaagagagcaacggggctagca
ggtgggtgttcctccccccgag-aggggacgagtgaggcttatc--ccgggga-acccgg
c--gaa-tcg-tcccc-aca-tagc---ag---t-t-cc-t--cggaccccc----ttc-
c-aaa-g-ga-ccg-ag-ggg-gg--ag----ct-aggagc----g-c--ggg-g-ggg-
-t-c-cg--ct--gga-gccgtg--gg-a----tgc-tt----t---t---c-ccgat-t
-c--c-g--t---c----c----g-a-c---c-c-cacc-c--ccga-g--aggt---cc
c-ccc-a-g-gaatgg--cg-gg-a-ccccactc----t-g-c--a-gggt-ccg-c-g-
ttc-ca---tcctttcttacctgatggcc-ggcatggtcccagcct-cctcgctggcgcc
ggctgggcaacattccga-ggggaccgtccc---ctcg-gtaatggcgaatgggacccag
aac-tctctct-ga-ttccgata--------gagaatcgag---aga----aaa-ctggc
-tctcccttagccatccg-ag-gaggacgt--tg-tcc-tcctt-cggat-
>KM110794|KM110794|Hepatitis
gcccaggtcggaccgcgaggaggt------ggagatgccat-gccgacc-cgaag-agga
aa-gaaggacgcgagac-gcaaacctgtgagtggacaccc-g-ctttattcactggggac
gaca-actctggg-g--aga----gaa--gggaggatcg-gatgg-g-aa-g---a-gta
-tat-cctacgggaatccgcgttcccccctcacgtccagtccctccccggtccgagcgaa
gggggactccgggacgccttgcatgctggggacgaagccgcccccgggcgctcccctcga
tccaccttcgagggggttcacacccccaac--ctgcgggccggctattcttcttttcctt
gc-ctcgtcttcaacggtcaacctcttgagttcctcttcttcctccctgctgaggttctt
ccctcccccggagagctgtttcttcttgttctcgagggccttccttcttcggtgatcctc
cctctccttgtcggtgaagtctcccctgtg-aggcctcttcctaggtccggagtctactt
ccatctg-atccgt-tcggggcc---tcttcgccggggggcccccctctccgtccttatc
cttctttccgagaattcctttgatgtttcctagccagggattttcgtcctcgagtttctt
gagcttcttcttggtcttccggagatccttctcgagctcctcttgtctttttcttccaga
gatccactgctcgaggatgtcctctc---t---tccc-cc---tcggttcttcctcgagt
cggcccggctcatc-t--t--gg--caga-g-ggcg-g-ca-gt--cctca-gagctct-
ta--ctcttt-t-cta----a---taagaggagtctgctgg--actc--gc---cgcccc
g-gcccgag--a-tg--agcca--a-g---tcccgaccgaggggt-ccgc---c---g--
---g-g--g---g----a--a-gttgga-c----t-cccga-gag--gg-a---c--c--
aac--tgg-t-aag-agac-gaggaa----cc--tc-gg--g---g--g--g-at--tct
cccaagaagg--tcca--a-ga-ga--a--a-t-cctcaa---ga--a-g----ag-g-a
ct-g-a----tccccat--gacgcca-a---g-g--aa--actct---t-gga-a-gggg
a---a-a---g-------ag-g-ga---ag-g---c-g---gac-agtcgg-g-gggc--
gggt--ctccc--ga--ttcgagg-----gtccc---ga-c--g--cca-g-a-acttgg
aag--g--cac-tc-c--ggg-ccg--aagg--gtt--gag-ta--gca--ca-cag---
ag-g-g-aga-a-agccacac--ggag---atg-ggt--agagaaat--cacct-----c
cag-a--gga-----ccccttc---agcgaacag-aaga-c-----g---c-tcc--c-a
g--gcg---g--t-a----------ggagt-gagaccatagcgat-ggggggagatgcta
ggag-ttaggggcgaccgg--agagagga-ga-aaagaaaagagagcaacagggctagca
ggtgggtgttcctccccccgag-aggggacgagtgaggcttatc--ccgggga-actcgg
c--gaa-tcg-tcccc-aca-tggc---ag---c-t-cc----cggaccccc----ttc-
c-aaa-gtgg-ccg-ag-ggg-gg-tca----ct-tggaac----g-c--ggg-g-gag-
---c-cg--tc--ggg-tccgtg--gg-a----tgc-tc----c---t---c-ccgat-t
-c--c-g--c---c----t------t-c---c-ccatcc-c--ccga-g--aggt---c-
c-ccc-a-g-gaatgg--cg-gg-a-ccccactc----t-a-c--a-gggt-ccg-c-g-
tac-ca---tcctttcttacctgatggcc-ggcatggtcccagcct-cctcgctggcgcc
ggctgggcaacattccga-ggggaccgtccc---ctcg-gtaatggcgaatgggacccag
aac-tctctctaga-ttccgata--------gagaatcgag---aga----aaa-ctggc
-tctcccttagccatccg-ag-t-ggacgt--tg-tcc-tcctt-cggat-
>KM110792|KM110792|Hepatitis
gcccaggtcggaccgcgaggaggt------ggagatgccat-gccgacc-cgaag-agga
aa-gaaggacgcgagac-gcaaacctgtgagtggacaccc-g-ctttattcactggggac
gaca-actctggg-g--aga----gaa--gggaggatcg-gatgg-g-aa-g---a-gta
-tat-cctacgggaatccgcgttcccccctcacgtccagtccctccccggtccgagcgaa
gggggactccgggacgccttgcatgctggggacgaagccgcccccgggcgctcccctcga
tccaccttcgagggggttcacacccccaac--ctgcgggccggctattcttcttttcctt
gc-ctcgtcttcaacggtcaacctcttgagttcctcttcttcctccctgctgaggttctt
ccctcccccggagagctgtttcttcttgttctcgagggccttccttcttcggtgatcctc
cctctccttgtcggtgaagtctcccctgtg-aggcctcttcctaggtccggagtctactt
ccatctg-atccgt-tcggggcc---tcttcgccggggggcccccctctccgtccttatc
cttctttccgagaattcctttgatgtttcctagccagggattttcgtcctcgagtttctt
gagcttcttcttggtcttccggagatccttctcgagctcctcttgtctttttcttccaga
gatccactgctcgaggatgtcctctc---t---tccc-cc---tcggttcttcctcgagt
cggcccggctcatc-t--t--gg--caga-g-ggcg-g-ca-gt--cctca-gagctct-
ta--ctcttt-t-cta----a---taagaggagtctgctgg--actc--gc---cgcccc
g-gcccgag--a-tg--agcca--a-g---tcccgaccgaggggt-ccgc---c---g--
---g-g--g---g----a--a-gttgga-c----t-cccga-gag--gg-a---c--c--
aac--tgg-t-aag-agac-gaggaa----cc--tc-gg--g---g--g--g-at--tct
cccaagaagg--tcca--a-ga-ga--a--a-t-cctcaa---ga--a-g----ag-g-a
ct-g-a----tccccat--gacgcca-a---g-g--aa--actct---t-gga-a-gggg
a---a-a---g-------ag-g-ga---ag-g---c-g---gac-agtcgg-g-gggc--
gggt--ctccc--ga--ttcgagg-----gtccc---ga-c--g--cca-g-a-acttgg
aag--g--cac-tc-c--ggg-ccg--aagg--gtt--gag-ta--gca--ca-cag---
ag-g-g-aga-a-agccacac--ggag---atg-ggt--agagaaat--cacct-----c
cag-a--gga-----ccccttc---agcgaacag-aaga-c-----g---c-tcc--c-a
g--gcg---g--t-a----------ggagt-gagtccatagcgat-agggggagatgcgt
agga-gtaggggagaccga--agcgagga-gg-aaagcaaagaaagcaacggggctagcc
gtcaggtgttccgccccccgag-aggggaagagtgaggcttatc--ccgggga-actcgg
c--gaa-tcg-tcccc-aca-tagc---ag---a-g-tc-c--gggccccct----tcc-
a-aaa-g-ga-ccg-ag-ggt-gg--ag----ct-aggagc----g-t--ggg-g-gcg-
-g-c-ag---t--gga-gccatg--gg-a----tgc-tc----c---t---c-ccgat-t
-c--c-g--t---c----c----a-t-c---c-ccttcc-c--ccag-g--aggt---cc
c-ccc-a-g-gaatgg--cg-gg-a-tcccactc----t-g-c--a-gggt-ccg-c-g-
ttc-ca---ttctttcttacctgatggcc-ggcatggtcccagcct-ccccgctggcgcc
ggctgggcaacattccga-ggggaccgtccc---ctcg-gtaatggcgaatgggacccag
aac-tctctctaga-ttccgata--------gagaatcgag---aga----aaa-ctggc
-tctcccttagccatccg-ag-t-ggacgt--tg-tcc-tcctt-cggat-
>KM110791|KM110791|Hepatitis
gcccaggtcggaccgcgaggaggt------ggagatgccat-gccgacc-cgaag-agga
aa-gaaggacgcgagac-gcaaacctgtgagtggacaccc-g-ctttattcactggggac
gaca-actctggg-g--aga----gaa--gggtggatcg-gatgg-g-aa-g---a-gta
-tat-cctacgggaatccgcgatcccccctcacgtccagcccctccccgtgtctggtgaa
gggggactccgggacaccttgcatgtcgcggacgaagccgcccccgggcgctcccctcga
tccaccttcgagggggttcacacccccaac--ctgcgggccggctgttcttcttttcctt
tt-ctcgtcttcctcggtcaacctcctaagttcctcttcctcgtccttgctgaggttctt
ccctcctccggagagctgtttcttcttgttctcgagggccttccttcttcggtggtcctg
cctctccttgtcggtgaagtctcccctgtg-aggcctcttcctaggtccggagtctacct
ccatctc-gtccgt-ccgggccc---tcttcgccgggggagcccccccttcgctcttgtc
cttctttccgattattcctttgatgtttcccagccagggattgtcctcctcgagtttctt
gattttcttcttggtcttccggacttttttctcaagatcctcgagttcttttcttccaga
tacccactgctcgaggatgtcctccc---t---tccc-cc---tcggttcttcctcgatt
cgggccggctcatc-c--t--gg--caga-g-ggcg-g-ca-gt--cctca-gtgctct-
ta--ctcttt-c-cta----t---aaagaggagactgctgg--actc--gc---cgcccc
a-gcccgag--a-tg--ggccac-a-g---ctccgaacgaggggt-ccga---c---g--
---g-g--g---g----a--a-g--aggcc-a--c-cccga-gag--gg-g---t--t--
acc--tgg-taaag-agac-gaggaa---agc--tt-gg--a---a--a--a-at--tgt
cctaagaagg--tcca--a-ga-ga--g--a-a-ct-caa---ga--a-g----ag-g-a
ga-c-t----tccccac--gacgctg-c---g-g--aa--gctct---c-gga-a-gggg
a---a-a---g-------g--g-ga---tg-g---c-g---aag-aaaaga-g-gggc--
gggt--ccccc--ga--tccgagg-----ggccc---gg-c--g--ccg-a-g-ttttgg
aga--g--aac-tc-c--ggg-ccg--aatg--gtc--gag-ta--gca--ca-cag---
ag-g-g-aga-a-agccacac--ggag---ata-agc--agaaaaac--cacct-----c
cag-a--gga-----ccccttc---agcgaacag-aaga-c-----g---c-tct--c--
g--gcg---g--t-a----------gaagt-aagaccatagcgat-aggagaggatgcta
ggag-ttgggggcgaccga--agcgaggg-ga-aaagtaaagagagcaacggggctagca
ggtgggtgttcctccccccgag-aggggacgagtgaggcttatc--ccgggga-actcgg
c--gaa-tcg-tcccc-aca-tagc---ag---t-t-cc-t--cggaccccc----ttc-
c-aaa-g-ga-ccg-ag-ggg-gg--ag----ct-aggagc----g-c--ggg-g-ggg-
-a-c-cg--cc--ggg-tccgtg--gg-a----tgc-tc----c---t---c-ccgat-t
-c--c-g--t---c----c----g-a-c---c-c-cacc-c--ccga-g--aggt---cc
c-ccc-a-g-gaatgg--cg-gg-a-ccccactc----t-g-c--a-gggt-ccg-c-g-
tac-ca---tcctttcttacctgatggcc-ggcatggtcccagcct-ccccgctggcgcc
ggctgggcaacattccga-ggggaccgttcc---ctcg-gtaatggcgaatgggacccag
aac-tctctct-ga-ttccgata--------gagaatcgag---aga----aaa-ctggc
-tctcccttagccatccg-ag-gggaacgt--tg-tcc-tcctt-cggat-
>KM110790|KM110790|Hepatitis
gcccaggtcggaccgcgaggaggt------ggagatgccat-gccgacc-cgaag-agga
aa-gaaggacgcgagac-gcaaacctgtgagtggacaccc-g-ctttattcactggggac
gaca-actctggg-g--aga----gaa--gggtggatcg-gatgg-g-aa-g---a-gta
-tat-cctacgggaatccgcgatcccccctcacgtccagcccctccccgtgtctggtgaa
gggggactccgggacaccttgcatgctggagacgaagccgcccccgggcgctcccctcga
tccaccttcgagggggttcacacccccaac--ctgcgggccggctgttcttcttttcctc
tc-ctcgtcttccttggtcaacctcttaagttcctcttcctcttccttgctgaggttctt
ccctcctccggagagctgtttcttcttgttctcgagggccttccttcttcggtggtcctg
cctctccctgtcggtgaaatctcccctgtg-aggcctcttcctaggtccggagtctacct
ccatctc-gtccgt-ccgggccc---tcttcgccgggggagcccccccttcgctcttgtc
cttctttccgattattcctttgatgtttcccagccagggattgtcgtcctcgagtttctt
gattttcttcttggtcttccggacttttttctcgagctcctctagctcttttcttccaga
gacccactgctcgaggacgtcttctc---t---gccc-ca---tcggttcttcttcgatt
cggaccggctcatc-c--t--gg--caga-g-ggcg-g-ca-gt--cctca-gtgctct-
ta--ctcttt-c-cta----t---aaagaggagactgctgg--actc--gc---cgcccc
a-gcccgag--a-tg--ggccac-a-g---ctccgaacgaaggga-ccga---c---g--
-----g--g---g----a--g-g--aatcc-g--c-cccga-gag--gg-g---t--t--
gcc--tgg-caaag-aggc-gaggaa---agt--cg-ag--a---a--a--a-at--tgc
cctaagaagg--tcca--a-ga-ga--a--a-g-tctaag---aa--a-g----ag-g-a
cc-t-t----tccccac--aacgctg-t---g-g--aa--actct---c-gga-a-gggg
a---a-a---g-------a--g-ga---ag-g---c-g---aag-aaaaaa-g-gggc--
gggg--ccccc--ga--tccgagg-----ggtcc---gg-c--g--ccg-a-gtttttgg
aga--g--aac-tc-c--ggg-cca--aatg--gtc--gag-ta--gca--cc-cag---
ag-g-g-aga-a-agccacac--ggag---atg-agc--agaaaaac--cacct-----c
cag-a--gga-----ccccttc---agcgaacag-aaga-c-----g---c-tca--c-g
g--acg---g--t-a----------ggagt-aagaccgtagcgat-aggagaggatgcta
ggag-gtaggggcgaccaa--agcgagga-ggaaaagtaaagagagcaacggggctagca
ggtgggtgttcctccccccgag-aggggacgagtgaggcttatc--ccgggga-acccgg
c--gaa-tcg-tcccc-aca-tagc---ag---t-t-cc-t--cggaccccc----ttc-
c-aaa-g-ga-ccg-ag-ggg-gg--ag----ct-aggagc----g-c--ggg-g-ggg-
-a-c-cg--cc--ggg-tccgtg--gg-a----tgc-tc----t---t---c-ccgat-t
-c--c-g--t---c----c----g-a-c---c-c-cacc-c--ccga-g--aggt---cc
c-ccc-a-g-gaatgg--cg-gg-a-ccccactc----t-a-c--a-gggt-ccg-c-g-
tac-ca---tcctttcttacctgatggcc-ggcatggtcccagcct-cctcgctggcgcc
ggctgggcaacattccga-ggggaccgtccc---ctcg-gtaatggcgaatgggacccag
aac-tctctct-ga-ttccgata--------gagaatcgag---aga----aaa-ctggc
-tctcccttagccatccg-ag-gaggacgt--tg-tcc-tcctt-cggat-
>KF660602|KF660602|Hepatitis
gcccaggtcggaccgcgaggaggt------ggagatgccat-gccgacc-cgaag-agga
aa-gaaggacgcgagac-acgaacccgtgagtggaaaccc-g-ctttattcactggggtc
gaca-actctggg-g--aga----aaa--gggaggatcg-actgg-a-aa-g---a-gta
-tat-cctatgggaatccctggcctcccctcacgtccagcccctccccggtcctggtgaa
gggggactccgggatgccctgcatgctggggacgaagccgcccccgggcgctcccctcga
tccaccttcgagggggttcacacccccaac--cggcgggccggctactcttctttccctt
ct-ctcgtcttcctcggtcaacctcttaagttcctcttcttcttccttgctgaggcgctt
ccctcccgcggccagttgcttcttcttgttctcgagggccttccttcgtcggtgatcctg
cctctccttgtcggagaaccctcccctgag-aggcctcttcctaggcccggagtctacct
ccatctg-gtccgt-tcgggccc---tcttcgccgggggagccccctctccatccttatc
tttctttccgagaattcctttgatgtttcccagccagggattatcgtcctcaagtttctt
gattttcttcttaatcttccggaggtccttctcgagttcctctaacttctttcttccgtt
cacccactgctcgaggatctcttctc---t---tcca-tc---gcgcttcttcttcgact
cggaacggctcatc-t--c--ga--caag-a-ggcg-g-cg-gt--cctca-gtgctct-
ta--ctcttt-t-ctg----t---aaagaggagactgctgg--accc--gc---cgccca
a-gttcgag-ca-tg--agccat-------ctccgagcgaaggga-acgc-------g--
---c-t--g---g----a--a-g--gatca-g-ct-cccga-gag--gg-g---t--a--
a-a--cgg-taaag-agca-ttggaa---cgc--cg-ag--a---g--t--g-at--tct
cccaagaaga---gaa--a-ga-ga--a--g-g-caagag---ac--g-g----ac-g-a
c----t----tccccaa--gacgctg-g---a-g--ac--a-tcc---t-gga-a-gggg
a---a-a---g-------a--a-gg-t-ag-g---t-g---gaa--aagaa-g-gggt--
gggc--ctccc--ga--tccgagg-----ggccc---aa-c-ta--cca-a-g--tttgg
aga--g--cac-tc-c---gg-ccg--aagg--gtc--gag-----gta--cc-cag---
aa-g-g-agg-a-atcctcac--ggag---aaa-agc--agacaaat--cacct-----c
cag-a--gga-----ccccttc---agcgaacaa-agag-c-----c---c-tga--c-g
c--gcg---a---------------ggagt-aagcccatagcgat-gggtagagatgcta
ggag-ttagaggagaccga--agcgagga-gg-aaagcaaagaaagcaacggggctagcc
ggtgggtgttccaccccccgag-aggggacgagtgaggcttatc--ccgggga-actcgg
c--gaa-tcg-tcccc-aca-tagc---ag---c-c-cc-c--ggagcccct----tcc-
a-aa--atga-ccg-ag-ggg-gg-tgg----ct-aggaac----g-c----g-g-ggg-
-a-c-ca--gt--gga-gccatg--gg-a----tgc-cc----c---t---t-ccaagtt
-c--g-aa-t---c----c------a-t---c-c-cttc-c--cccc-g--agtg---tc
g-ccc-a-g-gaatgg--cg-gg-a-ccccaccc----a-a-ct-g-gggt-ccg-c-g-
ttc-ca---tcctttcttacctgatggcc-ggcatggtcccagcct-cctcgctggcgcc
ggctgggcaacattccga-ggggaccgtcc----ctcg-gtaatggcgaatgggacccag
aaa-tctctctaga-ttcccaga--------gagaatcgag---aga----aaa-ctggc
-tctcccttagccatccg-ag-t-ggacga-tcg-tcc-tcctt-ccgat-
>KF660600|KF660600|Hepatitis
gcccaggtcggaccgcggggaggt------ggagatgccat-gccgacc-cgaag-agga
aa-gaaggacgcgagac-acgaacccgtgagtggaaaccc-g-ctttattcactggggtc
gaca-actctggg-g--aga----aaa--gggaggatcg-gctgg-g-aa-g---a-gta
-tat-cctatgggaatccccggtctcccctcaggtccagcccccccccggtcctggtgaa
gggggactccgggatgccttgcatgttggggacgaagccgcccccgggcgctcccctcga
tccaccttcgggggggttcacatccccagc--cggcgggccggctactcttctttccctt
ct-ctcgtcttcctcggtcaacctcttaagttcctcttcttcttccttgctgaggttctt
ccctcccgcggccagttgctttctcttgttctcgagggccttccttcgtcggtgatcctg
cctctccttgtcggagaaccctcctctgag-aggcctcttcctaggcccggagtctacct
ccatctg-gtccgt-tcgggccc---tcttcgccgggggagccccctctccatccttgtc
tctctttccaagaattcctttgatgtttcccagccagggattttcgtcctcaagtttctt
gattttcttcttaaccttccgggactccctctcgagatcctctaacttctttcttccgtt
cacccactgctcgaggatctcttctc---t---tcca-tc---gcgtttcttcttcgact
cggaacggctcatc-t--c--ga--cgag-a-ggcg-g-cg-tt--cctca-gtactct-
ta--ctcttt-t-ctg----t---aaagaggagactgctgg--actc--gc---cgccca
a-gttcgag--actg--ggccat-------ctccgagcgaaggga-gcgc-------g--
---c-t--g---g----a--a-g--gatca-g-ct-cccga-gag--gg-g---a--a--
a-a--cgg-taaag-agca-ttggat---cgt--cg-aa--g---g--t--g-ag--gac
cccaagaagg-aaaaa--a-ga-ga--a--a-g-caagag---ac--g-g----ac-g-a
t----t----tccccac--aacgctg-g---a-g--ac--a-tcc---t-gga-a-gggg
a---a-a---g-------g--a-ga---ag-g---t-g---gaa--aagaa-g-gggc--
gggc--ctccc--ga--tccgagg-----ggccc---aa-c-ta--cca-a-g--tttgg
aga--g--cac-tc-c---gg-ccg--aagg--gtc--gag-----gta--cc-cag---
aa-t-g-agg-a-atcctcac--ggag---aaa-agc--agacaaat--cacct-----c
cag-a--gga-----ccccttc---agcgaacag-agag-c-----c---c-tga--c-g
c--gcg---a---------------ggagt-aagaccatagcgat-agggagagatgcta
ggag-ttagaggagaccga--agcgagga-gg-aaagcaaagaaagcaacggggctagcc
gacggatgttccgcctcccgag-aggggacgagtgaggcttatc--ccgggga-actcgg
c--aga-tcg-ccccc-aca-tagc---ag---c-t-cc-c--ggagcccct----tcc-
a-aa--atgg-ccg-ag-ggg-gg-tgg----ct-aggaac----c-c----g-g-ggg-
-a-c-cg--gt--gga-gccatg--gg-a----tgc-tc----c---t---c-ccgatgt
-c--c-g--t---c----c----a-a-c---c-c-cctc-c--cccc-g--agtg---tc
g-ccc-a-g-gaatgg--cg-gg-a-ccccactc----a-a-ct-g-gggt-ccg-c-g-
ttc-ca---tcctttcttacctgatggcc-ggcatggtcccagcct-cctcgctggcgcc
ggctgggcaacattccgaaggggaccgtcc----ctcg-gtaatggcgaatgggacccag
aaa-tctctctaga-ttcccaga--------gagaatcgag---aga----aaa-ctggc
-tctcccttagccatccg-ag-t-ggacga-ttg-tcc-tcctt-cggat-
>KF660599|KF660599|Hepatitis
gcccaggtcggaccgcggggaggt------ggagatgccat-gccgacc-cgaag-agga
aa-gaagaactcg-gac-gcgaacc-gtgagtggaaccct-g-ttc--tttattgggggg
taca--ctcgaggag--tgg----aa---ggcgttgttg-ggggg-g-ag-a---t-ggg
-cgtacctacgggaatccctggtttcccctgatgtccagtccctcccccgtccgagcgaa
gggggactccggaacaccttccatccgagggacgaagccgccaccgggcgctcccctcgg
atctcctccggggaggttcacatccccaac--ccgcgggccggctactcttcttttcctt
tc-ctcgtcttcagcggtcaacctcccgagttcctcttcttcctccctgctgaggctctt
tcctcccgaggagagctgcttcttcttgttctcgagggccttccttctgcggtgatcctc
cctctccttgtcggtgaacccgctcttgtg-aggcttcttcccagtcccggagtcgacct
ccatctg-atccgt-ccggggcc---tcttcgccgggggagccccctccccgtcct---t
cccttttctgattattccgaggatgttccccagccagggattttcatcctcgagtctctt
gatggtcctcctggccttccggaggtctttctcgagctcttccgcctttcttcttgttgt
gatccatctctcgaggatgtcctccc---tttgtccc-ct---tcggtttctcttcgact
cggattggctcatc-c-tc--gg--agcg-a-ggcg-a-ag-gt--cctca-gttctctc
ta--ttcttt-c-ctt----t-tgaaagaggagactgctgg--acca--aa---cgcccg
a--cccggg--a-tg--ggccgc-------aaccgggagaagagg-gcga--a----g--
---t-g--g---g----g--a-g--ggggaga--t-cccga-gga--gg-a---t--c--
tcc--aac-taaag-agtg-gaagaa---atc--tc-gg--a---a--a--g-ct--tct
cccaagaaga-accgg--g-ga-cg--c--c-t-caagag---gg--a-g----ga-g-a
t----t----tccc----gaaagctg-g---a-g--tc----tcc---c-gga-a-tctc
attca-a---g-------a--a-ga---ag-g---taa---cgg--agaaa-g-gagc--
gggc--ctccc--ga--tccgagt-----ggtccg-cag-cgta--tcg-a-g--actgg
ag-------tcatc-c---gg-acg--aagg--gtt--gaa-----acaa-cc-cac---
agtc-g-ggt-g-atccacca--ggag---ggc-gga--ggaggact--cacct-----c
cag-a--gga-----ccccttc---agcgaacggaagag-c-----c---t-ctt--c-c
t--tcg---g---------------agaga-aagaccatagcgat-ggggggagatgcta
ggag-tgggcggcgaccga--agcgaggg-gg-aaagtaaagaaagcaacggggctagcg
ggtggatgttccaccccccg-g-cggggccgagtgaggcttatc--ccgggga---tcgg
c--gaa-tcg-tcccg-gga-tggg---ga---c-t-cc-g--agagcccct----tcc-
g-aa--gtga-cgg-gg-ggg-gg-tca----ct-aggaac----a-c----g-g-ggg-
-a-c-ca--gt--gga-tccgtg--gg-a----tta-cc----c---t---c-tcca--c
-c--c-t--c---c----c----a-a-cacactc-cttc-c--cccc-tg-cgggg-ccc
c-ccc-ata-agatgg--ca-gg-a-acccactc------a-tt-g-gggt-ccg-ctg-
ttc-ca---ttctttcttaccttgtggcc-ggcatggtcccagcct-cctcgctggcgcc
ggctgggcaacattccga-ggggaccgttc----ctcg-gtaatggcgaatgggacccag
aac-tctctctaga-ttcccaga--------gagaatcgag---aga----aaa-ctggc
-tctcccttagccatccg-ag-t-ggacgt-tcg-tcc-tcctt-cggat-
>KF660598|KF660598|Hepatitis
gcccaggtcggaccgcggggaggt------ggagatgccat-gccgacc-cgaag-agga
aa-gaagaactcg-gac-gcgaacc-gtgagtggaaccct-g-ttc--tttattgggggg
taca--ctcgaggag--tgg----aa---ggcgttgttg-ggggg-g-ag-a---t-ggg
-tgtacctacgggaatccctggtttcccctgatgtccagtccctcccccgtccgagcgaa
gggggactccggaacatcttccattcgagggacgaagccgccaccgggcgctcccctcgg
acctcctccggggaggttcacatccccaac--ccgcgggccggctactcttcttttcctt
tc-ctcgtcttcaacggtcaacctcctgagttcctcttcttcctccctgctgaggttctt
tcctcccgaggagagctgcttcctcttgttctcgagggccttccttctgcggtgatcctc
cctctccttgtcggtgaacccgctcttgtg-aggcctcttcccagtcccggagtcgacct
ccatctg-atccgt-ccggggcc---tcttcgccgggggagccccctccccgtcct---t
cccttttctgattattccgaggatgttccccagccagggattttcatcctcgagtctctt
gatggtcttcctggccttccggaggtctttctcgagctcctccgccttttttcttgttgt
gatccatttctcgaggatgtcctccc---tttgtccc-ct---tcggctcctcttcgact
cggattggctcatc-c-tc--gg--aacg-a-ggcg-g-ag-gt--cctca-gttctctc
ta--ttcttt-c-cct----tttgaaagaggagactgctgg--acca--aa---cgcccg
a-gccggga-tgctg--ggccat-------ctccgagcgaaggga-gcgc-------g--
---c-t--g---g----a--a-g--gatca-g-ct-cccga-gag--gg-g---a--a--
a-a--cgg-taaag-agca-ttggat---cgt--cg-aa--g---g--t--g-ag--gac
cccaagaagg-aaaaa--a-ga-ga--a--a-g-caagag---ac--g-g----ac-g-a
t----t----tccccac--aacgctg-g---a-g--ac--a-tcc---t-gga-a-gggg
a---a-a---g-------g--a-ga---ag-g---t-g---gaa--aagaa-g-gggc--
gggc--ctccc--ga--tccgagg-----ggccc---aa-c-ta--cca-a-g--tttgg
aga--g--cac-tc-c---gg-ccg--aagg--gtc--gag-----gta--cc-cag---
aa-t-g-agg-a-atcctcac--ggag---aaa-agc--agagaaac--cacct-----c
cag-a--gga-----ccccttc---agcgaacag-agag-c-----c---c-tga--c-g
c--gcg---a---------------ggagt-aagaccatagcgat-agggagagatgcta
ggag-ttagaggagaccga--agcgagga-gg-aaagcaaagaaagcaacggggctagcc
gacggatgttccgcctcccgag-aggggacgagtgaggcttatc--ccgggga-actcgg
c--aga-tcg-ccccc-aca-tagc---ag---c-t-cc-c--ggggcccct----tcc-
a-aa--atga-ccg-ag-ggg-gg-tgg----ct-aggaac----c-c----g-g-ggg-
-a-c-cg--gt--gga-gccatg--gg-a----tgc-tc----c---t---c-ccgatgt
-c--c-g--t---c----c----a-a-c---c-c-cctc-c--cccc-g--agtg---tc
g-ccc-a-g-gaatgg--cg-gg-a-ccccactc----a-a-ct-g-gggt-ccg-c-g-
ttc-ca---tcctttcttacctgatggcc-ggcatggtcccagcct-cctcgctggcgcc
ggctgggcaacattccgaaggggaccgtcc----ctcg-gtaatggcgaatgggacccag
aaa-tctctctaga-ttcccaga--------gagaatcgag---aga----aaa-ctggc
-tctcccttagccatccg-ag-t-ggacgt-tcg-tcc-tcctt-cggat-
>HM046802|HM046802|Hepatitis
gcccaggtcggaccgcgaggaggt------ggagatgccat-gccgacc-cgaag-agga
aa-gaaggacgcgagac-gcaaacctgtgagcggaaaccc-g-ctttattcactggggtc
gaca-actctggg-g--aga----aaa--gggcggatcg-gctgg-g-aa-g---a-gta
-tat-cctatggaaatccctggtttcccctgatgtccagcccctccccggtccgagagaa
gggggactccgggactccctgcagattggggacgaagccgcccccgggcgctcccctcga
tccaccttcgagggggttcacacccccaac--cggcgggccggctactcttctttccctt
ct-ctcgtcttcctcggtcaacctcctgagttcctcttcttcctccttgctgaggttctt
gcctcccgccgatagctgcttcttcttgttctcgagggccttccttcgtcggtgatcctg
cctctccttgtcggtgaatcctcccctgag-aggcctcttcccaggtccggagtctgcct
ccatctg-gtccgt-tcgggccc---tcttcgccgggggagccccctctccatccttatc
cttctttccgagaattcctttgatgttccccagccagggattttcgtcctctatcttctt
gagtttcttctttgtcttccggaggtctctctcgagttcctctaacttctttcttccggc
cacccactgctcgaggatctcttctc---t---ccct-cc---gcggttcttcctcgact
cggaccggctcatc-t--c--gg--ctag-a-ggcg-g-ca-gt--cctca-gtactct-
ta--ctcttt-t-ctg----t---aaagaggagactgctgg--actc--gc---cgcccg
a-gcccgag-cc-tg--agcca--a-g---ttccgagcgaggaga--cgc--g----g--
-----g--g---g----g--a-g--gatca-g-ct-cccga-gag--gg-ga--t--g--
t-ca-cgg-taaag-agca-ttggaa---cgt--cg-ga--g---a--a--a-ct--act
cccaagaagc--aaag--a-ga-gg--t--c-t-taggaa---gc--g-g----at-g-a
g----a----tccccac--aacgccg-g---a-g--aa--t-ctc---t-gga-a-gggg
a---a-a---g-------a--g-ga---ag-g---t-g---gaa-gaaaaa-g-gggc--
gggc--ctccc--ga--tccgagg-----ggccc---gatc-----cca-g-a--tctgg
aga--g--cac-tc-c---ggcccg--aagg--gtt--gag-ta--gca--ct-cag---
ag-g-g-agg-a-attcactc--ggag---atg-agc--agtgatcc--cacct-----c
cag-a--gga-----ccccttc---agcgaacaa-gaggcg-----c---t-tcg--a-g
c--ggt---a---------------ggagt-aagaccatagcgat-tggagaagatgcta
ggag-tagggggagaccga--agcgagga-gg-atcccaaagaaagcaacggggctagcc
ggtgggtgttccgccccccgag-aggggacgagtgaggcttatc--ccgggga-actcga
c--tta-tcg-tcccc-atc-tagc---gg---g-accc-c--ggaccccct----tcg-
a-aa--gtga-ccg--gaggg-ga-t-g----ct-gggaac----a-c----c-g-ggg-
-a-c-ca--gt--gga-gccatg--gg-a----tgc-cc----t---t---c-ccgatgc
tc--g-a--t---t----c--------c---gac-tccc-c--cccc-a--aggg---tc
g-ccc-g-g-gaatgg--cg-gg-a-ccccactc----t-g--c-a-gggt-ccg-c-g-
ttc-ca---tcctttcttacctgatggcc-ggcatggtcccagcct-cctcgctggcgcc
ggctgggcaacattccga-ggggaccgtccc---ctcg-gtaatggcgaatgggacccac
aaa-tctctctaga-ttccgata--------gggaatcggg---aga----aaa-gtggc
-tctcccttagccatccg-ag-t-ggacgt-gcg-tcc-tcctt-cggac-
>MT050453|MT050453|Hepatitis
gcccaggtcggaccgcggggaggt------ggagatgccat-gccgacc-cgaag-agga
aaggaaggacacg-gac-gcgaacc-gtgagtggaaccct-c-gatcctttattgagggg
taca--ctcgaggag--tgg----aag--gcggggagga-ggggg-c-tg-a---g-ggt
-taa-cctacggaaattcctgagttcccctgatgtccaggccgtcccctctccgagagaa
gggagactccgggacgtcgtgcatgctggggacgaacccgcctccgggcgctcccctcgg
acctccgtcgagggggttcacatccccaac--ccgcgggccggctactcttctttccctt
ct-ctcgtcttcctcggtcaaccttcgaagttcctcttcttcctccctgctgaggttctt
ccctcccgaggagagctgcctcttcttgttctccagggccttccttcttcggtgatcccg
tctctcctgttcggtgaaccctcccgggtg-cttcctcttcctaggtccggagtcgacct
ccatctg-atccgt-cctggctt---tcttcgccgggggagctccctccccgtccttggc
ttttctt---attattcctcggatgtttcccagccaggggttatcctcctcaagtctctt
gatagtcttgagggtcttccggaggtccctctcgagctcctccttttttcttcttgcatc
gatccactttccgagtgtctcttctc---t---cccc-tt---ccggggtctcctcggat
cgggctggctcatc-c-tc--ga--ttgc-g-ggcg-g-cg-gt--cctga-gaactct-
ta--tcttcc-tgctt-------agaagaggagtctcctgg--acgc--cc---cgccc-
--ggtcggg--a-tg--ggccgc-a-g---ttcccgacgaggagc-ccgc--a----a--
-----gt-g---g----g--a-g--gatca-g-cc-accgg-agg--gg-acg-c--g--
--a--tgc-caaag-aatg-ggggaa---atc--tc-gc--g---a--g--g-ga--aat
cccaagaagg---cca--a-ga-ag--t--c-t-caagag---ac--gag----gg-g-g
g----a----cccccga--gacgctg-g---a-g--ac--g-ccc---g-gga-acaagg
a---a-aca-g-------a--a-ca---ag-g---t-a--cggt--agaaa-a-gagc--
gagc--ctccc--ga--tacgagttt---gccag---ga-ccta--tca-a-g--tttgg
ag-------tcatc-c--ggg-ccc--taag--gta--gaa-ta--gaa--ca-ccg---
-g-g-g-ggt-g-atccacca--ggag---atg-aac--ggaaaaat--cacct-----c
cag-a--gga-----ccccttc---agcgaacag-aagg-g-a---c---t-ctc--c-c
c--gat---a---------------ggagt-aagaccatagcgat-ggggggagatgcta
ggag-acggaggagaccga--agcgagga-gg-aaagcaaagaaagcaacggggctagcg
agtggatgttccgccccccgag--ggggccgagtgaggcttatc--ccgggga---tcgg
g---cg-tcg-ccccc-aca-tagc---ag---a-c-cc-c--aggccccct----tcc-
g-aa---cga-ggg--g-gac-gg-t-c----ct-tggagc---ct-c----a-g-ggg-
-g-c-cc--at--gga-gccgtg--gg-a----atc-cc----cagac---ctccc----
-t--t-c--t---c----c----aca-c---t-c-cttc-c--cccc-tg-cggggcccc
c-ccc-ata-agatgg--cg-ag-a-tctccact----c-a--t-t-gggt-ccg-t-c-
gtc-catctccttttcttacct-ttggcc-ggcatggtcccagcct-cctcgtcggcgcc
ggccgggcaacattccga-ggggaccgtcc----ctcg-gtaatggcgaatgggacccag
aaa-tctcctttga-ttcccaga--------gtgaatcagg---aga----aaa-ctggc
-tctcccttagccatccg-ag-t-ggacgt-ctg-tcc-tcctt-cggat-
>MT583812|MT583812|Hepatitis
gcccaggtcggaccgcgaggaggt------ggagatgccat-gccgacc-cgaag-agga
aa-gaaggacgcgagac-gcgaacctgtgagtggaaaccc-g-ctttattcactggggtc
gaca-actctggg-g--aga----aaa--gggaggatca-gctgg-g-aa-g---a-gta
-tat-cctatgggaatccctggtttcccctcacgtccagcccctccccggtccgagcgaa
gggggactccggaactccttgcatgctggggacgaagccgcccccgggcgctcccctcga
tccaccttcgagggggttcacacccccaac--cggcgggccggctactcttctttccctt
ct-ctcgtcttcctcggtcaacctcttaagttcctcttcttcctccctgctgaggctctt
ccctcccgacgttagctgcttcttcttgttctcgagggccttccttcgtcggtgatcctg
cctctctttgtcggtgaatcctcccctgag-aggcctcttcctaggcccggaatctacct
ccatctg-gtctgt-tcgggccc---tcttcgccgggggagccccctctccatccttatc
cttctttccgagaattcctttgatgtttcccagccagagattgtcttcctctagtttctt
gatcttcttctttaccttccggaggtctctctcgagttcctctaacttctttcttccgct
cacccactgctccaggatctcttctc---t---gccc-cc---gcgatgcttcttcgact
cggaccggctcatc-t--c--ga--caag-a-ggcg-g-ca-gt--cctca-gtgctct-
ta--ctcttt-t-ctg----t---aaagaggagactgctgg--accc--gc---cgccca
a-gttcgag-ca-tg--agccac-a-g---ttccgagcgaaggga--cgc--gc---g--
-----g--g---g----c--a-g--gatca-t--c-cccga-gag--gg-ga--t--g--
a-ga-cgg-taaag-agca-ttggaa---cgt--cg-ga--g---a--a--a-ct--act
cccaagaagg--aaaa--a-gg-ga--a--t-t-caagaa---gc--g-g----aa-g-a
c--t-t----tctccaa--gacgcta-g---t-g--aa--a-ctc--ta-gga-a-gggg
a---a-a---ga------a--g-ga---ag-g---t-g---gaa--aagaa-g-gggc--
gggc--ctccc--ga--tccgagg-----ggccc---aa-c-ca--cca-g-g-atctgg
aga--g--aat-tc-c--cgg-ccg--aagg--gtt--gag-ta--gca--ct-cag---
ag-g-g-aga-g-catcacac--agag---gta-agc--agagaaat--cacct-----c
cag-a--gga-----ccccttc---agcgaacag-aaga-g-----c---g-caa--c-g
c--gcg-a-a---------------ggagt-aagaccatagcgat-ggggggagatgcta
ggag-ttagaggagaccga--agcgagga-gg-aaagcaaagaaagcaacggggctagcc
ggtgggtgttcctccccccgag-aggggacgagtgaggcttatc--ccgggga-actcga
c--tta-tcg-tcccc-aca-tagc---ag---a-g-cc-c--ggaccccct----tcc-
a-aa--gtga-ccg-ag-ggg-gg-tgg----ct-tggacc----g-t----g-g-agg-
-a-c-ca--gt--gga-gccatg--gg-a----tgc-tc----t---t---c-ccgat-t
-c--t-g--a---c----c---ta-a-c---t-c-cttc-c--cccc-a--aggg---tc
g-ccc-a-g-gaatgg--cg-gg-a-ccccactc----t-g--c-a-gggt-ccg-c-g-
ttc-ca---tcctttcttacctgatggcc-ggcatggtcccagcct-cctcgctggcgcc
ggctgggcaacattccgaaggggaccgtcc----ctcg-gtaatggcgaatgggacccac
acc-tctcccttgc-ttcccaaa--------gagaagcaaga--gga----aaa-gtggc
-tctcccttagccatccg-ag-t-ggacgt-atg-tcc-tcctt-cggat-
>MT583805|MT583805|Hepatitis
gcccaggtcggaccgcgaggaggt------ggagatgccat-gccgacc-cgaag-agga
aa-gaaggacgcgagac-acgaacctgtgagtggaaaccc-g-ctttattcactggggtc
gaca-actctggg-g--aga----aaa--gggaggatcg-gctgg-g-aa-g---a-gta
-tat-cccatgggaatccctggtttcccctcacatccagcccctccccggtcctggtgaa
gggggactccggaacgccttgcatgctggggacgaagccgcccccgggcgctcccctcga
tccaccttcgagggggttcacacctccaac--cggcgggccggctactcttctttccctt
ct-ctcgtcttcctcggtcaaccttctgagttcctcttcctcctccttgctgagcgtctt
ccctcccgcgctcaattgctttctcttgttctcgagggccttccttcgtcggtggtcctg
cctctccttgtcggtgaatcctcccctgga-gggtctcttcctaggcccggagtctacct
ccatctg-gtcggt-tcgggccc---tcttcgccgggggagccccctctccatccttttc
cttctttccgagaattcctttgatgtttcccagccagggattgtcctcctcaagtttctt
gattttcttcttaaccttccggaggtttctctcgagttcctctaactgctttcttccatt
cacccactgctcgagaacctcttctc---t---gctc-cc---gcggttcttcctcgatt
cggaccggctcatc-t--c--ga--caag-a-ggcg-g-ca-gt--cctca-gtactct-
ta--ctcttt-t-ctg----t---aaagaggagactgctgg--accc--gc---cgccca
a-gttcgag-ca-tg--agccat-a-g---ttccgaacgaggtga-tcgc--ga---g--
-----g--a---g----c--a-g--gatca-g-cg-cccga-gag--gg-g---t--a--
a-a--tgg-taaag-agta-ttggaa---ttt--cg-ga--g---a--a--a-ct--act
cccaagaagg-aaaaa--a-ga-ga--a--g-a-caagag---ac--g-g----ag-g-c
t----t----tccccat--gacgctg-g---a-g--ac--a-tcc---t-gga-a-gggg
a---a-a---g-------a--g-ga---ag-g---t-g---gaa--aagaa-g-gggc--
gggc--ctccc--ga--tccgagg-----ggccc---aa-c-ca--cca-a-g--tttgg
aga--g--cac-tt-c--ggg-ccg--aagg--gtt--gag-tt--ctc--cc-cag---
ag-g-g-agg-g-agccacac--ggag---a-a-agc--ggacaaac--cacct-----c
cag-a--gga-----ccccttc---agcgaacag-agag-c-----t---c-tga--c-g
c--gcg---a---------------ggagt-aagagcgtagcgat-aggaggggatgcta
ggag-taggaggcgaccga--agcgagga-gg-aaagcaaagaaagcaacggggctagcc
ggtaggtgttccgcctcccgag-aggggacgagtgaggcttatc--ccgggga-actcgg
c--gaa-tcg-tcccc-aca-tagc---ag---c-t-tc-ca-ggaccccct----tcc-
a-aa--ttga-ccg-agcgag-gg-tcg----ct-tggag-----g-t----g-g-ggg-
-a-c-ca--gt--gga-gccatg--gg-a----tgc-cc----t---t---c-ccgat-t
-c--c-g--t---c----c------a-t---c-c-cttc-c--ccct-g--aggg---tc
g-ccc-a-g-gaatgg--cg-gg-a-ccccactc----tga--c-a-gggt-ccg-c-g-
ttc-ca---tcctttcttacctgatggcc-ggcatggtcccagcct-cctcgctggcgcc
ggctgggcaacattccga-ggggaccgtcc----ctcg-gtaatggcgaatgggacccag
aaa-tctctctaga-ttcccaga--------gagaatcgag---aga----aaa-ctggc
-tctcccttagccatccg-agtt-ggacgt-ctg-tcc-tcctt-cggat-
>MT583804|MT583804|Hepatitis
gcccaggtcggaccgcgaggaggt------ggagatgccat-gccgacc-cgaag-agga
aa-gaaggacgcgagac-gggaactcgtgagtgaaaaccc-g-ctttattcactggggtc
gaca-actctggg-g--aga----gaa--gggaggatcg-gctgg-g-aa-g---a-gta
-tat-cctatgggaatccctggtttccccttatgtccagcccctccccggtcctggtgaa
gggggactccgggacaccttgcatgctagggacgaagccgcccccgggcgctcccctcga
tccaccttcgagggggttcacacccccaat--cggcgggccggctactcttctttccctt
ct-ctcgtcttcctcggtcaacctccgaagttcctcttcctcctccttgctcaggctctt
ccctcccgcggccagttgcttgctcttgttctcgagggccttccttcgtcggtgatcctg
cctctccttgtcggtgaatcctcctctgag-aggcctcttcctaggtccggagtctatct
ccatctg-gtctgt-ccgggccc---tcttcgccgggggagccccctctccatccttgtc
tttcttcccgagaattcctttgatgtttcccagccagggattgtcttcctcaagtttctt
gattttcttcttaaccttccggagatccctctcgagttcctctaacttctttcttgcatt
cacccactgctcgagagtctcttccc---t---gctt-cc---gcggctcttcttcgatt
ccgagcggctcatc-t--c--gg--caag-a-ggcg-g-ca-gt--cctca-gtactct-
ta--ctcttt-t-cct----t-tgaaagaggagactgctgg--accc--gc---cgccca
a-gcccgag-ca-tg--agcc---a-a---gtcggaacgaagaga-tcgc--g----g--
-----g--a---g----c--g-g--gatca-g-cc-gacga-gag--gg-ga--t--g--
g-a--tgc-caaag-agca-ttggaa---cgt--cg-ga--g---g--t--a-gt---ct
cccaagaagg-aaaaa--a-ga-ga--a--a-g-caagag---ac--g-g----aa-g-c
t----t----tccccat--gacgctg-g---a-g--ac--a-tct---c-gga-a-gggg
g---a-a---g-------a--g-gc---ag-g---t-g---gaa--aagaa-g-gggc--
gggc--ctccc--ga--tccgagg-----ggccc---ga-c--g-tcca-g-c-tcctgg
agg--a--cac-tc-c--ggg-cca--aagg--gtt--gag--a--gta--cc-cag---
ag-c-g-agg-a-atccactc--ggag---aaa-agc--agacaaat--cacct-----c
cag-a--gga-----ccccttc---agcgaacag-agag-c-----a---c-tga--c-g
c--gcg---a---------------ggagt-tagaccatagcgat-aggaggggatgcta
ggag-ttggaggagaccga--agcgagga-gg-aaagcaaagaaagcaacggggctagcc
gatgggtgttccgccccccgag-aggggacgagtgaggcttatc--ccgggga-actcgg
c--gaa-tcg-tccct-aca-tagc---ag---t-g-cc-c--ggagcccct----tcc-
a-aa--atga-ccg-ag-ggg-gg-tgg----ct-tggaac----a-c----a-g-ggg-
-a-c-ca--gt--gga-gccatg--gg-a----tgc-tc----c---t---c-ccgatgt
-c--c-g--t---c----c------a-t---c-c-ctcc-c--cccc-g--aggg---tc
g-ccc-a-g-gaatgg--cg-gg-a-cctcaccc------a-tc-g-aggt-ccg-c-g-
ttc-ca---tcctttcttacctgatggcc-ggcatggtcccagcct-cctcgctggcgcc
ggctgggcaacattccga-ggggaccgtcc----ctcg-gtaatggcgaatgggacccag
aaa-tctctctaga-atcccaaa--------gagattcgag---aga----aaa-ctggc
-tctcccttagccatccg-ag-t-ggacgt-tcg-tcc-tcctt-cggat-
>MT583796|MT583796|Hepatitis
gcccaggtcggaccgcgaggaggt------ggagatgccat-gccgacc-cgaag-agga
aa-gaaggacgcgagac-acgaacccgtgagtggaaaccc-g-ctttattcactggggtc
gaca-actctggg-g--aga----aaa--gggaggatcg-gctgg-g-aa-g---a-gca
-tat-cctatgggaatccctggcttcccctcacgtccagcccctccccggtcctggtgaa
gggggactccgggattccttgcatgctggggacgaagccgcccccgggcgctcccctcga
tccaccttcgagggggttcacacccccaac--cggcgggccggctactcttctttccctt
ct-ctcgtcttcccgggtcaacttcttaagttcctcttcctcctccttgctgagtgtctt
gcctcctgcgctcagctgcttcttcttgttctcgagggccttccttcgtcggtgatcccg
cctctcctcttcggagaaccctcctctgag-aggcctcttcctaggtccggagtctacct
ccatctg-gtccgt-tcgggccc---tcttcgccgggggtgccccctctccatccttatc
cttctttccgagaattcctttgatgtttcccagccaggggttctcttcctcaagtttctt
gaccttcttcttaaccttccggaggtctctttcgagttcctctaacttctttcttccttc
cacccactgctcgagaacctcttctc---t---tccc-cc---gcggttcttcttcgacc
ccgagcggctcatc-t--c--gg--caagag-ggcg-g-ca-gt--cc-tg-gaactct-
ta--ctcttt-t-ctg----t---aaagaggagtccg-tgg--actc--gt---cgccc-
-------------ca--agcc--------------------------c------------
------------g-------a-g--gatca-g-cg-cccga-gag--gg-gt--t--g--
a-a--agg-taaag-agca-ttggaa---cgc--cg-tc--a---g--a--a-ac--act
cccaagaagg-aaaaa--a-ga-ga--a--a-g-caagaa---tc--g-g----aa-g-a
a----a----cccccat--aacgctg-g---a-g--ac--a-tcc---t-gga-a-gggg
a---a-a---g-------a--g-ga-t-ag-g---t-g---gaa--aagaa-g-gagc--
gggc--ctccc--ga--tccgagg-----ggccc---aa-c-ta--cca-a-g--tttgg
aga--g--cac-tc-c--ggg-ccg--aagg--gtc--gag-----gta--cc-cgg---
ag-a-g-agg-a-atcctcgc--ggag---ata-agc--ggaaaaat--cacct-----c
cgg-a--gga-----ccccttc---agcgaacag-aagg-c-----a---c-tga--a-g
c--gcg---a---------------agagt-gagaccatagcgat-aggaggggatgcta
ggag-ttagaggagacccg--agcgagga-gg-aaagcaaagaaagcaacggggctagcc
ggtgggtgttccgcctcccgag-aggggacgagtgaggcttatc--ccgggga-attcgg
c--gaa-tcg-tcccc-aca-tagc---ag---a-t-cc-ca-ggaccccct----tcc-
a-aa--atga-ccg-ag-ggg-gg-a-g----ct-tgggag---cg-c----g-g-ggg-
-a-c-ca--gt--gga-gccatg--gg-a----tcc-tc----t---t---c-ccgatgt
-c--c-g--a---t----c----a-a-t---t-c-cctc-c--cccc-g--aggg---tc
g-ccc-a-g-gaatgg--cg-gg-a-ccccactc----a-a-ct-g-gggt-ccg-c-g-
ttc-ca---tcctttcttacctgatggcc-ggcatggtcccagcct-cctcgctggcgcc
ggctgggcaacattccgaaggggaccgtcc----ctcg-gtaatggcgaatgggacccag
aaactctctttagc-ttcccaaa--------gagaagcaag---aga----gaacctggc
-tctcccttagccatccg-ag-t-ggacgt-tcg-tcc-tcctt-cggat-
>MN401236|MN401236|Hepatitis
gcccaggtcggaccgcggggaggt------ggagatgccat-gccgacc-cgaag-agga
aaggaaggacacg-gac-gcgaacc-gtgagtggaaccct-c-gatcctttattgggg--
ggtacactcgaggag--tgg----aag--gcggggagga-ggggg-ctga-g---g-gt-
-taa-cctacggaaattcctgagttcccctgatgtccaggccgtcccctgtccgagtgaa
gggagactccgggactccttgcatgctggggacgaacccgcctccgggcgctcccctcgg
acctccgtcgagggggttcacacccccaac--ccgcgggccggctactcttctttccctt
ct-ctcgtcttcctcggtcaaccttcgaagttcctcttcttcctccctgctgaggttctt
ccctcccgaggagagctgcttcttcttgttctccagggccttccttcttcggtgatcccg
tctctcctgttcggtgaaccctcccgggtg-tttcctcttcctaggtccggagtcgacct
ccatctg-atccgt-cctggctc---tcttcgccgggggagctccctccccgtccttgtc
ttttctt---attattcctcggatgtttcccagccaggggttatcctcctcaattctctt
gatagtcttgttgaccttccggaggtccctctcgagctcctccttttttcttcttgcatc
gatccactttccgagtgtctcttctc---t---cccc-ct---ccggggtctcctcgaat
cgggctggctcatc-c-tc--ga--ttgc-g-ggcg-g-cg-gt--cctga-gaactct-
ta--tcttcc-tgctt----a---gaagaggagtctcctgg--acgc--cc---cgccc-
--ggtcggg--a-tg--ggccgc-a-g---ttcccgacgaggagt-ccgc--a----g--
-----gt-g---g----g--a-g--gatca-g-cc-accgg-agg--gg-ac--g--c--
g-a--tgc-caaag-agtg-ggggaa---atc--tc-gc--g---a--g--g-ga--aat
cccaagaagg---tcg--a-ga-ag--t--c-t-caagag---ac--gag----gg-g-g
g----a----cccccga--gacgctg-g---a-g--ac--g-ccc---g-gga-acaagg
a---a-a---c-------a--gaac-a-ag-g--ta-c---ggt--agaaa-a-gagc--
gagc--ctccc--ga--tacgagttt---gccag---ga-ccta--tca-a-g--tttgg
ag-------tcatc-c--ggg-ccc--taag--gta--gaa-ta--gaa--ca-ccg---
-g-g-g-ggt-g-atccacca--ggag---atg-aac--ggagaaat--cacct-----c
cag-a--gga-----ccccttc---agcgaacag-aaga-g-a---c---t-ccc--c-t
c--gat---a---------------ggagc-aagaccatagcgat-ggggggagatgcta
ggag-tcggaggagaccga--agcgagga-gg-aaagcaaagaaagcaacggggctagcg
agtgggtgttccgccccccgag--ggggccgagtgaggcttatc--ccgggga---tcgg
g---cg-tcg-ccccc-aca-tagc---ag---a-c-cc-ca-ggacccctt----ccg-
a-----acga-ggg--g-gac-gg-t-c----ct-tgaact---ct-c----a-g-ggg-
-g-c-cc--at--gga-gccgtg--gg-a----atc-cc----cagac---ctcccttct
-c--c-a--c---a----c----t---c---c-t-tccc-c--cctgcg--gggc---cc
c-ccc-ata-agatgg--cg-ag-a-tctccact----c-a--t-t-gggt-ccg-tcg-
-tc-catctccttttcttacct-ttggcc-ggcatggtcccagcct-cctcgtcggcgcc
ggccgggcaacattccga-ggggaccgtcc----ctcg-gtaatggcgaatgggacccag
aaa-tctcctttga-ttcccaga--------gagaatcagg---aga----aaa-ctggc
-tctcccttagccatccg-ag-t-ggacgt-ctg-tcc-tcctt-cggat-
>MK890235|MK890235|Hepatitis
gcccaggtcggaccgcgaggaggt------ggagatgccat-gccgacc-cgaag-agga
aa-gaaggacgcg-gac-gcgaacctgtgagtggaaaccc-g-ctttattcactggggtc
gaca-actctgag-g--aga----aaa--gggaggatcg-gatgg-g-aa-g---a-gta
-tat-cctatgggaatccccggtcgcccctcgtgtccagcccgtccccggtccggtggaa
gggggactccgggattccttgcatgctggggacgaagccgcctccgggcgctcccctcga
tccaccttcgagggggttcacacctccagt--cgacgggccggctactcttctttccctt
ct-ctcgtcttcctcggtcaacctcttgagttcctcttcttcctccctgctgaggctctt
ccctcccgagctcagctgcttcctcttgttctcgagggccttccttcttcggtgatcctg
cctctccttgtcggtgaatcctcccctgag-aggcctcttcctaggtccggagtctatct
ccatctg-gtctgt-tcgggccc---tcttcgccgggggagccccctctccatccttatc
cttctttccaagaattcctttgatgtttcctagccagggattctcgtcctctagcttctt
gattttcttcttaaccttccggagatccctctcgagatcctctaacttctttcttccgtc
cacccactgctcgagaacctcttccc---t---tcct-cc---gcggttcttcttcgact
cggaccggctcatc-t--c--ga--cgag-a-ggcg-g-ca-gt--cctca-gtactct-
ta--ctctttgt-ttg----t---aaagaggagactgctgg--actc--gc---cgccca
a-gttcgag-ct-tg--ggccac-a-g---ttccgagcgaagag--acgc--g----g--
-----gt-g---g----aa-g-g--gatca-g-cg-cccga-gag--gg-ag--a--a--
g-a--cgg-taaag-agca-ttggat---cgc--cg-ag--g---g--g--a-tg--cct
cccaagaagg-aaaaa--a-ga-gg--t--a-t-caagaa---gt--g-g----gc-g-a
a----a----tccccgt--gacgcta-g---a-g--ac--a-tcc---t-gga-a-gggg
a---a-a---g-------a--g-ga-t-gg-g---t-g---gaa--aagaa-g-gggc--
gggc--ctccc--ga--tccgagg-----ggccc---aa-c----ccca-gca--tgtgg
gag--g--cac-tc-c--ggc-ccg--aagg--gtt--gag-aa--gca--cc-cag---
ag-g-g-agg-a-atccacac--ggag--ta-g-aac--agagaaat--cacct-----c
cag-a--gga-----ccccttc---agcgaacag-agga-g-c---g---c-tta--g-c
c--gtc---a---------------ggagt-aagaccatagcgat-gggtggagatgcta
ggag-ttagaggagaccga--agcgagga-gg-aaagcaaagaaagcaacggggctagtc
ggcaggtgttccgcctcccgag-aggggacgagtgaggcttatc--ccggagc-attcga
c--tta-tcg-tcccc-aca-tagc---ag---a-g-cc-cc-ggaccccct----ccag
a-aa--gtga-ccg-ag-gga-gg-t-g----ct-aggatc----g-c----g-g-gggt
-a-c-cg--gt--gga-gccatg--gg-a----tgc-tc----c---t---c-ccgat-t
-c--c-g--t---c----c------a-t---c-c-ctcc-t--ccca-g--gggg---tc
g-ccc-a-g-gaatgg--cg-gg-a-ccccactt----c-a-tc-a-gggt-ccg-c-g-
ctc-ca---tcctttcttacctgatggcc-ggcatggtcccagcct-cctcgctggcgcc
ggctgggcaacattccga-ggggaccgtccc---ctcg-gtaatggcgaatgggacccag
aaa-tctctctaga-ttcccaga--------gagaatcgag---aga----aaa-ctggc
-tctcccttagccatccg-aggtaggacgt-ccg-tcc-tcctt-cggat-
>MK890234|MK890234|Hepatitis
gcccaggtcggaccgcgaggaggt------ggagatgccat-gccgacc-cgaag-agga
aa-gaaggacgcg-gac-gcgaacctgtgagtggaaaccc-g-ctttattcactggggtc
gaca-actctggg-g--tga----aaa--gggaggatcg-gatgg-g-aa-g---a-gta
-tat-cctatgggaatccctgggtgcctctcgtgtccagcccactcccggtccgactaaa
gggggactccgggattccttgcatgctggggacgaagccgcctccgggcgctcccctcga
tccaccttcgagggggttcacacctccagt--cgacgggccggctactcttctttccctt
ct-ctcgtcttcctcggtcaacctcttaagttcctcttcttcctccttgctgaggctctt
ccctcccgcgcccagctgcttcctcttgttctcgagggccttccttcttcggtgatcctc
cctctccttgtcggtgaatcctcccctgga-aggcctcttcctaggtccggaatctattt
ccatctg-gtctgt-tcgggccc---tcttcgccgggggagccccctctccatccttatc
cttctttccgagaattcctttgatgtttcccagccaggggttgtcgtcctctagtttctt
gattttcttcttaaccttccggaggtctctctcgagttcctctaacttctttcttccgtt
cacccactgctcgagaacctcttctc---t---tcct-cc---gcggttcttcttcgatt
cggaccggctcatc-t--c--ga--caag-a-ggcg-g-ca-gt--cctca-gtactct-
ta--ctcttt-t-ctg----t---aaagaggagactgctgg--accc--gc---cgccca
a-gttcgag-ca-tg--agcca----a---ttccgaacgaagag--acgc--g----g--
-----g--a---g----ga-a-g--gatca-g-cg-cccga-gag--gg-ag--t--g--
g-a--cgg-taaag-agca-ttggaa---cgc--cg-ag--g---a--g--a-ta--tct
cccaagaagg-aaaaa--a-ga-gg--a--t-t-caagaa---gc--g-g----ac-g-a
g----a----cccccaa--aacgctg-g---a-g--ac--a-tcc---t-gga-a-gggg
a---a-a---g-------g--g-ga-t-ag-g---t-g---gaa--aagaaag-gggc--
gggc--ctccc--ga--tccgagg-----ggccc---aa-c--g--cca-g-a--actgg
gaa--a--cat-tc-c--ggc-ccg--aagg--gtt--gag-ga--acc--cc-cag---
ag-g-g-agg-a-atccacac--ggag---a-a-agg--agacaaat--cacct-----c
cag-a--gga-----ccccttc---agcgaacag-agga-g-c---g---c-ttg--g-c
c--gtc---a---------------ggagt-aagaccatagcgataggggggagatgcta
ggagtttagaggagaccga--agcgagga-gg-aaagcaaagaaagcaacggggctagtc
ggcaggtgttccgcctcccgag-aggggacgagtgaggcttatc--ccggagc-attcga
c--tta-tcg-tcccc-aca-tagc---ag---a-g-cc-cc-ggaccccct----ttt-
a-aa--gtga-ccg-gg-gga-gg-t-g----ct-aggatc----g-c----g-a-gggt
-g-c-ca--gt--gga-gccatg--gg-a----tgc-tc----t---t---c-ccgat-t
-c--c-g--t---c----c------a-t---c-c-ctcc-c--cccgag--aggg---tc
g-ccc-a-g-gaatgg--cg-gg-a-ccccactt----c-a-tc-a-gggt-ccc-c-g-
ttc-ca---tcctttcttacctgatggcc-ggcatggtcccagcct-cctcgctggcgcc
ggctgggcaacattccga-ggggaccgtcc----ctcg-gtaatggcgaatgggacccag
aaa-tctctctaga-ttcccaga--------gagaatcgag---aga----aaa-ctggc
-tctcccttagccatccg-ag-t-ggacgt-ctg-tcc-tcctt-cggat-
>MK890233|MK890233|Hepatitis
gcccaggtcggaccgcgaggaggt------ggagatgccat-gccgacc-cgaag-agga
aa-gaaggacacgagac-gcaaacctgtgagtggaaaccc-g-ctttattcactggggac
gaca-actctggg-g--aga----gaa--gggtggatcg-gatgg-g-aa-g---a-gta
-tat-cctacgggaatccgtgttctcccctgatgtccagtccccccccggtccgagtgaa
gggggactccgggactccttgcagactggggacgaagccgcccccgggcgctcccctcga
tccgccttcgagggggttcacacccccaac--ctgcgggccggctactcttcttttcctt
tc-ctcgtcttccccggtcaacctcttaagttcctcttcctcctccttgctgaggctctt
ccctcccgcgctgagctgcttcttcttgttctcgagggccttccttcttcggtgatcccg
tctctccttgtcggtgaatcctcccctggt-gggagccttcccaggtccggagtctacct
ccatccg-gtccga-ccgggccc---tcttcgccgggggaggtccttctccatccttatc
cttttttccgataattcctttgatgtttcccagccagggattttcctcctcaagtttctt
gaccttcttcttgaccttccggaggtccctctcgagctcctctatcctttttcttccaga
cacccactgctcgaggatgtcctctc---t---cccc-cc---gcgctccttcttcttct
cggaccggctcatc-t--c--ga--caag-a-ggcg-g-ca-gt--cctca-gtgctct-
ta--ctcttt-t-ctg---at---aaagaggagactgctgg--actc--gc---cgccca
a-gttcgag-ca-tg--agccat---g---tgccgagtgaagag--acgc--g----a--
---c-g--g---g----ga-g-g--aa--g-g-caacccga-ggg--gg-gt--c--a--
t-c--tgg-taaag-aggc-gaggaa---agt--cg-ag--g---g--g--g-gt--ccc
cccaagaggg---cca--a-ga-ga--a--t-t-caagaa---tc--g-g----ag-gca
-----t----ttcccgttaagagctg-g---a-agtgc--a-tct---t-gga-a-tggg
a---a-c---c-------a--a-gg-a-gg-a---t-g---gaa--agaaa-g-gag---
gaat--ccccc--ga--tccgaat-----ggccc---ga-c--g--tcc-g-a--atttg
gag--a--acc-tc-c--ggg-ccg--cacg--gtc--gga-tc--acc--cc-cag---
ag-g-g-aga-g-catcactc--ggag---atg-aac--ggagaaat--cacct-----c
cag-a--gga-----ccccttc---agcgaacag-aaga-g-a---c---t-cag--c-g
c--gtc---a---------------ggagt-aagaccgtagcgat-aggaggggatgcta
ggag-ttagaggagaccgg--agcgagga-ga-aaagtaaagaaagcaacggggctagca
ggtgggtgttccgccccccgag-aggggacgagtgaggcttatc--ccgggga-actcgg
c--gaa-tcg-tcccc-atc-tagc---ag---a-g--c-cc-ggaccccct----tcc-
a-aa--gtga-ccg-gg-gag-gg-t-c----ct-tggagc----a-c----a-g-gggg
-a-c-aa--tc--ggg-tccgtg--gg-a----tgc-tc----t---t---c-ccgat-t
-c--c-g--t---c----c----g-a-a---c-c-cccc-c--cccg-a--gggg---tc
t-ccc-a-gcggatgg--cg-gg-a-ccccactc----t-a-ca-g-ggtt-tcg-c-g-
ttc-ca---tcctttcttacctggtggcc-ggcatggtcccagcct-cctcgctggcgcc
ggctgggcaacattccga-ggggaccgtccc---ctcg-gtaatggcgaatgggacccag
aac-tctctctagc-ttcccaaa--------gagaagcgag---aga----aaa-ctggc
-tctcccttagccatccg-ag-tcggacgt-gcg-tcc-tcctt-cggat-
>MK890232|MK890232|Hepatitis
gcccaggtcggaccgcgaggaggt------ggagatgccat-gccgacc-cgaag-agga
aa-gaaggacacg-gac-gcgaacctgtgagtggaaaccc-g-ctttattcactggggtc
gaca-actctgag-g--aga----aaa--gggaggatcg-gatgg-g-aa-g---a-gta
-gat-cctatgggaatccccgttctcccctcgtgtccagcccgtccccggtccgatggaa
gggggactccgggactccttgcatgctggggacgaagccgcctccgggcgctcccctcgg
tccaccttcgagggggttcacacctccagt--cgacgggccggctactcttctttccctt
ct-ctcgtcttcctcggtcaacctcttgagttcctcttcttcctccctgctgaggctctt
ccctcccgcgctcaactgcctctttttgttctcgagggccttccttcttcggtgatcctg
cctctccttgtcggtgaatcctcccctgag-aggcctcttcctaggtccggagtctactt
ccatctg-gtctgt-tcgggccc---tcttcgccgggggagccccctctccatccttatc
cttctttccgagaattcctttgatgtttcccagccagggattttcgtcctctagcttttt
gattttcttcttaaccttccggagatccctctcgagttcctctaacttctttcttccgtt
cacccactgctcgagaacctcttctc---t---tcct-cc---gcggttcttcctcgatt
cggaccggctcatc-t--c--ga--caag-a-ggcg-g-ca-gt--cctca-gtactct-
ta--ctcttt-t-ctg----t---aaagaggagactgctgg--actc--gc---cgccca
a-gttcgag-ca-tg--agccac-a-g---ttccgaacgaggag--acgc--g----g--
-----gt-g---g----aa-g-g--gatca-g-cg-cccga-gag--gg-ag--t--g--
g-a--cgg-taaag-agca-ttggaa---cgc--cg-ag--g---g--g--a-tg--cct
cccaagaagg-aaaaa--a-ga-ggt-a----t-caa-aa---gc--g-g----ac-gtg
g---------tccccac--gacgctg-g---a-g--ac--a-tcc---t-gga-a-gggg
a---a-a---g-------a--g-ga-t-gg-g---t-g---gaa--aagaa-g-gggc--
gggc--ctccc--ga--tccgagg-----ggccc---aa-c--g--cca-g-c--tttgg
gag--g--cac-tc-c--ggc-ccg--aagg--gtt--gag-aa--gca--cc-cag---
ag-g-g-agg-a-atccactc--ggag--ta-g-aac--agagaaat--cacct-----c
cag-a--gga-----ccccttc---agcgaacga-aagg-g-c---g---c-tga--g-c
c--gcg---a---------------ggagt-aagaccatagcgat-gggtggagatgcta
ggag-ttagaggagaccga--agcgagga-gg-aaagcaaagaaagcaacggggctagtc
ggcaggtgttccgccccccgag-aggggacgagtgaggcttatc--ccggagc-attcga
c--tta-tcg-tcccc-aca-tagc---ag---a-a-tc-cc-ggaccccct----ccaa
a-aa--gtga-ccg-ag-gga-gg-c-g----ct-aggatc----g-c----g-g-ggga
aa-c-cg--gt--gga-accatg--gg-a----tgc-tc----c---t---c-ccgat-t
-c--c-g--t---c----c------a-t---c-c-ctcc-t--ccca-g--gggg---tc
g-ccc-a-g-gaatgg--cg-gg-a-ccccactt----c-a-tc-a-gggt-ccg-c-g-
ttc-ca---tcctttcttacctgatggcc-ggcatggtcccagcct-cctcgctggcgcc
ggctgggcaacattccga-ggggaccgtcc----ctcg-gtaatggcgaatgggacccag
aaa-tctctctaga-ttcccaga--------aggaatcgag---aga----aaa-ctggc
-tctcccttagccatccg-ag-t-ggacgt-ctg-tcc-tcctt-cggat-
>MK890231|MK890231|Hepatitis
gcccaggtcggaccgcgaggaggt------ggagatgccat-gccgacc-cgaag-agga
aa-gaaggacgcgagac-gcaaactcgtaagtgaaaaccc-g-ctttattcactgggtgc
gaca-gctctggg-g--aga----gaa--gggagggtcg-gatgg-g-aa-g---a-gta
-aat-cctacgggaatccctgggatcctctcacgtccagcccctccccggttctggcgaa
gggggactccgggactccttgcatgctggggacgaagccgcccccgggcgctcccctcga
tccgccttcgagggggttcacacctccagt--cggcgggccggctactcttcttttcctt
ct-ctcgtcttcctcggtcaacctcttaagttcctcttcttcctccctgctgaggttctt
ccctcctgaggagagctgcttcttcttgttctcgagggccttccttcgtcggtggtcctg
cctctccttgtcggtgaagtctcccctgga-aggcctcttcctaggtccggagtctacct
ccatctg-gtccgt-tcgggccc---tcttcgccgggggagccccctctccatccttatc
cttctttccaagaattcctttgatgtttcccagccagggattgtcgtcctcaagcttctt
gattttcttcttaatcttccggagatccttctcgagttcctctaacttctttcttccact
cacccactgctcgagaacctcttctc---t---cccc-cc---gcggttcttcttcgact
cggaccggctcatc-t--c--ga--caag-a-ggcg-g-cg-gt--cctca-gtgctct-
ta--ctcttt-t-ctg----t---aaagaggagactgctgg--accc--gc---cgccca
a-gttcgag-ca-tg--ggcca----a---ttccgagcgaagag--acgc--g----g--
-----g--g---g----aa-g-g--gatca-g-tg-cccga-gag--gg-ga--t--a--
a-g--tgg-caaag-agca-ttggaa---cgt--cg-ag--a---g--g--a-ca--cct
cccaagaaga-aaaag--a-ga-gg--a--t-t-caagaa---gc--g-g----gc-g-a
c--t-t----tccccac--aacgctg-g---a-g--ac--a-tcc---t-gga-a-tggg
a---a-g---g-------a--atgg-a-ag-g---t-g---gaa-aaagaa-g-gggt--
gggc--ctccc--ga--tccgagg-----ggccc---aa-c-tg--cca-a-g--tttgg
aga--g--cac-tt-c--ggg-ccg--tatg--gtc--gag-ta--gca--tc-cag---
ag-g-g-agaaa---ccacac--ggag---aaa-agc--agataaac--cacct-----c
caa-a--gga-----ccccttc---agcgaacgg-aaga-ctc---t---c-tca--c-t
c--ga----a---------------ggagt-aagaccatagcgat-ggggggagatgcta
ggag-ttagaggagaccga--agcgaggaaaa-aaagtaaagaaagcaacggggctagcc
gtcaggtgttccaccccccgag-aggggacgagtgaggcttatc--ccgggga-actcgg
c--aaa-tcg-tcccc-aca-tagc---ag---a-g--c-cc-agaccccct----tcc-
a-aa--ataa-ccg-ag-ggg-gg-a-g----ct-ttgaac----a-t----g-g-agg-
-a-c-ca--gt--gga-tccgtg--gg-a----gta-tc----c---t---c-ccgat-t
-c--c-g--c---c----c----aaa-c---c-c-gttc-c--cccg-c--aggg---tc
g-ccc-a-g-gaatgg--cg-gg-a-cctcactc----t-g--c-g-aggt-ccg-c-g-
ttc-ca---tcctttcttacctgatggcc-ggcatggtcccagcct-cctcgctggcgcc
ggctgggcaacattccga-ggggaccgtccc---ctcg-gtaatggcgaatgggacccag
aga-tctctctaga-ttccgaca--------gagaatcgag---aga----aaa-ctggc
-tctcccttagccatccg-ag-t-ggacgc-gcg-tcc-tcctt-cggat-
>MK890230|MK890230|Hepatitis
gcccaggtcggaccgcgaggaggt------ggagatgccat-gccgacc-cgaag-agga
aa-gaaggacgcg-gac-gcgaacctgtgagtggaaaccc-g-ctttattcactggggtc
gaca-actctgag-g--aga----aaa--gggaggatcg-gatgg-g-aa-a---a-gta
-tat-cctatgggaatccctggttgcccctcgtgtccagcccctccccgcgtcggtggaa
gggggactccgggatcccttgcatgctggggacgaagccgcctccgggcgctcccctcga
tccaccttcgagggggttcacacctccagt--cgacgggccggctactcttctttccctt
tt-ctcgtcttcctcggtcaacctcttaagttcctcttcttcctccttgctgaggtgctt
tcctcccgcgctcagctgcttcttcttgttctcgagggccttccttcttcggtgatcctg
cctctccttgtcggtgaatcctcccctgag-aggcctcttcctaggtccgggatctacat
ccatctg-gtctgt-tcgggccc---tcttcgccgggggagccccctctccatccttatc
cttctttccgagaattcctttgatgtttcctagccagggattgtcgtcctcgagtttctt
gatcttcttcttaaccttccggagatccctctcgagttcctctaacttctttcttccgtt
cacccactgctcgagagcatcttccc---t---tccc-cc---gcgatccttcttcgatt
cggaccggctcatc-t--c--ga--caag-a-ggcg-g-ca-gt--cctca-gtactct-
ta--ctcttt-c-cta----t---aaagaggagactgctgg--actc--gc---cgccca
a-gttcgag--a-tg--ggccac---g---ttccgaacgaagag--atgc--g----g--
-----ga-a---g----aa-g-g--gatca-g-ca-tccga-gag--gg-ag--a--g--
g-a--cgg-taaag-agca-ttggaa---cgc--cg-ag--g---g--g--a-ca--cct
cccaagaagg-aaaaa--a-ga-ga--a--t-t-caagag---ac--g-g----ac-g-a
t----t----tccccat--aacgcta-g---a-g--ac--a-tcc---t-gga-a-gggg
a---a-a---g-------a--g-ga-t-gg-g---t-g---gaa--aagaa-g-gggc--
gggc--ctccc--ga--tccgagg-----ggccc---aa-c--g--cca-g-a--actgg
gat--g--cac-cc-c--ggc-ccg--aaag--gtt--gag-aa--gca--cc-cag---
ag-g-g-agg-a-atccacac--ggag--ta-g-aac--agagaaat--cacct-----c
cag-a--gga-----ccccttc---agcgaacag-aagg-g-c---a---c-tga--g-c
c--gtc---a---------------gg-gt-aagaccatagcgat-aggtggagatgcta
ggag-ttagaggagaccga--agcgagga-gg-aaagtaaagaaagcaacggggctagtc
ggcaggtgttccgcctcccgag-aggggacgagtgaggcttatc--ccggagc-attcga
c--tta-tcg-tcccc-aca-tagc---ag---a-a-cc-cc-ggaccccct----cca-
a-aa--gtga-ccg-ag-gga-gg-c-g----ct-tggatc----g-c----g-g-gggt
-a-c-cg--gt--gga-gccatg--gg-a----tgc-tc----t---t---c-ccgat-t
-c--c-g--t---c----c------a-t---c-c-ctcc-t--ccca-g--gggg---tc
g-ccc-a-g-gaatgg--cg-gg-a-ccccactt----c-a-tc-a-gggt-ccg-c-g-
ttc-ca---tcctttcttacctgatggcc-ggcatggtcccagcct-cctcgctggcgcc
ggctgggcaacattccga-ggggaccgtccc---ctcg-gtaatggcgaatgggacccag
aaa-tctctctaga-ttcccaga--------gagaatcgag---aga----aag-ctggc
-tctcccttagccatccg-gg-t-ggacgt-gcg-tcc-tcctt-cggat-
>MK890229|MK890229|Hepatitis
gcccaggtcggaccgcgaggaggt------ggagatgccat-gccgacc-cgaag-agga
aa-gaaggacgcgagac-gcaaacctgtgagtggaaaccc-g-ctttattcactggggac
gaca-actctggg-g--cga----aaa--gggaggttcg-ggggg-g-aa-g---a-gta
-tat-cctacgggaatccctgtccgcccctgatgtccagcccatccccggtccgagcgaa
gggggactccgggactccctgcatgctggggacgaagccgcccccgggcgctcccctcga
tccaccttcgagagggttcacatccccaac--tcgcgggccggctactcttcttttcctt
tc-ctcatcttccctggtcagccttccgagttcctcttcttcctccttgctgaggctctt
ccctcctccgctcagttgcttcttcttgttctcgagggccttccttcttcggtgatcctg
cctctctttgtcggtgaatcctcccctggt-gggtccctttctaggtccggagtctactt
ccattcg-gtccgt-tcggggcc---tcttcgccggaggggctccttctccatccttatc
cttttttccaataattcctttgatgtttcctagccagggattgtcgtcctcaagtttctt
gatcttcttcttgagcttccggagttccctctcgagctcctctaacctacttcttccaga
cacccactgttcgaggatgtcctctc---t---cccc-cc---gcgtttcttcttcgatt
cggagcggctcatc-t--c--ga--caag-a-ggcg-g-cg-gt--cctca-gtactct-
ta--ctcttt-t-ctg----t---aaagaggagactgctgg--accc--gc---cgccca
a-gttcgag-ct-tg-cagcca----a---atccggacgaagag--tcgc--g----t--
-----gg-g---g----ga-g-g--gg-ga-c-ct-cccga-cgg--gg-gt--c--a--
c-c--tgg-taagc-ggcg-aggaaa--tc-t--cg-gt--a---g--g--g-ag--acc
cccaagaagc--ccca--a-ga-ga--a--t-t-caagat---tc--g-g----aa-g-a
c--t-c----tccccat--aacgcca-a---g-g--aa--a-cct---t-gga-a-tagg
a---a-g---a-------a--a-gg-a-ag-g---t-g---gaa--caaag-g-ag----
gggc--ctccc--ga-ttccgagg-----ggtcc---cgtc--g-tccg-g-a--tttgg
agg--g--cac-tc-c--ggg-ccg--tatg--att--ggg-aa--acc--cc-cag---
ag-g-t-agg-agatccacac--agag--tt-g-gac--agagaaat--cacct-----c
cag-a--gga-----ccccttc---agcgaacag-aaga-g-t-------c-tga--g-c
c--ggg-gta---------------ggagt-aagaccatagca-c-aggaggagatgcta
ggag-tgggaggagaccag--agtgagga-ga-aaagtaaagaaagcaacggggctagcg
agtggatgttccgccttccgag-aggggacgagtgaggcttatc--ccgggga-actcgg
c--gaa-tcg-tcccc-aca-tagc---gg---g-a-cc-cc-ggaccccct----tcc-
a-aa--gtga-ccg-ag-gggtgg-a-g----ct-aggatc----a-c----c-g-ggga
-g-a-cat-g---ggg-tccgtg--gg-a----tgc-tt----t---t---c-cc-ac-t
-c--c-g--t---c----c------a-a---c-c-cctc-c--cccc-g--aggg---tc
c-ccc-a-gcgaatgg--cg-gg-a-ccccactc----g-a--c-a-gggt-ccg-c-g-
ttc-ca---tcctttcttacctgatggcc-ggcatggtcccagcct-cctcgctggcgcc
ggctgggcaacattccga-ggggaccgtccc---ctcg-gtaatggcgaatgggacccag
aac-tctcttc-ga-ttccgata--------gagaatcgag---aga----aaa-ctggc
-tctcccttagccatccg-aggttggacgt--tg-tccttcctt-cggat-
>MK890228|MK890228|Hepatitis
gcccaggtcggaccgcgaggaggt------ggagatgccat-gccgacc-cgaag-agga
aa-gaaggacgcg-gac-gcgaacctgtgagtggaaaccc-g-ctttattcactggggtc
gaca-actctgag-g--aga----aaa--gggaggatcg-gatgg-g-aa-g---a-gta
-tat-cctatgggaatccgcggtctcccctcgtgtccagcccgtccccggtccggtggaa
gggggactccgggaccccttgcatgctggggacgaagccgcctccgggcgctcccctcga
tccaccttcgagggggttcacacctccagt--cgacgggccggctattcttctttccctt
ct-ctcgtcttcctcggtcaacctcttgagttcctcttcttcctccctgctgaggctctt
ccctcccgagctcagctgccgcttcttgttctcgagggccttccttcttcggtgatcctg
cctctccttgtcggtgaatcctcccctgag-aggcctcttcctaggtccggaatctacct
ccatctg-gtccgt-tcgggccc---tcttcgccgggggagccccctctccatccttatc
cttctttccgagaattcctttgacgttccccagccagggattatcgtcctcaagtttctt
gattttcttcttaatcttccggagatccctctcgagttcctcctgtttctttcttccgtt
cacccactgctcgagaacctcttccc---t---tccc-cc---gcggttcttcttcgatt
cggaccggcccatc-t--c--ga--ctag-a-ggcg-g-ca-gt--cctca-gtactct-
ta--ctcttt-t-ctg----t---aaagaggagactgctgg--actc--gc---cgcccg
a-gttcgag-ct-tg--ggccac---g---ttccgaacgaagag--tcgc--g----a--
-----ggcg---g----aa-g-g--gatca-g-cg-cccga-gag--gg-ga--t--g--
a-a--cgg-taaag-agtg-ggggaa--ccgc--cg-ag--g---g--g--a-ca--cct
cccaagaaga-aaaaa--a-ga-ga--a--t-t-caagag---ac--g-g----ac-g-g
g----a----tccccac--gacgctg-g---a-g--ac--g-cct---t-gga-a-gggg
a---a-a---g-------a--g-ga---ag-g---t-g---gaa--aagaa-g-gggc--
gggc--ctccc--ga--atcgagg-----ggtcc---gg-c--g-ccca-g-a--actgg
gag--a--cat-tc-c--ggc-ccg--aagg--gtt--gag-aa--gca--cc-cag---
ag-g-g-agg-a-gtccacac--ggag--ta-g-aac--agataaat--cacct-----c
cag-a--gga-----ccccttc---agcgaacag-aaga-g-c---g---c-tga--g-c
c--gtc---a---------------ggagt-aagaccatagcgat-gggtggagatgcta
ggag-ttagaggagaccga--agcgagga-gg-aaagcaaagagagcagcggggctagtc
ggcaggtgttccgcctcccgag-aggggacgagtgaggcttatc--ccggagc-attcga
c--tta-tcg-tcccc-aca-tagc---ag---a-g-cc-cc-ggaccccct----ccaa
a-aa--gtga-ccg-ag-gga-gg-t-g----ct-aggatc----g-c----g-g-gggc
-a-c-cg--ct--gga-gccatg--gg-a----tgc-tc----c---t---c-ccgat-t
-c--c-g--t---c----c------a-t---c-c-ctcc-t--ccca-g--gggg---tc
g-ccc-a-g-gaatgg--cg-gg-a-ccccactt----cag--c-a-gggt-ccg-c-g-
ttc-ca---tcctttcttacctgatggcc-ggcatggtcccagcct-cctcgctggcgcc
ggctgggcaacattccga-ggggaccgtcc----ctcg-gtaatggcgaatgggacccag
aaa-tctctctaga-ttcccaga--------gagaatcgag---aga----aaa-ctggc
-tctcccttagccatccg-ag-t-ggacgt-ctg-tcc-tcctt-cggat-
>MK890227|MK890227|Hepatitis
gcccaggtcggaccgcgaggaggt------ggagatgccat-gccgacc-cgaag-agga
aa-gaaggacgcg-gac-gcgaacccgtgagtggaaaccc-g-ctttattcactggggtc
gaca-actctggg-g--aga----aaa--gggaggatcg-gatgg-g-aa-g---a-gta
-tat-cctacgggaatccccggtctcccctcgtgtccagcccgtccccggtccggctgaa
gggggactccgggactccttgcatgctggggacgaagccgcctccgggcgctcccctcgg
tccaccttcgagggggttcacacctccaac--cgacgggccggctactcttctttccctt
ct-ctcgtcttcctcggtcaacctcttaagttcctcttcttcctccctgctgaggctctt
tcctcccgagctcagctgccgcttcttgttctcgagggccttccttcttcggtgttcctg
cctctccttgtcggtgaattctcccctgag-aggcctcttcctaggtccggaatctactt
ccatccg-gtctgt-tcgggccc---tcttcgccgggggagccccctctccatccttatc
cttctttccgagaattcctttgatgtttcccagccagggattctcatcctcgagcttctt
gattttcttctttgtcctccggagatccctctcgagttcgtctaacttctttcttccgtc
cacccactcctggagagccttctccc---t---ttcc-cc---gcggttcttcttcgatt
cggaccggctcatc-t--c--ga--caag-a-ggcg-g-ca-gt--cctca-gtgctct-
ta--ctcttt-t-ctg----t---aaagaggagactgctgg--actc--gc---cgccca
a-gttcgag-ca-tg--ggccac---g---ttccgaacgaagag--acgc--g----g--
-----ga-g---g----aa-g-g--gtcaa-g-cc-cccga-gag--ggagc--t--g--
g-a--cgg-taaag-agca-ttcgaa---cgc--cg-ag--g---g--g--a-ag--cct
cccaagaggagaaaag--g-ga-gc--a--t-t-caagag---gc--g-g----gt-g-a
g----a----tccccat--gacgctg-g---a-g--ac--a-tcc---t-gga-a-gggg
a---a-a---g-------a--g-ga-t-gg-g---t-g---gaa--aagaa-g-gggc--
gggc--ctccc--ga--tccgagg-----ggccc---aa-c--g--ccg-g-a--attgg
gag--g--cat-tc-c--ggc-ccg--aagg--gtt--gag-ta--gca--ct-cag---
ag-g-g-aga-a-gtccacac--ggag--ta-g-aac--agagaaaa--cacct-----c
cag-a--gga-----ccccttc---agcgaacag-aaga-g-c---g---c-tga--g-t
c--gtc---a---------------gg-at-aagaccatagcgat-gggtggagatgcta
ggag-ttaggggagaccga--agcgagga-gg-aaagcaaagaaagcaacggggctagtc
ggtaggtgttccgcctcccgag-aggggacgagtgaggcttatc--ccggagc-attcga
c--tta-tcg-tcccc-aca-tagc---ag---a-g-cc-cc-ggaccccct----tcaa
a-aa--gtga-ccg-ag-gga-gg-c-g----ct-tggatc----g-c----g-g-gggt
-g-c-cg--gt--gga-tccgtg--gg-a----tgc-tc----c---t---c-ccgat-t
-c--c-g--t---c----c------a-t---c-c-ctcc-t--ccca-g--gggg---tc
g-ccc-a-g-gaatgg--cg-gg-a-ccccactc----c-a--ctg-gggt-ccg-c-g-
ctc-ca---tcctttcttacctgatggcc-ggcatggtcccagcct-cctcgctggcgcc
ggctgggcaacattccga-ggggaccgtccc---ctcg-gtaatggcgaatgggacccag
aaa-tctctctaga-ttcccaga--------gagaatcgag---aga----aaa-ctggc
-tctcccttagccatccg-ag-t-ggacgt--tg-tcc-tcctt-cggat-
>MK890226|MK890226|Hepatitis
gcccaggtcggaccgcgaggaggt------ggagatgccat-gccgacc-cgaag-agga
aa-gaaggacgcgagac-gcaaacctgtgagtggaaaccc-g-ctttattcactgggtgc
gaca-actctggg-g--aga----gaa--gggagggtcg-gatgg-g-aa-g---a-gta
-tat-cctacgggaatccctgggttccccttgtgtccagcccctccccggttctggcgaa
gggggactccgggactccttgcatgctggggacgaagccgcccccgggcgctcccctcga
cagaccctcgagggggttcacacctccagg--cggcgggccggctactcttcttttcctt
ct-ctcgtcttcctcggtcaacctcttaagttcctcttcttcctccctgctgaggttctt
ccctccagaggagagctgtttcctcttgttctcgagggccttccttcgtcggtgatcctg
cctctccttgtcggtgaattctcccctgga-aggtctcttcctaggtccggagtctacct
ccatctg-gtctgt-tcgggccc---tcttcgtcgggggagccccctctccatccttatc
cttctttccaagaattcctttgatgtttcccagccagggattgtcgtcctcaagtttctt
gatcttcttcttaaccttccggagatccctctcgagttcctctaacttctttcttccatt
cacccactgctcgagaacctcttctc---t---cccc-cc---gcggttcttcttcgatt
cggaccggctcatc-t--c--ga--caag-a-ggcg-g-ca-gt--cctca-gtactct-
ta--ctcttt-t-ctg----t---aaagaggagactgctgg--accc--gc---cgccca
a-gttcgag-ca-tg--ggccaa-------ttccgaacgaagag--acgc--g----a--
-----gacg---g----ga-g-a--gatca-g-cg-cccga-gag--gg-g---t--a--
a-a--tgg-taaag-agca-ttggaa---cgc--cg-ag--g---g--g--a-ca--cct
cccaagaagg-aaaaa--a-ga-ga--a--c-c-caagaa---gc--g-g----ac-g-a
c--t-t----tccccaa--aacgctg-g---a-g--ac--a-tcc---t-gga-a-tggg
a---a-a---g-------a--atgg-a-ag-g---t-g---gaa--aagaa-g-gggt--
gggc--ctccc--ga--tccgagg-----ggccc---aa-c-ca--cca-a-g--tttgg
aga--g--atc-tc-c--ggg-ccg--catg--gtc--gag-ta--gcc--cc-cag---
ag-g-g-aga-t-agccacactgggag---aaa-agc--agacaaat--cacct-----c
cag-a--gga-----ccccttc---agcgaacag-agga-ccc---t---c-tca--c-t
c--ga----a---------------ggagt-aagaccatagcgat-ggggggagatgcta
ggag-ttagaggagaccga--agcgagga-ga-aaagcaaagaaagcaacggggctagcc
gtcaggtgttcctccccccgag-aagacgcgagtgaggcttatc--ccgggga-acccgg
c--gaa-tcg-tcccc-aca-tagc---ag---a-t-cc-ca-ggaccccct----tcc-
a-aa--ttaa-ccg-ag-ggg-gg-a-g----ct-tagaac----g-c----a-g-agg-
-a-c-ca--gc--gga-gccgtg--gg-a----tgc-tc----cc--t---c-ccgat-t
-c--c-g--c---c----c----aaa-c---c-c-gttc-c--cccg-c--aggg---tc
g-ccc-a-g-gaatgg--cg-gg-a-ccccactc----t-g--c-a-gggt-ccg-c-g-
ttc-ca---tcctttcttacctgatggcc-ggcatggtcccagcct-cctcgctggcgcc
ggctgggcaacattccga-ggggaccgtccc---ctcg-gtaatggcgaatgggacccag
aaa-tctctctaga-ttccgata--------gagaatcgag---aga----aaa-ctggc
-tctcccttagccatccg-ag-t-ggacgt-acg-tcc-tcctt-cggat-
>MK890225|MK890225|Hepatitis
gcccaggtcggaccgcgaggaggt------ggagatgccat-gccgacc-cgaag-agga
aa-gaaggacgcgagac-gcaaacctgtgagtggaaaccc-g-ctttattcactgggtgc
gaca-actctggg-g--aga----gaa--gggagggtcg-gatgg-g-aa-g---a-gta
-tat-cctacgggaatccctgggttccccttgtgtccagcccctccccggttctggcgaa
gggggactccgggactccttgcatgctggggacgaagccgcccccgggcgctcccctcga
cagaccctcgagggggttcacacctccagg--cggcgggccggctactcttcttttcctt
ct-ctcgtcttcctcggtcaacctcttaagttcctcttcttcctccctgctgaggttctt
ccctccagaggagagctgtttcctcttgttctcgagggccttccttcgtcggtgatcctg
cctctccttgtcggtgaattctcccctgga-aggtctcttcctaggtccggagtctacct
ccatctg-gtctgt-tcgggccc---tcttcgtcgggggagccccctctccatccttatc
cttctttccaagaattcctttgatgtttcccagccagggattgtcgtcctcaagtttctt
gatcttcttcttaaccttccggagatccctctcgagttcctctaacttctttcttccatt
cacccactgctcgagaacctcttctc---t---cccc-cc---gcggttcttcttcgatt
cggaccggctcatc-t--c--ga--caag-a-ggcg-g-ca-gt--cctca-gtactct-
ta--ctcttt-t-ctg----t---aaagaggagactgctgg--accc--gc---cgccca
a-gttcgag-ca-tg--ggccaa-------ttccgaacgaagag--acgc--g----a--
-----gacg---g----ga-g-a--gatca-g-cg-cccga-gag--gg-g---t--a--
a-a--tgg-taaag-agca-ttggaa---cgc--cg-ag--g---g--g--a-ca--cct
cccaagaagg-aaaaa--a-ga-ga--a--c-c-caagaa---gc--g-g----ac-g-a
c--t-t----tccccaa--aacgctg-g---a-g--ac--a-tcc---t-gga-a-tggg
a---a-a---g-------a--atgg-a-ag-g---t-g---gaa--aagaa-g-gggt--
gggc--ctccc--ga--tccgagg-----ggccc---aa-c-ca--cca-a-g--tttgg
aga--g--atc-tc-c--ggg-ccg--catg--gtc--gag-ta--gcc--cc-cag---
ag-g-g-aga-t-agccacact-ggag---aaa-agc--agacaaat--cacct-----c
cag-a--gga-----ccccttc---agcgaacag-agga-ccc---t---c-tca--c-t
c--gaa---a---------------ggagt-aagaccatagcgat-ggggggagatgcta
ggag-ttagaggagaccga--agcgagga-ga-aaagcaaagaaagcaacggggctagcc
gtcaggtgttcctccccccgag-aagacgcgagtgaggcttatc--ccgggga-acccgg
c--gaa-tcg-tcccc-aca-tagc---ag---a-t-cc-ca-ggaccccct----tcc-
a-aa--ttaa-ccg-ag-ggg-gg-a-g----ct-tagaac----g-c----a-g-agg-
-a-c-ca--gc--gga-gccgtg--gg-a----tgc-tc----cc--t---c-ccgat-t
-c--c-g--c---c----c----aaa-c---c-c-gttc-c--cccg-c--aggg---tc
g-ccc-a-g-gaatgg--cg-gg-a-ccccactc----t-g--c-a-gggt-ccg-c-g-
ttc-ca---tcctttcttacctgatggcc-ggcatggtcccagcct-cctcgctggcgcc
ggctgggcaacattccga-ggggaccgtccc---ctcg-gtaatggcgaatgggacccag
aaa-tctctctaga-ttccgata--------gagaatcgag---aga----aaa-ctggc
-tctcccttagccatccg-ag-t-ggacgt-acg-tcc-tcctt-cggat-
>MK890224|MK890224|Hepatitis
gcccaggtcggaccgcgaggaggt------ggagatgccat-gccgacc-cgaag-agga
aa-gaaggacgcgacac-gtaaacctgtgagtggaacttc-g--tttattcactggggac
gaca-gctctggg-g--aga----aaa--gggaggatcg-gatgg-g-aa-g---a-gta
-tat-cctacgggaatccactggaacctctgatgtccagtccctccccggttctactgaa
gggggactccgggacgccttgcaagctggggacgaagccgcccccgggcgctcccctcga
tccaccttcgagggggttcacacccccaac--cgacgggccggctactcttcttttcctt
tc-ctcgtcttccctggtcaacctcttaagttcctcttcttcctccctgctgaggctctt
ccctcccgagctgagttgcttcctcttgttctcgagggccttccttcttcggtgatcctc
cctctccttgtcggtgaatcctcccctggg-ggttttcttcctaggtccggagtctatct
ccatctg-gtccgt-tcgggccc---ttttcgccgggggagctccttctccatccttatc
cttttttccgattattcccttgatgttccccagccagggattgtcttcctcaagtttctt
gatcttcttcttgaccttccggagatccctctcgagctcctcttgtttctttcttccaga
cacccactgctcgaggatgtcttctc---t---tccc-cc---gcggtacttcttcgact
ccgaccggctcatc-t--c--ga--caag-a-ggcg-g-cg-at--cctca-gtatctc-
ta--ttcttt-t-ctc----t-agaaagaggagactgctgg--accc--gc---cgccca
a-gttcgag-ct-tg--agccac---g---ttcggagcgaagag--acgc--g-------
-----ga-g---g----ga-a-g--gatca-t-ct-cccga-gag--gg-g---tc-a--
c-c--tgg-ttaag-aaat-gaggaa---agt--cg-ag--ga--g--g--g-tt--tcc
cccaagaggg---cca--a-ga-ga--a--c-t-caagat---tc--g-g----aa-g-a
g--t-t----tccccat--aacgctg-gcaaa-a--gc--a-tct---t-gga-a-tggg
a---a-a-a-g-------a--a-gg-a-ag-g---t-g---gaa--gaaaa-g-gag---
gagt--ccccc--ga--tccgagg-----ggccc---ga-c-cc--cca-g-a--actgg
aga--g--cac-tc-ctcgga-ccg---atg--atg--gag-aa--agaatcc-cag---
ag-g-g-agg-aaatccactc--ggag--tg---agg--agaaaaat--cacct-----c
cag-a--gga-----ccccttc---agcgaacag-agga-g-t-------c-tcg--c-t
c--cgc---a---------------ggagt-aagaccatagcgat-ggggggagatgcta
ggag-ttaggggagaccag--agcgagga-ga-aaagtaaagaaagcaacggggctagcc
ggtgggtgttccgcctcccgag-aggggacgagtgaggcttatc--ccgggga-attcga
c--tta-tcg-tcccc-act-tagc---ag---c-t-cc-c--ggactccct----tca-
a-aaagggaa-ccg-gg-ggg-at-c-a----ct-tggagc----a-c----a-g-ggc-
-c-c-ag--tt--ggg-tccgtg--gg-a----tgc-tc----t---t---c-ccgat-t
ac--c-ga-tg--c----c-----aa-a---c-c--ccc-c--ccag-g--gagt---cc
c-ccc-a-g-gaatgg--cg-ga-a-ccccactc----a-g--c-atgggt-tcg-c-g-
ttc-ca---tcctttcttacctgatggcc-ggcatggtcccagcct-cctcgctggcgcc
ggctgggcaacattccga-ggggaccgtccc---ctcg-gtaatggcgaatgggacccag
aac-tctctctagc-ttcccaga--------gagaagcgag---aga----aaa-ctggc
-tctcccttagccatccg-ag-t-ggacgt-gcg-tcc-tcctt-cggat-
>MH791030|MH791030|Hepatitis
gcccaggtcggaccgcgaggaggt------ggagatgccat-gccgacc-cgaag-agga
aa-gaaggacgcgagac-acgaacccgtgagtgaattccc-g-ctttattcactggggtc
gaca-actctggg-g--aga----aaa--gggaggatcg-gctgg-g-aa-g---a-gta
-tat-cctatgggaatcccgcgctaccccttatgtccagcccctccccagttctggtgaa
gggggactccggaacaccttgcatgttggggacgaagccgcccccgggcgctcccctcga
tccaccttcgagggggttcacacccccagc--cggcgggccggctactcttctttccctt
ct-ctcgtcttcttcggtcaacctcttaagttcctcttcttcctccctgctgaggctctt
ccctccggcgctcagctgcttctttttgttctcgagggccttccttcgtcggtggtcctg
cctctccttgtcggagaaccctcccctgag-aggcctcttcctaggcccggagtctatct
ccatccg-gtccgt-tcggggcc---tcttcgccgggggagccccctctccatccttatc
cttctttccgagaattcctttgatgtttcccagccagagattgtcttcctcaagtttctt
gattttcttcttgaccttccggaggtccctctcgagttcctctaacttctttcttccatt
cacccactgctcgagaacctcttctc---t---tccc-cc---gcgactcttcttcgatt
cggaacggctcatc-t--c--ga--cgag-a-ggcg-g-ca-gt--cctca-gtgctct-
ta--ctcttt-t-ctg----t---aaagaggagactgctgg--accc--gc---cgccca
a-gttcgag-ca-tg--ggccat---g---ctccgagcgaaggg--acgc--g-------
-----c--g---g----gg-a-g--gatca-g-cg-cccga-gag--gg-ga--tt-a--
a-a--tgg-caaag-agca-ttggaa---cgt--cg-ga--g---g--t--a-gc--cct
cccaagaagg--aaca--a-ga-ga--a--g-g-caagaa---tc--g-g----aa-g-c
---t-c----tctccag--ggctttg-g---a-g--ac--a-tcc---t-gga-a-gggg
a---a-a---g-------a--g-ga---ag-g---t-g---gaa-aaagaa-g-gggc--
gggc--ctccc--ga--tccgagg-----gtccc---aa-c-ca--ccg-a-g--tttgg
aaa--g--cac-tc-c--ggg-ccg--aagg--gtt--gag-ta--gta--cc-cag---
aa-g-g-agg-a-atcctctc--ggag---ata-agc--agacaaac--cacct-----c
cag-a--gga-----ccccttc---agcgaacaa-aaga-g-c---g---c-tag--c-a
c--gtg---a---------------ggagt-aagaccatagcgat-ggggggagatgcta
ggag-taaggggagaccga--agcgagga-gg-aaagcaaagaaagcaacggggctagcc
gacgggtgttccacctcccgag-aggggacgagtgaggcttatc--ccgggga-actcgg
c--gaa-tcg-tcccc-aca-tagc---ag---t-t-tc-ca-ggaccccct----tcc-
a-aa--ggga-tgg-ag-ggg-gg-g-g----tt-ggaacc----a-c----a-g-gga-
-a-c-cc--gg--gaa-gcctgg--gg-t----ggc-cc----t---t---c-ccaag-g
tc--c-gatt---c----c-----aa-c---c-c--ctt-c--cccc-a--aggg---cc
g-ccc-a-g-gaaggg--gg-gg-a-cccaattc----a-c--t-g-gggc-ccc-c-g-
tcc-ct---tcctttcttacctgagggcc-gccatggtcccagcct-cctcgctggcgcc
ggctgggcaacattccga-aggggaccgtcc---ctcg-gtaatggcgaatgggacccag
aaa-tctctctaga-ttcccaga--------gagaatcgag---aga----aaa-ctggc
-tctcccttagccatccg-ag-t-ggacgt-tcg-tcc-tcctt-cggat-
>MH791029|MH791029|Hepatitis
gcccaggtcggaccgcgaggaggt------ggagatgccat-gccgacc-cgaag-agga
aa-gaaggacgcgagac-gcgaactcgtgagtggaaaccc-g-ctttattcactggggtc
gaca-actctggg-g--aga----gaa--gggaggatcg-gctgg-g-aa-g---a-gta
-tat-cctatgggaatccctgggttcccctcacgtccagtccctccccggtcctggagaa
gggggactccgggactccttgcatgttggggacgaagccgcccccgggcgctcccctcga
tccaccttcgagggggttcacacccccaac--cggcgggccggctactcttctttccctt
ct-ctcgtcttcctcggtcaacctcttaagttcctcttcttcctccctgctgagtttctt
ccctcccgcgctcagttgctttctcttgttctcgagggccttccttcgtcggtgatcctc
cctctccttgtcggtgaagccacccctggg-aagcttcttcctaggtccggagtctactt
ccatccg-atcggt-tcgggccc---tcttcgccgggggagccccctctccatccttgtc
cttctttccgagaattcctttgatgtttcccagccagggattgtcgtcctcaagtttctt
gattttcttcttaatcttccggaggtccctctcgagttcctctaacttcttctttccatt
cacccactgctcgaggatctcttctc---t---gccc-cc---gcggttcttcttcgatt
cggaccggctcatc-t--c--ga--caag-a-ggcg-g-ca-gt--cctca-gtactct-
ta--ctcttt-t-ctg----t---aaagaggagactgctgg--actc--gc---cgccca
a-gttcgag-ca-tg--ggccaa---g---ttccgagcgaaggg--acgc--g-------
-----g--t---g----gg-a-g--gaaca-g-ct-cccga-gag--gg-ga--tg-a--
a-t--ggg-taaag-agca-ttggaa---cat--cg-ga--g---g--a--a-gc--ctc
cccaagaaaa--aaaa--a-ga-ga--a--a-g-caagaa---tc--g-g----ag-a-c
---t-c----tccctat--gacgctg-g---a-g--ac--a-tct---c-gga-a-gggg
a---a-a---g-------a--a-gg-c-gg-g---a-g---gaa--gaaaa-g-gggc--
gggc--ctccc--ga--tccgagg-----ggtcc---gt-c-cg--tcg-g-g--attgg
agg--g--cac-cc-c--ggg-ccg--aagg--gtt--gag-ta--gca--cc-cag---
ag-g-g-tgg-a-atccacac--ggag---gtg-ggt--agacaaat--cacct-----c
cag-a--gga-----ccccttc---agcgaacag-agag-a-c---t---c-tga--g-c
c--gcg---a---------------ggagt-aagaacgtagcgat-ggggggagatgcta
ggag-taggaggagaccga--agcgagga-gg-aaagcaaagaaagcaacggggctagcc
ggtgggtgttccgcctcccgag-aggggacgagtgaggcttatc--ccgggga-actcgg
c--gaa-tcg-tcccc-aca-tagc---ag---a-g-cc-cg-gggcccctt----cct-
a-aa--atga-ccg-ag-ggg-gg-t-a----ct-aggaac----a-c----g-g-ggg-
-g-c-ca--gt--gga-gccatg--gg-a----tgc-tc----c---t---c-ccgat-g
tc--c-gatt---c----c-----at-c---c-c--tcc-c--cccc-g--aggg---tc
g-ccc-a-g-gaatgg--cg-gg-a-ccccacct----c-g--c-g-aggt-ccg-c-g-
ttc-ca---tcctttcttacctgatggcc-ggcatggtcccagcct-cctcgctggcgcc
ggctgggcaacattccga-gggggaccgtcc---ctcg-gtaatggcgaatgggacccag
aaa-tctctctaga-ttcccaga--------gagaatcgag---aga----aag-ctggc
-tctcccttagccatccg-ag-t-ggacgt-ttg-tcc-tcctt-cggat-
>MH791028|MH791028|Hepatitis
gcccaggtcggaccgcgaggaggt------ggagatgccat-gccgacc-cgaag-agga
aa-gaaggacgcgagac-acgaacccgtgagtgaattccc-g-ctttattcactggggtc
gaca-actctggg-g--aga----aaa--gggaggatcg-gctgg-g-aa-g---a-gta
-aat-cctatgggaatcccgcgcttcctcttatgtccagcccctccccagttctggtgaa
gggggactccggaacaccttgcatgttggggacgaagccgcccccgggcgctcccctcga
tccaccttcgagggggttcacacccccagt--cggcgggccggctactcttctttccctt
tt-ctcgtcttcctcggtcaacctcttgagttcctcttcttcctccctgctgaggttctt
ccctccggcgctcagctgcttccttttgttctcgagggccttccttcgtcggtgatcctg
cctctccttgtcggagaaccctcccctgag-aggcctcttcctaggcccggagtctactt
ccatctg-gtccgt-tcggggcc---tcttcgccgggggagccccctctccatccttatc
cttctttccgagaattcctttgatgtttcctagccagggattgtcatcctcaagcttctt
gattttcttcttgaccttccggaggtccctctcgagttcctctaacctttttcttccatt
cacccactgctcgagaacctcttctc---t---tccc-tc---gcgactcttcttcgatt
cggaacggctcatc-t--c--ga--caag-a-ggcg-g-ca-gt--cctca-gtactct-
ta--ctcttt-t-ctg----t---aaagaggagactgctgg--actc--gc---cgccca
a-gttcgag-ca-tg--ggccac---g---ttccgagcgaaggg--acgc--g-------
---t-g------g----gg-a-g--gatca-g-cg-cccga-gag--gg-ga--ta-a--
a-a--tgg-taaag-agga-ttggaa---cgt--cg-ga--g---g--t--a-gc--cct
cccaagaagg--aaca--a-ga-ga--a--g-g-caagaa---tc--g-g----at-a-c
---t-c----tccccag--ggcactg-g---a-g--ac--a-cct---t-gga-a-gggg
a---a-a---g-------a--g-ga---ag-g---t-g---gaa-aaagaa-g-gggc--
gggc--ctccc--ga--tccgagg-----gtccc---aa-c-ca--cca-a-g--tttgg
agg--g--cac-tc-c--ggg-ccg--aagg--gtt--gag-ta--gta--cc-cag---
aa-g-g-agg-a-atcctctc--ggag---ata-agc--agacaaat--cacct-----c
cag-a--gga-----ccccttc---agcgaacaa-aaga-g-c---g---c-tag--c-a
c--gtg---a---------------ggagt-aagaccatagcgat-ggggggagatgcta
ggag-tagggggagaccga--agcgagga-gg-aaagtaaagaaagcaacggggctagcc
gacgggtgttccacctcccgag-aggggacgagtgaggcttatc--ccgggga-actcgg
c--gaa-tcg-tcccc-aca-tagc---ag---t-t-tc-ca-ggaccccct----tcc-
a-aa--aaga-ctg-ag-ggg-gg-t-g----ct-aggaac----a-c----a-g-agg-
-g-c-gc--gt--gga-gccatg--gg-a----tgc-cc----t---t---c-ccgat-g
tc--c-gatt---c----c-----aa-c---c-c--ctt-c--cccc-g--aggg---tc
g-ccc-a-g-gaatgg--cg-gg-a-ccccactc----g-c--t-g-gggt-ccg-c-g-
ttc-ca---tcctttcttacctgatggcc-ggcatggtcccagcct-cctcgctggcgcc
ggctgggcaacattccga-aggggaccgtcc---ctcg-gtaatggcgaatgggacccag
aaa-tctctctaga-ttcccaga--------gagaatcgag---aga----aaa-ctggc
-tctcccttagccatccg-ag-t-ggacgt-ttg-tcc-tcctt-cggat-
>MH791027|MH791027|Hepatitis
gcccaggtcggaccgcgaggaggt------ggagatgccat-gccgacc-cgaag-agga
aa-gaaggacgcgagac-gcgaactcgtgagtggaaaccc-g-ctttattcactggggtc
gaca-actctggg-g--aga----gaa--gggaggatcg-gctgg-g-aa-g---a-gta
-tat-cctatgggaatccctggttgcccctcacgtccagtccctccccggtcctgtggaa
gggggactccgggactccttgcatgctggggacgaagccgcccccgggcgctcccctcga
tccaccttcgagggggttcacacccccaac--cgacgggccggctactcttctttccctt
ct-ctcgtcttcctcggtcaacctcttaagttcctcttcttcctccttgctgagattctt
ccctcctgcgctcagttgcttcctcttgttctcgagggccttccttcgtcggtgatcctg
cctctccttgtcggtgaagccacccctgag-aggcctcttcctaggtccggagtctatct
ccatctg-atcggt-tcgggccc---tcttcgccgggggagccccctctccttccttgtc
tttctttccgagaattcctttgatgtttcccagccagggattgtcttcctcaattttctt
gattttcttcctgaccttccggaggtccctctcgagttcctctatcttctttcttccatt
cacccactgctcgaggatctcttctc---t---gccc-cc---gcgattcttcttcgatt
cggaccggctcatc-t--c--ga--caag-a-ggcg-g-cg-gt--cctca-gtgctct-
ta--ctcttt-t-cta----t---aaagaggagactgctgg--accc--gc---cgccca
a-gttcgag-ca-tg--ggccaa---g---ttccgagcgaaggg--acgc--g-------
-----g--c---g----gg-a-g--gatca-g-ct-cccga-gag--gg-ga--ta-a--
a-t--ggg-caaag-agca-gaggaa---cgt--cg-ga--g---g--a--a-g---ccc
cccaagaagg-aaaaa--g-ga-ga--a--g-g-caagaa---tc--g-g----ag-a-c
---t-t----tccctat--gacgctg-g---a-g--ac--a-tct---t-gga-a-gggg
a---a-a---g-------a--g-gg-c-ag-g---a-g---gaa--aagaa-g-gggc--
gggc--ctccc--ga--tccgagg-----ggtcc---gt-c-cg--cca-g-a--gttgg
gga--g--cac-tc-c--ggg-ccg--aagg--gtt--gag-ta--gta--cc-cag---
ag-g-g-tgg-a-atccacac--ggag---gta-agc--agacaaat--cacct-----c
cag-a--gga-----ccccttc---agcgaacag-agaa-c-t---c---g-tga--g-t
c--gcg---a---------------ggagt-aagatcatagcgat-agggggagatgcta
ggag-taggaggagaccga--agcgagga-gg-aaagcaaagaaagcaacggggctagtc
ggtgggtgttccacctcccgag-aggggacgagtgaggcttatc--ccgggga-actcgg
c--gaa-tcg-tcccc-aca-tagc---ag---a-g-cc-cg-gagcccctt----cct-
a-aa--atga-ccg-ag-ggg-gg-t-a----ct-aggagc----a-t----g-g-ggg-
-g-c-ca--gt--gga-gccatg--gg-a----tgc-tc----t---t---c-ccgat-g
tc--c-gatt---c----c-----at-c---c-c--tcc-c--cccc-g--aggg---tc
g-ccc-a-g-gaatgg--cg-gg-a-ccccacct----c-g--c-g-aggt-ccg-c-g-
ttc-ca---tcctttcttacctgatggcc-ggcatggtcccagcct-cctcgctggcgcc
ggctgggcaacattccga-aggggaccgtcc---ctcg-gtaatggcgaatgggacccag
aaa-tctctctaga-ttcccaga--------gagaatcgag---aga----aaa-ctggc
-tctcccttagccatccg-ag-t-ggacgt-ttg-tcc-tcctt-cggat-
>MH457145|MH457145|Hepatitis
gcccaggtcggaccgcgaggaggt------ggagatgccat-gccgacc-cgaag-agga
aa-gaaggacgcgagac-gggaactcgtgagtgaaaaccc-g-ctttattcactggggtc
gaca-gctctggg-g--aga----gaa--gggaggatcg-gctgg-g-aa-g---a-gta
-tat-cctatgggaatccctggcttccccttatgtccagcccctccccggtcctggtgaa
gggggactccgggacaccttgcatgttggggacgaagccgcccccgggcgctcccctcgt
tgcaccttcgagggggttcacacccccaac--cggcgggccggctactcttctttccctt
ct-ctcgtcatcctcggtcaacctcttaagttcctcttcttcctccttgctcaggctctt
ccctcccgcgttcagttgatttctcttgttctcgagggccttccttcgtcggtgatcctg
cctctccttgtcggtgaaccctcctctgag-aggcctcttcctaggtccggagtctactt
ccatctg-gtctgt-tcgggccc---tcttcgccgggggagccccctctccatccttatc
cttcttcccgagaattcctttgatgtttcccagccagggattgtcttcctcaagtttctt
gattttcttcttaaccttccggaggtccttctcgagttcctctaacttctttcttgcatt
cacccactgctcgagagtctcttccc---t---gcct-cc---gcggttcttcttcgatt
ccgagcggctcatc-t--c--gg--caag-a-ggcg-g-cg-at--cctca-gtactct-
ta--ctcttt-t-ctt----t-tgaaagaggagactgctgg--atcc--gc---cgcccg
a-gcccgag-ca-tg--agccaa---g----tcgggacgaagaga-tcgc--g-------
-----g--g---g----gc-g-g--gatca-g-cc-gacga-gag--gg-ga--tg-a--
a----tgc-caaag-agca-ttggaa---cgt--cg-ga--a---g--t--g-gt--tct
cccaagaagg-aaaaa--a-ga-ga--a--a-g-caagag---ac--g-g----aa-g-c
---t-c----tccccac--gacgctg-g---a-g--ac--a-tcc---t-gga-a-gggg
g---a-a---g-------a--g-ga---ag-g---t-g---gaa-gaaaaa-g-gggc--
gggc--ctccc--ga--tccgagg-----ggccc---ga-c-gt--cca-g-c--tttgg
agg--g--cac-tc-c--ggg-ccg--aagg--gtt--gag--a--gca--cc-cag---
ag-c-g-agg-a-atccactc--ggag---aaa-agc--agacaaat--cacct-----c
cag-a--gga-----ccccttc---agcgaacag-agat---c---t---c-tga--c-c
c--gcg---a---------------ggagt-aagaccatagcgat-aggaggagatgcta
ggag-ttagaggagaccga--agcgagga-gg-aaagtaaagaaagcaacggggctagcc
ggtgggtgttccgcctcccgag-agggcacgagtgaggcttatc--ccgggga-actcgg
c--gaa-tcg-tcccc-aca-tagc---ag---t-g-cc-cg-gagcccctt----cca-
a-ag--ggaa-ccg-ag-ggg-gg-tgg----ct-tggaac----a-t----g-g-ggg-
-a-c-ca--gt--gga-gccatg--gg-a----tgc-cc----t---t---c-ccgat-g
tc--c-g--t---c----c-----at-c---c-c--tcc-c--cccc-g--aggg---tc
g-ccc-a-g-gaatgg--cg-gg-a-cctcactc----t-t--c-g-aggt-ccg-c-g-
ttc-ca---tcctttcttacctgatggcc-ggcatggtcccagcct-cctcgctggcgcc
ggctgggcaacattccga--ggggaccgtcc---ctcg-gtaatggcgaatgggacccag
aaa-tctctctaga-atcccaga--------gagattcgag---aga----aaa-ctggc
-tctcccttagccatccg-ag-t-ggacgt-tcg-tcc-tcctt-cggat-
>MH457143|MH457143|Hepatitis
gcccaggtcggaccgcgaggaggt------ggagatgccat-gccgacc-cgaag-agga
aa-gaaggacgcgagac-gcaaacctgtgagtggaaaccc-g-ctttattcactggggtc
gaca-gctctggg-g--aga----aaa--gggaggatcg-gctgg-a-aa-g---a-gta
-tat-cctatgggaatccccgttctcctctcacatccagcccctccccggtccgagtgaa
gggggactccggaattccttgcatgctggggacgaagccgcccccgggcgctcccctcga
tgctccttcgagggggttcacacccccaac--cggcgggccggctactcttctttccctt
tt-ctcgtcttcctcggtcaacctcttgagttcctcttcttcctccctgctgaggctctt
gcctcccccctccagctgcctccttttgttctcgagggccttccttcgtcggtgatcctg
cctctccttgtcggtgaatccccccctgag-aggcctcttcctaggtccggagtctactt
ccatctg-gtctgt-tcgggccc---tcttcgccgggggagccccctctccatccttatc
cttctttccgagaattcctttgatgtttcccagccagggattttcgtcctctagcttctt
gactttcttcttctccttccggagttccctctcgagatcctctaacttctttcttccgct
cacccaccgctcgaggatctcttctc---t---cccc-cc---gcggttcttcttcgact
cggaccggctcatc-t--c--ga--caag-a-ggcg-g-ca-gt--cctca-gtgctct-
ta--ctcttt-t-ctg----t---aaagaggagactgctgg--actc--gc---cgccca
a-gttcgag-ca-tg--agccac---g---ttccgagcgaagag--acgc--g----a--
-----g--g---g----gg-a-g--gatca-g-ct-cccga-gag--gg-ga--tg-a--
g-a--cgg-taaag-agca-ttggat---cgt--cg-gg--g---g--g--a-at--cct
cctaagaaga--gaga--a-ga-gg--a--g-g-caagaa---gt--g-g----ac-g-a
---a-g----tccccac--gacgctg-g---a-g--ac--a-ccc--tt-gga-a-gggg
a---a-a---g-------a--g-ga---ag-g---t-g---gaa--aagaa-g-gggc--
gggc--ctccc--ga--tccgagg-----ggccc---aa-c-ca--cca-g-g--tttgg
agg--g--cac-tc-c--ggg-ccg--aagg--gtt--gag-ca--gca--cc-cag---
ag-g-g-ggg-a-gtccactc--ggag--ta-g-aac--agagaaat--cacct-----c
cag-a--gga-----ccccttc---agcgaacaa-aggg-g-c---g---c-tcg--g-g
t--ggt---a---------------ggaga-aagaccatagcgat-ggggggagatgcta
ggag-taagaggagaccga--agcgagga-gg-aaagtaaagaaagcaacggggctagcc
ggtgggtgttccgccccccgag-agggcacgagtgaggcttatc--ccgggga-actcga
c--tta-tcg-tcccc-aca-tagc---ag---a-a-cc-c--ggaccccct----tcc-
a-aa--gtga-ccg-gg-ggg-gt-c-g----ct-tggaac----g-t----g-a-ggg-
-a-gccg--gt--gga-gccatg--gg-a----tgc-tc----c---t---t-ccgat-g
ct--c-gatc---c----c------c-t---c-c--ctc-c--cccc-a--agcg---tc
g-ccc-a-g-gaatgg--cg-gg-a-ccccactc----t-g--c-a-gggt-ccg-c-g-
ttc-ca---tcctttcttacctgatggcc-ggcatggtcccagcct-cctcgctggcgcc
ggctgggcaacattccga--ggggaccgtccc--ctcg-gtaatggcgaatgggacccac
aaa-tctctctaga-ttccgata--------gagaatcgag---aga----aaa-gtggc
-tctcccttagccatccg-ag-t-ggacgt-ctg-tcc-tcctt-cggat-
>MK124579|MK124579|Hepatitis
gcccaggtcggaccgcgaggaggt------ggagatgccat-gccgacc-cgaag-agga
aa-gaaggacgcgagac-gcaaacctgtgagtggaaaccc-g-ctttattcactggggtc
gaca-actctggg-g--aga----aaa--gggcggatcg-gctgg-g-aa-g---a-gta
-tat-cctatggaaatccccggtttcccctgatgtccagcccctccccggtccgagagaa
gggggactccgggactccctgcagactggggacgaagccgcccccgggcgctcccctcga
tccaccttcgagggggatcacacccccaac--cggcgggccggctactcttctttccctt
ct-ctcgtcttcctcggtcaacctcctgagttcctcttcttcctccttgctgaggttctt
gcctcccgccgatagctgcttcttcttgttctcgagggccttccttcgtcggtgatcctg
cctctccttgtcggtgaatcctcccctgag-aggcctcttcctaggtccggagtctacct
ccatctg-gtccgt-tcgggccc---tcttcgccgggggagccccctctccatccttatc
cttctttccgagaattcctttgatgttccccagccagggattttcgtcctcaatcttttt
gagtttcttctttgtcttccggaggtctctctcgagttcctctaacttctttcttccggc
cacccactgctcgaggatctcttctc---t---ccct-cc---gcggttcttcctcgact
cggaccggctcatc-t--c--gg--ctag-a-ggcg-g-ca-gt--cctca-gtactct-
ta--ctcttt-t-ctg----t---aaagaggagactgctgg--actc--gc---cgcccg
a-gcccaag-ct-tg--agccaa---g---ttccgagcgaggag--acgc--g-------
-----g--g---g----gg-a-g--gatca-g-ct-cccga-gag--gg-ga--tg-t--
c-a--cgg-taaag-agca-ttggaa---cgt--cg-ga--g---a--a--a-ct--act
cccaagaagc--aaag--a-ga-gg--t--c-c-caggaa---gc--g-g----ac-g-a
---g-a----tccccac--aacgccg-g---a-g--aa--t-ctc---t-gga-a-gggg
a---a-a---g-------a--g-ga---ag-g---t-g---gaa-gaaaaa-g-gggc--
gggc--ctccc--ga--tccgagg-----ggccc---aa-c-ct--cca-g-a--tctgg
aga--g--cac-tc-c--ggc-ccg--aagg--gtt--gag-ta--gca--cc-cag---
ag-g-g-agg-a-atccactc--ggag---atg-agc--agagaaat--cacct-----c
cag-a--gga-----ccccttc---agcgaacaa-gagg-c-g---c---t-tcg--a-g
c--ggt---a---------------ggagt-aagaccatagcgat-aggaggagatgcta
ggag-taggaggagaccga--agcgagga-gg-aaagcaaagaaagcaacggggctagcc
ggtgggtgttccgccccccgag-aggggacgagtgaggcttatc--ccgggga-attcga
c--tta-tcg-tcccc-atc-tagc---gg---g-a-cc-cc-ggaccccct----tcg-
a-aa--gtga-ccg-ga-ggg-gg-t-g----ct-aggaac----a-c----c-g-ggg-
-a-c-ca--gt--gga-gccatg--gg-a----tgc-cc----t---t---c-ccgat-g
ct--c-gact---c----c-----ga-c---t-c--ccc-c--cccc-a--aggg---tc
g-ccc-a-g-gaatgg--cg-gg-a-ccccactc----t-a--c-a-gggt-ccg-c-g-
ttc-ca---tcctttcttacctgatggcc-ggcatggtcccagcct-cctcgctggcgcc
ggctgggcaacattccga--ggggaccgtccc--ctcg-gtaatggcgaatgggacccac
aaa-tctctctaga-ttccgata--------gagaatcgag---aga----aaa-gtggc
-tctcccttagccatccg-ag-t-ggacgt-gcg-tcc-tcctt-cggat-
>MG926381|MG926381|Hepatitis
gcccaggtcggaccgcgaggaggt------ggagatgccat-gccgacc-cgaag-agga
aa-gaaggacgcg-gac-gcgaacctgtgagtggaaaccc-g-ctttattcactggggtc
gaca-actctggg-g--aga----aaa--gggaggatcg-gatgg-g-aa-g---a-gta
-tat-cccatgggaatccccggtctcccctcacatccagcccctccccggtccgagtgaa
gggggactccggaacgccttgcatgctggggacgaagccgcccccgggcgctcccctcga
tccaccttcgagggggttcacacccccaac--cggcgggccggctactcttctttccctt
ct-ctcgtcttcctcggtcaacctcttaagttcctcttcttcctccctgctgaggtgctt
ccctcccgcgctgagctgcttcttcttgttctcgagggccttccttcgccggtgatcctg
cctctccttgtcggtgaatcctcccctgag-aggcctcttcctaggtccggagtctatct
ccatctg-gtctgt-tcgggccc---tcttcgccgggggagccccctctccgtccttatc
cttctttccgagaattcctttgatgtttcccagccagggattgtcttcctcaagtttctt
gattttcctcttgatcttccggagttccttctcgagctcctctatcttctttcttccatt
tacccactgctcgagaacctcttctc---t---tccc-cc---gctgcgcttcttcgatt
cggaacggctcatc-t--c--ga--cgag-a-ggcg-g-ca-gt--cctca-gtgctct-
ta--ctcttt-t-ctg----t---aaagaggagactgctgg--actc--gc---cgccca
a-gttcgag-ca-tg--agccta---t---ctccgaacgaagagc-acgc--g----t--
-----g--g---g----ga-a-g--gatca-g-cg-cccga-gag--gg-ga--aa----
a----tgg-caaag-agcg-gaggaa---cgt--tg-ag--a---g--g--a-tg--tct
cccaagaaga-atctg--a-ga-ga--a--t-t-caagag---gc--g-g----aa-g-a
---ctc----tccccat--aacgctg-g---a-g--ac--a-tcc---t-gga-a-gggg
a---a-a---g-------a--g-ga-t-gg-a---g-g---gaa--aagaa-g-gggc--
gggc--ccccc--ga--tccgaat-----ggccc---ga-c-tg--cca-g-g--attgg
aaa--g--cac-tc-t--ggg-ccg--aatg--gtc--gag-ta--gca--cc-cag---
ag-g-g-agg-a-agccacac--ggag---gt--agc--agagaaat--cacct-----c
cag-a--gga-----ccccttc---agcgaacag-agag-c-g---c---c-aga--c-g
c--gat---a---------------ggagt-aagaccatagcgat-ggggggagatgcta
ggag-ttaggggagaccga--agcgagga-gg-aaagcaaagaaagcaacggggctagcc
ggtgggtgttccgcctcccgag-aggggacgagtgaggcttatc--ccgggga-actcga
c--tta-tcg-tcccc-aca-tagc---ag-----c-ct-cc-ggagcccct----tcc-
a-aa--gcgg-ccg-gg-ggg-gg-c-g----ct-ttgaat----gct----g-a-gggt
gg-c-cg--gt--gga-gccatg--gg-a----tgc-tc----c---t---c-ccgat-t
c---c-g--t---c----c-----at-c---c-c--ttc-c--cccagg--aggg---tc
g-ccc-a-g-gaatgg--cg-gg-a-ccccactt----caa--c-a-gggt-ccg-c-g-
ttc-ca---tcctttcttacctgatggcc-ggcatggtcccagcct-cctcgctggcgcc
ggctgggcaacattccga--ggggaccgtcc---ctcg-gtaatggcgaatgggacccag
aga-tctctctaga-ttcc--ga--------gagaatcgag---aga----aaa-ctggc
-tctcccttagccatccg-ag-t-ggacgt-cag-tcc-tcctt-cggat-
>MG926380|MG926380|Hepatitis
gcccaggtcggaccgcgaggaggt------ggagatgccat-gccgacc-cgaag-agga
aa-gaaggacgcgagac-gcaaacccgtgagtggaaattc-g-ctttattcactggggtc
gaca-actctggg-g--aga----gaa--gggaggatcg-gccgg-a-aa-g---a-gta
-tat-cccatggaaatccctgggttcccctcgcgtccagcccctccccagtcctggcgaa
gggggactccggaacaccttgcatgctcgggacgaagccgcccccgggcgctcccctcga
tccaccttcgagggggttcacacccccact--cggcgggccggctactcttctttccctt
tt-ctcgtcttcctcggtcaacctcttaagttcctcttcttcctccctgctgagattctt
ccctcccgcgctcagctgattcttcttgttctcgagggccttccttcgtcggtgatcctg
cctctccttgtcggtgaatcctcccctgga-aggcctcttcctaggtccggagtctactt
ccatctg-gtctgt-tcgggccc---tcttcgccgggggagccccctctccgtccttatc
cttctttccgagaattcctttgatgtttcccagccaggggttatcgtcctcaagtttctt
gattttcttcttaaccttccggaggtccctctcgagttcctctaacttctttcttccatt
cacccactgctcgaggatctcttctc---t---gcct-cc---gcggttcttcttcgatt
cggagcggctcatc-t--t--gg--caag-a-ggcg-g-ca-gt--cctca-gtactct-
ta--ctcttt-t-ctg----t---aaagaggagactgctgg--actc--gc---cgcccg
a-gcccaag-ca-tg--ggccac---c---ttccggacgaagaga-tcgc--g-------
-----g--g---g----gc-a-g--gatca-g-ct-cccga-gag--gg-ga--tg-g--
a----tgg-caaag-agca-ttggaa---cgt--cg-ga--g---g--a--a-t---tct
cccaagaagg-aaaaa--a-gg-gt--a--a-a-caagaa---ac--g-g----ac-g-t
---t-t----cccctat--gacgctg-g---a-g--ac--a-tcc---t-gga-a-gggg
a---a-a---g-------a--g-ga-t-gg-a---g-g---gaa--aagaa-g-gggc--
gggc--ctccc--ga--tccgagg-----ggccc---aa-c-ca--cct-g-a---ttgg
agg--g--cac-tc-c--ggg-ccg--aagg--gtt--gag--a--gta-ccc-cag---
ag-a-g-agg-a-atccactc--ggag---aaa-agc--agaaaaat--cacct-----c
cag-a--gga-----ccccttc---agcgaacag-agaa-ccc---t---g-aca--c-g
c--g-----a---------------ggagt-aagatcgtagcgat-ggggggagatgcta
ggag-ttagaggagaccga--agcgagga-gg-aaagtaaagaaagcaacggggctagcc
gaggggtgttccgcctcccgag-aggggacgagtgaggcttatc--ccgggga-actcga
c--tta-tcg-tcccg-aca-tagc---ag---t-t-cc-cc-ggaccccct----tcc-
a-aa--atga-ccg-ag-ggg-gg-a-g----ct-tggagc----g-c----g-g-ggg-
-g-c-ca--gt--gga-gccatg--gg-a----tgc-tc----c---c---t-ccga--g
ct--c-gagt---c----c-----at-c---c-c--tcc-c--cccc-g--aggg---tc
g-ccc-a-g-gaatgg--cg-ga-a-ccccactt----c-g--ctg-gggt-tcg-c-g-
ttc-ca---tcctttcttacctgatggcc-ggcatggtcccagcct-cctcgctggcgcc
ggctgggcaacattccga--ggggaccgtcc---ctcg-gcaatggcgaatgggacccag
aaa-tctctctaga-ttcccaga--------gagaatcgag---aga----aaa-ctggc
-tctcccttagccatccg-ag-t-ggacgt-tcg-tcc-tcctt-cggat-
>KY463681|KY463681|Hepatitis
gcccaggtcggaccgcgaggaggt------ggagatgccat-gccgacc-cgaag-agga
aa-gaaggacgcgagac-gcaaacctgtgagtggaaaccc-g-ctttattcactggggac
gaca-gctctggg-g--aga----aaa--gggaggatcg-gatgg-g-aa-g---a-gta
-tat-cctacgggaatcccccggtccctctcacgtccagcccctccccgtgtctagtgaa
gggagactccgggactccttgcatgctggggacgaagccgcccccgggcgctcccctctg
tccaccttcgagggggttcacacccccaac--cggcgggccggctgctcttctttccctt
ct-ctcgtcttcctcggtcaacctcttaagttcctcttcttcctccctgctgaggtgctt
tccccccgcggagagctgtttcttcttgttctcgagggccttccttcgtcggtgatcctg
cctctccttgtcggtgaatcctcccctgag-aggcctcttcctaggtccggagtctacct
ccatctg-gtccgt-ccgggccc---tcttcgccggaggagccccctctccgtccttatc
cttctttcctagaattcctttgatgttccccagccagggattgtcatcctcgagtttctt
gatcttcttcttggccttccggaggtctctctcgagctcctctatccttcttcttccatt
gacccactgctcgagggcgtcctccc---t---gccc-cc---tcggttcttcttcgact
cggtccggctcatc-c--c--gg--caag-a-ggcg-g-ca-gt--cctca-gtgctct-
ta--ctcttt-c-cta----t---aaagaggagactgctgg--actc--gc---cgccca
a-gcctggg-ca-tg--agccctca-g---ttccgaccgaagaga-ccgc--c-------
-----g--g---g----gg-a-g--ggg-g-g-cgaaccgg-cgg--ggag---tc-a--
g----tga-taaag-aggc-gaggaa---ttt--cg-ga--a---a--a--a-c---tct
cccaagaaga--agca--a-ga-ga--a--t-t-caggaa---ag--a-g----ga-g-a
---t-t----tccccat--aacgctg-g---a-a--aa--c-tct---t-gga-a-gcgg
a---a-g---a-------a--g-ga---ag-g---c-g---gaa--gaaaa-g-gggc--
gggc--cctcc--ga--tccgagg-----ggccc---ga-c--g-ccct-g-a---ttgg
agg--g--cac-tc-c--ggg-ccg--aagg--gtt--gag-ta--gca--ct-cag---
ag-g-g-aga-a-aatcacac--agag---atg-agc--agaaaaat--cacct-----c
cag-a--gga-----ccccctc---agcgaacag-aaga-gtc---t---c-tcg--c-g
c--ggt---a---------------ggagt-aagaccatagcgat-aggtggagatgctg
ggag-ttagaggagaccga--agcgagga-gg-aaagtaaagagagcaacggggctagcc
ggcaggtgttccgccccccgag-aggggaagagtgaggcttatc--ccgggga-actcgg
c--gaa-t-g-ccccc-aca-tagc---ag---a-g-tc-ccccagccccct----cca-
a-aa--aaga-ccg-ag-ggg-ag-gcg----ct-tggagc----g-c----a-g-ggga
gc-c-ca--gt--gga-tccgtg--gg-a----tgc-cc----t---t---c-ccgat-t
c---c-g------a----t-----at-c---c-c--ttc-c--cccg-a--gagg---tc
c-ccc-a-g-gaatgg--cg-gg-a-ccccactc----t-a--c-a-gggt-ccg-c-g-
tac-ca---tcctttcttacctgatggccgggcatggtcccagcct-cctcgctggcgcc
ggctgggcaacattccga--ggggaccgtccc--ctcg-gtaatggcgaatgggacccag
aac-tctctctagc-ttccgata--------gagaagcgag---aga----aaa-ctggc
-tctcccttagccatccg-ag-t-ggacgt--tg-tcc-tcctt-cggat-
>AY648959|AY648959|Hepatitis
gcccaggtcggaccgcgaggaggt------ggagatgccat-gccgacc-cgaag-agga
ag-gaaggacgcgagac-acgaacccgtgagtggaaaccc-g-ctttattcactggggtc
gaca-gctctggg-g--aga----aaa--gggtggatcg-gctgg-g-aa-g---a-gta
-tat-cctatgggaatccctggtttcccctcacgtccagcccctccccggtcctggtgaa
gggggactccgggatgccctgcatgctggggacgaagccgcccccgggcgctcccctcga
tccaccttcgagggggttcacacccccaac--cgacgggccggctgttcttctttccctt
ct-ctcgtcttcttcggtcaacctcttaagttcctcttcttcttccttgctgaggtgctt
ccctcccgcggccagctgctttctcttgttctcgagggccttccttcgtcggtgatcctg
cctctccttgtcggagaaccctcccctgag-aggcctcttcccaggcccggagtctatct
ccatctg-gtccgt-tcgggccc---tcttcgccgggggagccccctctccatccttatc
tttctttccgagtattcctttgatgtttcccagccagggatgttcgtcctcaagtttctt
gattttcttcttaatcttccgggcctccctctcgagatcctctaacttctttcttccgtt
tacccactgctcgaggatcccctctc---t---tcca-tc---gcgactcttcttcgact
cggaacggctcatc-t--c--ga--caag-a-ggcg-a-cg-gt--cctca-gtactct-
ta--ctcttt-t-ctg----t---aaagaggagactgctgg--actc--ga---cgcccg
a-gttcgag-ca-tg--ggccat-------ctccgagcgaagggg-gcgc----------
-----g-ct---g----ga-a-g--ggtcg-g-ct-cccga-gag--gg-ga--ta-a--
a----cgg-taaag-agcg-ttggat---ctc--tg-ag--g---g--t--a-g---aac
cccaagaaga-aaaaa--a-ga-ga--a--a-g-caagag---ac--g-g----ac-g-a
---t-t----tccccat--gacgctg-g---a-g--ac--a-tcc---t-gga-a-gggg
a---a-a---g-------a--g-gg-a-ag-g---t-g---gaa--aagaa-g-gggc--
gggc--ctccc--ga--tccgagg-----ggccc---aa-c-ca--cca-a-g--tttgg
aga--g--cac-tc-c--gg--ccg--aaag--gtc--gag-----gta--cc-cag---
aa-g-g-agg-a-atcctcac--ggag---aaa-agc--agacaaat--cacct-----c
cag-a--gga-----ccccttc---agcgaacag-agag-ctc---t---g-acg--c-g
c--ga--------------------ggagt-aagcccatagcgat-agggagagatgcta
ggag-ttagaggagaccga--agcgagga-gg-aaagcaaagagagcaacggggctagtc
ggtgggtgttccgccccccgag-aggggacgagtgaggcttatc--ccgggga-actcgg
c--gaa-tcg-tcccc-aca-tagc---ag-----c-tc-cc-ggagcccct----tcc-
a-aa--atga-ccg-ag-ggg-ggtg-g----ct-aggaac----g-c----g-g-ggg-
-a-c-ca--gt--gga-gccatg--gg-a----tgc-cc----t---t---c-ccgat-g
t---c-cg-a---t----c-----at-ct--c-c--ctc-c--cccc-g--agtg---tc
g-ccc-a-g-gaatgg--cg-gg-a-ccccactc----a-a--ctg-gggt-ccg-c-g-
ttc-ca---tcctttcttacctgatggcc-ggcatggtcccagcct-ccccgctggcgcc
ggctgggcaacattccga-aggggaccgtcc---ctcg-gtaatggcgaatgggacccag
aag-tctctctaga-ttcccaga--------gagaatcgag---aga----aaa-ctggc
-tctcccttagccatccg-ag-t-ggacgc-tcg-tcc-tcctt-cggat-
>AY648958|AY648958|Hepatitis
gcccaggtcggaccgcgaggaggt------ggagatgccat-gccgacc-cgaag-agga
aa-gaaggacgcgagac-acgaacccgtgagtggaaaccc-g-ccctattcactggggtc
gaca-actctggg-g--aga----aaa--gggaggatcg-gctgg-g-aa-g---a-gta
-tat-cctatgggaatccctggtttcccctcacgtccagcccctccccggtcctggagaa
gggggactccgggacgcttagcatgttggggacgaagccgcccccgggcgctcccctcga
tccaccttcgagggggttcacacccccaac--cgacgggccggctgttcttctttccctt
ct-ctcgtcttcctcggtcaacctcttaagttcctcttcttcttccttgctgaggtgctt
ccctcccgcggccagctgctttctcttgttctcgagggccttccttcgtcggtgatcctg
cctctccttgtcggagaaccctcccctgag-aggcctcttcccaggcccggagtctatct
ccatctg-gtccgt-tcgggccc---tcttcgccgggggagccccctctccatccttatc
cttctttccgagaattcctttgatgtttcccagccagggattttcgtcctcaagtttctt
gattttcttcttaatcttccgggcctccctctcgagatcctctaacttctttcttccgtt
tacccactgctcgaggatcccctctc---t---tccg-tc---gcgactcttcttcgact
cggaacggctcatc-t--c--ga--caag-a-ggcg-g-cg-gt--cctca-gtgctct-
ta--ctcttt-t-ctg----t---aaagaggagactgctgg--actc--ga---cgcccg
a-gttcgag-ca-tg--ggccat-------ctccgagcgaagggg-gcgc----------
-----g-ct---g----ga-a-g--ggtcg-g-ct-cccga-gag--gg-ga--ta-a--
a----cgg-taaag-agcg-ttggat---ctc--tg-ag--g---g--t--a-g---aac
cccaagaaga-aaaaa--a-ga-ga--a--a-g-caagag---ac--g-g----ac-g-a
---t-t----tccccat--gacgctg-g---a-g--ac--a-tcc---t-gga-a-gggg
a---a-a---g-------a--g-gg-a-ag-g---t-g---gaa--aagaa-g-gggc--
gggc--ctccc--ga--tccgagg-----ggccc---aa-c-ca--cca-a-g--tttgg
aga--g--cac-tc-c--gg--ccg--aaag--gtc--gag-----gta--cc-cag---
aa-g-g-agg-a-atcctcac--ggag---aaa-agc--agacaaat--cacct-----c
cag-a--gga-----ccccttc---agcgaacag-agag-ctc---t---g-acg--c-g
c--ga--------------------ggagt-aagcccatagcgat-agggagagatgcta
ggag-ttagaggagaccga--agcgagga-gg-aaagcaaagagagcaacggggctagtc
ggtgggtgttccgccccccgag-aggggacgagtgaggcttatc--ccgggga-actcgg
c--gaa-tcg-tcccc-aca-tagc---ag-----c-tc-cc-ggagcccct----tcc-
a-aa--atga-ccg-ag-ggg-ggtg-g----ct-aggaac----g-c----g-g-ggg-
-a-c-ca--gt--gga-gccatg--gg-a----tgc-cc----t---t---c-ccgat-g
t---c-cg-a---t----c-----at-ct--c-c--ctc-c--cccc-g--agtg---tc
g-ccc-a-g-gaatgg--cg-gg-a-ccccactc----a-a--ctg-gggt-ccg-c-g-
ttc-ca---tcctttcttacctgatggcc-ggcatggtcccagcct-cctcgctggcgcc
ggctgggcaacattccga-aggggaccgtcc---ctcg-gtaatggcgaatgggacccag
aag-tctctctaga-ttcccaga--------gagaatcgag---aga----aaa-ctggc
-tctcccttagccatccg-ag-t-ggacgc-tcg-tcc-tcctt-cggat-
>AY648957|AY648957|Hepatitis
gcccaggtcggaccgcgaggaggt------ggagatgccat-gccgacc-cgaag-agga
aa-gaaggacgcgagac-acgaacccgtgagtggacaccc-g-ctttattcactggagtc
gaca-actctggg-g--aga----aaa--gggaggatcg-gctgg-g-aa-g---a-gta
-tat-cctatgggaatccctggtttcccctcacgtccagcccctccccagtcctggtgaa
gggggactccgggatgccttgcatgctggggacgaagccgcccccgggcgctcccctcga
tccaccttcgagggggttcacacccccagc--cgacgggccggctactcttctttccctt
ct-ctcgtcttcctcggtcaacctcttaagttcctcttcttcttccttgctgaggcgctt
ccctcccgcggccagttgctttctcttgttctcgagggccttccttcgtcggtgatcctg
cctctccttgtcggagaaccctcccctgag-aggcctcttcctaggcccggagtctacct
ccatctg-gtccgt-tcgggccc---tcttcgccgggggagccccctctccatccttatc
cttctttccgagaattcctttgatgtttcccagccaggcattgtcgtcctcaagtttctt
gattttcttcttaaccttccggagatccctctcgagttcctctaacttctttcttccgtt
cacccactgctcgaggatctcttctc---t---tccg-tc---gcgtttcttcttcgact
cggaacggctcatc-t--c--ga--caag-a-ggcg-g-tg-gt--cctca-gtactct-
ta--ctcttt-t-ctg----t---aaagaggagactgctgg--actc--gc---cgccca
a-gctcgag-ca-tg--ggccac-------ctccgagcgaaggga-gcgc----------
-----g-ct---g----ga-a-g--gatca-g-ct-cccga-gag--gg-g---taaa--
a----cgg-taaag-agca-ttggaa---ctc--tg-aa--g---g--t--a-at--tcc
cccaagaaga-aaaaa--a-ga-ga--a--a-a-caagag---ac--g-g----gc-g-a
---t-c----tccctat--gacgctg-g---a-g--ac--a-tcc---t-gga-a-gggg
a---a-a---g-------a--g-gg-a-ag-g---t-g---gaa--aagaa-g-gagc--
gggc--ctccc--ga--tccgagg-----ggccc---aa-c-gg--cca-a-g--tttgg
aga--g--cac-tc-c--gg--ccg--aagg--atc--gag-----gta--cc-cag---
aa-g-g-agg-a-atcctcac--ggag---aaa-agc--agacaaat--cacct-----c
cag-a--gga-----ccccttc---agcgaacag-agag-ccc---t---g-acg--c-g
c--ga--------------------ggagt-aagaccatagcgat-agggagagatgcta
ggag-ttagaggagactga--agcgagga-gg-aaagcaaagaaagcaacggggctagtc
ggcgggtgttccacctcccgag-aggggacgagtgaggcttatc--ccgggga-actcgg
c--gaa-tcg-tcccc-aca-tagc---ag-----c-tc-cc-ggagcccct----tcc-
a-aa--gcga-tcg-ag-ggg-ggtg-g----ct-tggaac----a-c----a-g-ggg-
-a-c-ca--gt--gga-gccatg--gg-a----tgc-tc----c---t---c-ccgat-g
t---c-cg-t---c----c-----at-cc--c-c--ctc-c--cccc-g--agtg---tc
g-ccc-a-g-gaatgg--cg-gg-a-ccccactc----a-a--ctg-gggt-ccg-c-g-
ttc-ca---tcctttcttacctgatggcc-ggcgtggtcccagcct-cctcgctggcgcc
ggctgggcaacattccga-gggggaccgtcc---ctcg-gtaatggcgaatgggacccag
aag-tctctctaga-ttcccaga--------gagaatcgag---aga----aaa-ctggc
-tctcccttagccatccg-ag-t-ggacgt-ccg-tcc-tcctt-cggat-
>AY648956|AY648956|Hepatitis
gcccaggtcggaccgcgaggaggt------ggagatgccat-gccgacc-cgaag-agga
aa-gaaggacgcgagac-acgaacccgtgagtggataccc-g-ctttattcactggggtc
gaca-actctggg-g--aga----aaa--gggaggatcg-gctgg-g-aa-g---a-gta
-tat-cctatgggaatccctggtttccccttatgtccagcccctccccggtcctggtgaa
gggggactccgggatgccttgcatgctggggacgaagccgcccccgggcgctcccctcga
tccaccttcgagggggttcacacccccagc--cgacgggccggctactcttctttccctt
ct-ctcgtcttcctcggtcaacctcttaagttcctcttcttcttccttgctgaggctctt
ccctcccgcggacagttgcttcctcttgttctcgagggccttccttcgtcggtgatcctg
cctctccttgtcggagaaccctcccctgag-aggcctcttcctaggcccggagtctacct
ccatctg-gtccgt-tcgggccc---tcttcgccgggggagccccctctccatccttatc
cttctttccgagaattcctttgatgtttcccagccagggattatcgtcctcaagtttctt
gattttcttcttaaccttccggagatccctctcgagttcctctaacttctttcttccgtt
cacccactgctcgaggatctcttctc---t---tccg-tc---gcgtctcttcttcgact
cggaacggctcatc-t--c--ga--caag-a-ggcg-g-cg-gt--cctca-gtgctct-
ta--ctcttt-t-ctg----t---aaagaggagactgctgg--cctc--gc---cgccca
a-gctcgag-ca-ta--ggccac-------ctccgagcgaaggga-gcgt----------
-----g-ct---g----ga-a-g--gatca-g-ct-cccga-gag--gg-g---taaa--
a----cgg-taaag-agca-ttggaa---ctc--tg-aa--g---g--t--a-at--tcc
cccaagaaga-aaaaa--a-ga-ga--a--a-a-caagag---ac--g-g----ac-g-a
---t-c----tccctgt--gacgctg-g---a-g--ac--a-tcc---t-gga-a-gggg
a---a-a---g-------a--g-gg-a-ag-g---t-g---gaa--aagaa-g-gagc--
gggc--ctccc--ga--tccgagg-----ggccc---aa-c-gg--cca-a-g--tttgg
aga--g--cac-tc-c--gg--ccg--aagg--atc--gag-----gta--tc-cag---
aa-g-g-agg-a-atcctcac--ggag---aaa-agt--agacaaat--cacct-----c
cag-a--gga-----ccccttc---agcgaacag-agag-ccc---t---g-acg--c-g
c--ga--------------------ggagt-aagaccatagcgat-agggagagatgcta
ggag-ttagaggagactga--agcgagga-gg-aaagcaaagaaagcaacggggctagtc
ggcgggtgttccacctcccgag-aggggacgagtgaggcttatc--ccgggga-actcgg
c--gaa-tcg-tcccc-aca-tagc---ag-----c-tc-cc-ggagcccct----tcc-
a-aa--gcga-ccg-ag-ggg-ggtg-g----ct-tggaac----a-c----a-g-ggg-
-a-c-ca--gt--gga-gccatg--gg-a----tgc-tc----c---t---c-ccgat-g
t---c-ca-t---c----c-----at-cc--c-c--ctc-c--cccc-g--agtg---tc
g-ccc-a-g-gaatgg--cg-gg-a-ccccactc----a-a--ctg-gggt-ccg-c-g-
ttc-ca---tcctttcttacctgatggcc-ggcatggtcccagcct-cctcgctggcgcc
ggctgggcaacattccga-gggggaccgtcc---ctcg-gtaatggcgaatgggacccag
aag-tctctctaga-ttcccaga--------gagaatcgag---aga----aaa-ctggc
-tctcccttagccatccg-ag-t-ggacgt-ccg-tcc-tcctt-cggat-
>AY648955|AY648955|Hepatitis
gcccaggtcggaccgcggggaggt------ggagatgccat-gccgacc-cgaag-agga
aaggaaggacacg-gac-gcgaacc-gtgagtggaaccct-c-gatcctttattgggggg
taca-ctcgagga-g--tgg----aag--gcggggagga-ggggg-c-tg-a---g-ggc
-taa-cctacggaaattcctgagttcccctgacgtccaggccgtccccactccgagtgaa
gggagactccgggataccctgcatgctggggacgaacccgcctccgggcgctcccctcgg
acctccgtcgagggggttcacatccccaac--ccgcgggccggctactcttctttccctt
ct-ctcgtcttcctcggtcaaccttcgaagttcctcttcttcctccctgctgaggttctt
ccctcccgaggagagctgcttcttcttgttctccagggccttccttcttcggtgatcccg
tctctcctgttcggtgaaccctcccgggtg-tttcctcttcctaggtccggagtcgacct
ccatctg-atccgt-cctggctc---tcttcgccgggggagctccctccccgtccctgtc
ttttctc---attattcctcggatgtttcccagccaggggttatcctcctcaagtctctt
gatagtcttgttgaccttccggaggtccctctcgagctcctcctttcttcttcttgcatc
gatccactttccgagtgtctcttctc---t---cccc-ct---ccggggtctcctcggat
cgggctggctcatc-c-tc--ga--ttgc-g-ggcg-g-cg-gt--cctga-gaactct-
ta--tcttcc-tgctt----a---gaagaggagtctcctgg--acgc--cc---cgccc-
--ggtcggg--a-tg--ggccgc-a-g---ctcccgacgaggagc-ccgc--a-------
-----g--g-t-g----gg-a-g--gatca-g-cc-accgg-agg--gg-acg-c--g--
a----tgc-caaag-agtg-ggggaaa-tctc-gcg-ag--g---g--a--a-at-----
cccaagaagg---tcg--a-ga-ag--t--c-t-caagcg---ac--gag----gg-g-g
---g-a----cccccga--gacgctg-g---a-g--ac--g-ccc---g-gga-a-caag
g---a-a---ac------a--gaac-a-gg-g--ta-c---ggt--agaaa-a-gagc--
gagc--ctccc--ga--tacgagttt---gccag---ga-ccta--tca-a-g--tttgg
ag---t--cat-cc-g--gg--ccc--taag--gta--gaa-ta--gaa--ca-ccg---
---g-g-gggtg-atccacca--ggag---atg-aac--ggaaaaat--cacct-----c
cag-a--gga-----ccccttc---agcgaacagaagagac-t---c--cc--ct--c-g
a--ta--------------------ggaga-aagaccatagcgat-ggggggagatgcta
ggag-tcggaggagaccga--agcgagga-gg-aaagcaaagaaagcaacggggctagcg
agtggatgttccgccccccgag--ggggccgagtgaggcttatc--ccgggga---tcgg
g---cg-tcg-ccccc-aca-tagc---ag-----a-cc-cc-aggccccct----tcc-
g-aa---cga------g-ggg-gacg-g--tcct-tgaacc---ct-c----a-g-ggg-
-g-c-cc--at--gaa-gccatg--gg-aat--ccc-cag--ac---c---t-ccctt-c
t---c-ca-c---a----c-----tc-ct--t-c--ccc-c--ccgc-g--gggc---cc
c-ccc-ata-agatgg--cg-ag-atctccactc----a-----tt-gggt-ccg-tcg-
t-c-catctcctgttcttacct-ttggcc-ggcatggtcccagcct-cctcgtcgacgcc
ggccgggcaacattccga--ggggaccgtcc---ctcg-gtaatggcgaatgggacccag
aaa-tctcctttga-ttcccaga--------gagaatcagg---aga----aaa-ctggc
-tctcccttagccatccg-ag-t-ggacgt-ctg-tcc-tcctt-cggat-
>AY648954|AY648954|Hepatitis
gcccaggtcggaccgcggggaggt------ggagatgccat-gccgacc-cgaag-agga
aaggaaggacaca-gac-gcgaacc-gtgagtggaaccct-c-gatcctttattgggggg
taca-ctcgagga-g--tgg----aag--gcggggagga-ggggg-c-tg-a---g-ggc
-tag-cctacggaaattcctgagttcccctgatgtccaggccgtcccctctccgagtgaa
gggagactccgggatgtcgtgcatgctggggacgaacccgcctccgggcgctcccctcgg
acctccgtcgagggggttcacatccccaac--ccgcgggccggctactcttctttccctt
ct-ctcgtcttcctcggtcaaccttcgaagttcctcttcttcctccctgctgaggttctt
ccctcccgaggagagctgcttcttcttgttctccagggccttctttcttcggtgatcccg
tctctcctgttcggtgaaccctcccgggtg-tttcctcttcctaggtccggagtcgacct
ccatctg-atccgt-cctggctc---tcttcgccgggggagctccctccccgtccctgtc
ttttctt---attattcctcggatgtttcccagccaggggttatcctcctcgggtctctt
gatggtcttgttgaccttccggaggtccctctcgagctcctcctttcttcttcttgcatc
gatccactttccgagtgtctcttctc---t---cccc-ct---ccggggtctcctcgaat
cgggctggctcatc-c-tc--ga--ttgc-g-agcg-g-cg-gt--cctga-gaactct-
ta--tcttcc-tgctt----a---gaagaggagtctcctgg--acgc--cc---cgccc-
--ggtcggg--a-tg--ggccgc-a-g---ctcccgacgaggagc-ccgc--a-------
-----g--g-t-g----gg-a-g--gatca-g-cc-accgg-agg--gg-acg-c--g--
a----tgc-caaag-agtg-ggggaaa-tctc-gcg-ag--g---g--a--a-at-----
cccaagaagg---tcg--a-ga-ag--t--c-t-caagcg---ac--gag----gg-g-g
---g-a----cccccga--gacgctg-g---a-g--ac--g-ccc---g-gga-a-caag
g---a-a---ac------a--gaac-a-gg-g--ta-c---ggt--agaaa-a-gagc--
gagc--ctccc--ga--tacgagttt---gccag---ga-ccta--tca-a-g--tttgg
ag---t--cat-cc-g--gg--ccc--taag--gta--gaa-ta--gaa--ca-ccg---
---g-g-gggtg-atccacca--ggag---atg-aac--ggaaaaat--cacct-----c
cag-a--gga-----ccccttc---agcgaacagaagagac-t---c--cc--ct--c-g
a--ta--------------------ggaga-aagaccatagcgat-ggggggagatgcta
ggag-tcggaggagaccga--agcgagga-gg-aaagcaaagaaagcaacggggctagcg
agtggatgttccgccccccgag--ggggccgagtgaggcttatc--ccgggga---tcgg
g---cg-tcg-ccccc-aca-tagc---ag-----a-cc-cc-aggccccct----tcc-
g-aa---cga------g-ggg-gacg-g--tcct-tgaacc---ct-c----a-g-ggg-
-g-c-cc--at--gga-gccgtg--gg-aat--ccc-cag--ac---c---t-ccctt-c
t---c-ca-c---a----c-----tc-ct--t-c--ccc-c--ccgc-g--gggc---cc
c-ccc-ata-agatgg--cg-ag-atctccactc----a-----tt-gggt-cct-tcg-
t-c-catctccttttcttacct-ttggcc-ggcatggtcccagcct-cctcgtcggcgcc
ggccgggcaacattccga--ggggaccgtcc---ctcg-gtaatggcgaatgggacccag
aaa-tctcctttga-ttcccaga--------gagaatcagg---aga----aaa-ctggc
-tctcccttagccatccg-ag-t-ggacgt-ctg-tcc-tcctt-cggat-
>AY648953|AY648953|Hepatitis
gcccaggtcggaccgcggggaggt------ggagatgccat-gccgacc-cgaag-agga
aaggaaggacacg-gaa-gcgaacc-gtgagtggaaccct-c-gatcctttattgggggg
taca-ctcgagga-g--tgg----aag--gcggggagga-ggggg-c-tg-a---g-ggc
-taa-cctacggaaattcctggactcccctgatgtccaggccgtcccctctccgagtgaa
gggagactccggaacgtcgtgcatgctggggacgaacccgcctccgggcgctcccctcgg
acctccgtcgagggggttcacatccccaac--ccgcgggccggctactcttctttccctt
ct-ctcgtcttcctcggtcaaccttcgaagttcctcttcttcctccctgctgaggttctt
ccctcccgaggagagctgcttcttcttgttctccagggccttccttcttcggtgatcccg
tctctcctgttcggtgaaccctcccgggtg-tttcctcttcctaggtccggagtcgacct
ccatctg-atccgt-cctggctc---tcttcgccgggggagctccctccccgtccttgtc
ttttctt---attattcctcggatgtttcccagccaggggttatcctcctcaagtctctt
gatagtcttgttgaccttccggaggtccctctcgagctcctcctttcttcttcttgcatc
gatccactttcctagttgctcttctc---t---cccc-ct---ccggggtctcctcgaat
cgggctggctcatc-c-tc--ga--ttgc-g-agcg-g-cg-gt--cctga-gaactct-
ta--tcttcc-tgctt----a---gaagaggagtctcctgg--acgc--cc---cgccc-
--ggtcggg--a-tg--ggccgc-a-g---ttcccgacgaggagc-ccgc--a-------
-----g--g-t-g----gg-a-g--gatca-g-cc-accgg-agg--gg-acg-c--g--
a----tgc-caaag-agtg-ggggaaa-tctc-gcg-ag--g---g--a--a-at-----
cccaagaagg---tcg--a-ga-ag--t--c-t-caagcg---ac--gag----gg-g-g
---g-a----cccccga--gacgctg-g---a-g--ac--g-ccc---g-gga-a-caag
g---a-a---at------a--gaac-a-ag-g--ta-c---ggt--agaaa-a-gagc--
gagc--ctccc--ga--tacgagttt---gccag---ga-ccta--tca-a-g--tttgg
ag---t--cat-cc-g--gg--ccc--taag--gta--gaa-ta--gaa--ca-ccg---
---g-g-gggtg-atccacca--ggag---atg-aac--ggaaaaat--cacct-----c
cag-a--gga-----ccccttc---agcgaacagaagagac-t---c--cc--ct--c-g
a--ta--------------------ggagc-aagaccatagcgat-ggggggagatgcta
ggag-tcggaggagaccga--agcgagga-gg-aaagcaaagaaagcaacggggctagcg
agtggatgttccgccccccgag--ggggccgagtgaggcttatc--ccgggga---tcgg
g---cg-tcg-ccccc-aca-tagc---ag-----a-cc-cc-gggtcccct----tcc-
g-aa---cga------g-ggg-gacg-g--tcct-tggacc---ct-c----a-g-ggg-
-g-c-cc--at--gga-gccgtg--gg-aat--ccc-cag--ac---c---t-ccctt-c
t---c-ca-c---a----c-----tc-ct--t-c--ccc-c--ctgc-g--gggc---cc
c-ccc-ata-agatgg--cg-ag-atctccactc----a-----tt-gggt-cct-tcg-
t-c-catctccttttcttacct-ttggcc-ggcatggtcccagcct-cctcgtcggcgcc
ggccgggcaacattccga--ggggaccgtcc---ctcg-gtaatggcgaatgggacccag
aaa-tctcctttga-ttcccaga--------gagaatcagg---aga----aaa-ctggc
-tctcccttagccatccg-ag-t-ggacgt-ctg-tcc-tcctt-cggat-
>AY648952|AY648952|Hepatitis
gcccaggtcggaccgcggggaggt------ggagatgccat-gccgacc-cgaag-agga
aaggaaggacaca-gac-gcgaacc-gtgagtggaaccct-c-gatcctttattgggggg
taca-ctcgagga-g--tgg----aag--gcggggagga-ggggg-c-tg-a---g-ggc
-taa-cctacggaaattcctgagctcccctgacgtccaggccgtcccctctccgagtgaa
gggagactccgggatgtcgtgcatgctggggacgaacccgcctccgggcgctcccctcgg
acctccgtcgagggggttcacatccccaac--ccgcgggccggctactcttctttccctt
ct-ctcgtcttcctcggtcaaccttcgaagttcctcttcttcctccctgctgaggttctt
ccctcccgaggagagctgcttcttcttgttctccagggccttccttcttcggtgatcccg
tctctcctgttcggtgaaccctcccgggtg-tttcctcttcctaggtccggagtcgacct
ccatctg-atccgt-cctggctc---tcttcgccgggggagctccctccccgtccttgtc
ttttctt---attattcctcggacgtttcccagccaggggttatcctcctcaagtctctt
gatagtcttgttgaccttccggaggtccctctcgagctcctcctttcttcttcttgcatc
gatccactttccgagttgctcttctc---t---cccc-ct---ccggggtctcctcgaat
cgggctggctcatc-c-tc--ga--ttgc-g-agcg-g-cg-gt--cctga-gaactct-
ta--tcttcc-tgctt----a---gaagaggagtctcctgg--acgc--cc---cgccc-
--ggtcggg--a-tg--ggccgc-a-g---ttcccgacgaggagc-ccgc--a-------
-----g--g-t-g----gg-a-g--gatca-g-cc-accgg-agg--gg-acg-c--g--
a----tgc-caaag-agtg-ggggaaa-tctc-gcg-ag--g---g--a--a-at-----
cccaagaagg---tcg--a-ga-ag--t--c-t-caagcg---ac--gag----gg-g-g
---g-a----cccccga--gacgctg-g---a-g--ac--g-ccc---g-gga-a-caag
g---a-a---at------a--gaac-a-ag-g--ta-c---ggt--agaaa-a-gagc--
gagc--ctccc--ga--tacgagttt---gccag---ga-ccta--tca-a-g--tttgg
ag---t--cat-cc-g--gg--ccc--taag--gta--gaa-ta--gaa--ca-ccg---
---g-g-gggtg-atccacca--ggag---atg-aac--ggaaaaat--cacct-----c
cag-a--gga-----ccccttc---agcgaacagaagagac-t---c--cc--ct--c-g
a--ta--------------------ggagc-aagaccatagcgat-ggggggagatgcta
ggag-tcggaggagaccga--agcgagga-gg-aaagcaaagaaagcaacggggctagcg
agtggatgttccgccccccgag--ggggccgagtgaggcttatc--ccgggga---tcgg
g---cg-tcg-ccccc-aca-tagc---ag-----a-cc-cc-gggtcccct----tcc-
g-aa---cga------g-ggg-gacg-g--tcct-tggacc---ct-c----a-g-ggg-
-g-c-cc--at--gga-gccgtg--gg-aat--ccc-cag--ac---c---t-ccctt-c
t---c-ca-c---a----c-----tc-ct--t-c--ccc-c--ctgc-g--gggc---cc
c-ccc-ata-agatgg--cg-ag-atctccactc----a-----tt-gggt-cct-tcg-
t-c-catctccttttcttacct-ttggcc-ggcatggtcccagcct-cctcgtcggcgcc
ggccgggcaacattccga--ggggaccgtcc---ctcg-gtaatggcgaatgggacccag
aaa-tctcctttga-ttcccaga--------gagaatcagg---aga----aaa-ctggc
-tctcccttagccatccg-ag-t-ggacgt-ctg-tcc-tcctt-cggat-
>HDU81989|U81989|Hepatitis
gcccaggtcggaccgcgaggaggt------ggagatgccat-gccgacc-cgaag-agga
aa-gaaggacgcgagac-gcaaacctgtgagtggatcctc-gcctttattcactggggac
gaca-actctggg-g--aga----aaa--gggaggatcg-gatgg-g-aa-----gagta
-tat-cctacgggaatcccccggtccctctcacgtccagcccctccccgtgtctagtgaa
gggagactccgggactccttgcatgctggggacgaagccgcccccgggcgctcccctctg
tccaccttcgagggggttcacacccccaac--cggcgggccggctgctcttctttccctt
ct-ctcgtcttcctcggtcaacctcttaagttcctcttcttcctccctgctgaggtgctt
tccccccgcggagagctgtttcttcttgttctcgagggccttccttcgtcggtgatcctg
cctctccttgtcggtgaatcctcccctgag-aggcctcttcctaggtccggagtctacct
ccatctg-gtccgt-ccgggccc---tcttcgccggaggagccccctctccgtccttatc
cttctttcctagaattcctttgatgttccccagccagggattgtcatcctcgagtttctt
gatcttcttcttggccttccggaggtctctctcgagctcctctatccttcttcttccatt
gacccactgctcgagggcgtcctccc---t---gccc-cc---tcggttcttcttcgact
cggtccggctcatc-c--c--gg--caag-a-ggcg-g-ca-gt--cctca-gtgctct-
ta--ctcttt-c-cta----t---aaagaggagactgctgg--actc--gc---cgccca
a-gcctggg--a-tg--ggccaa-------atccgagcgaagggg-ccga--a-------
-----c--g-g-g----ga-g-g--gggtc-g-cc--ccga-gag--gg-gat-c--a--
a----tgg-taaag-ag-gcgaggaaa---tc-g-gtag--aa--a--ct-a-ct-----
cccaagaagg---acc--a-ga-ag--g--g-g-agatca---gg--aag----ag-g-a
g--g-a----tccccag--aacgctg-gt--g-g--ac----tct--tg-gaa-g-cgga
a---g-a---a-------a--gg---a-ag-g---c-g---gaa--gagaa-g-gggt--
gggc--tctcc--ga--tccgagg-----ggccc---ga-c--g-cccc-g-a--tttgg
aga--g--aacccc-g--gc--ccg--aagg--gtt--gag-ta--gca--ct-cag---
a--g-g-gagga-atccactc--ggag---atg-agc--agagaaat--cacct-----c
cag-a--gga-----ccccttc---agcgaacagaagactc-t---c--tt--cc--c-g
g--tg--------------------ggagg-aagcccatagcgat-ggggggagatgcta
ggag-ttaggggagaccga--agcgagga-gg-aaagcaaagaaagcaacggggctagcc
ggtgggtgttcctccccccgag-aggggaagagtgaggcttatc--ccgggga-actcgg
c--gaa-tcg-tcccc-aca-tagc---ag-----a-gc-cc-ggctcccct----tca-
a-aa--agga-c----c-gga-gggg-g--cgct-tggagc---gt-g----g-g-ggg-
-a-c-ccgggta-gga-tccgtg--gg-a----tgc-cc----t---t-----cccga-t
t---c-cg-t---c----c----atc-cc--t-t--ccc-c--ccg--a--gagg---tc
c-ccc-a-g-gaatgg--cg-ag-a-ccccactct---a-----ca-gggt-ccg--cg-
tac-ca---tcctttcttacctgatggcc-ggcatggtcccagcct-ccccgctggcgcc
ggctgggcaacattccga--ggggaccgtccc--ctcg-gtaatggcgaatgggacccag
aac-tctctc-tga-ttccgaaa--------gagaatcgag---aga----aaa-ctggc
-tctcccttagccatccg-ag-t-ggacgc-tcg-tcc-tcctt-cggat-
>HDU81988|U81988|Hepatitis
gcccaggtcggaccgcgaggaggt------ggagatgccat-gccgacc-cgaag-agga
aa-gaaggacgcg-aac-gcaaacctgtgagtggacattc-g--tttattcactggggtc
gaca-actctggg-g--aga----aaa--gggaggatcg-gatgg-g-aa-----gagta
-tat-cctacgggaatcctccggttcccgtcacgtctagcccctccccgcgtctgtggaa
gggggactccgggatcccttgcatgctggggacgaagccgcccccgggcgctcccctcga
tccaccttcgagggggttcacacccccagc--cgacgggccggctattcttcttgatctt
tc-ctcgtcctccctggccaacctcctgagttcctcttcctcctccttgctgaggttctt
gcctcctgcggagagctgcttcttcttgttctcgagggccttccttcttcggggatcctc
cctctccttgtcggtgaatccccccctgag-aggcttcttcctaggtccggagtctatct
ccatctg-gtccgt-ccggggcc---tcttcgccgggggtgctccctctccatccttatc
cttctttccaagtattcctttgatgtttcccagccagggattttcctcctcaagtttctt
gatcttcttctttgccttccggagttccttctcgagctcctctgctttctttctttcgtt
cacccacttctcgagggtgtcctctc---t---tccc-cc---tcgattcttcttctgct
cggaccggctcatc-t--c--ga--caag-g-ggcg-g-ca-gt--cctca-gtgctct-
ta--ctcttt-t-ctg----t---aaagaggagactgctgg--actc--gc---cgccca
a-g-tcgag-ca-tg--agccac---g---ttccgagcgaaggga-acga--c-------
-----g--g-g-g----ag-g-g--ggaca-g-ac--ccga-aag--gg-act-g--a--
[truncated: 115,055 more chars]
