# Supplementary material for: Constraint of Base Pairing on HDV Genome Evolution
Source: Viruses. 2021 Nov 23;13(12):2350. doi: 10.3390/v13122350 (PMC8708965; doi:10.3390/v13122350)
Supplement: Supplementary file 1 [file viruses-13-02350-s001.zip › SupplementaryData2.txt]

################################################################
###  Supplementary Data S2                                  #####
###  Constraint of Base-Pairing on HDV Genome Evolution    #####
###  by Nagata, S., Kiyohara, R., and Toh, H.              #####
###  alignment data of 226 L-HDAg genes                    #####
###  FASTA format                                          #####
###  Each aligned sequence except for EF514904 includes    #####
###  two stop codons. One of them is the stop codon for    #####
###  S-HDAg and the other for L-HDAg.                      #####
###  EF514904 includes an addition stop codon immediately  #####
###  before the stop codon for L-HDAg. No frameshift was   #####
###  found in EF514904. Therefore, the sequence was        #####
###  included in the alignment.                            #####
################################################################

>HQ005371
ATGAGCCGGTCCGAATCGAGGAAGAAGCGCGATGGA---AAGAGAAGAGATTCTCGAGCAGTGGGTGAGTGG---------AAGAAAAAAGTTAGAAGAACTCGAGAGGGAGCTCCGGAAGACAAAGAAGAAAATCAAGAAACTGAGGACGAAAATCCCTGGCTGGGAAACATCAAAGGAATTCTCGGAAAGAAGGACAAAGACGGAGAGGGGGCTCCCCCGGCG---AAGAGGGCCCGAACAGACCAGATGGAGGTAGACTCCGGGCCT------AGGAAGAGGCCTCTCAGGGGAGGATTCACCGACAAGGAGAGGCAGGATCACCGACGAAGGAAGTCCCTCGAGAACAAGAAGAAGCAGCTAGCCGGAGGAGGGAAGAGCCTCAGCAGGGAGGAAGAAGAGGAACTCCGGAGGTTGACCGAGGAAGACGAGAAAAGGGAAAGAAGAGTAGCCGGCCCGCCGACTGGAGGTGTGAACCCCCTCGAAGGTGGATCGAGGGGAGCGCCCGGGGGCGGCTTCGTCCCCAGCATGCAAGGCATCCCGGAGTCCCCCTTCACTCGGACCGGGGAGGGGCTGGACGTGAGGGGAAACCAGGGATTCCCATAGGATATACTCTTCCCATCCGATCCT---CCCTTTTCTCCC---CAGAGTTGTCGACCCCAG
>MN984413
ATGAGCCGGTCCGAATCGAGGAAGAAGCGCGATGGA---AAGAGAAGAGATTCTCGAGCAGTGGGTGAGTGG---------AAGAAAAAAGTTAGAAGAACTCGAGAGGGAGCTCCGGAAGACAAAGAAGAAAATCAAGAAACTGAGGACGAAAATCCCTGGCTGGGAAACATCAAAGGAATTCTCGGAAAGAAGGACAAAGACGGAGAGGGGGCTCCCCCGGCG---AAGAGGGCCCGAACAGACCAGATGGAGGTAGACTCCGGGCCT------AGGAAGAGGCCTCTCAGGGGAGGATTCACCGACAAGGAGAGGCAGGATCACCGACGAAGGAAGGCCCTCGAGAACAAGAAGAAGCAGCTCGCCGGGGGAGGGAAGAACCTCAGCAAGGAGGAAGAAGAGGAACTTAAGAGGTTAACCGAAGAAGACGAGAGAAGGGAAAGAAGAACAGCCGGCCCGCCGACTGGAGGTGTGAACCCCCTCGAAGGTGGATCGAGGGGAGCGCCCGGGGGCGGCTTCGTCCCCAGCATGCAAGGAATTCCGGAGTCCCCCTTCACCAGGACCGGGGAGGGGCTGGACATAAGGGGAAACCACGGATTCCCGTAGGATATACTCTTCCCATCCGATCCT---CCCTTTTCTCCC---CAGAGTTGTCGACCCCAG
>MN984411
ATGAGCCGATCCGAATCGAGGAAGAAGCGCGATGGA---AGAGAA---------GAGATTCTTGAGCAGTGGGTGAGTGGAAGAAAGAAGTTAGAGGAACTCGAGAGGGATCTCCGGAAGACAAAGAAGAAAATCAAGAAACTTGAGGACGAAAATCCCTGGCTGGGAAACATCAAAGGAATTCTCGGAAAGAAGGACAAGGACGGAGAGGGGGCTCCCCCGGCG---AAGAGGGCCCGAACAGACCAGATGGAGATAGACTCCGGACCT------AGGAAGAGGCCTCTCAGGGGAGGATTCACCGACAAGGAGAGGCAGGATCACCGACGAAGGAAGGCCCTCGAGAACAAGAAGAAGCAGCTCGCCGGGGGAGGGAAGAACCTCAGCAAGGAGGAAGAAGAGGAACTTAAGAGGTTAACCGAAGAAGACGAGAGAAGGGAAAGAAGAACAGCCGGCCCGCCGACTGGAGGTGTGAACCCCCTCGAAGGTGGATCGAGGGGAGCGCCCGGGGGCGGCTTCGTCCCCAGCATGCAAGGAATTCCGGAGTCCCCCTTCACCAGGACCGGGGAGGGGCTGGACATAAGGGGAAACCACGGATTCCCGTAGGATATACTCTTCCCTGCCGATCCA---CCCTTTTCTCCC---CAGAGTTGTCGACCCCAG
>MN984408
ATGAGCCGATCCGAATCGAGGAAGAAGCGCGATGGA---AGAGAA---------GAGATTCTTGAGCAGTGGGTGAGTGGAAGAAAGAAGTTAGAGGAACTCGAGAGGGATCTCCGGAAGACAAAGAAGAAAATCAAGAAACTTGAGGACGAAAATCCCTGGCTGGGAAACATCAAAGGAATTCTCGGAAAGAAGGACAAGGACGGAGAGGGGGCTCCCCCGGCG---AAGAGGGCCCGAACAGACCAGATGGAGATAGACTCCGGACCT------AGGAAGAGGCCTCTCAGGGGAGGATTCACCGACAAGGAGAGGCAGGATCACCGACGAAGGAAGGCCCTCGAGAACAAGAAGAAGCAGCTCGCCGGGGGAGGGAAGAACCTCAGCAAGGAGGAAGAAGAGGAACTTAAGAGGTTAACCGAAGAAGACGAGAGAAGGGAAAGAAGAACAGCCGGCCCGCCGACTGGAGGTGTGAACCCCCTCGAAGGTGGATCGAGGGGAGCGCCCGGGGGCGGCTTCGTCCCCAGCATGCAAGGAATTCCGGAGTCCCCCTTCACCAGGACCGGGGAGGGGCTGGACATAAGGGGAAACCACGGATTCCCGTAGGATATACTCTTCCCATCCGATCCT---CCCTTTTCTCCC---CAGAGTTGTCGACCCCAG
>MN984443
ATGAGCCGGTCCGAATCGAGGAAGAAGCGCGATGGA---AGAGAA---------GAGATTCTTGAGCAGTGGGTGAGTGGAAGAAAAAGAGCCGAGGATCTGGAGAGAGACCTCCGGAAGATAAAGAAGAAAATCAAGAAACTTGAGGACGATAATCCCTGGCTGGGAAACATCAAAGGAATTCTCGGAAAGAAGGATAAGGACGGAGAGGGGGCTCCCCCGGCG---AAGAGGGCCCGAACAGACCAGATGGAGGTAGACTCCGGACCT------AGGAAGAGGCCTCTCAGGGGAGGATTCACCGACAGGGAGAGGCAGGATCACCGACGAAGGAAGGCCCTCGAGAACAAGAAGAAGCAGCTCGCCGGGGGAGGGAAGAACCTCAGCAAGGAGGAAGAAGAGGAACTTAAGAGGTTAACCGAAGAAGACGAGAGAAGGGAAAGAAGAACAGCCGGCCCGCCGACTGGAGGTGTGAACCCCCTCGAAGGTGGATCGAGGGGAGCGCCCGGGGGCGGCTTCGTCCCCAGCATGCAAGGAATTCCGGAGTCCCCCTTCACCAGGACCGGGGAGGGGCTGGACATAAGGGGAAACCACGGATTCCCGTAGGATATACTCTTCCCTGCCGATCCA---CCCTTTTCTCCC---CAGAGTTGTCGACCCCAG
>MN984429
ATGAGCCGATCCGAATCGAGGAAGCAGCGCGGGGGA---AGAGAA---------GACATTCTCGAGCAGTGGGTGAATGGAAGAAAAAGGTTAGAGGAACTCGAGAGGGACCTCCGGAAGCTGAAGAAGAAAATCAAGAAACTTGAGGACGATAATCCCTGGCTGGGAAACGTCAAAGGAATTCTCGGAAAGAAGGATAAGGATGGAGAGGGGGCTCCCCCGGCG---AAGAGGGCCCGGACGGACCAGATGGAGGTAGACTCCGGACCT------AGGAAGAGGCCTCTCAGGGGAGGATTCACCGACAGGGAGAGGCAGGATCACCGACGAAGGAAGGCCCTCGAGAACAAGAAGAAGCAGCTCGCCGGGGGAGGGAAGAACCTCAGCAAGGAGGAAGAAGAGGAACTTAAGAGGTTAACCGAAGAAGACGAGAGAAGGGAAAGAAGAACAGCCGGCCCGCCGACTGGAGGTGTGAACCCCCTCGAAGGTGGATCGAGGGGAGCGCCCGGGGGCGGCTTCGTCCCCAGCATGCAAGGAATTCCGGAGTCCCCCTTCACCAGGACCGGGGAGGGGCTGGACATAAGGGGAAACCACGGATTCCCGTAGGATATACTCTTCCCATCCGATCCT---CCCTTTTCTCCC---CAGAGTTGTCGACCCCAG
>KJ744224
ATGAGCCGCGCCGAGCAGAAGAAGAAGCGCGAGGGA---AGAGAA---------GAGGTCCTCGAGAAGTGGGTGAATGGAAGAAAAAGGTTAGAAGATCTCGAAAGAGACCTCCGGAAGGAGAAGAAGAAAATCAAGAAACTCGAGGACGATCACCCCTGGCTGGGAAACATCAAAGGAATTCTCGGAAAGAAGGATAAGGATGGAGAGGGGGCTCCCCCGGCG---AAGAGGGCCCGAACGGACCAGATGGAGATAGACTCCGGACCT------AGGAAGAGGCCTCTCAGGGGAGGATTCACCGACAGGGAGAGGCAGGATCACCGACGAAGGAAGGCCCTCGAGAACAAGAAGAAGCAGCTCGCCGGGGGAGGGAAGAGCCTCAGCAGGGAGGAAGAAGAGGAACTCAAGAGGTTGACCGAGGAAGACGAGAGAAGGGAAAGAAGAGCAGCCGGCCCGCCGACTGGAGGTGTGAACCCCCTCGAAGGTGGATCGAGGGGAGCGCCCGGGGGCGGCTTCGTCCCCAGCATGCAAGGAGTCCCGGAGTCTCCCTTCACTCGGACCGGGGAGGGGCTGGACATAAGAGGAAACCACGGATTCCCATAGGATATACTCTTCCCATCCGATCCT---CCCTTTTCTCCC---CAGAGTTGTCGACCCCAG
>MN984407
ATGAGCCGCGCCGAGCAGAAGAAGAAGCGCGAGGGA---AGAGAA---------GAGGTCCTCGAGAAGTGGGTGAATGGAAGAAAAAGGTTAGAAGATCTCGAAAGAGACCTCCGGAAGGAGAAGAAGAAAATCAAGAAACTCGAGGACGATCACCCCTGGCTGGGAAACATCAAAGGAATTCTCGGAAAGAAGGATAAGGATGGAGAGGGGGCTCCCCCGGCG---AAGAGGGCCCGAACGGACCAGATGGAGATAGACTCCGGACCT------AGGAAGAGGCCTCTCAGGGGAGGATTCACCGACAGGGAGAGGCAGGATCACCGACGAAGGAAGGCCCTCGAGAACAAGAAGAAGCAGCTCGCCGGGGGAGGGAAGAACCTCAGCAAGGAGGAAGAAGAGGAACTTAAGAGGTTAACCGAAGAAGACGAGAGAAGGGAAAGAAGAACAGCCGGCCCGCCGACTGGAGGTGTGAACCCCCTCGAAGGTGGATCGAGGGGAGCGCCCGGGGGCGGCTTCGTCCCCAGCATGCAAGGAATTCCGGAGTCCCCCTTCACCAGGACCGGGGAGGGGCTGGACATAAGGGGAAACCACGGATTCCCATAGGATTTACTCTTCCCTGCCGATCCA---CCCTTTTCTCCC---CAGAGTTGTCGACCCCAG
>HQ005367
ATGAGCCGGTCCGAATCGAGGAAGAAGCGCGAGGGA---AGAGAA---------GAGATTCTCGAGCAATGGGTGAACGGAAGAAAAAAGTTAGAGGAACTCGAGAGGGATCTCCGGAAGACGAAGAAGAAAATCAAGAAACTTGAGGACGAGAATCCCTGGCTGGGGAACATCAAAGGAATTCTCGGAAAGAAGGATAAGGACGGAGAGGGGGCTCCCCCGGCG---AAGAGGGCCCGAACAGACCAGATGGAGATAGATTCCGGACCT------AGGAAGAGGCCTCTCAGGGGAGGATTCACCGACAAGGAGAGGCAGGATCACCGACGAAGGAAGGCCCTCGAGAACAAGAAGAAGCAGCTGGCCGGGGGAGGGAAGAGCCTCAGCAGGGAGGAAGAAGAGGAACTCCGGAAGTTGACCGAGGAAGACGAGAGAAGGGAAAGAAGAACAGCCGGCCCGCCGACTGGAGGTGTGAACCCCCTCGAAGGTGGATCGAGGGGAGCGCCCGGGGGCGGCTTCGTCCCCAGCATGCAAGGGGTCCCGGAGTCCCCCTTCGCTCGGACCGGGGAGGGGCTGGACGTGAGGGGAAACCAGGGATTCCCATGGGATATACTCTTCCCAGCCGATCCT---CCCTTTTCTCCC---CAGAGTTGTCGACCCCAG
>MN984422
ATGAGCCGGTCCGAATCGAGGAAGAAGCGCGAGGGA---AGAGAA---------GAGATTCTCGAGCAATGGGTGAACGGAAGAAAAAAGTTAGAGGAACTCGAGAGGGATCTCCGGAAGACGAAGAAGAAAATCAAGAAACTTGAGGACGAGAATCCCTGGCTGGGGAACATCAAAGGAATTCTCGGAAAGAAGGATAAGGACGGAGAGGGGGCTCCCCCGGCG---AAGAGGGCCCGAACAGACCAGATGGAGATAGATTCCGGACCT------AGGAAGAGGCCTCTCAGGGGAGGATTCACCGACAAGGAGAGGCAGGATCACCGACGAAGGAAGGCCCTCGAGAACAAGAAGAAGCAGCTCGCCGGGGGAGGGAAGAACCTCAGCAAGGAGGAAGAAGAGGAACTTAAGAGGTTAACCGAAGAAGACGAGAGAAGGGAAAGAAGAACAGCCGGCCCGCCGACTGGAGGTGTGAACCCCCTCGAAGGTGGATCGAGGGGAGCGCCCGGGGGCGGCTTCGTCCCCAGCATGCAAGGAGTCCCGGAGTCCCCCTTCACCAGGACCGGGGAGGGGCTGGACATAAGGGGAAACCACGGATTCCCGTAGGATTTACTCTTCCCTGCCGATCCA---CCCTTTTCTCCC---CAGAGTTGTCGACCCCAG
>MN984459
ATGAGCCGGTCCGAGTCGAGGAAGAACCGCAGAGGG---AGAGAA---------GAGATCCTCGAGCAGTGGGTGGCCGGAAGAAAGAAGTTAGAGGAACTCGAGAGAGACCTCCGGAAGACAAAGAAGAAACTCAAGAAGATAGAGGACGAAAATCCCTGGCTGGGGAACATCAAAGGAATTCTCGGAAAGAAGGATAAGGATGGAGAGGGGGCTCCCCCGGCG---AAGAGGGCCCGAACGGACCAGATGGAGGTAGACTCCGGACCT------GGGAAGAGGCCTCTCAGGGGAGGATTCACCGAAAAGGAGAGGCAGGATCACCGACGAAGGAAGGCCCTCGAGAACAAGAGAAGGCAACTGGCCGCGGGAGGGAAGAACCTCAGCAAGGAGGAAGAAGAGGAACTTAAGAGGTTGACCGAGGAAGACGAGAGAAGGGAAAGAAGAACAGCCGGCCCGCGAGTTGGGGGTGTGAACCCCCTCGAAGGAATGGCGAGGGGAGCGCCCGGGGGCGGCTTCGTCCCCAACATGCAAGGAATTCCGGAGTCCCCCTTCACCAGGACAGGGGAGGGGCTGGACGTGAGGGGAAACCACGGATTCCCGTAGGATATACTCTTCCCAGCCGATCCT---CCCTTTTCTCCC---CAGAGTTGTCGACCCCAG
>MN984449
ATGAGCCGGTCCGAGTCGAGGAAGAACCGCGGAGGG---AGAGAA---------GAGATCCTCGAGCAGTGGGTGGCCGGAAGAAAGAAGTTAGAGGAACTCGAGAGAGACCTCCGGAAGACAAAGAAGAAACTCAAGAAGATAGAGGACGAAAATCCCTGGCTGGGGAACATCAAAGGAATTCTCGGAAAGAAGGATAAGGATGGAGAGGGGGCTCCCCCCGCG---AAGAGGGCCCGAACGGACCAGATGGAGGTAGACTCCGGACCT------CGGAAGAGGCCTCTCAGGGGAGGATTCACCGACAAGGAGAGGCAGGATCACCGACGAAGGAAGGCCCTCGAGAACAAGAAGAAGCAGCTCGCCGGGGGAGGGAAGAACCTCAGCAAGGAGGAAGAAGAGGAACTTAAGAGGTTAACCGAAGAAGACGAGAGAAGGGAAAGAAGAACAGCCGGCCCGCCGACTGGAGGTGTGAACCCCCTCGAAGGTGGATCGAGGGGAGCGCCCGGGGGCGGCTTCGTCCCCAGCATGCAAGGAATTCCGGAGTCCCCCTTCACTCGGACCGGGGAGGGGCTGGACGTGAGGGGAAACCAGGGATTCCCATAGGATTTACTCTTCCCATCCGATCCT---CCCTTTTCTCCT---CAGAGTTGTCGACCCCAG
>MN984415
ATGAGCCGGTCCGAAGGAAGGAAAAACCGCGGGGGG---AGAGAA---------GAGATCCTCGAGCAGTGGGTAGGCGGAAGAAAAAGGATAGAGGAACTCGAGAGAGAGCTCCGGAAGGTTAAGAAGAAAGTCAAGAAAATTGAGGACGAAAATCCCTGGCTGGGAAACATCAAAGGAATTCTCGGAAAGAAGGATAAGGATGGAGAGGGGGCTCCCCCGGCG---AAGAAGGCCCGGTTGGACCAGATGGAGATAGACTCCGGACCT------GGGAAGAGGCCCTTCAGGGGAAGATTCACCGACAAGGAGAGGCAGGATCACCGACGAAGGAAGGCCCTCGAGAACAAGAAGAAGCAGCTCGCCGGGGGAGGGAAGAACCTCAGCAAGGAGGAAGAAGAGGAACTTAAGAGGTTAACCGAAGAAGACGAGAGAAGGGAAAGAAGAACAGCCGGCCCGCCGACTGGAGGTGTGAACCCCCTCGAAGGTGGATCGAGGGGAGCGCCCGGGGGCGGCTTCGTCCCCAGCATGCAAGGAATTCCGGAGTCCCCCTTCACCAGGACCGGGGAGGGGCTGGACATAAGGGGAAACCACGGATTCCCGTAGGATTTACTCTTCCCTGCCGATCCT---CCCTTTTCTCCC---CAGAGTTGTCGACCCCAG
>MN984453
ATGAGCCGGTCCGAGTCGAGGAAGAACCGCGGAGGG---AGAGAA---------GAGATCCTCGAGCAGTGGGTGGCCGGAAGAAAGAAGTTAGAGGAACTCGAGAGAGACCTCCGGAAGACAAAGAAGAAACTCAAGAAGATAGAGGACGAAAATCCCTGGCTGGGGAACATCAAAGGAATTCTCGGAAAGAAGGATAAGGATGGAGAGGGGGCTCCCCCGGCG---AAGAGGGCCCGAACGGACCAGATGGAGGCAGACTCCGGACCT------GGGAAGAGGCCTCTCAGGGGAGGATTCACCGACAAGGAGAGGCAGGATCACCGACGAAGGAAGGCCCTCGAGAACAAGAGGAAGCAGCTGGCCGGGGGAGGGAAGAACCTCAGCAGGGAGGAAGAAGAGGAACTTAGGAGGTTGACCGAAGAAGACGAGAAAAGGGAAAGAAGAGTAGCCGGCCCGCCGCCTGGAGGTGTGAACCCCCTCGAAGGTGGATCGAGGGGAGCGCCCGGGGGCGGCTTCGTCCCCAGCATGCAAGGAATTCCGGAGTCCCCCTTCACCAGGACCGGGGAGGGGCTGGACATAAGGGGAAACCACGGATTCCCGTAGGATATACTCTTCCCACCCGAACCT---CCCTTTTCTCCC---CAGAGTTGTCGACCCCAG
>MN984452
ATGAGCCGGTCCGAGTCGAGGAAGAACCGCGGAGGG---AGAGAA---------GAGATCCTCGAGCAGTGGGTGGCCGGAAGAAAGAAGTTAGAGGAACTCGAGAGAGACCTCCGGAAGACAAAGAAGAAACTCAAAAAGATTGAGGACGAAAATCCCTGGCTGGGGAACATCAAAGGAATTCTCGGAAAGAAGGATAAGGATGGAGAGGGGGCTCCCCCGGCG---AAGAGGGCCCGAACGGACCAGATGGAGGTAGACTCCGGACCT------AGGAAGAGGCCTCTCAGGGGAGGATTCACCGACAAGGAGAGGCAGGATCACCGACGAAGGAAGGCCCTCGAGAACAAGAGGAAGCAGCTGGCCGGGGGAGGGAAGAACCTCAGCAGGGAGGAAGAAGAGGAACTTAGGAGGTTGACCGAAGAAGACGAGAAAAGGGAAAGAAGAGTAGCCGGCCCGCCGCCTGGAGGTGTGAACCCCCTCGAAGGTGGATCGAGGGGAGCGCCCGGGGGCGGCTTCGTCCCCAGCATGCAAGGAATTCCGGAGTCCCCCTTCACCAGGACCGGGGAGGGGCTGGACATAAGGGGAAACCACGGATTCCCGTAGGATATACTCTTCCCACCCGAACCT---CCCTTTTCTCCC---CAGAGTTGTCGACCCCAG
>MN984455
ATGAGCCGCTCCGAATCGAAGAAAAATCGCGGGGGC---AGGGAA---------GAGGTTCTCGAGCAGTGGGTGAGTGGAAGAAAGAAGTTAGAGGAACTCGAGAGAGACCTCCGGAAGGTTAAGAAGAAAATCAAGAAACTTGAGGACGAAAATCCCTGGCTGGGAAACATCAAAGGAATTCTCGGAAAGAAGGATAAGGATGGAGAGGGGGCTCCCCCGGCG---AAGAGGGCCCGAACAGACCAGATGGAGGTAGACTCCGGACCT------AGGAAGAGGCCTCTCAGAGGAGGGTTCTCCGACAAGGAGAGGCAGGATCACCGACGAAGGAAGGCCCTCGAGAACAAGAGGAAGCAGCTGGCCGGGGGAGGGAAGAACCTCAGCAGGGAGGAAGAAGAGGAACTTAGGAGGTTGACCGAAGAAGACGAGAAAAGGGAAAGAAGAGTAGCCGGCCCGCCGCCTGGAGGTGTGAACCCCCTCGAAGGTGGATCGAGGGGAGCGCCCGGGGGCGGCTTCGTCCCCAGCATGCAAGGAATTCCGGAGTCCCCCTTCACCAGGACCGGGGAGGGGCTGGACATAAGGGGAAACCACGGATTCCCGTAGGATATACTCTTCCCACCCGAACCT---CCCTTTTCTCCC---CAGAGTTGTCGACCCCAG
>MN984451
ATGAGCCGTTCCGAGAAGAAGAAAAACCGCGGAGAC---AGAGAG---------GAGATCCTCGAGCAGTGGGTCAGTGGAAGAAAGAAGTTAGAGGAACTCGAGAGGGACCTCCGGAAGGTCAAGAAGAAAATCAAGAAACTTGAGGAAGACAATCCCTGGCTGGGAAACATCAAAGGAATTCTCGGAAAGAAGGATAAGGATGGAGAGGGGGCTCCCCCGGCA---AAGAAGGCCCGAACGGACCAGATGGAGGTAGATTCCGGGCCT------AGGAAGAGACCTCTCAGGGGAGGGTTCTCCGACAAGGAGAGGCAGGATCACCGACGAAGGAAGGCCCTCGAGAACAAGAGGAAGCAGCTGGCCGGGGGAGGGAAGAACCTCAGCAGGGAGGAAGAAGAGGAACTTAGGAGGTTGACCGAAGAAGACGAGAAAAGGGAAAGAAGAGTAGCCGGCCCGCCGCCTGGAGGTGTGAACCCCCTCGAAGGTGGATCGAGGGGAGCGCCCGGGGGCGGCTTCGTCCCCAGCATGCAAGGAATTCCGGAGTCCCCCTTCACCAGGACCGGGGAGGGGCTGGACATAAGGGGAAACCACGGATTCCCGTAGGATATACTCTTCCCACCCGAACCT---CCCTTTTCTCCC---CAGAGTTGTCGACCCCAG
>MN984450
ATGAGCCGGTCCGAATCGAAGAAGAATCGCGGGGGC---AGAGAA---------GAGATCCTCGAGCAGTGGGTGAATGGAAGAAAGAAGATAGAGGAACTCGAGAGGGACCTCCGGAAGGTCAGGAAGAAAATCAAGAAAATTGAGGAAGACAATCCCTGGCTGGGAAACATCAAAGGAATTCTCGGAAAGAAAGACAAGGAAGGAGAGGGGGCTCCCCCGGCG---AAGAGGGCCCGAACCGATCAGATGGAGATAGACTCCGGACCT------AGGAAGAGGCCTCTCAGGGGTGGCTTCACCGACAAGGAGAGGCAGGATCACCGACGAAGGAAGGCCCTCGAGAACAAGAGGAAGCAGCTGGCCGGGGGAGGGAAGAACCTCAGCAGGGAGGAAGAAGAGGAACTTAGGAGGTTGACCGAAGAAGACGAGAAAAGGGAAAGAAGAGTAGCCGGCCCGCCGCCTGGAGGTGTGAACCCCCTCGAAGGTGGATCGAGGGGAGCGCCCGGGGGCGGCTTCGTCCCCAGCATGCAAGGAATTCCGGAGTCCCCCTTCACCAGGACCGGGGAGGGGCTGGACATAAGGGGAAACCACGGATTCCCGTAGGATATACTCTTCCCACCCGAACCT---CCCTTTTCTCCC---CAGAGTTGTCGACCCCAG
>MN984454
ATGAGCCGGTCCGAATCGAAGAAATCCCGCGGAGGG---AGAGAA---------GAGGTCCTCGAGAAGTGGGTGAGCGCAAGGAAAAAAGCTGAGGATCTCGAGAAAGACCTCCGGAAGGAAAAGAAGAAAATCAAGAAGCTAGAGGAAGACCATCCCTGGCTGGGAAACATCAAAGGAATTATTGGAAAGAAGGATAAGGATGGAGAGGGGGCTCCCCCAGCG---AAGAGGGCCCGAACGGACCAGATGGAGGTAGACTCCGGACCT------AGGAAGAGGCCCCTCAGGGGAGGATTCACCGACGAGGAGAGGCGGAGTCACCGTCGAAGGAAGGCCCTCGAGAACAAGAGGAAGCAGCTGGCCGGGGGAGGGAAGAACCTCAGCAGGGAGGAAGAAGAGGAACTTAGGAGGTTGACCGAAGAAGACGAGAAAAGGGAAAGAAGAGTAGCCGGCCCGCCGCCTGGAGGTGTGAACCCCCTCGAAGGTGGATCGAGGGGAGCGCCCGGGGGCGGCTTCGTCCCCAGCATGCAAGGAATTCCGGAGTCCCCCTTCACCAGGACCGGGGAGGGGCTGGACATAAGGGGAAACCACGGATTCCCGTAGGATATACTCTTCCCACCCGAACCT---CCCTTTTCTCCC---CAGAGTTGTCGACCCCAG
>MN984427
ATGAGCCGGTCCGAGACGAAGAGACTCCGCGGAGGG---AGGGAA---------GAGGTCCTCGAGAAGTGGGTGAACTCAAGGAAGAAAGCTGAGGAACTCGAGAAAGAGCTCCGGAAGGAAAAGAAGAGAATCAAGAAACTAGAGGAAGACAATCCCTGGCTGGGAAACATCAAAGGAATAATTGGAAAGAAGGATAAGGATGGAGAGGGGGCTCCCCCGGCG---AAGAGGGCCCGAACAGACCAGATGGAGGTAGACTCCGGACCT------AGGAAGAGGCCCTCCAGGGGAGGATTCACCGACAAGGAGAGGCAGGATCACCGACGAAGGAAGGCCCTCGAGAACAAGAGGAAGCAGCTGGCCGGGGGAGGGAAGAACCTCAGCAGGGAGGAAGAAGAGGAACTTAGGAGGTTGACCGAAGAAGACGAGAAAAGGGAAAGAAGAGTAGCCGGCCCGCCGCCTGGAGGTGTGAACCCCCTCGAAGGTGGATCGAGGGGAGCGCCCGGGGGCGGCTTCGTCCCCAGCATGCAAGGAATTCCGGAGTCCCCCTTCACCAGGACCGGGGAGGGGCTGGACATAAGGGGAAACCACGGATTCCCGTAGGATATACTCTTCCCACCCGAACCT---CCCTTTTCTCCC---CAGAGTTGTCGACCCCAG
>MN984437
ATGAGCCGGTCCGAGTCGAAGAAGAACCGCGGAGGG---AGAGAA---------GAGGTTCTCGAGCAGTGGGTGAGCGGAAGAAAGAAGTTAGAGGAACTCGAGAGGGAACTCCGGAAGGCGAAGAAGAAAGTCAAGAGGTTAGAGGACGATAATCCCTGGCTGGGAAACATCAAGGGAATTCTCGGAAAGAAGGATAAGGATGGAGAGGGGGCTCCCCCGGCG---AAGAGGGCCCGAACAGACCAGATGGAAGTAGACTCCGGACCT------AGGAAGAGGCCTCTCAGGGGGGGATTCACCGACAAGGAGAGGCAGGATCACCGACGAAGGAAGGCCCTCGAGAACAAGAAGAAGCAGCTCGCCGGGGGAGGGAAGAACCTCAGCAAGGAGGAAGAAGAGGAACTTAAGAGGTTAACCGAAGAAGACGAGAGAAGGGAAAGAAGAACAGCCGGCCCGCCGACTGGAGGTGTGAACCCCCTCGAAGGTGGATCGAGGGGAGCGCCCGGGGGCGGCTTCGTCCCCAGCATGCAAGGAATTCCGGAGTCCCCCTTCACCAGGACCGGGGAGGGGCTGGACATAAGGGGAAACCACGGATTCCCGTAGGATTTACTCTTCCCTGCCGATCCT---CCCTTTTCTCCC---CAGAGTTGTCGACCCCAG
>MN984424
ATGAGCCGGTCCGAGTCGAAGAAGAACCGCGGAGGG---AGAGAA---------GAGGTTCTCGAGCAGTGGGTGAGCGGAAGAAAGAAGTTAGAGGAACTCGAGAGGGAACTCCGGAAGGCGAAGAAGAAAGTCAAGAGGTTAGAGGACGATAATCCCTGGCTGGGAAACATCAAGGGAATTCTCGGAAAGAAGGATAAGGATGGAGAGGGGGCTCCCCCGGCG---AAGAGGGCCCGAACAGACCAGATGGAAGTAGACTCCGGACCT------AGGAAGAGGCCTCTCAGGGGGGGATTCACCGACAAGGAGAGGCAGGATCACCGACGAAGGAAGGCCCTCGAGAACAAGAAGAAGCAGCTCGCCGGGGGAGGGAAGAACCTCAGCAAGGAGGAAGAAGAGGAACTTAAGAGGTTAACCGAAGAAGACGAGAGAGGGAAGAGAAGAGTGGCCGGCCCGCCGACTGGAGGTGTGGACCCCCTCGAAGGTGGATCGAGGGGAGCGCCCGGGGGCGGCTTCGTCCCCAGCATGCAAGGAGTCCCGGAGTCCCCCTTCACCAGGACCGGGGAGGGGCTGGACATAAGGGGAAACCACGGATTCCCGTAGGATTTACTCTTCCCTGCCGATCCA---CCCTTTTCTCCC---CAGAGTTGTCGACCCCAG
>MN984428
ATGAGCCGGTCCGAGTCGAAGAAGAACCGCGGAGGG---AGAGAA---------GAGGTTCTCGAGCAGTGGGTGAGCGGAAGAAAGAAGTTAGAGGAACTCGAGAGGGAACTCCGGAAGGCGAAGAAGAAAGTCAAGAGGTTAGAGGACGATAATCCCTGGCTGGGAAACATCAAGGGAATTCTCGGAAAGAAGGATAAGGATGGAGAGGGGGCTCCCCCGGCG---AAGAGGGCCCGAACAGACCAGATGGAAGTAGACTCCGGACCT------AGGAAGAGGCCTCTCAGGGGGGGATTCACCGACAAGGAGAGGCAGGATCACCGACGAAGGAAGGCCCTCGAGAACAAGAAGAAGCAGCTCGCCGGGGGAGGGAAGAACCTCAGCAGGGAGGAGGAAGAGGAACTCAGGAGGTTGGCCGAGGAAGACGAGAGAAGGGAAAGAAGAACAGCCGGCCCGCCGACTGGAGGTGTGAACCCCCTCGAAGGTGGATCGAGGGGAGCGCCCGGGGGCGGCTTCGTCCCCAGCATGCAAGGAATTCCGGAGTCCCCCTTCTCCAGAACCGGGGATGGGCTGGACGTGGGGGGCTCCCAGGGATTCCCGTAGGATATACTCTTCCCATCCGATCCT---CCCTTCTCTCCC---CAGAGTTGTCGACCCCAG
>MN984457
ATGAGCCGGTCCGAGTCGAAGAAGAACCGCGGGGGA---AGAGAA---------GAAATCCTCGAGCAGTGGGTGAATGGAAGAAAGAAGTTAGAGGAACTCGAGAGAGACCTCCGGAAGGTTAAGAAGAAAATCAAGAAACTTGAGGACGAGAACCCCTGGCTGGGAAACATCAAAGGAATTCTCGGAAAGAAGGATAAGGATGGAGAGGGGGCTCCCCCGGCG---AAGAGGGCCCGGACAGACCAGATGGAGATAGACTCCGGACCT------AGGAAGAGGCGTTCCAGGGGAGACTTCACCGACAAGGAGAGGGAGGACCACCGACGAAGGAAGGCCCTCGAGAACAAGAAGAAGCAGCTCGCCGGGGGAGGGAAGAACCTCAGCAAGGAGGAAGAAGAGGAACTTAAGAGGTTAACCGAAGAAGACGAGAGAAGGGAAAGAAGAACAGCCGGCCCGCCGACTGGAGGTGTGAACCCCCTCGAAGGTGGATCGAGGGGAGCGCCCGGGGGCGGCTTCGTCCCCAGCATGCAAGGAATTCCGGAGTCCCCCTTCACCAGGACCGGGGAGGGGCTGGACATAAGGGGAAACCACGGATTCCCGTAGGATATACTCTTCCCATCCGATCCT---CCCTTTTCTCCC---CAGAGTTGTCGACCCCAG
>MN984448
ATGAGCCGGTCCGAGTCGAAGAAGAACCGCGGGGGA---AGAGAA---------GAAATCCTCGAGCAGTGGGTGAATGGAAGAAAGAAGTTAGAGGAACTCGAGAGAGACCTCCGGAAGGTTAAGAAGAAAATCAAGAAACTTGAGGACGAGAACCCCTGGCTGGGAAACATCAAAGGAATTCTCGGAAAGAAGGATAAGGATGGAGAGGGGGCTCCCCCGGCG---AAGAGGGCCCGGACAGACCAGATGGAGATAGACTCCGGACCT------AGGAAGAGGCGTTCCAGGGGAGACTTCACCGACAAGGAGAGGGAGGACCACCGACGAAGGAAGGCCCTCGAGAACAAGAAGAAGCAGCTCGCCGGGGGAGGGAAGAACCTCAGCAAGGAGGAAGAAGAGGAACTTAAGAGGTTAACCGAAGAAGACGAGAGAAGGGAAAGAAGAACAGCCGGCCCGCCGACTGGAGGTGTGAACCCCCTCGAAGGTGGATCGAGGGGAGCGCCCGGGGGCGGCTTCGTCCCCAGCATGCAAGGAATTCCGGAGTCCCCCTTCACCAGGACCGGGGAGGGGCTGGACATAAGGGGAAACCACGGATTCCCGTAGGATTTACTCTTCCCTGCCGATCCA---CCCTTTTCTCCC---CAGAGTTGTCGACCCCAG
>MN984425
ATGAGCCGGTCCGAATCGAAGAAGAACCGCGGGGGC---AGAGAA---------GAGATCCTCGAGCAGTGGGTGAATGGAAAGAAGAAGTTAGAGGAACTCGAGAGGGACCTCCGGAAGATTAAGAAGAAAATCAAGAAACTTGAGGACGACAATCCCTGGCTGGGAAACATCAAAGGAATTCTCGGAAAGAAGGACAAGGATGGAGAGGGGGCTCCCCCGGCG---AAGAGGGCCCGAACCGATCGGATGGAAGTAGACTCCGGACCT------AGGAAGAAGCTTCCCAGGGGTGGCTTCACCGACAAGGAGAGGGAGGATCACCGACGAAGGAAGGCCCTCGAGAACAAGAAGAAGCAGCTCGCCGGGGGAGGGAAGAACCTCAGCAAGGAGGAAGAAGAGGAACTTAAGAGGTTAACCGAAGAAGACGAGAGAAGGGAAAGAAGAACAGCCGGCCCGCCGACTGGAGGTGTGAACCCCCTCGAAGGTGGATCGAGGGGAGCGCCCGGGGGCGGCTTCGTCCCCAGCATGCAAGGAATTCCGGAGTCCCCCTTCACCAGGACCGGGGAGGGGCTGGACATAAGGGGAAACCACGGATTCCCGTAGGATATACTCTTCCCATCCGATCCT---CCCTTTTCTCCC---CAGAGTTGTCGACCCCAG
>MN984447
ATGAGCCGGTCCGAGTCGAAGAAGAACCGCGGGGGG---AGAGAA---------GAGGTTCTCGAGCAGTGGGTGAGTGGAAGAAAGAAGTTAGAGGAACTCGAGAAGGATCTCCGGAAGATTAAGAAGAAAATCAAGAAGCTTGAGGACGACAATCCCTGGCTGGGAAACATCAAAGGAATTCTTGGAAAGAAGGATAAGGATGGAGAGGGGGCTCCCCCGGCG---AAGAGGGCCCGAACGGACCAGATGGAGGTAGACTCCGGACCT------AGGAAGAGGCCTTCCAGGGGAGACTTCACCGACAAGGAGAGGCAGGACCACCGACGAAGGAAGGCCCTCGAGAACAAGAAGAAGCAGCTCGCCGGGGGAGGGAAGAACCTCAGCAAGGAGGAAGAAGAGGAACTTAAGAGGTTAACCGAAGAAGACGAGAGAAGGGAAAGAAGAACAGCCGGCCCGCCGACTGGAGGTGTGAACCCCCTCGAAGGTGGATCGAGGGGAGCGCCCGGGGGCGGCTTCGTCCCCAGCATGCAAGGAATTCCGGAGTCCCCCTTCACTCGGACCGGGGAGGGGCTGGACGTGAGGGGAAACCAGGGATTCCCATAGGATTTACTCTTCCCATCCGATCCT---CCCTTTTCTCCT---CAGAGTTGTCGACCCCAG
>MN984421
ATGAGCCGGTCCGAATCGAAGAAGAACCGCGGGGGG---AGAGAA---------GAGGTTCTCGAGCAGTGGGTGAATGGAAGAAAGAAGTTAGAGGAACTCGAGAGGGATCTCCGGAAGGTTAAGAAGAAGATCAAGAAACTTGAGGACGACAATCCCTGGCTGGGAAACATCAAAGGAATTCTTGGAAAGAAGGATAAGGATGGAGAGGGGGCTCCCCCGACG---AAGAGGGCCCGAACAGACCAGATGGAGGTAGACTCCGGACCT------AGGAAGAGACCTTCCAGGGGAGAATTCACCGACAAGGAGAGGCAGGATCACCGACGAAGGAAGGCCCTCGAGAACAAGAAGAAGCAGCTCGCCGGGGGAGGGAAGAACCTCAGCAAGGAGGAAGAAGAGGAACTTAAGAGGTTAACCGAAGAAGACGAGAGAAGGGAAAGAAGAACAGCCGGCCCGCCGACTGGAGGTGTGAACCCCCTCGAAGGTGGATCGAGGGGAGCGCCCGGGGGCGGCTTCGTCCCCAGCATGCAAGGAATTCCGGAGTCCCCCTTCACTCGGACCGGGGAGGGGCTGGACGTGAGGGGAAACCAGGGATTCCCATAGGATTTACTCTTCCCATCCGATCCT---CCCTTTTCTCCT---CAGAGTTGTCGACCCCAG
>MN984430
ATGAGCCGCTCCGAATCGAAGAAAAATCGCGGGGGC---AGGGAA---------GAGGTTCTCGAGCAGTGGGTGAGTGGAAGAAAGAAGTTAGAGGAACTCGAGAGAGACCTCCGGAAGGTTAAGAAGAAAATCAAGAAACTTGAGGACGAAAATCCCTGGCTGGGAAACATCAAAGGAATTCTCGGAAAGAAGGATAAGGATGGAGAGGGGGCTCCCCCGGCG---AAGAGGGCCCGAACAGACCAGATGGAGGTAGACTCCGGACCT------AGGAAGAGGCCTCTCAGAGGAGGGTTCTCCGACAAGGAGAGGCAGGATCACCGACGAAGGAAGGCCCTCGAGAACAAGAAGAAGCAGCTCGCCGGGGGAGGGAAGAACCTCAGCAAGGAGGAAGAAGAGGAACTTAAGAGGTTAACCGAAGAAGACGAGAGAAGGGAAAGAAGAACAGCCGGCCCGCCGACTGGAGGTGTGAACCCCCTCGAAGGTGGATCGAGGGGAGCGCCCGGGGGCGGCTTCGTCCCCAGCATGCAAGGAATTCCGGAGTCCCCCTTCACCAGGACCGGGGAGGGGCTGGACATAAGGGGAAACCACGGATTCCCGTAGGATTTACTCTTCCCTGCCGATCCT---CCCTTTTCTCCC---CAGAGTTGTCGACCCCAG
>MN984423
ATGAGCCGGTCCGAGTCGAAGAAGAGTCGCGGGGGC---AGGGAA---------GAGGTTCTCGAGCAGTGGGTGAGTGGAAGAAAGAAGTTAGAGGAACTCGAGAGGGACCTCCGGAAGGTTAAGAAGAAAATCAAGAAACTTGAGGATGACAATCCCTGGCTGGGAAACATCAAAGGAATTCTCGGAAAGAAGGACAAGGATGGAGAGGGGGCTCCCCCGGCG---AAGAGGGCCCGAGTCGATCAGATGGAAGTAGACTCCGGACCT------AGGAAGAGGCCCTCCAGGGGTGGCTTCACCGACAAGGAGAGGCAGGATCACCGACGAAGGAAGGCCCTCGAGAACAAGAAGAAGCAGCTCGCCGGGGGAGGGAAGAACCTCAGCAAGGAGGAAGAAGAGGAACTTAAGAGGTTAACCGAAGAAGACGAGAGAAGGGAAAGAAGAACAGCCGGCCCGCCGACTGGAGGTGTGAACCCCCTCGAAGGTGGATCGAGGGGAGCGCCCGGGGGCGGCTTCGTCCCCAGCATGCAAGGAATTCCGGAGTCCCCCTTCACCAGGACCGGGGAGGGGCTGGACATAAGGGGAAACCACGGATTCCCGTAGGATTTACTCTTCCCTGCCGATCCA---CCCTTTTCTCCC---CAGAGTTGTCGACCCCAG
>MN984461
ATGAGCCGGTCCGAATCGAAGAAGAACCGCGGGGGC---AGAGAA---------GAGGTTCTCGAGCAGTGGGTAAATGGAAGAAAGAAGTTAGAGGAACTCGAGAGGGACCTCCGGAAGGTTAAGAAGAAAATCAAGAAACTTGAGGACGACAATCCCTGGCTGGGAAACATCAAAGGAATTCTCGGAAAGAAGGACAAGGATGGAGAGGGGGCACCCCCGGCG---AAGAGGGCCCGAACCGATCAGATGGAAGTAGACTCCGGACCT------AGGAAGAGGCCTCTCAGGGGTGGCTTCACCGAACAGGAGAGGCGGGATCACCGACGAAGGAAGGCCCTCGAGAACAAGAAGAAGCAGCTCGCCGGGGGAGGGAAGAACCTCAGCAAGGAGGAAGAAGAGGAACTTAAGAGGTTAACCGAAGAAGACGAGAGAAGGGAAAGAAGAACAGCCGGCCCGCCGACTGGAGGTGTGAACCCCCTCGAAGGTGGATCGAGGGGAGCGCCCGGGGGCGGCTTCGTCCCCAGCATGCAAGGAATTCCGGAGTCCCCCTTCACCAGGACCGGGGAGGGGCTGGACATAAGGGGAAACCACGGATTCCCGTAGGATTTACTCTTCCCTGCCGATCCA---CCCTTTTCTCCC---CAGAGTTGTCGACCCCAG
>MN984414
ATGAGCCGGTCCGAGTCGAAGAAACACCGCGGAGGA---AGAGAA---------GAGGTTCTCGAGCAGTGGGTGAGTGGAAGAAAGAAGTTAGAGGAACTCGAGAGAGAGCTCCGGAAGACTAAGAAGAAAATCAAGAAACTTGAGGAAGAAAATCCCTGGCTGGGAAACATCAAAGGAATTCTCGGAAAGAAGGACAAGGATGGAGAGGGGGCTCCCCCGGCG---AAGAGGGCCCGAACAGACCAGATGGAAGTAGACTCCGGACCT------AGGAAGAGGCCTCTCAGGGGAGGATTCACCGACAGGGAGAGGCAGGATCACCGACGAAGGAAGGCCCTCGAGAACAAGAAGAAGCAGCTCGCCGGGGGAGGGAAGAACCTCAGCAAGGAGGAAGAAGAGGAACTTAAGAGGTTAACCGAAGAAGACGAGAGAAGGGAAAGAAGAACAGCCGGCCCGCCGACTGGAGGTGTGAACCCCCTCGAAGGTGGATCGAGGGGAGCGCCCGGGGGCGGCTTCGTCCCCAGCATGCAAGGAATTCCGGAGTCCCCCTTCACCAGGACCGGGGAGGGGCTGGACATAAGGGGAAACCACGGATTCCCGTAGGATTTACTCTTCCCTGCCGATCCA---CCCTTTTCTCCC---CAGAGTTGTCGACCCCAG
>MN984432
ATGAGCCGTTCCGAATCGAAGAAACACCGCGAGGGC---AGAGAA---------GAGGTTCTCGAGCAGTGGGTGAATGGAAGAAAGAAGTTAGAGGAACTCGAAAGGGAACTCCGGAAGGTAAAGAAGAAAATCAAGAAACTTGAGGACGGCAATCCCTGGCTGGGAAACATCAAAGGAATTCTCGGAAAGAAAGATAAGGATGGAGAGGGGGCTCCCCCGGCG---AAGAGGGCCCGAACGGACCAGATGGAGGTAGACTCCGGACCT------AGGAAGAGGCCTCTCAGGGGAGGGTTCACCGACAGGGAGAGGCAGGATCACCGACGAAGGAAGGCCCTCGAGAACAAGAAGAAGCAGCTCGCCGGGGGAGGGAAGAACCTCAGCAAGGAGGAAGAAGAGGAACTTAAGAGGTTAACCGAAGAAGACGAGAGAAGGGAAAGAAGAACAGCCGGCCCGCCGACTGGAGGTGTGAACCCCCTCGAAGGTGGATCGAGGGGAGCGCCCGGGGGCGGCTTCGTCCCCAGCATGCAAGGAATTCCGGAGTCCCCCTTCACCAGGACCGGGGAGGGGCTGGACATAAGGGGAAACCACGGATTCCCGTAGGATTTACTCTTCCCTGCCGATCCA---CCCTTTTCTCCC---CAGAGTTGTCGACCCCAG
>MN984410
ATGAGCCGTTCCGAATCGAAGAAACAGCGCGAGGGC---AGAGAA---------GAGGTTCTCGAGCAGTGGGTGAATGGAAGAAAGAAGTTGGAGGAACTCGAAAGGGAACTCCGGAAGGTAAAGAAGAAAATCAAGAAACTTGAGGACGGCAATCCCTGGCTGGGAAACATCAAAGGAATTCTCGGAAAGAAGGATAAGGATGGAGAGGGGGCTCCCCCGGCG---AAGAGGGCCCGGACGGACCAGATGGAGATAGACTCCGGGCCT------AGGAAGAGGCCTCTCAGGGGAGGATTCACCGACAGGGAGAGGCAGGATCACCGACGAAGGAAGGCCCTCGAGAACAAGAAGAAGCAGCTCGCCGGGGGAGGGAAGAACCTCAGCAAGGAGGAAGAAGAGGAACTTAAGAGGTTAACCGAAGAAGACGAGAGAAGGGAAAGAAGAACAGCCGGCCCGCCGACTGGAGGTGTGAACCCCCTCGAAGGTGGATCGAGGGGAGCGCCCGGGGGCGGCTTCGTCCCCAGCATGCAAGGAATTCCGGAGTCCCCCTTCACCAGGACCGGGGAGGGGCTGGACATAAGGGGAAACCACGGATTCCCGTAGGATTTACTCTTCCCTGCCGATCCT---CCCTTTTCTCCC---CAGAGTTGTCGACCCCAG
>MN984431
ATGAGCCGCTCGGGGTCGAAGAAGAACCGCGGGGGA---AGAGAA---------GAGGTTCTCGAGCAGTGGGTGGAAGGAAGAAAGAAGTTAGAGGAACTCGAAAGAGACCTCCGGAAGGTTAAGAAGAAGGTCAAGAAACTTGAGGAAGAGAACCCCTGGCTGGGAAACATCAAAGGAATTCTCGGAAAGAAGGATAAGGATGGAGAGGGGGCACCCCCGGCG---AAGAGGGCCCGAACGGACCAGATGGAGGTAGACTCCGGACCT------AGGAAGAGGCCTCTCAGAGGAGGGTTCTCCGAAGAGGAGAGGCGGGATCACCGACGAAGGAAGGCCCTCGAGAACAAGAAGAAGCAGCTCGCCGGGGGAGGGAAGAACCTCAGCAAGGAGGAAGAAGAGGAACTTAAGAGGTTAACCGAAGAAGACGAGAGAAGGGAAAGAAGAACAGCCGGCCCGCCGACTGGAGGTGTGAACCCCCTCGAAGGTGGATCGAGGGGAGCGCCCGGGGGCGGCTTCGTCCCCAGCATGCAAGGAATTCCGGAGTCCCCCTTCACCAGGACCGGGGAGGGGCTGGACATAAGGGGAAACCACGGATTCCCGTAGGATATACTCTTCCCATCCGATCCT---CCCTTTTCTCCC---CAGAGTTGTCGACCCCAG
>MT583796
ATGAGCCGCTCGGGGTCGAAGAAGAACCGCGGGGGA---AGAGAA---------GAGGTTCTCGAGCAGTGGGTGGAAGGAAGAAAGAAGTTAGAGGAACTCGAAAGAGACCTCCGGAAGGTTAAGAAGAAGGTCAAGAAACTTGAGGAAGAGAACCCCTGGCTGGGAAACATCAAAGGAATTCTCGGAAAGAAGGATAAGGATGGAGAGGGGGCACCCCCGGCG---AAGAGGGCCCGAACGGACCAGATGGAGGTAGACTCCGGACCT------AGGAAGAGGCCTCTCAGAGGAGGGTTCTCCGAAGAGGAGAGGCGGGATCACCGACGAAGGAAGGCCCTCGAGAACAAGAAGAAGCAGCTGAGCGCAGGAGGCAAGACACTCAGCAAGGAGGAGGAAGAGGAACTTAAGAAGTTGACCCGGGAAGACGAGAGAAGGGAAAGAAGAGTAGCCGGCCCGCCGGTTGGGGGTGTGAACCCCCTCGAAGGTGGATCGAGGGGAGCGCCCGGGGGCGGCTTCGTCCCCAGCATGCAAGGAATCCCGGAGTCCCCCTTCACCAGGACCGGGGAGGGGCTGGACGTGAGGGGAAGCCAGGGATTCCCATAGGATATGCTCTTCCCAGCCGATCCT---CCCTTTTCTCCC---CAGAGTTGTCGACCCCAG
>MN984412
ATGAGCCGGTCCGAGTCGAAGAAGAACCGCGGGGGG---AGAGAA---------GAGGTTCTCGAGAAGTGGGTCGAAGGAAGAAAGCAGTTAGAGGAACTCGAGAGGGACCTCCGGAAGGTGAAGAAGAAGATCAAGAAACTCGAGGAGGACAATCCCTGGCTGGGAAACATCAAAGGAATTCTCGGAAAGAAGGAAAAGGATGGAGAGGGGGCTCCCCCGGCG---AAGAGGGCCCGGACGGACCAGATGGAGGTAGACTCCGGACCT------AGGAAGAGGCCTCTCAGGGGAGGATTCACCGACAAAGAGAGGCAGGATCACCGACGAAGGAAGGCCCTCGAGAACAAGAAGAGGCAACTGAGCGCGGGAGGGAAGAGTCTCAGCAAGGAGGAAGAAGAGGAACTCAAGAGGTTGACCGAAGAAGACGAGAGAAGGGAAAGAAGAACAGCCGGCCCGCCGACTGGAGGTGTGAACCCCCTCGAAGGTGGATCGAGGGGAGCGCCCGGGGGCGGCTTCGTCCCCAGCATGCAAGGAATTCCGGAGTCCCCCTTCACCAGGACCGGGGAGGGGCTGGACATAAGGGGAAACCACGGATTCCCGTAGGATATACTCTTCCCTGCCGATCCT---CCCTTTTCTCCC---CAGAGTTGTCGACCCCAG
>MN984460
ATGAGCCGTTCCGAATCGAAGAAGAGTCGCGGGGGA---AGAGAA---------GAGGTTCTCGAGCAGTGGGTGAATGGAAGAAAGAAGTTAGAGGAACTCGAGAGGGACCTCCGGAAGGTCAAGAAGAAAATCAAGAAACTTGAGGAAGACAATCTCTGGCTGGGAAACATCAAAGGAATTCTCGGAAAGAAGGATAAGGATGGAGAGGGGGCTCCCCCGGCG---AAGAGGCCCCGAACGGACCGGATGGAGATAGACTCCGGGCCT------AGGAAGAGGCCTCTCAGGGGAGGGTTCTCCGACAAGGAGAGGCAGGACCACCGACGAAGGAAGGCCCTCGAGAACAAGAAGAAGCAGCTCGCCGGGGGAGGGAAGAACCTCAGCAAGGAGGAAGAAGAGGAACTTAAGAGGTTAACCGAAGAAGACGAGAGAAGGGAAAGAAGAACAGCCGGCCCGCCGACTGGAGGTGTGAACCCCCTCGAAGGTGGATCGAGGGGAGCGCCCGGGGGCGGCTTCGTCCCCAGCATGCAAGGAATTCCGGAGTCCCCCTTCACCAGGACCGGGGAGGGGCTGGACATAAGGGGAAACCACGGATTCCCGTAGGATATACTCTTCCCATCCGATCCT---CCCTTTTCTCCC---CAGAGTTGTCGACCCCAG
>MN984416
ATGAGCCGGTCCGAATCGAAGAAGAGTCGCGGAGGG---CGAGAA---------GAGGTTCTCGAGCAGTGGGTAAATGGAAGAAAGCAGTTAGAGGAACTTGAGAGAGACCTCCGGAAGGTTAAGAAGAAAGTCAAGAAACTCGAGGAGGACAATCCCTGGCTGGGAAACATCAAAGGAATTCTCGGAAAGAAGGAAAAGGATGGAGAGGGGGCTCCCCCGGCG---AAGAGGGCCCGAACAGACCGGATGGAGGTAGACTCCGGACCT------AGGAAGAGGCCTCTCAGGGGAGGATTCACCGACAAAGAGAGGCAGGATCACCGACGAAGGAAGGCCCTCGAGAACAAGAAGAAGCAGCTCGCCGGGGGAGGGAAGAACCTCAGCAAGGAGGAAGAAGAGGAACTTAAGAGGTTAACCGAAGAAGACGAGAGAAGGGAAAGAAGAACAGCCGGCCCGCCGACTGGAGGTGTGAACCCCCTCGAAGGTGGATCGAGGGGAGCGCCCGGGGGCGGCTTCGTCCCCAGCATGCAAGGAATTCCGGAGTCCCCCTTCACCAGGACCGGGGAGGGGCTGGACATAAGGGGAAACCACGGATTCCCGTAGGATATACTCTTCCCTGCCGATCCT---CCCTTTTCTCCC---CAGAGTTGTCGACCCCAG
>KJ744217
ATGAGCCGGTCCGAGTCGAAGAAACACCGCGGAGGA---AGAGAA---------GAGGTTCTCGAGCAGTGGGTGAGTGGAAGAAAGAAGTTGGAGGAACTCGAGAGAGAGCTCCGGAAGACTAAGAAGAAAATCAAGAAACTTGAGGAAGAAAATCCCTGGCTGGGAAACATCAAAGGAATTCTCGGAAAGAAAGACAAGGATGGAGAGGGGGCTCCCCCGGCG---AAGAGGGCCCGAACAGACCAGATGGAAGTAGACTCCGGACCT------AGGAAGAGGCCTCTCAGGGGAGGATTCACCGACAGGGAGAGGCAGGATCACCGACGAAGGAAGGCCCTCAAGAACAAGAAGAAGCAGCTGAGAGCAGGAGGGAAGGACCTCAGCAGGGAGGAAGAAGAGGAACTTAAGAGGTTGACCGAGGAAGACGAGAGAAGGGAAAGAAGAACAGCCGGCCCGCCGACTGGAGGTGTGAACCCCCTCGAAGGCGGATCGAGGGGAGCGCCCGGGGGCGGCTTCGTCCCCAGCATGCAAGGCGTTCCGGAGTCCCCCTTCTCTCGGACCGGGGAGGGGCTGGACGTCAGGGGGAACCAGGGATTCCCATAGGATTTACTTTTCCCATCCGATCCT---CCCTTTTCTCCT---CAGAGTTGTCGACCCCAG
>KJ744216
ATGAGCCGGTCCGAGTCGAAGAAACACCGCGGAGGA---AGAGAA---------GAGGTTCTCGAGCAGTGGGTGAGTGGAAGAAAGAAGTTAGAGGAACTCGAGAGAGAGCTCCGGAAGACTAAGAAGAAAATCAAGAAACTTGAGGAAGAAAATCCCTGGCTGGGAAACATCAAAGGAATTCTCGGAAAGAAGGACAAGGATGGAGAGGGGGCTCCCCCGGCG---AAGAGGGCCCGAACAGACCAGATGGAAGTAGACTCCGGACCT------AGGAAGAGGCCTCTCAGGGGAGGATTCACCGACAGGGAGAGGCAGGATCACCGACGAAGGAAGGCCCTCGAGAACAAGAAGAAGCAGCTGAGAGCAGGAGGGAAGGACCTCAGCAGGGAGGAAGAAGAGGAACTTAAGAGGTTGACCGAGGAAGACGAGAGAAGGGAAAGAAGAACAGCCGGCCCGCCGACTGGAGGTGTGAACCCCCTCGAAGGCGGATCGAGGGGAGCGCCCGGGGGCGGCTTCGTCCCCAGCATGCAAGGCGTTCCGGAGTCCCCCTTCTCTCGGACCGGGGAGGGGCTGGACGTCAGGGGGAACCAGGGATTCCCATAGGATTTACTTTTCCCATCCGATCCT---CCCTTTTCTCCT---CAGAGTTGTCGACCCCAG
>KJ744215
ATGAGCCGGTCCGAGTCGAAGAAACACCGCGGAGGA---AGAGAA---------GATGTTCTCGAGCAGTGGGTGAGTGGAAGAAAGAAGTTGGAGGAACTCGAGAGAGAGCTCCGGAAGACTAAGAAGAAAATCAAGAAACTTGAGGAAGAAAATCCCTGGCTGGGAAACATCAAAGGAATTCTCGGAAAGAAAGACAAGGATGGAGAGGGGGCTCCCCCGGCG---AAGAGGGCCCGAACAGACCAGATGGAAGTAGACTCCGGACCT------AGGAAGAGGCCTCTCAGGGGAGGATTCACCGACAAGGAGAGGCAGGATCACCGACGAAGGAAGGCCCTCAAGAACAAGAAGAAGCAGCTGAGAGCAGGAGGGAAGGACCTCAGCAGGGAGGAAGAAGAGGAACTTAAGAGGTTGACCGAGGAAGACGAGAGAAGGGAAAGAAGAACAGCCGGCCCGCCGACTGGAGGTGTGAACCCCCTCGAAGGCGGATCGAGGGGAGCGCCCGGGGGCGGCTTCGTCCCCAGCATGCAAGGCGTTCCGGAGTCCCCCTTCTCTCGGACCGGGGAGGGGCTGGACGTCAGGGGGAACCAGGGATTCCCATAGGATTTACTTTTCCCATCCGATCCT---CCCTTTTCTCCT---CAGAGTTGTCGTCCCCAG
>KJ744214
ATGAGCCGGTCCGAATCGAAGAAAAGCCGCACGGGG---AAGGAA---------GATGTTCTCGAGCAGTGGGTAAATGGAAGGAAAAGGTCGGAGGAACTCGAGAAGGAACTCCGGAAGATTAAGAAGAAGATCAAGAAACTCGAGGACGAAAATCCCTGGCTAGGAAACATCAAAGGAATTCTCGGAAAGAAGGATAAGGATGGAGAGGGGGCTCCCCCGGCG---AAAAGGGCCCGGACGGACCAGATGGAGGTAGACTCCGGACCT------AGGAAGAGGCCTCTCAGGGGAGGGTTCACCGACAGGGAGAGGCAGGATCACCGACGAAGGAAGGCCCTCGAGAACAAGAAGAAGCAGCTAGCCGCGGGAGGGAAGGACCTCAGCAGGGAGGAAGAAGAGGAACTTAAGAGGTTGACCGAGGAAGACGAGAGAAGGGAAAGAAGAACAGCCGGCCCGCCGACTGGAGGTGTGAACCCCCTCGAAGGCGGATCGAGGGGAGCGCCCGGGGGCGGCTTCGTCCCCAGCATGCAAGGCGTTCCGGAGTCCCCCTTCTCTCGGACCGGGGAGGGGCTGGACGTCAGGGGGAACCAGGGATTCCCATAGGATTTACTTTTCCCATCCGATCCT---CCCTTTTCTCCT---CAGAGTTGTCGACCCCAG
>MN984435
ATGAGCCGGTCCGAATCGAAGAAAAGCCGCACGGGG---AAGGAA---------GATGTTCTCGAGCAGTGGGTAAATGGAAGGAAAAGGTCGGAGGAACTCGAGAAGGAACTCCGGAAGATTAAGAAGAAGATCAAGAAACTCGAGGACGAAAATCCCTGGCTAGGAAACATCAAAGGAATTCTCGGAAAGAAGGATAAGGATGGAGAGGGGGCTCCCCCGGCG---AAAAGGGCCCGGACGGACCAGATGGAGGTAGACTCCGGACCT------AGGAAGAGGCCTCCCAGGGGAGGATTCACCGACAAAGAGAGGCAGGATCACCGACGAAGGAAGGCCCTCGAGAACAAGAAGAAGCAGCTCGCCGGGGGAGGGAAGAACCTCAGCAAGGAGGAAGAAGAGGAACTTAAGAGGTTAACCGAAGAAGACGAGAGAAGGGAAAGAAGAACAGCCGGCCCGCCGACTGGAGGTGTGAACCCCCTCGAAGGTGGATCGAGGGGAGCGCCCGGGGGCGGCTTCGTCCCCAGCATGCAAGGAATTCCGGAGTCCCCCTTCACCAGGACCGGGGAGGGGCTGGACATAAGGGGAAACCACGGATTCCCGTAGGATATACTCTTCCCATCCGATCCT---CCCTTTTCTCCC---CAGAGTTGTCGACCCCAG
>MN984436
ATGAGCCGGTCCGAATCGAAGAAAAGCCGCACGGGG---AAGGAA---------GATGTTCTCGAGCAGTGGGTAAATGGAAGGAAAAGGTCGGAGGAACTCGAGAAGGAACTCCGGAAGATTAAGAAGAAGATCAAGAAACTCGAGGACGAAAATCCCTGGCTAGGAAACATCAAAGGAATTCTCGGAAAGAAGGATAAGGATGGAGAGGGGGCTCCCCCGGCG---AAAAGGGCCCGGACGGACCAGATGGAGGTAGACTCCGGACCT------AGGAAGAGGCCTCTCAGGGGAGGATTCACCGACAAGGAGAGGCAGGATCACCGACGAAGGAAGGCCCTCGAGAACAAGAAGAAGCAGCTCGCCGGGGGAGGGAAGAACCTCAGCAAGGAGGAAGAAGAGGAACTTAAGAGGTTAACCGAAGAAGACGAGAGAAGGGAAAGAAGAACAGCCGGCCCGCCGACTGGAGGTGTGAACCCCCTCGAAGGTGGATCGAGGGGAGCGCCCGGGGGCGGCTTCGTCCCCAGCATGCAAGGAATTCCGGAGTCCCCCTTCACTCGGACCGGGGAGGGGCTGGACATAAGGGGAAACCACGGATTCCCATAGGATTTACTCTTCCCTGCCGATCCA---CCCTTTTCTCCC---CAGAGTTGTCGACCCCAG
>MN984409
ATGAGCCGGTCCGAATCGAAGAAAAGCCGCACGGGG---AAGGAA---------GATGTTCTCGAGCAGTGGGTAAATGGAAGGAAAAGGTCGGAGGAACTCGAGAAGGAACTCCGGAAGATTAAGAAGAAGATCAAGAAACTCGAGGACGAAAATCCCTGGCTAGGAAACATCAAAGGAATTCTCGGAAAGAAGGATAAGGATGGAGAGGGGGCTCCCCCGGCG---AAAAGGGCCCGGACGGACCAGATGGAGGTAGACTCCGGACCT------AGGAAGAGGCCTCTCAGGGGAGGGTTCACCGACAGGGAGAGGCAGGATCACCGACGAAGGAAGGCCCTCGAGAACAAGAAGAAGCAGCTCGCCGGGGGAGGGAAGAACCTCAGCAAGGAGGAAGAAGAGGAACTTAAGAGGTTAACCGAAGAAGACGAGAGAAGGGAAAGAAGAACAGCCGGCCCGCCGACTGGAGGTGTGAACCCCCTCGAAGGTGGATCGAGGGGAGCGCCCGGGGGCGGCTTCGTCCCCAGCATGCAAGGAATTCCGGAGTCCCCCTTCACCAGGACCGGGGAGGGGCTGGACATAAGGGGAAACCACGGATTCCCGTAGGATTTACTCTTCCCTGCCGATCCA---CCCTTTTCTCCC---CAGAGTTGTCGACCCCAG
>MN984445
ATGAGCCGGTCCGAGTCGAAGAAGAACCGCGGAGGA---AGGGAA---------GAGGTTCTCGAGCAGTGGGTGGACGGAAGAAAGAAGTTAGAGGATCTCGAGAGGGATCTCCGGAAGGTTAAGAAGAAAATCAAGAAGCTAGAGGACGAGAATCCCTGGCTAGGAAACATCAAAGGAATTCTTGGAAAGAAGGATAAGGATGGAGAGGGGGCTCCCCCGGCG---AAGAGGGCCCGAACAGACCAGATGGAGATAGACTCCGGACCT------AGGAAGAGGCCTCTCAGGGGAGGATTCACCGACAAGGAGAGGCAGGATCACCGAAGAAGGAAGGCCCTCGAGAACAAGAAGAAGCAGCTGACGGCGGGAGGGAAGAACCTCAGCAGGGAGGAAGAAGAGGAACTTAAGAGGTTGACCGAGGAAGACGAGAGAAGGAAAAGAAGAGCAGCCGGCCCGCCGACTGGAGGTGTGAACCCCCTCGAAGGTGGATCGAGGGGAGCGCCCGGGGGCGGCTTCGTCCCCAGCATGCAAGGAGTCCCGGAGTCCCCCTTCACCAGGACCGGGGAGGGGCTGGACATAAGGGGAAACCACGGATTCCCGTAGGATATACTCTTCCCATCCGATCCT---CCCTTCTCTCCC---CAGAGTTGTCGACCCCAG
>MN984419
ATGAGCCGGTCCGAATCGAAGAAGAACCGCGGGGGG---AGAGAA---------GAGGTTCTCGAGCAGTGGGTGAATGGAAGAAAGAAGTTAGAGGAACTCGAGAGGGATCTCCGGAAGGTTAAGAAGAAGATCAAGAAACTTGAGGACGACAATCCCTGGCTGGGAAACATCAAAGGAATTCTTGGAAAGAAGGATAAGGATGGAGAGGGGGCTCCCCCGACG---AAGAGGGCCCGAACAGACCAGATGGAGGTAGACTCCGGACCT------AGGAAGAGACCTTCCAGGGGAGAATTCACCGACAAGGAGAGGCAGGATCACCGACGAAGGAAGGCCCTCGAGAACAAGAAGAAGCAGCTGACGGCGGGAGGGAAGAACCTCAGCAGGGAGGAAGAAGAGGAACTTAAGAGGTTGACCGAGGAAGACGAGAGAAGGAAAAGAAGAGCAGCCGGCCCGCCGACTGGAGGTGTGAACCCCCTCGAAGGTGGATCGAGGGGAGCGCCCGGGGGCGGCTTCGTCCCCAGCATGCAAGGAGTCCCGGAGTCCCCCTTCACCAGGACCGGGGAGGGGCTGGACATAAGGGGAAACCACGGATTCCCGTAGGATATACTCTTCCCATCCGATCCT---CCCTTCTCTCCC---CAGAGTTGTCGACCCCAG
>MN984441
ATGAGCCGTTCCGAGTCGAAGAAGGGGCGCGGCGGA---AGAGAA---------GAGGTCCTCGAGCAGTGGGTGAACGGAAGAAGAAAGTTAGAGGAACTCGAGAGGGACCTCCGGAAGATTAAGAAGAAAATCAAGAGACTTGAGGACGAAAATCCCTGGCTGGGAAACATCAAAGGAATTCTCGGAAAGAAGGATAAGGATGGAGAGGGGGCTCCCCCGGCG---AAGAAGGCCCGAACAGACCAGATGGAGGTAGACTCCGGGCCT------AGGAAGAGGCCTCTCAGGGGAGGGTTCTCCGACAAGGAGAGGCAGGATCACCGACGAAGGAAGGCCCTCGAGAACAAGAAGAAGCAGCTGACGGCGGGAGGGAAGAACCTCAGCAGGGAGGAAGAAGAGGAACTTAAGAGGTTGACCGAGGAAGACGAGAGAAGGGAAAGAAGAGTAGCCGGCCCGCCGACTGGAGGTGTGAACCCCCTCGAAGGTGGATCGAGGGGAGCGCCCGGGGGCGGCTTCGTCCCCAGCATGCAAGGAATTCCGGAGTCCCCCTTCACCAGGACCGGGGAGGGGCTGGACATAAGGGGAAACCACGGATTCCCGTAGGATTTACTCTTCCCTGCCGATCCA---CCCTTTTCTCCC---CAGAGTTGTCGACCCCAG
>AB118848
ATGAGCCGTTCCGAGTCGAAGAAGGGGCGCGGCGGA---AGAGAA---------GAGGTCCTCGAGCAGTGGGTGAACGGAAGAAGAAAGTTAGAGGAACTCGAGAGGGACCTCCGGAAGATTAAGAAGAAAATCAAGAGACTTGAGGACGAAAATCCCTGGCTGGGAAACATCAAAGGAATTCTCGGAAAGAAGGATAAGGATGGAGAGGGGGCTCCCCCGGCG---AAGAAGGCCCGAACAGACCAGATGGAGGTAGACTCCGGGCCT------AGGAAGAGGCCTCTCAGGGGAGGGTTCTCCGACAAGGAGAGGCAGGATCACCGACGAAGGAAGGCCCTCGAGAACAAGAGAAAGCAGCTGGCCGCGGGAGGGAAGAACCTCAGCAGGGAAGAAGAAGAGGAACTTAAGAGGTTGGCCGAGGAAGACGAGAGAAGGGAAAGAAGAGTAGCCGGCCCGCCGGTTGGGGGTGTGAACCCCCTCGAAGGTGGATCGAGGGGAGCGCCCGGGGGCGGCTTCGTCCCCAGCATGCAAGGCGTCCCGGAGTCCCCCTTCACCAGGACCGGGGAGGGGCTGGACGTGAGGGGAAACCAGGGATTTCCATAGGATATACTCTTTCCAGTCGATCCT---CCCTTTTCTCCC---CAGAGTTGTCGACCCCAG
>MN984440
ATGAGCCGTTCCGAGTCGAAGAAAGGCCGCGGAGGC---AGAGAA---------GAGGTTCTCGAGCAGTGGGTGAATGGAAGAAAGAAGTTAGAGGAACTCGAGAGGGACCTCCGGAAGGTTAAGAAGAAAATCAAGAAACTTGAGGACGACAATCCCTGGCTGGGCAACATCAAAGGAATTCTCGGAAAGAAGGACAAGGATGGAGAGGGGGCACCCCCGGCG---AAGAAGGCCCGAACGGACAGGATGGAGATAGACTCCGGACCT------AGGAAGAGGCCTCTCAGGGGAGGGTTCACCGACAAGGAGAGGGAGGATCACCGACGAAGGAAGGCCCTCGAGAACAAGAAGAAGCAGCTGACGGCGGGAGGGAAGAACCTCAGCAGGGAGGAAGAAGAGGAACTTAAGAGGTTGACCGAGGAAGACGAGAGAAGGGAAAGAAGAGTAGCCGGCCCGCCGACTGGAGGTGTGAACCCCCTCGAAGGTGGATCGAGGGGAGCGCCCGGGGGCGGCTTCGTCCCCAGCATGCAAGGAATTCCGGAGTCCCCCTTCACCAGGACCGGGGAGGGGCTGGACATAAGGGGAAACCACGGATTCCCGTAGGATTTACTCTTCCCTGCCGATCCA---CCCTTTTCTCCC---CAGAGTTGTCGACCCCAG
>MN984438
ATGAGCCGTTCCGAGTCGAAGAAGAGACGCGACGGA---AGAGAA---------GAGATCCTCGAGCAGTGGGTGAACGGAAGAAAGAAGTTAGAGGAACTCGAGAGGGATCTCCGGAAGGTTAAGAAGAAAATCAAGAAACTTGAGGACGATAATCCCTGGCTGGGAAACATCAAAGGAATTCTCGGAAAGAAGGATAAGGATGGAGAGGGGGCTCCCCCGGCG---AAGAGGGCCCGAACGGACCAGATGGAGGTAGACTCCGGGCCT------AGGAAGAGGCCTCTCAGGGGAGGGTTCTCCGACAAGGAGAGGCAGGATCACCGACGAAGGAAGGCCCTCGAGAACAAGAAGAAGCAGCTGACGGCGGGAGGGAAGAACCTCAGCAGGGAGGAAGAAGAGGAACTTAAGAGGTTGACCGAGGAAGACGAGAGAAGGGAAAGAAGAGTAGCCGGCCCGCCGACTGGAGGTGTGAACCCCCTCGAAGGTGGATCGAGGGGAGCGCCCGGGGGCGGCTTCGTCCCCAGCATGCAAGGAATTCCGGAGTCCCCCTTCACCAGGACCGGGGAGGGGCTGGACATAAGGGGAAACCACGGATTCCCGTAGGATTTACTCTTCCCTGCCGATCCA---CCCTTTTCTCCC---CAGAGTTGTCGACCCCAG
>MN984442
ATGAGCCGGTCCGAGTCGAAGAAGAACCGCGGGGGA---AGAGAA---------GACATCCTCGAGCAGTGGGTGAGCGGAAGAAAGAAGTTAGAGGAACTCGAGAGGGATCTCCGGAAGGTAAAGAAGAAGATCAAGAAACTCGAGGAAGAAAATCCCTGGCTGGGGAACATCAAAGGAATTCTCGGAAAGAAGGATAAGGATGGAGAGGGGGCTCCCCCGGCG---AAGAGGCCCCGGACGGACCAGATGGAGATAGACCATGGGCCT------AGGAAGAGGCCTCTCAGGGGAGGATTCACCGACAAGGAGAGGCAGGATCACCGACGAAGGAAGGCCCTCGAGAACAAGAAGAAGCAGCTGACGGCGGGAGGGAAGAACCTCAGCAGGGAGGAAGAAGAGGAACTTAAGAGGTTGACCGAGGAAGACGAGAGAAGGGAAAGAAGAGTAGCCGGCCCGCCGACTGGAGGTGTGAACCCCCTCGAAGGTGGATCGAGGGGAGCGCCCGGGGGCGGCTTCGTCCCCAGCATGCAAGGAATTCCGGAGTCCCCCTTCACCAGGACCGGGGAGGGGCTGGACATAAGGGGAAACCACGGATTCCCGTAGGATTTACTCTTCCCTGCCGATCCA---CCCTTTTCTCCC---CAGAGTTGTCGACCCCAG
>MN984417
ATGAGCCGCTCCGAATCGAAGAAAAATCGCGGGGGC---AGGGAA---------GAGGTTCTCGAGCAGTGGGTGAGTGGAAGAAAGAAGTTAGAGGAACTCGAGAGAGACCTCCGGAAGGTTAAGAAGAAAATCAAGAAACTTGAGGACGAAAATCCCTGGCTGGGAAACATCAAAGGAATTCTCGGAAAGAAGGATAAGGATGGAGAGGGGGCTCCCCCGGCG---AAGAGGGCCCGAACAGACCAGATGGAGGTAGACTCCGGACCT------AGGAAGAGGCCTCTCAGAGGAGGGTTCTCCGACAAGGAGAGGCAGGATCACCGACGAAGGAAGGCCCTCGAGAACAAGAAGAAGCAGCTGACGGCGGGAGGGAAGAACCTCAGCAGGGAGGAAGAAGAGGAACTTAAGAGGTTGACCGAGGAAGACGAGAGAAGGGAAAGAAGAGTAGCCGGCCCGCCGACTGGAGGTGTGAACCCCCTCGAAGGTGGATCGAGGGGAGCGCCCGGGGGCGGCTTCGTCCCCAGCATGCAAGGAATTCCGGAGTCCCCCTTCACCAGGACCGGGGAGGGGCTGGACATAAGGGGAAACCACGGATTCCCGTAGGATTTACTCTTCCCTGCCGATCCA---CCCTTTTCTCCC---CAGAGTTGTCGACCCCAG
>MN984439
ATGAGCCGTTCCGAGAAGAAGAAAAACCGCGGAGAC---AGAGAG---------GAGATCCTCGAGCAGTGGGTCAGTGGAAGAAAGAAGTTAGAGGAACTCGAGAGGGACCTCCGGAAGGTCAAGAAGAAAATCAAGAAACTTGAGGAAGACAATCCCTGGCTGGGAAACATCAAAGGAATTCTCGGAAAGAAGGATAAGGATGGAGAGGGGGCTCCCCCGGCA---AAGAAGGCCCGAACGGACCAGATGGAGGTAGATTCCGGGCCT------AGGAAGAGACCTCTCAGGGGAGGGTTCTCCGACAAGGAGAGGCAGGATCACCGACGAAGGAAGGCCCTCGAGAACAAGAAGAAGCAGCTGACGGCGGGAGGGAAGAACCTCAGCAGGGAGGAAGAAGAGGAACTTAAGAGGTTGACCGAGGAAGACGAGAGAAGGGAAAGAAGAGTAGCCGGCCCGCCGACTGGAGGTGTGAACCCCCTCGAAGGTGGATCGAGGGGAGCGCCCGGGGGCGGCTTCGTCCCCAGCATGCAAGGAATTCCGGAGTCCCCCTTCACCAGGACCGGGGAGGGGCTGGACATAAGGGGAAACCACGGATTCCCGTAGGATTTACTCTTCCCTGCCGATCCA---CCCTTTTCTCCC---CAGAGTTGTCGACCCCAG
>MN984420
ATGAGCCGTTCCGAGAAGAAGAAAAACCGCGGAGAC---AGAGAG---------GAGATCCTCGAGCAGTGGGTCAGTGGAAGAAAGAAGTTAGAGGAACTCGAGAGGGACCTCCGGAAGGTCAAGAAGAAAATCAAGAAACTTGAGGAAGACAATCCCTGGCTGGGAAACATCAAAGGAATTCTCGGAAAGAAGGATAAGGATGGAGAGGGGGCTCCCCCGGCA---AAGAAGGCCCGAACGGACCAGATGGAGGTAGATTCCGGGCCT------AGGAAGAGACCTCTCAGGGGAGGGTTCTCCGACAAGGAGAGGCAGGATCACCGACGAAGGAAGGCCCTCGAGAACAAGAAGAAGCAGCTGACGGCGGGAGGGAAGAACCTCAGCAGGGAGGAAGAAGAGGAACTTAAGAGGTTGACCGAGGAAGACGAGAGAAGGAAAAGAAGAGCAGCCGGCCCGCCGACTGGAGGTGTGAACCCCCTCGAAGGTGGATCGAGGGGAGCGCCCGGGGGCGGCTTCGTCCCCAGCATGCAAGGAGTCCCGGAGTCCCCCTTCACCAGGACCGGGGAGGGGCTGGACATAAGGGGAAACCACGGATTCCCGTAGGATTTACTCTTCCCTGCCGATCCT---CCCTTTTCTCCC---CAGAGTTGTCGACCCCAG
>MN984466
ATGAGCCGGTCCGAGTCGAAGAAGAACCGCGGAGGA---AGAGAA---------GACGTTCTCGAGCAGTGGGTAAATGGAAGAAAGAAGTTAGAGGAACTCGAGAGAGACCTCCGGAAGGTTAAGAAGAAAATCAAGAAGCTAGAGGACGAACATCCCTGGCTGGGGAACATCAAAGGAATTCTCGGAAAGAAGGATAAGGATGGAGAGGGGGCTCCCCCGGCGAAGAAGAGGGCCCGAACGGACCAGATGGAGGTAGACTCCGGACCT------AGGAGGAGACCTCTCAGAGGGGGATTCACCGACAAGGAGAGGCAGGATCACCGACGAAGGAAGGCCCTCGAGAACAAGAAGAAGCAGTTGGACGCGGGAGGAAAGAAGCTCAGCAGGGAGGAAGAAGAGGAACTCAAGAGGTTGACCGAGGAAGACGAGAGAAGGGAAAGAAGAGTAGCCGGCCCGCAG---GGAGGTGTGAACCCCCTCGAAGGTGGATCGAGGGGAGCGCCCGGGGGCGGCTTCGTCCACAGCATGCAAGGCATCCCGGAGTCCCCCTTTTCTCGGACCGGGGAGGGGCTGGACATAAGGGGAAACCAGGGATTCCCATAGGATATACTCTTCCCAGCCGATCCT---CCCTTTTCTCCT---CAGAGTTGTCGACCCCAG
>MN984458
ATGAGCCGCTCCGAATCGAAGAAAAACCGCGGAGGC---AGAGAA---------GAGGTTCTCGAGCAGTGGGTAAATGGAAGAAAGAAGTTGGAGGAGCTCGAGAGGGACCTCCGGAAGGTTAAGAAGAAAATCAAGAAACTTGAGGACGAAAACCCCTGGCTGGGAAACATCAAAGGAATTCTCGGAAAGAAGGACAAGGATGGAGAGGGGGCACCTCCGGCG---AAGAGGGCCCGAACGGACCAGATGGAGGTAGACTCCGGGCCT------AGGAAGAGACCTCTCAGAGGAGGATTCACCGACAAGGAGAGGCAGGATCACCGAAGAAGGAAGGCCCTCGAGAACAAGAAGAAGCAGCTCCAGGCGGGAGGGAAGAACCTCAGCAAGGAAGAAGAAGAGGAACTTAAGAGGTTGACCGAGGAAGACGAGAGAAGGGAAAGAAGAACAGCCGGCCCGCGAGTTGGGGGTGTGAACCCCCTCGAAGGAATGGCGAGGGGAGCGCCCGGGGGCGGCTTCGTCCCCAACTTGCAGGGTGTCCCGGAGTCCCCCTTCTCCAGGACCGGGGAGGGGCTGGACGTGAGGGGAAACCAGGGATTCCCATAGGATTTACTCTTCCCAGCCGATCCT---CCCTTTTCTCCC---CAGAGTTGTCGACCCCAG
>MH457143
ATGAGCCGGTCCGAGTCGAAGAAGAACCGCGGGGGG---AGAGAA---------GAGATCCTCGAGCGGTGGGTGAGCGGAAGAAAGAAGTTAGAGGATCTCGAGAGGGAACTCCGGAAGGAGAAGAAGAAAGTCAAGAAGCTAGAGGACGAAAATCCCTGGCTGGGAAACATCAAAGGAATTCTCGGAAAGAAGGATAAGGATGGAGAGGGGGCTCCCCCGGCG---AAGAGGGCCCGAACAGACCAGATGGAAGTAGACTCCGGACCT------AGGAAGAGGCCTCTCAGGGGGGGATTCACCGACAAGGAGAGGCAGGATCACCGACGAAGGAAGGCCCTCGAGAACAAAAGGAGGCAGCTGGAGGGGGGAGGCAAGAGCCTCAGCAGGGAGGAAGAAGAGGAACTCAAGAGGTTGACCGAGGAAGACGAGAAAAGGGAAAGAAGAGTAGCCGGCCCGCCGGTTGGGGGTGTGAACCCCCTCGAAGGAGCATCGAGGGGAGCGCCCGGGGGCGGCTTCGTCCCCAGCATGCAAGGAATTCCGGAGTCCCCCTTCACTCGGACCGGGGAGGGGCTGGATGTGAGAGGAGAACGGGGATTCCCATAGGATATACTCTTTCCAGCCGATCCT---CCCTTTTCTCCC---CAGAGCTGTCGACCCCAG
>X85253
ATGAGCCGGTCCGAGTCGAAGAAGGGCCGCGGAGGG---AGAGAA---------GAGGTTCTCGAGCAGTGGGTGAGCGGAAGAAAGAAGTTAGAGGATCTCGAGAGGGAACTCCGGAAGGCGAAGAAGAAAATCAAGAAGTTAGAGGACGACAATCCCTGGCTGGGAAACATCAAAGGAATTCTCGGAAAGAAGGACAGGGATGGAGAGGGGGCTCCCCCGGCG---AAGAGGGCCCGAACAGACCAGATGGAAGTAGACTCCGGACCT------AGGAAGAGGCCTCTCAGGGGGGGATTCACCGACAAGGAGAGACAGGATCACCGACGAAGGAAGGCCCTCGAGAACAAGAAGAAGCAGCTGGCGGGGGGAGGCAAGAGCCTCAGCAGGGAGGAGGAAGAGGAACTCAGGAAGTTGACCGAGGAAGACGAGAGAAGGGAAAGAAGAGTAGCCGGCCCGCCGGTTGGGGGTGTGAACCCCCTCGAAGGAGCATCGAGGGGAGCGCCCGGGGGCGGCTTCGTCCCCAGCATGCAAGGAGTCCCGGAGTCCCCCTTCTCTCGGACCGGGGAGGGGCTGGACACAAGAGGAGACCGGGGATTCCCATAGGATCTACTCTTCCCAGCCGATCCT---CCCTTTTCTCCC---CAGAGCTGTCGACCCCAG
>MT583812
ATGAGCCGGTCCGAGTCGAAGAAGCATCGCGGGGGC---AGAGAA---------GAGATCCTGGAGCAGTGGGTGAGCGGAAGAAAGAAGTTAGAGGAACTCGAGAGAGACCTCCGGAAGGTAAAGAAGAAGATCAAGAAACTAGAGGAAGACAATCTCTGGCTGGGAAACATCAAAGGAATTCTCGGAAAGAAGGATAAGGATGGAGAGGGGGCTCCCCCGGCG---AAGAGGGCCCGAACAGACCAGATGGAGGTAGATTCCGGGCCT------AGGAAGAGGCCTCTCAGGGGAGGATTCACCGACAAAGAGAGGCAGGATCACCGACGAAGGAAGGCCCTCGAGAACAAGAAGAAGCAGCTAACGTCGGGAGGGAAGAGCCTCAGCAGGGAGGAAGAAGAGGAACTTAAGAGGTTGACCGAGGAAGACGAGAGAAGGGAAAGAAGAGTAGCCGGCCCGCCGGTTGGGGGTGTGAACCCCCTCGAAGGTGGATCGAGGGGAGCGCCCGGGGGCGGCTTCGTCCCCAGCATGCAAGGAGTTCCGGAGTCCCCCTTCGCTCGGACCGGGGAGGGGCTGGACGTGAGGGGAAACCAGGGATTCCCATAGGATATACTCTTCCCAGCTGATCCT---CCCTTTTCTCCC---CAGAGTTGTCGACCCCAG
>KJ744223
ATGAGCCGTTCCGAATCGAAGAAACACCGCGATGGC---AGAGAA---------GAGGTTCTCGAGCAGTGGGTGAATGGAAGAAAGAAGTTAGAGGAACTCGAAAGGGAACTCCGGAAGGTAAAGAAGAAAATCAAGAAACTTGAGGACGGCAATCCCTGGCTGGGAAACATCAAAGGAATTCTCGGAAAGAAAGATAAGGATGGAGAGGGGGCTCCCCCGGCG---AAGAGGGCCCGAACGGACCAGATGGAGGTAGACTCCGGACCT------AGGAAGAGGCCTCTCAGGGGAGGGTTCACCGACAGGGAGAGGCAGGATCACCGACGAAGGAAGGCCCTCGAGAACAAGAGAAAGCAGCTGACCGCGGGAGGGAAGAGGCTCAGCAAGGAGGAAGAAGAGGAACTTAAGAGGTTGACCGAGGAAGACGAGAGAAGGGAAAGAAGAGTAGCCGGCCCGCCGGTTGGAGGTGTGAACCCCCTCGAAGGTGGATCGAGGGGAGCGCCCGGGGGCGGCTTCGTCCCCAGCATGCAAGGCGTCCCGGAGTCCCCCTTCGCCAGGACCGGGGAGGGGCTGGACGTAAGGGGAAGCCAGGGATTCCCATAGGATCTACTCTTCCCAGCCGATCCT---CCCTTTTCTCCC---CAGAGTTGTCGACCCCAG
>KJ744220
ATGAGCCGTTCCGAATCGAAGAAACACCGCGAGGGC---AGAGAA---------GAGGTTCTCGAGCAGTGGGTGAATGGAAGAAAGAAGTTAGAGGAACTCGAAAGGGAACTCCGGAAGGTAAAGAAGAAAATCAAGAAACTTGAGGACGGCAATCCCTGGCTGGGAAACATCAAAGGAATTCTCGGAAAGAAAGATAAGGATGGAGAGGGGGCTCCCCCGGCG---AAGAGGGCCCGAACGGACCAGATGGAGGTAGACTCCGGACCT------AGGAAGAGGCCTCTCAGGGGAGGGTTCACCGACAGGGAGAGGCAGGATCACCGACGAAGGAAGGCCCTCAAGAACAAGAGAAAGCAACTGACCGCCGGAGGGAAGAGGCTCAGCAAGGAGGAAGAAGAGGAACTTAAGAGGTTGACCGAGGAAGACGAGAGAAGGGAAAGAAGAGTAGCCGGCCCGCCGGTTGGAGGTGTGAACCCCCTCGAAGGTGGATCGAGGGGAGCGCCCGGGGGCGGCTTCGTCCCCAGCATGCAAGGCGTCCCGGAGTCCCCCTTCGCCAGGACCGGGGAGGGGCTGGACGTAAGGGGAAGCCAGGGATTCCCATAGGATCTACTCTTCCCAGCCGATCCT---CCCTTTTCTCCC---CAGAGTTGTCGACCCCAG
>KJ744222
ATGAGCCGTTCCGAATCGAAGAAACAGCGCGAGGGC---AGAGAA---------GAGGTTCTCGAGCAGTGGGTGAATGGAAGAAAGAAGTTGGAGGAACTCGAAAGGGAACTCCGGAAGGTAAAGAAGAAAATCAAGAAACTTGAGGACGGCAATCCCTGGCTGGGAAACATCAAAGGAATTCTCGGAAAGAAGGATAAGGATGGAGAGGGGGCTCCCCCGGCG---AAGAGGGCCCGGACGGACCAGATGGAGATAGACTCCGGGCCT------AGGAAGAGGCCTCTCAGGGGAGGATTCACCGACAGGGAGAGGCAGGATCACCGACGAAGGAAGGCCCTCGAGAACAAGAGAAAGCAGCTGACCGCGGGAGGGAAGAGGCTGAGCAAGGAGGAAGAAGAGGAACTTAAGAGGTTGACCGAGGAAGACGAGAGAAGGGAAAGAAGAGTAGCCGGCCCGCCGGTTGGAGGTGTGAACCCCCTCGAAGGTGGATCGAGGGGAGCGCCCGGGGGCGGCTTCGTCCCCAGCATGCAAGGCGTCCCGGAGTCCCCCTTCGCCAGGACCGGGGAGGGGCTGGACGTAAGGGGAAGCCAGGGATTCCCATAGGATATACTCTTCCCAGCCGATCCT---CCCTTTTCTCCC---CAGAGTTGTCGACCCCAG
>KJ744221
ATGAGCCGTTCCGAATCGAAGAAACACCGCGAGGGC---AGAGAA---------GAGGTTCTCGAGCAGTGGGTGAATGGAAGAAAGAAGTTAGAGGAACTCGAAAGGGAACTCCGGAAGGTAAAGAAGAAAATCAAGAAACTTGAGGACGGCAATCCCTGGCTGGGAAACATCAAAGGAATTCTCGGAAAGAAAGATAAGGATGGAGAGGGGGCTCCCCCGGCG---AAGAGGGCCCGAACGGACCAGATGGAGGTAGACTCCGGGCCT------AGGAAGAGGCCTCTCAGGGGAGGATTCACCGACAAGGAGAGGCAGGATCACCGACGAAGGAAGGCCCTCGAGAACAAAAGAAAGCAACTGACCGCCGGAGGGAAGAGGCTCAGCAAGGAGGAAGAAGAGGAACTTAAGAGGTTGACCGAGGAAGACGAGAGAAGGGAAAGAAGAGTAGCCGGCCCGCCGGTTGGAGGTGTGAACCCCCTCGAAGGTGGATCGAGGGGAGCGCCCGGGGGCGGCTTCGTCCCCAGCATGCAAGGCGTCCCGGAGTCCCCCTTCGCCAGGACCGGGGAGGGGCTGGACGTAAGAGGAACCCGGGGATTCCCATAGGATATACTCTTCCCATCCGATCCA---CCCTTCTCTCCC---CAGAGTTGTCGTCCCCAG
>KT722840
ATGAGCCGCTCCGAATCGAAGAAAAATCGCGGGGGC---AGGGAA---------GAGGTTCTCGAGCAGTGGGTGAGTGGAAGAAAGAAGTTAGAGGAACTCGAGAGAGACCTCCGGAAGGTTAAGAAGAAAATCAAGAAACTTGAGGACGAAAATCCCTGGCTGGGAAACATCAAAGGAATTCTCGGAAAGAAGGATAAGGATGGAGAGGGGGCTCCCCCGGCG---AAGAGGGCCCGAACAGACCAGATGGAGGTAGACTCCGGACCT------AGGAAGAGGCCTCTCAGAGGAGGGTTCTCCGACAAGGAGAGGCAGGATCACCGACGAAGGAAGGCCCTCGAGAACAAAAGGAAGCAGCTGAGTGCCGGAGGGAAGAAGCTCAGCAAGGAGGAAGAAGAGGAACTTAAGAGGTTGACCGAGGAAGACGAGAGAAGGGAAAGAAGAGTAGCCGGCCCGCCGGTTGGAGGTGTGAACCCCCTCGAAGGTGGATCGAGGGGAGCGCCCGGGGGCGGCTTCGTTCCCGGCATGCAAGGAATTCCGGAGTCCCCCTTCACCAGGACCGGGGAGGGGCTGGACATAAGGGGAGACCGGGGATTCCCATAGGATATACTCTTCCCAGCCGATCCT---CCCTTTTCTCCC---CAGAGTTGTCGACCCCAG
>MN984456
ATGAGCCGGTCCGAGTCGAAGAAGAACCGCGGAGGG---AGAGAA---------GAGATCCTAGAGCAGTGGGTGAGCGGAAGAAAGAAGTTAGAGGAACTCGAGAGAGAACTCCGGAAGGTTAAGAAGAAGATCAAGAGGCTAGAGGATGAAAATACCTGGCTGGGGAACATCAAAGGAATTCTCGGAAAGAAGGATAAGGATGGAGAGGGGGCTCCCCCGGCG---AAGAAGGCCCGGACGGACCAGATGGAAGTAGACTCCGGACCT------AGGAAGAGGCCTCTCAGGGGGGGATTCACCGACCAGGAGAGGCGGGATCACCGAAGAAGGAAGGACCTCGAGAACAAGAGGAAGCAGCTGTCGGCGGGAGGCAAGAGCCTCAGCAAGGAGGAAGAAGAGGAACTTAAGAGGTTGATCGAGGAAGACGAGAGAAGGGAAAGAAGAGTAGCCGGCCCGCCGACTGGAGGTGTGAACCCCCTCGAAGGTGGATCGAGGGGAGCGCCCGGGGGCGGCTTCGTCCCCAGCATGCAAGGGATCCCGGAGTCCCCCTTCGCTCGGACCGGGGAGGGGCTGGACATTAGGGGTAGCCAGGGATTCCCATAGGATCTACTCTTCCCAGCCGATCCT---CCCTTTTCTCCC---CAGAGTTGTCGACCCCAG
>KF660602
ATGAGCCGTTCCGAGTCGAAGAAGAAGCGCGATGGA---AGAGAA---------GAGATCCTCGAGCAGTGGGTGAACGGAAGAAAGAAGTTAGAGGAACTCGAGAAGGACCTCCGGAAGATTAAGAAGAAAATCAAGAAACTTGAGGACGATAATCCCTGGCTGGGAAACATCAAAGGAATTCTCGGAAAGAAAGATAAGGATGGAGAGGGGGCTCCCCCGGCG---AAGAGGGCCCGAACGGACCAGATGGAGGTAGACTCCGGGCCT------AGGAAGAGGCCTCTCAGGGGAGGGTTCTCCGACAAGGAGAGGCAGGATCACCGACGAAGGAAGGCCCTCGAGAACAAGAAGAAGCAACTGGCCGCGGGAGGGAAGCGCCTCAGCAAGGAAGAAGAAGAGGAACTTAAGAGGTTGACCGAGGAAGACGAGAGAAGGGAAAGAAGAGTAGCCGGCCCGCCGGTTGGGGGTGTGAACCCCCTCGAAGGTGGATCGAGGGGAGCGCCCGGGGGCGGCTTCGTCCCCAGCATGCAGGGCATCCCGGAGTCCCCCTTCACCAGGACCGGGGAGGGGCTGGACGTGAGGGGAGGCCAGGGATTCCCATAGGATATACTCTTTCCAGTCGATCCT---CCCTTTTCTCCC---CAGAGTTGTCGACCCCAG
>AB118849
ATGAGCCGTTCCGAGTTGAAGAAGAAGCGCGATGGA---AGAGAA---------GAGATCCTCGAGCAGTGGGTGAACGGAAGAAGAATGTTAGAGGAACTTGAGAGGGACCTCCGGAAGATTAAGAAGAATATCAAGATACTTGAGGACGAATATCCCTGGTTGGGAAACATTATCGGAATTTTTGGAAAGAATCATAAGGATGGAGAGCCGGCTCCCCCGGCG---AACAGGACCCGAACAGACCAGATGGAGGTAGACTCCGGGCCT------AGGAAGAGGCCTCTCAGGGGAGGGTTCTCCGACAAGGAGAGGCAGGATCACCGACGAAGGAAGGCCCTCGAGAACAAGAGAAAGCAACTGGCCTCGGGAGGGAAGCGCCTCAGCAAGGAAGAAGAAGAGGAACTTAAGAGGTTGACCGAGGAAGACGAGAGAAGGGAAAGAAGAGTAGCCGGCCCGCCGGTTGGGGGTGTGAACCCCCTCGAAGGTGGATCGAGGGGAGCGCCCGGGGGCGGCTTCGTCCCCAGCATGCAAGGCATCCCGGAGTCCCCCTTCACCAGGACTGGGGAGGGGCTGGACGTGAGGGGAAACCAGGGATTCCCATAGGATATACTCTTTCCAGTCGATCCT---CCCTTTTCTCCC---CAGAGTTGTCGACCCCAG
>MN984426
ATGAGCCGTTCCGAGTCGAAGAAGAAGCGCGATGGA---AGAGAA---------GAGATCCTCGAGCAGTGGGTGAACGGAAGAAAGAAGTTAGAGGAACTCGAGAAGGACCTCCGGAAGATTAAGAAGAAAATCAAGAAACTTGAGGACGATAATCCCTGGCTGGGAAACATCAAAGGAATTCTCGGAAAGAAAGATAAGGATGGAGAGGGGGCTCCCCCGGCG---AAGAGGGCCCGAACGGACCAGATGGAGGTAGACTCCGGGCCT------AGGAAGAGGCCTCTCAGGGGAGGGTTCTCCGACAAGGAGAGGCAGGATCACCGACGAAGGAAGGCCCTCGAGAACAAGAAGAAGCAACTGGCCGCGGGAGGGAAGCACCTCAGCAGGGAAGAAGAAGAGGAACTTAAGAGGTTGGCCGAGGAAGACGAGAGAAGGGAAAGAAGAGTAGCCGGCCCGCCGGTTGGGGGTGTGAACCCCCTCGAAGGTGGATCGAGGGGAGCGCCCGGGGGCGGCTTCGTCCCCAGCATGCTGGGCGTCCCGGAGTCCCCCTTCGCCAGGACCGGGGAGGGGCTGGACGTGAGGGGAAACCAGGGATTCCCATAGGATATACTCTTTCCAGTCGATCCT---CCCTTTTCTCCC---CAGAGTTGTCGACCCCAG
>AY648957
ATGAGCCGTTCCGAGTCGAAGAAGAAACGCGACGGA---AGAGAA---------GAGATCCTCGAGCAGTGGGTGAACGGAAGAAAGAAGTTAGAGGAACTCGAGAGGGATCTCCGGAAGGTTAAGAAGAAAATCAAGAAACTTGAGGACGACAATGCCTGGCTGGGAAACATCAAAGGAATTCTCGGAAAGAAGGATAAGGATGGAGAGGGGGCTCCCCCGGCG---AAGAGGGCCCGAACGGACCAGATGGAGGTAGACTCCGGGCCT------AGGAAGAGGCCTCTCAGGGGAGGGTTCTCCGACAAGGAGAGGCAGGATCACCGACGAAGGAAGGCCCTCGAGAACAAGAGAAAGCAACTGGCCGCGGGAGGGAAGCGCCTCAGCAAGGAAGAAGAAGAGGAACTTAAGAGGTTGACCGAGGAAGACGAGAGAAGGGAAAGAAGAGTAGCCGGCCCGTCGGCTGGGGGTGTGAACCCCCTCGAAGGTGGATCGAGGGGAGCGCCCGGGGGCGGCTTCGTCCCCAGCATGCAAGGCATCCCGGAGTCCCCCTTCACCAGGACTGGGGAGGGGCTGGACGTGAGGGGAAACCAGGGATTCCCATAGGATATACTCTTCCCAGCCGATCCT---CCCTTTTCTCCC---CAGAGTTGTCGACTCCAG
>AY648956
ATGAGCCGTTCCGAGTCGAAGAAGAGACGCGACGGA---AGAGAA---------GAGATCCTCGAGCAGTGGGTGAACGGAAGAAAGAAGTTAGAGGAACTCGAGAGGGATCTCCGGAAGGTTAAGAAGAAAATCAAGAAACTTGAGGACGATAATCCCTGGCTGGGAAACATCAAAGGAATTCTCGGAAAGAAGGATAAGGATGGAGAGGGGGCTCCCCCGGCG---AAGAGGGCCCGAACGGACCAGATGGAGGTAGACTCCGGGCCT------AGGAAGAGGCCTCTCAGGGGAGGGTTCTCCGACAAGGAGAGGCAGGATCACCGACGAAGGAAGGCCCTCGAGAACAAGAGGAAGCAACTGTCCGCGGGAGGGAAGAGCCTCAGCAAGGAAGAAGAAGAGGAACTTAAGAGGTTGACCGAGGAAGACGAGAGAAGGGAAAGAAGAGTAGCCGGCCCGTCGGCTGGGGGTGTGAACCCCCTCGAAGGTGGATCGAGGGGAGCGCCCGGGGGCGGCTTCGTCCCCAGCATGCAAGGCATCCCGGAGTCCCCCTTCACCAGGACCGGGGAGGGGCTGGACATAAGGGGAAACCAGGGATTCCCATAGGATATACTCTTCCCAGCCGATCCT---CCCTTTTCTCCC---CAGAGTTGTCGACCCCAG
>KF660600
ATGAGCCGTTCCGAGTCGAAGAAGAAACGCGATGGA---AGAGAA---------GAGATCCTCGAGCAGTGGGTGAACGGAAGAAAGAAGTTAGAGGATCTCGAGAGGGAGTCCCGGAAGGTTAAGAAGAAAATCAAGAAACTTGAGGACGAAAATCCCTGGCTGGGAAACATCAAAGGAATTCTTGGAAAGAGAGACAAGGATGGAGAGGGGGCTCCCCCGGCG---AAGAGGGCCCGAACGGACCAGATGGAGGTAGACTCCGGGCCT------AGGAAGAGGCCTCTCAGAGGAGGGTTCTCCGACAAGGAGAGGCAGGATCACCGACGAAGGAAGGCCCTCGAGAACAAGAGAAAGCAACTGGCCGCGGGAGGGAAGAACCTCAGCAAGGAAGAAGAAGAGGAACTTAAGAGGTTGACCGAGGAAGACGAGAGAAGGGAAAGAAGAGTAGCCGGCCCGCCGGCTGGGGATGTGAACCCCCCCGAAGGTGGATCGAGGGGAGCGCCCGGGGGCGGCTTCGTCCCCAACATGCAAGGCATCCCGGAGTCCCCCTTCACCAGGACCGGGGGGGGGCTGGACCTGAGGGGAGACCGGGGATTCCCATAGGATATACTCTTCCCAGCCGATCCT---CCCTTTTCTCCC---CAGAGTTGTCGACCCCAG
>MN984444
ATGAGCCGTTCCGAGTCGAAGAGGAATCGCGACGGA---AGAGAG---------GGGATCCTCGAGCAGTGGGTAAACGGAAGAAAGAAGTTAGAGGATCTCGAGAGGGAGGCCCGGAAGATTAAGAAGAAAATCAAGAAACTTGAGGACGAAAATCCCTGGCTGGGAAACATCAAAGGAATTCTCGGAAAGAAAGATAAGGATGGAGAGGGGGCTCCCCCGGCG---AAGAGGGCCCGAACGGACCAGATGGAGATAGACTCCGGGCCT------GGGAAGAGGCCTCTCAGGGGAGGGTTCTCCGACAAGGAGAGGCAGGATCACCGACGAAGGAAGGCCCTCGAGAACAAGAAGAAGCAGCTCGCCGGGGGAGGGAAGAACCTCAGCAAGGAGGAAGAAGAGGAACTTAAGAGGTTAACCGAAGAAGACGAGAGAAGGGAAAGAAGAACAGCCGGCCCGCCGACTGGAGGTGTGAACCCCCTCGAAGGTGGATCGAGGGGAGCGCCCGGGGGCGGCTTCGTCCCCAGCATGCAAGGAATTCCGGAGTCCCCCTTCACCAGGACCGGGGAGGGGCTGGACATAAGGGGAAACCACGGATTCCCGTAGGATATACTCTTCCCTGCCGATCCA---CCCTTTTCTCCC---CAGAGTTGTCGACCCCAG
>MN984434
ATGAGCCGTTCCGAGTCGAAGAAGAAGCGCGATGGA---AGAGAA---------GATATCCTCGAGCAGTGGGTGAACGGAAGAAAGAAGTTAGAGGATCTCGAAAGGGAGGCCCGGAAGGTTAAGAAGAAAATCAAGAAACTTGAGGACGAACATCCCTGGCTAGGAAACATCAAAGGAATTCTCGGAAAGAAGGATAAGGATGGAGAGGGGGCTCCCCCGGCG---AAGAGGGCCCGAACGAACCAGATGGAGATAGACACCGTGCCT------AGGAAGAGGCCTCACAGAGGAGGGTTCTCCGACAAGGAGAGGGAGGATCACCGACGAAGGAAGGCCCTCGAGAACAAGAGAAGGCAACTGGCCGCGGGAGGGAAGAACCTCAGCAAGGAAGAAGAAGAGGAACTTAAGAGGTTGACCGAGGAAGACGAGAGAAGGGAAAGAAGAACAGCCGGCCCGCGAGTTGGGGGTGTGAACCCCCTCGAAGGAATGGCGAGGGGAGCGCCCGGGGGCGGCTTCGTCCCCAACTTGCAGGGTGTCCCGGAGTCCCCCTTCTCCAGGACCGGGGAGGGGCTGGACGTGAGGGGAAACCAGGGATTCCCATAGGATTTACTCTTCCCAGCCGATCCT---CCCTTTTCTCCC---CAGAGTTGTCGACCCCAG
>AY648959
ATGAGCCGTTCCGAGTCGAAGAAGAGTCGCGATGGA---AGAGAG---------GGGATCCTCGAGCAGTGGGTAAACGGAAGAAAGAAGTTAGAGGATCTCGAGAGGGAGGCCCGGAAGATTAAGAAGAAAATCAAGAAACTTGAGGACGAACATCCCTGGCTGGGAAACATCAAAGGAATACTCGGAAAGAAAGATAAGGATGGAGAGGGGGCTCCCCCGGCG---AAGAGGGCCCGAACGGACCAGATGGAGATAGACTCCGGGCCT------GGGAAGAGGCCTCTCAGGGGAGGGTTCTCCGACAAGGAGAGGCAGGATCACCGACGAAGGAAGGCCCTCGAGAACAAGAGAAAGCAGCTGGCCGCGGGAGGGAAGCACCTCAGCAAGGAAGAAGAAGAGGAACTTAAGAGGTTGACCGAAGAAGACGAGAGAAGGGAAAGAAGAACAGCCGGCCCGTCGGTTGGGGGTGTGAACCCCCTCGAAGGTGGATCGAGGGGAGCGCCCGGGGGCGGCTTCGTCCCCAGCATGCAGGGCATCCCGGAGTCCCCCTTCACCAGGACCGGGGAGGGGCTGGACGTGAGGGGAAACCAGGGATTCCCATAGGATATACTCTTCCCAGCCGATCCA---CCCTTTTCTCCC---CAGAGCTGTCGACCCCAG
>AF425644
ATGAGCCGTTCCGAGTCGAAGAGGAATCGCGACGGA---AGAGAG---------GGGATCCTCGAGCAGTGGGTAAACGGAAGAAAGAAGTTAGAGGATCTCGAGAGGGAGGCCCGGAAGATTAAGAAGAAAATCAAGAAACTTGAGGACGAAAATCCCTGGCTGGGAAACATCAAAGGAATTCTCGGAAAGAAAGATAAGGATGGAGAGGGGGCTCCCCCGGCG---AAGAGGGCCCGAACGGACCAGATGGAGATAGACTCCGGGCCT------GGGAAGAGGCCTCTCAGGGGAGGGTTCTCCGACAAGGAGAGGCAGGATCACCGACGAAGGAAGGCCCTCGAGAACAAGAGAAAGCAACTGGCCGCGGGAGGGAAGCACCTCAGCAAGGAAGAAGAAGAGGAACTTAAGAGGTTGACCGAGGAAGACGAGAGAAGGGAAAGAAGAACAGCCGGCCCGTCGGTTGGGGGTGTGAACCCCCTCGAAGGTGGATCGAGGGGAGCGCCCGGGGGCGGCTTCGTCCCCAGCATGCAGGGTATCCCGGAGTCCCCCTTCACCAGGACCGGGGAGGGGCTGGACGTGAGGGGAAACCAGGGATTCCCATAGGATATACTCTTCCCAGCCGATCCT---CCCTTTTCTCCC---CAGAGCTGTCGACCCCAG
>AY648958
ATGAGCCGTTCCGAGTCGAAGAAGAGTCGCGACGGA---AGAGAG---------GGGATCCTCGAGCAGTGGGTAAACGGAAGAAAGAAGTTAGAGGATCTCGAGAGGGAGGCCCGGAAGATTAAGAAGAAAATCAAGAAACTTGAGGACGAAAATCCCTGGCTGGGAAACATCAAAGGAATTCTCGGAAAGAAGGATAAGGATGGAGAGGGGGCTCCCCCGGCG---AAGAGGGCCCGAACGGACCAGATGGAGATAGACTCCGGGCCT------GGGAAGAGGCCTCTCAGGGGAGGGTTCTCCGACAAGGAGAGGCAGGATCACCGACGAAGGAAGGCCCTCGAGAACAAGAGAAAGCAGCTGGCCGCGGGAGGGAAGCACCTCAGCAAGGAAGAAGAAGAGGAACTTAAGAGGTTGACCGAGGAAGACGAGAGAAGGGAAAGAAGAACAGCCGGCCCGTCGGTTGGGGGTGTGAACCCCCTCGAAGGTGGATCGAGGGGAGCGCCCGGGGGCGGCTTCGTCCCCAACATGCTAAGCGTCCCGGAGTCCCCCTTCTCCAGGACCGGGGAGGGGCTGGACGTGAGGGGAAACCAGGGATTCCCATAGGATATACTCTTCCCAGCCGATCCT---CCCTTTTCTCCC---CAGAGTTGTCGACCCCAG
>AF104263
ATGAGCCGTTCCGAGTCGAAGAGGAATCGCGACGGA---AGAGAG---------GGGATCCTCGAGCAGTGGGTAAACGGAAGAAAGAAGTTAGAGGATCTCGAGAGGGACCTCCGGAAGATTAAGAAGAAAATCAAGAAACTTGAGGACGAAAATCCCTGGCTGGGAAACATCAAAGGAATTCTCGGAAAGAAAGATAAGGATGGAGAGGGGGCTCCCCCGGCG---AAGAGGGCCCGAACGGACCAGATGGAGATAGACTCCGGGCCT------GGGAAGAGGCCTCTCAGGGGAGGGTTCTCCGACAAGGAGAGGCAGGATCACCGACGAAGGAAGGCCCTCGAGAACAAGAGAAAGCAGCTGGCCGCGGGAGGGAAGCACCTCAGCAAGGAAGAAGAAGAGGAACTTAAGAGGTTGACCGAGGAAGACGAGAGAAGGGAAAGAAGAACAGCCGGCCCGTCGGTTGGGGGTGTGAACCCCCTCGAAGGTGGATCGAGGGGAGCGCCCGGGGGCGGCTTCGTCCCCAACATGCTAAGCGTCCCGGAGTCCCCCTTCTCCAGGACCGGGGAGGGGCTGGACGTGAGGGGAAACCAGGGATTCCCATAGGATATACTCTTCCCAGCCGATCCT---CCCTTTTCTCCC---CAGAGTTGTCGACCCCAG
>MH791030
ATGAGCCGTTCCGAATCGAAGAAGAGTCGCGGGGGA---AGAGAA---------GAGGTTCTCGAGCAGTGGGTGAATGGAAGAAAGAAGTTAGAGGAACTCGAGAGGGACCTCCGGAAGGTCAAGAAGAAAATCAAGAAACTTGAGGAAGACAATCTCTGGCTGGGAAACATCAAAGGAATTCTCGGAAAGAAGGATAAGGATGGAGAGGGGGCTCCCCCGGCG---AAGAGGCCCCGAACGGACCGGATGGAGATAGACTCCGGGCCT------AGGAAGAGGCCTCTCAGGGGAGGGTTCTCCGACAAGGAGAGGCAGGACCACCGACGAAGGAAGGCCCTCGAGAACAAAAAGAAGCAGCTGAGCGCCGGAGGGAAGAGCCTCAGCAGGGAGGAAGAAGAGGAACTTAAGAGGTTGACCGAAGAAGACGAGAGAAGGGAAAGAAGAGTAGCCGGCCCGCCGGCTGGGGGTGTGAACCCCCTCGAAGGTGGATCGAGGGGAGCGCCCGGGGGCGGCTTCGTCCCCAACATGCAAGGTGTTCCGGAGTCCCCCTTCACCAGAACTGGGGAGGGGCTGGACATAAGGGGTAGCGCGGGATTCCCATAGGATATACTCTTCCCAGCCGATCCT---CCCTTTTCTCCC---CAGAGTTGTCGACCCCAG
>MH791028
ATGAGCCGTTCCGAATCGAAGAAGAGTCGCGAGGGA---AGAGAA---------GAGGTTCTCGAGCAGTGGGTGAATGGAAGAAAAAGGTTAGAGGAACTCGAGAGGGACCTCCGGAAGGTCAAGAAGAAAATCAAGAAGCTTGAGGATGACAATCCCTGGCTAGGAAACATCAAAGGAATTCTCGGAAAGAAGGATAAGGATGGAGAGGGGGCTCCCCCGGCG---AAGAGGCCCCGAACGGACCAGATGGAAGTAGACTCCGGGCCT------AGGAAGAGGCCTCTCAGGGGAGGGTTCTCCGACAAGGAGAGGCAGGATCACCGACGAAGGAAGGCCCTCGAGAACAAAAGGAAGCAGCTGAGCGCCGGAGGGAAGAACCTCAGCAGGGAGGAAGAAGAGGAACTCAAGAGGTTGACCGAGGAAGACGAGAAAAGGGAAAGAAGAGTAGCCGGCCCGCCGACTGGGGGTGTGAACCCCCTCGAAGGTGGATCGAGGGGAGCGCCCGGGGGCGGCTTCGTCCCCAACATGCAAGGTGTTCCGGAGTCCCCCTTCACCAGAACTGGGGAGGGGCTGGACATAAGAGGAAGCGCGGGATTCCCATAGGATTTACTCTTCCCAGCCGATCCT---CCCTTTTCTCCC---CAGAGTTGTCGACCCCAG
>KY463681
ATGAGCCGGACCGAGTCGAAGAAGAACCGAGGGGGC---AGGGAG---------GACGCCCTCGAGCAGTGGGTCAATGGAAGAAGAAGGATAGAGGAGCTCGAGAGAGACCTCCGGAAGGCCAAGAAGAAGATCAAGAAACTCGAGGATGACAATCCCTGGCTGGGGAACATCAAAGGAATTCTAGGAAAGAAGGATAAGGACGGAGAGGGGGCTCCTCCGGCG---AAGAGGGCCCGGACGGACCAGATGGAGGTAGACTCCGGACCT------AGGAAGAGGCCTCTCAGGGGAGGATTCACCGACAAGGAGAGGCAGGATCACCGACGAAGGAAGGCCCTCGAGAACAAGAAGAAACAGCTCTCCGCGGGGGGAAAGCACCTCAGCAGGGAGGAAGAAGAGGAACTTAAGAGGTTGACCGAGGAAGACGAGAGAAGGGAAAGAAGAGCAGCCGGCCCGCCGGTTGGGGGTGTGAACCCCCTCGAAGGTGGACAGAGGGGAGCGCCCGGGGGCGGCTTCGTCCCCAGCATGCAAGGAGTCCCGGAGTCTCCCTTCACTAGACACGGGGAGGGGCTGGACGTGAGAGGGACCGGGGGATTCCCGTAGGATATACTCTTCCCATCCGATCCT---CCCTTTTCTCCC---CAGAGCTGTCGTCCCCAG
>U81989
ATGAGCCGGACCGAGTCGAAGAAGAACCGAGGGGGC---AGGGAG---------GACGCCCTCGAGCAGTGGGTCAATGGAAGAAGAAGGATAGAGGAGCTCGAGAGAGACCTCCGGAAGGCCAAGAAGAAGATCAAGAAACTCGAGGATGACAATCCCTGGCTGGGGAACATCAAAGGAATTCTAGGAAAGAAGGATAAGGACGGAGAGGGGGCTCCTCCGGCG---AAGAGGGCCCGGACGGACCAGATGGAGGTAGACTCCGGACCT------AGGAAGAGGCCTCTCAGGGGAGGATTCACCGACAAGGAGAGGCAGGATCACCGACGAAGGAAGGCCCTCGAGAACAAGAAGAAACAGCTCTCCGCGGGGGGAAAGCACCTCAGCAGGGAGGAAGAAGAGGAACTTAAGAGGTTGACCGAGGAAGACGAGAGAAGGGAAAGAAGAGCAGCCGGCCCGCCGGTTGGGGGTGTGAACCCCCTCGAAGGTGGACAGAGGGGAGCGCCCGGGGGCGGCTTCGTCCCCAGCATGCAAGGAGTCCCGGAGTCTCCCTTCACTAGACACGGGGAGGGGCTGGACGTGAGAGGGACCGGGGGATTCCCGTAGGATATACTCTTCCCATCCGATCCT---CCCTTTTCTCCC---CAGAGTTGTCGTCCCCAG
>MG926381
ATGAGCCGTTCCGAATCGAAGAAGCGCAGCGGGGGA---AGAGAA---------GAGGTTCTCGAGCAGTGGGTAAATGGAAGAAAGAAGATAGAGGAGCTCGAGAAGGAACTCCGGAAGATCAAGAGGAAAATCAAGAAACTTGAGGAAGACAATCCCTGGCTGGGAAACATCAAAGGAATTCTCGGAAAGAAGGATAAGGACGGAGAGGGGGCTCCCCCGGCG---AAGAGGGCCCGAACAGACCAGATGGAGATAGACTCCGGACCT------AGGAAGAGGCCTCTCAGGGGAGGATTCACCGACAAGGAGAGGCAGGATCACCGGCGAAGGAAGGCCCTCGAGAACAAGAAGAAGCAGCTCAGCGCGGGAGGGAAGCACCTCAGCAGGGAGGAAGAAGAGGAACTTAAGAGGTTGACCGAGGAAGACGAGAGAAGGGAAAGAAGAGTAGCCGGCCCGCCGGTTGGGGGTGTGAACCCCCTCGAAGGTGGATCGAGGGGAGCGCCCGGGGGCGGCTTCGTCCCCAGCATGCAAGGCGTTCCGGAGTCCCCCTTCACTCGGACCGGGGAGGGGCTGGATGTGAGGGGAGACCGGGGATTCCCATGGGATATACTCTTCCCATCCGATCCT---CCCTTTTCTCCC---CAGAGTTGTCGACCCCAG
>MK890226
ATGAGCCGGTCCGAATCGAAGAAGAACCGCGGGGGG---AGAGAA---------GAGGTTCTCGAGCAGTGGGTGAATGGAAGAAAGAAGTTAGAGGAACTCGAGAGGGATCTCCGGAAGGTTAAGAAGAAGATCAAGAAACTTGAGGACGACAATCCCTGGCTGGGAAACATCAAAGGAATTCTTGGAAAGAAGGATAAGGATGGAGAGGGGGCTCCCCCGACG---AAGAGGGCCCGAACAGACCAGATGGAGGTAGACTCCGGACCT------AGGAAGAGACCTTCCAGGGGAGAATTCACCGACAAGGAGAGGCAGGATCACCGACGAAGGAAGGCCCTCGAGAACAAGAGGAAACAGCTCTCCTCTGGAGGGAAGAACCTCAGCAGGGAGGAAGAAGAGGAACTTAAGAGGTTGACCGAGGAAGACGAGAGAAGGAAAAGAAGAGTAGCCGGCCCGCCGCCTGGAGGTGTGAACCCCCTCGAGGGTCTGTCGAGGGGAGCGCCCGGGGGCGGCTTCGTCCCCAGCATGCAAGGAGTCCCGGAGTCCCCCTTCGCCAGAACCGGGGAGGGGCTGGACACAAGGGGAACCCAGGGATTCCCGTAGGATATACTCTTCCCATCCGACCCT---CCCTTCTCTCCC---CAGAGTTGTCGCACCCAG
>MK890225
ATGAGCCGGTCCGAATCGAAGAAGAACCGCGGGGGG---AGAGAA---------GAGGTTCTCGAGCAGTGGGTGAATGGAAGAAAGAAGTTAGAGGAACTCGAGAGGGATCTCCGGAAGGTTAAGAAGAAGATCAAGAAACTTGAGGACGACAATCCCTGGCTGGGAAACATCAAAGGAATTCTTGGAAAGAAGGATAAGGATGGAGAGGGGGCTCCCCCGACG---AAGAGGGCCCGAACAGACCAGATGGAGGTAGACTCCGGACCT------AGGAAGAGACCTTCCAGGGGAGAATTCACCGACAAGGAGAGGCAGGATCACCGACGAAGGAAGGCCCTCGAGAACAAGAGGAAACAGCTCTCCTCTGGAGGGAAGAACCTCAGCAGGGAGGAAGAAGAGGAACTTAAGAGGTTGACCGAGGAAGACGAGAGAAGGAAAAGAAGAGTAGCCGGCCCGCCGCCTGGAGGTGTGAACCCCCTCGAGGGTCTGTCGAGGGGAGCGCCCGGGGGCGGCTTCGTCCCCAGCATGCAAGGAGTCCCGGAGTCCCCCTTCGCCAGAACCGGGGAGGGGCTGGACACAAGGGGAACCCAGGGATTCCCGTAGGATATACTCTTCCCATCCGACCCT---CCCTTCTCTCCC---CAGAGTTGTCGCACCCAG
>MK890231
ATGAGCCGGTCCGAGTCGAAGAAGAACCGCGGGGGG---AGAGAA---------GAGGTTCTCGAGCAGTGGGTGAGTGGAAGAAAGAAGTTAGAGGAACTCGAGAAGGATCTCCGGAAGATTAAGAAGAAAATCAAGAAGCTTGAGGACGACAATCCCTGGCTGGGAAACATCAAAGGAATTCTTGGAAAGAAGGATAAGGATGGAGAGGGGGCTCCCCCGGCG---AAGAGGGCCCGAACGGACCAGATGGAGGTAGACTCCGGACCT------AGGAAGAGGCCTTCCAGGGGAGACTTCACCGACAAGGAGAGGCAGGACCACCGACGAAGGAAGGCCCTCGAGAACAAGAAGAAGCAGCTCTCCTCAGGAGGGAAGAACCTCAGCAGGGAGGAAGAAGAGGAACTTAAGAGGTTGACCGAGGAAGACGAGAGAAGGAAAAGAAGAGTAGCCGGCCCGCCGACTGGAGGTGTGAACCCCCTCGAAGGCGGATCGAGGGGAGCGCCCGGGGGCGGCTTCGTCCCCAGCATGCAAGGAGTCCCGGAGTCCCCCTTCGCCAGAACCGGGGAGGGGCTGGACGTGAGAGGATCCCAGGGATTCCCGTAGGATTTACTCTTCCCATCCGACCCT---CCCTTCTCTCCC---CAGAGCTGTCGCACCCAG
>HQ005372
ATGAGCCGGTCCGAATCGAGGAAGAACCGCGGGGGA---AGAGAA---------GAGGTTCTCGAGCAGTGGGTGAACGGAAGAAAGAAGTTAGAGGAACTCGAGAGGGACCTCCGGAAGGTTAAGAAGAAAATCAAGAAACTTGAGGACGACAATCCCTGGCTGGGAAACATCAAAGGAATTCTCGGAAAGAAGGATAAGGATGGAGAGGGGGCACCCCCGGCG---AAGAGGGCCCGGACGGACCAGATGGAGATAGACTCCGGACCT------AGGAAGAGACCCTCCAGGGGGGATTTCACCGACAAGGAGAGGCAGGAACACCGACGAAGGAAGGCCCTCGAGAACAAGAAGAAGCAACTATCTGGAGGAGGGAAGAGCCTGAGCAAGGAAGAAGAAGAGGAACTCAAGAGGTTGACCGAGGAAGACGAGAGAAGGGAAAGAAGAGTAGCCGGCCCGCCGGCTGGGGGAGTGAACCCCCTCGAAGGTGGAACGAGGGGAGCGCCCGGGGGCGGCTTCGTCCCCAGCATGCAAGGAGTTCCGGAGTCCCCCTTCCACAGACACGGGGAGGGGCTGGACGTGAGGGGAAACCAGGGATTCCCATAGGATATACTCTTCCCATCCGATCCT---CCCTTCTCTCCC---CAGAGTTGTCGAACCCAG
>MG926380
ATGAGCCGCTCCGAATCGAAGAAGAACCGCGGAGGC---AGAGAA---------GAGATCCTCGAGCAGTGGGTGAATGGAAGAAAGAAGTTAGAGGAACTCGAGAGGGACCTCCGGAAGGTTAAGAAGAAAATCAAGAAACTTGAGGACGATAACCCCTGGCTGGGAAACATCAAAGGAATTCTCGGAAAGAAGGATAAGGACGGAGAGGGGGCTCCCCCGGCG---AAGAGGGCCCGAACAGACCAGATGGAAGTAGACTCCGGACCT------AGGAAGAGGCCTTCCAGGGGAGGATTCACCGACAAGGAGAGGCAGGATCACCGACGAAGGAAGGCCCTCGAGAACAAGAAGAATCAGCTGAGCGCGGGAGGGAAGAATCTCAGCAGGGAGGAAGAAGAGGAACTTAAGAGGTTGACCGAGGAAGACGAGAAAAGGGAAAGAAGAGTAGCCGGCCCGCCGAGTGGGGGTGTGAACCCCCTCGAAGGTGGATCGAGGGGAGCGCCCGGGGGCGGCTTCGTCCCGAGCATGCAAGGTGTTCCGGAGTCCCCCTTCGCCAGGACTGGGGAGGGGCTGGACGCGAGGGGAACCCAGGGATTTCCATGGGATATACTCTTTCCGGCCGATCCT---CCCTTCTCTCCC---CAGAGTTGTCGACCCCAG
>HQ005366
ATGAGCCGGTCCGAGTCGAAGAAGAACCGCGGGGGA---AGAGAA---------GAAATCCTCGAGCAGTGGGTGAATGGAAGAAAGAAGTTAGAGGAACTCGAGAGAGACCTCCGGAAGGTTAAGAAGAAAATCAAGAAACTTGAGGACGAGAACCCCTGGCTGGGAAACATCAAAGGAATTCTCGGAAAGAAGGATAAGGATGGAGAGGGGGCTCCCCCGGCG---AAGAGGGCCCGGACAGACCAGATGGAGATAGACTCCGGACCT------AGGAAGAGGCGTTCCAGGGGAGACTTCACCGACAAGGAGAGGGAGGACCACCGACGAAGGAAGGCCCTCGAGAACAAGAGGAACCACCTCAGCGCGGGAGGGAAGCACCTCAGCAAGGAGGAAGAAGAGGAACTTAAGAGGTTGACCAAGGATGACGAGAGAAGGGAAAGAAGAGTAGCCGGCCCGCCGGTTGGGGGTGTGAACCCCCTCGAAGGTGGATCGAGGGGAGCGCCCGGGGGCGGCTTCGTCCCCAGCATGCAAGGAGTTCCGGAGTCCCCCTTCACTCGGACCGGGGAGGGGCTGGACATAAGGGGATCGCAGGGATTCCCATAGGATATACTCTTCCCATCCGATCCT---CCCTTCTCTCCT---CAGAGTTGTCGACCCCAG
>MN984469
ATGAGCCGTTCCGAGTCGAAGAAAGGCCGCGGAGGC---AGAGAA---------GAGGTTCTCGAGCAGTGGGTGAATGGAAGAAAGAAGTTAGAGGAACTCGAGAGGGACCTCCGGAAGGTTAAGAAGAAAATCAAGAAACTTGAGGACGACAATCCCTGGCTGGGCAACATCAAAGGAATTCTCGGAAAGAAGGACAAGGATGGAGAGGGGGCACCCCCGGCG---AAGAAGGCCCGAACGGACAGGATGGAGATAGACTCCGGACCT------AGGAAGAAGCTTCCCAGGGGTGGCTTCACCGACAAGGAGAGGGAGGATCACCGACGAAGGAAGGCCCTCGAGAACAAGAGAAAGCAACTGAGCGCGGGAGGGAAGAAACTCAGCAGGGAGGAAGAAGAGGAACTTAAGAGGTTGACCGAGGAAGACGAGAGAAGGGAAAGAAGAGTAGCCGGCCCGCCGGTTGGGGGTGTGAACCCCCTCGAAGGTGGATCGAGGGGAGCGCCCGGGGGCGGCTTCGTCCCCAACATGCAAGGAGTCCCGGAGTCCCCCTTCTCCAGGACCGGGGAGGGACTGGACGTGAGGGGAACCCAGGGATTCCCATAGGATATACTCTTCCCAGCCGATCCA---CCCTTTTCTCCC---CAGAGTTGTCGACCCCAG
>MH791029
ATGAGCCGGTCCGAATCGAAGAAGAACCGCGGGGGC---AGAGAA---------GAGATCCTCGAGCAGTGGGTGAATGGAAAGAAGAAGTTAGAGGAACTCGAGAGGGACCTCCGGAAGATTAAGAAGAAAATCAAGAAACTTGAGGACGACAATCCCTGGCTGGGAAACATCAAAGGAATTCTCGGAAAGAAGGACAAGGATGGAGAGGGGGCTCCCCCGGCG---AAGAGGGCCCGAACCGATCGGATGGAAGTAGACTCCGGACCT------AGGAAGAAGCTTCCCAGGGGTGGCTTCACCGACAAGGAGAGGGAGGATCACCGACGAAGGAAGGCCCTCGAGAACAAGAGAAAGCAACTGAGCGCGGGAGGGAAGAAACTCAGCAGGGAGGAAGAAGAGGAACTTAAGAGGTTGACCGAGGAAGACGAGAGAAGGGAAAGAAGAGTAGCCGGCCCGCCGGTTGGGGGTGTGAACCCCCTCGAAGGTGGATCGAGGGGAGCGCCCGGGGGCGGCTTCGTCCCCAACATGCAAGGAGTCCCGGAGTCCCCCTTCTCCAGGACCGGGGAGGGACTGGACGTGAGGGGAACCCAGGGATTCCCATAGGATATACTCTTCCCAGCCGATCCT---CCCTTCTCTCCC---CAGAGTTGTCGACCCCAG
>MK890228
ATGGGCCGGTCCGAATCGAAGAAGAACCGCGGGGGA---AGGGAA---------GAGGTTCTCGAGCAGTGGGTGAACGGAAGAAAGAAACAGGAGGAACTCGAGAGGGATCTCCGGAAGATTAAGAAGAAAATCAAGAAACTTGAGGACGATAATCCCTGGCTGGGGAACGTCAAAGGAATTCTCGGAAAGAAGGATAAGGATGGAGAGGGGGCTCCCCCGGCG---AAGAGGGCCCGAACGGACCAGATGGAGGTAGATTCCGGACCT------AGGAAGAGGCCTCTCAGGGGAGGATTCACCGACAAGGAGAGGCAGGATCACCGAAGAAGGAAGGCCCTCGAGAACAAGAAGCGGCAGCTGAGCTCGGGAGGGAAGAGCCTCAGCAGGGAGGAAGAAGAGGAACTCAAGAGGTTGACCGAGGAAGACGAGAGAAGGGAAAGAAGAATAGCCGGCCCGTCGACTGGAGGTGTGAACCCCCTCGAAGGTGGATCGAGGGGAGCGCCCGGAGGCGGCTTCGTCCCCAGCATGCAAGGGGTCCCGGAGTCCCCCTTCCACCGGACCGGGGACGGGCTGGACACGAGGGGAGACCGCGGATTCCCATAGGATATACTCTTCCCATCCGATCCT---CCCTTTTCTCCT---CAGAGTTGTCGACCCCAG
>MK890227
ATGAGCCGGTCCGAATCGAAGAAGAACCGCGGGGAA---AGGGAG---------AAGGCTCTCCAGGAGTGGGTGGACGGAAGAAAGAAGTTAGACGAACTCGAGAGGGATCTCCGGAGGACAAAGAAGAAAATCAAGAAGCTCGAGGATGAGAATCCCTGGCTGGGAAACATCAAAGGAATTCTCGGAAAGAAGGATAAGGATGGAGAGGGGGCTCCCCCGGCG---AAGAGGGCCCGAACAGACCGGATGGAAGTAGATTCCGGACCT------AGGAAGAGGCCTCTCAGGGGAGAATTCACCGACAAGGAGAGGCAGGAACACCGAAGAAGGAAGGCCCTCGAGAACAAGAAGCGGCAGCTGAGCTCGGGAGGAAAGAGCCTCAGCAGGGAGGAAGAAGAGGAACTTAAGAGGTTGACCGAGGAAGACGAGAGAAGGGAAAGAAGAGTAGCCGGCCCGTCGGTTGGAGGTGTGAACCCCCTCGAAGGTGGACCGAGGGGAGCGCCCGGAGGCGGCTTCGTCCCCAGCATGCAAGGAGTCCCGGAGTCCCCCTTCAGCCGGACCGGGGACGGGCTGGACACGAGGGGAGACCGGGGATTCCCGTAGGATATACTCTTCCCATCCGATCCT---CCCTTTTCTCCC---CAGAGTTGTCGACCCCAG
>MK890232
ATGAGCCGGTCCGAATCGAGGAAGAACCGCGGAGGA---AGAGAA---------GAGGTTCTCGAGCAGTGGGTGAACGGAAGAAAGAAGTTAGAGGAACTCGAGAGGGATCTCCGGAAGGTTAAGAAGAAAATCAAAAAGCTAGAGGACGAAAATCCCTGGCTGGGAAACATCAAAGGAATTCTCGGAAAGAAGGATAAGGATGGAGAGGGGGCTCCCCCGGCG---AAGAGGGCCCGAACAGACCAGATGGAAGTAGACTCCGGACCT------AGGAAGAGGCCTCTCAGGGGAGGATTCACCGACAAGGAGAGGCAGGATCACCGAAGAAGGAAGGCCCTCGAGAACAAAAAGAGGCAGTTGAGCGCGGGAGGGAAGAGCCTCAGCAGGGAGGAAGAAGAGGAACTCAAGAGGTTGACCGAGGAAGACGAGAGAAGGGAAAGAAGAGTAGCCGGCCCGTCGACTGGAGGTGTGAACCCCCTCGAAGGTGGACCGAGGGGAGCGCCCGGAGGCGGCTTCGTCCCCAGCATGCAAGGAGTCCCGGAGTCCCCCTTCCATCGGACCGGGGACGGGCTGGACACGAGGGGAGAACGGGGATTCCCATAGGATCTACTCTTCCCATCCGATCCT---CCCTTTTCTCCT---CAGAGTTGTCGACCCCAG
>MK890235
ATGAGCCGGTCCGAGTCGAAGAAGAACCGCGGAGGA---AGGGAA---------GAGGTTCTCGAGCAGTGGGTGGACGGAAGAAAGAAGTTAGAGGATCTCGAGAGGGATCTCCGGAAGGTTAAGAAGAAAATCAAGAAGCTAGAGGACGAGAATCCCTGGCTAGGAAACATCAAAGGAATTCTTGGAAAGAAGGATAAGGATGGAGAGGGGGCTCCCCCGGCG---AAGAGGGCCCGAACAGACCAGATGGAGATAGACTCCGGACCT------AGGAAGAGGCCTCTCAGGGGAGGATTCACCGACAAGGAGAGGCAGGATCACCGAAGAAGGAAGGCCCTCGAGAACAAGAGGAAGCAGCTGAGCTCGGGAGGGAAGAGCCTCAGCAGGGAGGAAGAAGAGGAACTCAAGAGGTTGACCGAGGAAGACGAGAGAAGGGAAAGAAGAGTAGCCGGCCCGTCGACTGGAGGTGTGAACCCCCTCGAAGGTGGATCGAGGGGAGCGCCCGGAGGCGGCTTCGTCCCCAGCATGCAAGGAATCCCGGAGTCCCCCTTCCACCGGACCGGGGACGGGCTGGACACGAGGGGCGACCGGGGATTCCCATAGGATATACTCTTCCCATCCGATCCT---CCCTTTTCTCCT---CAGAGTTGTCGACCCCAG
>KJ744237
ATGAGCCGGTCCGAGTCGAAGAAGAACCGCGGGGGA---AGAGAG---------GATGTCCTCGAACAGTGGGTGAACGGAAGAAAGAAGTTAGAGGAACTCGAGAAAGATCTCCGGAAGGTCAAGAAGAAGATCAAGAAACTTGAGGACGAAAATCCCTGGCTGGGAAACATCAAAGGAATTCTCGGAAAGAAGGATAAGGATGGAGAGGGGGCTCCCCCGGCG---AAGAGGGCCCGAACAGACCAGATGGAGATAGATTCCGGACCT------AGGAAGAGGCCTCTCAGGGGAGGATTCACCGACAGGGAGAGGCAGGATCACCGACGAAGGAAGGCCCTCAAGAACAAGAGGAAGCAGCTGAGCGCGGGAGGAAAGAACCTCAGCAGGGAGGAAGAAGAGGAACTTAAGAGGTTGACCGAGGAAGACGAGAGAAGGGAAAGAAGAGTAGCCGGCCCGTCGACTGGAGGTGTGAACCCCCTCGAAGGTGGACCGAGGGGAGCGCCCGGAGGCGGCTTCGTCCCCAACATGCAAGGGGTCCCGGAGTCCCCCTTCAGCCGGACCGGGGACGGGCTGGACACGAGGGGTAACCGGGGATTCCCATAGGATCTACTCTTTCCATCCGATCCT---CCCTTTTCTCCT---CAGAGTTGTCGACCCCAG
>MK890234
ATGAGCCGGTCCGAATCGAAGAAGAACCGCGGAGGA---AGAGAA---------GAGGTTCTCGAGCAGTGGGTGAACGGAAGAAAGAAGTTAGAGGAACTCGAGAGAGACCTCCGGAAGGTTAAGAAGAAAATCAAGAAACTAGAGGACGACAACCCCTGGCTGGGAAACATCAAAGGAATTCTCGGAAAGAAGGATAAGGATGGAGAGGGGGCTCCCCCGGCG---AAGAGGGCCCGAACAGACCAGATGGAAATAGATTCCGGACCT------AGGAAGAGGCCTTCCAGGGGAGGATTCACCGACAAGGAGAGGGAGGATCACCGAAGAAGGAAGGCCCTCGAGAACAAGAGGAAGCAGCTGGGCGCGGGAGGGAAGAGCCTCAGCAAGGAGGAAGAAGAGGAACTTAAGAGGTTGACCGAGGAAGACGAGAGAAGGGAAAGAAGAGTAGCCGGCCCGTCGACTGGAGGTGTGAACCCCCTCGAAGGTGGATCGAGGGGAGCGCCCGGAGGCGGCTTCGTCCCCAGCATGCAAGGAATCCCGGAGTCCCCCTTTAGTCGGACCGGGAGTGGGCTGGACACGAGAGGCACCCAGGGATTCCCATAGGATATACTCTTCCCATCCGATCCT---CCCTTTTCACCC---CAGAGTTGTCGACCCCAG
>HQ005370
ATGAGCCGGCACGAGTCGAAGAAGGATCGCGGGGGA---AGAGAA---------GAGATCCTCGAGCAGTGGGTAAATGGAAGAAAGAAACAGGAGGAACTCGAGAGGGATCTCCGGAAGATCAGGAAGAAAATCAAGAAACTTGAGGATGAAAATCCCTGGCTGGGGAACATCAAAGGAATTCTCGGAAAGAAGGATAAAGATGGAGAGGGGGCTCCCCCGGCG---AAGAAGCCCCGGACGGACCGGATGGAGGTAGACTCCGGACCT------AGGAAGAGGCCTCTCAGGGGAGGATTCACCGACAAGGAGAGGCAGGATCACCGACGAAGGAAGGCCCTCGAGAACAAGAAGAAGCAACTTTCTGGAGGAGGGAAGAACCTCAGCAGGGAGGAAGAAGAGGAACTCAAGAGGTTGACCGAGGAAGACGAGAGAAGGGAAAGAAGAGTAGCCGGCCCGTCGACTGGAGGTGTGAACCCCCTCGAAGGTGGACAGAGGGGAGCGCCCGGGGGCGGCTTCGTCCCCAGCATGCAAGGCGTCCCGGAGTCCCCCTTCCACAGACACGGGGATGGGCTGGACACGAGGGGGACTCAGGGATTCCCATAGGATATACTCTTCCCATCCGATCCT---CCCTTCTCTCCC---CAGAGTTGTCGACCCCAG
>HQ005364
ATGAGCCGATCCGAATCGAAGAAGAATCGCGGGGGA---AGGGAA---------GAAATCCTCGAGCAGTGGGTAACTGGAAGAAGAAAGCAGGAGGAGCTCGAGAGAGATCTCCGGAAGACAAAGAAGAAACTCAAGAAACTAGAGGAAGACAATCCCTGGCTGGGAAACATCAAAGGAATTCTCGGAAAGAAGGACAAGGATGGAGAGGGGGCTCCCCCGGCG---AAGAGGGCCCGAACAGACCAAATGGAGGTAGACTCCGGACCT------AGGAAGAGGCCTCTCAGGGGAGGATTCACCGACAAGGAGAGGCAGGATCACCGACGAAGGAAGGCCCTCGAGAACAAGCAGAAGCAACTAGCCGGAGGAGGGAAGAAGCTCAGCAGGGAGGAAGAAGAGGAACTCAAAAGGTTGACCGAGGAAGACGAGAAAAGGGAAAGAAGAGTAGCCGGCCCGCCGACTGGAGGTGTGAACCCCCTCGAAGGCGGACAGAGGGGAGCGCCCGGGGGCGGCTTCGTCCCCAGCATGCAAGGAGTCCCGGAGTCCCCCTTCCATCGGACCGGGGAGGGGCTGGACACAAGGGGAACCCAGGGATTCCCATGGGATATACTCTTCCCATCCGATCCT---CCCTTTTCACCC---CAGAGTTGTCGACCCCAG
>MK890230
ATGAGCCGGTCCGAATCGAAGAAGGATCGCGGGGGA---AGGGAA---------GATGCTCTCGAGCAGTGGGTGAACGGAAGAAAGAAGTTAGAGGAACTCGAGAGGGATCTCCGGAAGGTTAAGAAGAAGATCAAGAAACTCGAGGACGACAATCCCTGGCTAGGAAACATCAAAGGAATTCTCGGAAAGAAGGATAAGGATGGAGAGGGGGCTCCCCCGGCG---AAGAGGGCCCGAACAGACCAGATGGATGTAGATCCCGGACCT------AGGAAGAGGCCTCTCAGGGGAGGATTCACCGACAAGGAGAGGCAGGATCACCGAAGAAGGAAGGCCCTCGAGAACAAGAAGAAGCAGCTGAGCGCGGGAGGAAAGCACCTCAGCAAGGAGGAAGAAGAGGAACTTAAGAGGTTGACCGAGGAAGACGAGAAAAGGGAAAGAAGAGTAGCCGGCCCGTCGACTGGAGGTGTGAACCCCCTCGAAGGTGGATCGAGGGGAGCGCCCGGAGGCGGCTTCGTCCCCAGCATGCAAGGGATCCCGGAGTCCCCCTTCCACCGACGCGGGGAGGGGCTGGACACGAGGGGCAACCAGGGATTCCCATAGGATATACTTTTCCCATCCGATCCT---CCCTTTTCTCCT---CAGAGTTGTCGACCCCAG
>HQ005368
ATGAGCCGGTCCGAGTCGAAGAAGAATCGCGGGGGA---AGAGAG---------GATGTCCTCGAGCAGTGGGTGAACGGAAGAAAGAAAGCTGAGGAACTCGAAAAGGACCTCCGGAAGATTAAGAAGAAAATCAAGAAATTAGAGGAGGAGCATCCCTGGCTGGGAAACATCAAAGGAATTCTTGGAAAGAAGGATAAGGATGGAGAGGGGGCTCCCCCGGCG---AAGAGGGCCCGGACAGACCAGATGGAGGTAGACTCCGGGCCT------AGGAAGAGGCCTTCCAGGGGAGGATTCACCGACAAGGAGAGGCAGGATCACCGACGAAGGAAGGCCCTCGAGAACAAAAGGAAGCAGCTTGCCGGAGGAGGGAAGAACCTCAGCAAGGAGGAAGAAGAGGAACTTAAGAGGTTGACCGAGGAAGACGAGAGAAGGGAAAGAAGAGTAGCCGGCCCGCCGCCTGGAGGTGTGAACCCCCTCGAAGGTGGATCGAGGGGAGCGCCCGGGGGCGGCTTCGTCCCCAGCATGCAAGGCGTCCCGGAGTCCCCCTTCCATAGACACGGGGAGGGGCTGGACACGAGAGGGACGCAGGGATTCCCATAGGATATACTCTTCCCATCCGATCCT---CCCTTTTCTCCC---CAGAGCTGTCGACCCCAG
>HQ005365
ATGAGCCGGTCCGAGTCGAAGAAGAATCGCGGAGGA---AGAGAA---------GATGTCCTCGAGCAGTGGGTGAGCGGAAGAAAAAGAGCCGATGAACTCGAGAGAGACCTCCGGAAGATCAGGAAGAAAATCAGGAAGCTAGAGGAAGAAAATCCCTGGCTGGGGAACATCAAAGGAATTCTCGGAAAGAAAGATAAGGATGGAGAGGGGGCTCCCCCGGCG---AAGAGGGCCCGAACAGACCAGATGGAGATAGACTCCGGGCCT------AGGAAGAGGCCTTCCAGGGGAGGATTCACCGACAAGGAGAGGCAGGATCACCGACGAAGGAAGGCCCTCGAGAACAAAAAGAAGCAGCTTGCCGGAGGAGGGAAGAGCCTCAGCAAGGAGGAAGAAGAGGAACTTAAGAGGTTGGCCGAGGAAGACGAGAGAAGGGAAAGAAGAGTAGCCGGCCCGCCGCCTGGAGGTGTGAACCCCTCCGAAGGCGGATCGAGGGGAGCGCCCGGGGGCGGCTTCGTCCCCGGCATGCAAGGCATCCCGGAGTCCCCCTTCCATAGACACGGGGAGGGGCTGGACGTGAGAGGGACACAGGGATTCCCATGGGATATACTTTTCCCATCCGATCCT---CCCTTTTCTCCC---CAGAGTTGTCGACCCCAG
>U81988
ATGAGCCGGTCCGAGCAGAAGAAGAATCGAGGGGGA---AGAGAG---------GACACCCTCGAGAAGTGGGTGAACGAAAGAAAGAAAGCAGAGGAGCTCGAGAAGGAACTCCGGAAGGCAAAGAAGAAGATCAAGAAACTTGAGGAGGAAAATCCCTGGCTGGGAAACATCAAAGGAATACTTGGAAAGAAGGATAAGGATGGAGAGGGAGCACCCCCGGCG---AAGAGGCCCCGGACGGACCAGATGGAGATAGACTCCGGACCT------AGGAAGAAGCCTCTCAGGGGGGGATTCACCGACAAGGAGAGGGAGGATCCCCGAAGAAGGAAGGCCCTCGAGAACAAGAAGAAGCAGCTCTCCGCAGGAGGCAAGAACCTCAGCAAGGAGGAGGAAGAGGAACTCAGGAGGTTGGCCAGGGAGGACGAGGAAAGATCAAGAAGAATAGCCGGCCCGTCGGCTGGGGGTGTGAACCCCCTCGAAGGTGGATCGAGGGGAGCGCCCGGGGGCGGCTTCGTCCCCAGCATGCAAGGGATCCCGGAGTCCCCCTTCCACAGACGCGGGGAGGGGCTAGACGTGACGGGAACCGGAGGATTCCCGTAGGATATACTCTTCCCATCCGATCCT---CCCTTTTCTCCC---CAGAGTTGTCGACCCCAG
>AY633627
ATGAGCCGGTCCGAGTTGAAGAAGAAGCGCGATGGA---AGAGAA---------GATATTCTCGAGAAGTGGGTGAGTGGAAGAAAGAAAGCGGAGGAACTCGAGAGGGATCTCCGGAAGACAAAGAAGAAGATCAAGAAACTTGAGGTCGAAAATCCCTGGCTGGGAAACATCAAAGGAATTCTCGGAAAGAAGGACAGGGATGGAGAGGGGGCTCCCCCGGCG---AAGAGGGCCCGGACGGACCAGATGGAGATAGACTCCGGGCCT------AGGAAGAGGCCTCTCAGGGGAGGATTCACCGACAGGGAGAGGCAGGATCACCGACGAAGGAAGGCCCTCGAGAACAAGAAGAAGCAGCTAGCCGCGGGAGGGAAGAGCCTGAGCAAGGAGGAGGAAGAGGAACTCGGAAGGTTGACCCGGGAAGACGAGGAAAGGAAAAGAAGAGTAGCCGGCCCGCGGGTTGGGGGTGTGAACCCCCTCGAAGGCGGATCGAGGGGAGCGCCCGGGGGCGGCTTCGTCCCCAGCATGCAAGGAGTCCCGGAGTCCCCCTTCGCTCGGACGGGGGAGGGGCTGGACATAAGAGGAACCCGGGGATTCCCATAGGATATACTCTTCCCATCCGATCCA---CCCTTCTCTCCC---CAGAGTTGTCGTCCCCAG
>KJ744255
ATGAGCCGATCCGAATCGAAGAAGAAGCGCGATGGA---AGAGAA---------GATATTCTCGAGAAGTGGGTGAGTGGAAGAAAGAAAGCGGAGGAACTCGAGGCGGAGCTCCGGAAGACAAAGAAGAAGATCAAGAAACTTGAGGTCGAAAATCCCTGGCTGGGAAACATCAAAGGAATACTCGGAAAGAAGGACAGGGATGGAGAGGGGGCTCCCCCGGCG---AAGAGGGCCCGGACGGACCAGATGGAGATAGACTCCGGGCCT------AGGAAGAGGCCTCTCAGGGGAGGATTCACCGACAGGGAGAGGCAGGATCACCGACGAAGGAAGGCCCTCGAGAACAAGAAGAAGCAGCTAGCCGGGGGAGGGAAGAACCTCAGCAAGGAAGAAGAAGAGGAACTTAAGAGGTTGACCGAGGAAGACGAGAGAAGGGAAAGAAGAGTAGCCGGCCCGCCGACTGGAGGTGTGAACCCCCTCGAAGGCGTATCGAGGGGAGCGCCCGGGGGCGGCTTCGTCCCCAGCATGCAAGGTGTCCCGGAGTCCCCCTTCCATCGGACCGGGGAGGGGCTGGACACGAGGGGAACCCAGGGATTCCCATGGGATATACTCTTCCCATCCGATCCT---CCCTTTTCTCCC---CAGAGCTGTCGACCCCAG
>MN984418
ATGAGCCGATCCGAATCGAAGAAGAAGCGCGATGGA---AGAGAA---------GATATTCTCGAGAAGTGGGTGAGTGGAAGAAAGAAAGCGGAGGAACTCGAGGCGGAGCTCCGGAAGACAAAGAAGAAGATCAAGAAACTTGAGGTCGAAAATCCCTGGCTGGGAAACATCAAAGGAATACTCGGAAAGAAGGACAGGGATGGAGAGGGGGCTCCCCCGGCG---AAGAGGGCCCGGACGGACCAGATGGAGATAGACTCCGGGCCT------AGGAAGAGGCCTCTCAGGGGAGGATTCACCGACAGGGAGAGGCAGGATCACCGACGAAGGAAGGCCCTCGAGAACAAGAAGAAGCAGCTCGCCGGGGGAGGGAAGAACCTCAGCAAGGAGGAAGAAGAGGAACTTAAGAGGTTAACCGAAGAAGACGAGAGAAGGGAAAGAAGAACAGCCGGCCCGCCGACTGGAGGTGTGAACCCCCTCGAAGGTGGATCGAGGGGAGCGCCCGGGGGCGGCTTCGTCCCCAGCATGCAAGGAATTCCGGAGTCCCCCTTCACCAGGACCGGGGAGGGGCTGGACATAAGGGGAAACCACGGATTCCCGTAGGATATACTCTTCCCTGCCGATCCA---CCCTTTTCTCCC---CAGAGTTGTCGACCCCAG
>KJ744238
ATGAGCCGGTCCGAGTCGAAGAAAAGCCGCGGGGGG---AGAGAA---------GACATTCTCGAGCAGTGGGTGAATGGAAGAAGAAAGATGGATGAGCTCGAGAGAGATCTCCGGAAGGTCAAGAAGAAGATCAAGAAGCTAGAGGACGACAATCCCTGGCTGGGAAACATCAAAGGAATTCTCGGAAAGAAGGAGAAGGATGGAGAAGGGCCCTCCCCGGCG---AAGAGGCCCCGCGCAGACCAGATGGAGATAGATTCCGGGCCT------AGGAAGAGGCCTCTCAGGGGAGGATTCACCGACAGGGAGAGGCAGGATCACCGACGAAGGAAGGCCCTCAAGAACAAGAGAAAGCAGCTGATCGCGGGAGGGAAGAACCTCAGCAGGGAAGAAGAAGAGGAACTCAGGAAGTTGACCGAGGAAGACGAGAGAAGGGAAAGAAGAGTAGCCGGCCCGCCGGTTGGGGGTGTGAACCCCCTCGAAGGTGGACAGAGGGGAGCGCCCGGGGGCGGCTTCGTCCCCAGCATGCAAGGTGTTCCGGAGTCCCCCTTCAGTCGGACTGGGGAGGGGCTGGACACAAGGGGAAACCAGGGATTCCCGTAGGATATACTCTTCCCAGCTGATCCT---CCCTTCTCTCCC---CAGAGTTGTCGACCCCAG
>MH791027
ATGAGCCGGTCCGAATCGAAGAAGAATCGCGGGGGC---AGAGAA---------GAGATCCTCGAGCAGTGGGTGAATGGAAGAAAGAAGATAGAGGAACTCGAGAGGGACCTCCGGAAGGTCAGGAAGAAAATCAAGAAAATTGAGGAAGACAATCCCTGGCTGGGAAACATCAAAGGAATTCTCGGAAAGAAAGACAAGGAAGGAGAGGGGGCTCCCCCGGCG---AAGAGGGCCCGAACCGATCAGATGGAGATAGACTCCGGACCT------AGGAAGAGGCCTCTCAGGGGTGGCTTCACCGACAAGGAGAGGCAGGATCACCGACGAAGGAAGGCCCTCGAGAACAAGAGGAAGCAACTGAGCGCAGGAGGGAAGAATCTCAGCAAGGAGGAAGAAGAGGAACTTAAGAGGTTGACCGAGGAAGACGAGAGAAGGGAAAGAAGAGTAGCCGGCCCGTCGGTTGGGGGTGTGAACCCCCTCGAAGGTGGATCGAGGGGAGCGCCCGGGGGCGGCTTCGTCCCCAGCATGCAAGGAGTCCCGGAGTCCCCCTTCCACAGGACCGGGGAGGGACTGGACGTGAGGGGCAACCAGGGATTCCCATAGGATATACTCTTCCCAGCCGATCCT---CCCTTCTCTCCC---CAGAGTTGTCGACCCCAG
>MT583805
ATGAGCCGGTCCGAATCGAGGAAGAACCGCGGGAGC---AGAGAA---------GAGGTTCTCGAGCAGTGGGTGAATGGAAGAAAGCAGTTAGAGGAACTCGAGAGAAACCTCCGGAAGGTTAAGAAGAAAATCAAGAAACTTGAGGAGGACAATCCCTGGCTGGGAAACATCAAAGGAATTCTCGGAAAGAAGGAAAAGGATGGAGAGGGGGCTCCCCCGGCG---AAGAGGGCCCGAACCGACCAGATGGAGGTAGACTCCGGGCCT------AGGAAGAGACCCTCCAGGGGAGGATTCACCGACAAGGAGAGGCAGGACCACCGACGAAGGAAGGCCCTCGAGAACAAGAGAAAGCAATTGAGCGCGGGAGGGAAGACGCTCAGCAAGGAGGAGGAAGAGGAACTCAGAAGGTTGACCGAGGAAGACGAGAGAAGGGAAAGAAGAGTAGCCGGCCCGCCGGTTGGAGGTGTGAACCCCCTCGAAGGTGGATCGAGGGGAGCGCCCGGGGGCGGCTTCGTCCCCAGCATGCAAGGCGTTCCGGAGTCCCCCTTCACCAGGACCGGGGAGGGGCTGGATGTGAGGGGAAACCAGGGATTCCCATGGGATATACTCTTCCCAGCCGATCCT---CCCTTTTCTCCC---CAGAGTTGTCGACCCCAG
>MT583804
ATGAGCCGCTCGGAATCGAAGAAGAGCCGCGGAAGC---AGGGAA---------GAGACTCTCGAGCAGTGGGTGAATGCAAGAAAGAAGTTAGAGGAACTCGAGAGGGATCTCCGGAAGGTTAAGAAGAAAATCAAGAAACTTGAGGAAGACAATCCCTGGCTGGGAAACATCAAAGGAATTCTCGGGAAGAAAGACAAGGATGGAGAGGGGGCTCCCCCGGCG---AAGAGGGCCCGGACAGACCAGATGGAGATAGACTCCGGACCT------AGGAAGAGGCCTCTCAGAGGAGGATTCACCGACAAGGAGAGGCAGGATCACCGACGAAGGAAGGCCCTCGAGAACAAGAGCAAGCAACTGGCCGCGGGAGGGAAGAGCCTGAGCAAGGAGGAGGAAGAGGAACTTCGGAGGTTGACCGAGGAAGACGAGAGAAGGGAAAGAAGAGTAGCCGGCCCGCCGATTGGGGGTGTGAACCCCCTCGAAGGTGGATCGAGGGGAGCGCCCGGGGGCGGCTTCGTCCCTAGCATGCAAGGTGTCCCGGAGTCCCCCTTCACCAGGACCGGGGAGGGGCTGGACATAAGGGGAAACCAGGGATTCCCATAGGATATACTCTTCCCAGCCGATCCT---CCCTTCTCTCCC---CAGAGTTGTCGACCCCAG
>MH457145
ATGAGCCGCTCGGAATCGAAGAAGAACCGCGGAGGC---AGGGAA---------GAGACTCTCGAGCAGTGGGTGAATGCAAGAAAGAAGTTAGAGGAACTCGAGAAGGACCTCCGGAAGGTTAAGAAGAAAATCAAGAAACTTGAGGAAGACAATCCCTGGCTGGGAAACATCAAAGGAATTCTCGGGAAGAAGGATAAGGATGGAGAGGGGGCTCCCCCGGCG---AAGAGGGCCCGAACAGACCAGATGGAAGTAGACTCCGGACCT------AGGAAGAGGCCTCTCAGAGGAGGGTTCACCGACAAGGAGAGGCAGGATCACCGACGAAGGAAGGCCCTCGAGAACAAGAGAAATCAACTGAACGCGGGAGGGAAGAGCCTGAGCAAGGAGGAAGAAGAGGAACTTAAGAGGTTGACCGAGGATGACGAGAGAAGGGAAAGAAGAGTAGCCGGCCCGCCGGTTGGGGGTGTGAACCCCCTCGAAGGTGCAACGAGGGGAGCGCCCGGGGGCGGCTTCGTCCCCAACATGCAAGGTGTCCCGGAGTCCCCCTTCACCAGGACCGGGGAGGGGCTGGACATAAGGGGAAGCCAGGGATTCCCATAGGATATACTCTTCCCAGCCGATCCT---CCCTTCTCTCCC---CAGAGCTGTCGACCCCAG
>KJ744243
ATGAGCCGGTCCGAATCGAGGAGGAACCGCGGGGGA---AGAGAA---------GAGACTCTCGAGCAGTGGATAAATGGAAGAAAGAAGTTAGAGGAACTCGAGAGGGACCTCCGGAAGGTTAAGAAGAAAATCAAGAAACTTGAGGAAGAAAATCCCTGGCTGGGAAACGTCAAAGGAATTCTCGGAAAGAAGGATAAGGATGGAGAGGGGGCTCCCCCGGCG---AAGAGGGCCCGAACGGACCAGATGGAGATAGACTCCGGGCCT------AGGAAGAGGCCTCTCAGGGGAGGATTCACCGCAAGGGAGAGGCAGGATCACCGACGAAGGAAGGCCCTCAAGAACAAGAAGAAGCAACTGTCCGGGGGAGGGAAGAACCTCAGCAAGGAGGAAGAAGAGGAACTCAGAAGGTTGACCGAGGAAGACGAGAGAAGGGAAAGAAGAGTAGCCGGCCCGCCGCCTGGAGGTGTGAACCCCCTCGAAGGTGGATCGAGGGGAGCGCCCGGGGGCGGCTTCGTCCCCAACATGCAAGGCGTCCCGGAGTCCCCCTTCACCAGACACGGGGAGGGGCTGGATGTGAGGGGAAACCAGGGATTCCCATAGGATATACTCTTCCCATCCGATCCT---CCCTTTTCTCCC---CAGAGTTGTCGACCCCAG
>MN984463
ATGAGCCGGTCCGAATCGAGGAGGAACCGCGGGGGA---AGAGAA---------GAGACTCTCGAGCAGTGGATAAATGGAAGAAAGAAGTTAGAGGAACTCGAGAGGGACCTCCGGAAGGTTAAGAAGAAAATCAAGAAACTTGAGGAAGAAAATCCCTGGCTGGGAAACGTCAAAGGAATTCTCGGAAAGAAGGATAAGGATGGAGAGGGGGCTCCCCCGGCG---AAGAGGGCCCGAACGGACCAGATGGAGATAGACTCCGGGCCT------AGGAAGAGGCCTCTCAGGGGAGGATTCACCGCAAGGGAGAGGCAGGATCACCGACGAAGGAAGGCCCTCAAGAACAAGAAGAAGCAACTGTCCGGGGGAGGGAAGAACCTCAGCAAGGAGGAAGAAGAGGAACTTATGAGGTTGACCGAGGAAGACGAGAAGAGGGAAAGAAGAGTAGCCGGCCCGCCGCCTGGAGGTGTGAACCCCCTCGAAGGTGGATCGAGGGGAGCGCCCGGGGGCGGCTTCGTCCCCAGCATGCAGGGTGTTCCGGAGTCCCCCTTCTCCAGAACCGGGGAGGGGCTGGACATAAGAGGGAGCCAGGGATTCCCGTAGGATATACTCTTCCCCGCCGATCCT---CCCTTTTCTCCC---CAGAGTTGTCGACCCCAG
>MN984433
ATGAGCCGGTCCGAATCGAGGAGGAACCGCGGGGGA---AGAGAA---------GAGACTCTCGAGCAGTGGATAAATGGAAGAAAGAAGTTAGAGGAACTCGAGAGGGACCTCCGGAAGGTTAAGAAGAAAATCAAGAAACTTGAGGAAGAAAATCCCTGGCTGGGAAACGTCAAAGGAATTCTCGGAAAGAAGGATAAGGATGGAGAGGGGGCTCCCCCGGCG---AAGAGGGCCCGAACGGACCAGATGGAGATAGACTCCGGGCCT------AGGAAGAGGCCTCTCAGGGGAGGATTCACCGCAAGGGAGAGGCAGGATCACCGACGAAGGAAGGCCCTCGAGAACAAGAAGAAGCAGCTCCAGGCGGGAGGGAAGAACCTCAGCAAGGAGGAAGAAGAGGAACTTAAGAGGTTGACCGAGGAAGACGAGAGAAGGGAAAGAAGAGTAGCCGGCCCGCCGCCTGGAGGTGTGAACCCCCTCGAAGGTGGATCGAGGGGAGCGCCCGGGGGCGGCTTCGTCCCCAACATGCAAGGAATTCCGGAGTCCCCCTTCACCAGGACAGGGGAGGGGCTGGACGTGAGGGGAAACCACGGATTCCCGTAGGATATACTCTTCCCAGCCGATCCT---CCCTTTTCTCCC---CAGAGTTGTCGACCCCAG
>KJ744257
ATGAGCCGATCCGAATCGAGGAAGCAGCGCGGGGGA---AGAGAA---------GACATTCTCGAGCAGTGGGTGAATGGAAGAAAAAGGTTAGAGGAACTCGAGAGGGACCTCCGGAAGCTGAAGAAGAAAATCAAGAAACTTGAGGACGATAATCCCTGGCTGGGAAACGTCAAAGGAATTCTCGGAGAGAAGGATAAGGATGGAGAGGGGGCTCCCCCGGCG---AAGAGGGCCCGGACGGACCAGATGGAGGTAGACTCCGGGCCT------AGGAAGAGGCCTCTCAGGGGAGGATTCACCGACAGGGAGAGGCAGGATCACCGACGAAGGAAGGCCCTCAAGAACAAGAAGAAGCAGCTATCGGCGGGAGGCAAGAACCTCAGCAAGGAGGAAGAAGAGGAACTCAGGAGGTTGACCGAGGAAGACGAGAGAAGGGAAAGAAGAGTAGCCGGCCCGCGGGTTGGGGGTGTGAACCCCCTCGAAGGTGGATCGAGGGGAGCGCCCGGGGGCGGCTTCGTCCCCAATCTGCAGGGAGTCCCGGAGTCCCCCTTCTCTCGGACCGGGGAGGGGCTGGACATCAGGGGAAACCAGGGATTTCCATAGGATATACTCTTCCCATCCGATCCG---CCCTTTTCTCCC---CAGAGTTGTCGACCCCAG
>KJ744244
ATGAGCCGGTCCGAATCGAGGAGGAACCGCGGGGGA---AGAGAA---------GAGATTCTCGAGCAGTGGGTAAATGGAAGAAAGAAGTTAGAGGAACTCGAGAGGGACCTCCGGAAGGTTAAGAGGAAAATCAAGAAACTTGAGGAAGACAATCCCTGGCTGGGAAACGTCAAAGGAATTCTCGGAAAGAAGGATAAGGATGGAGAGGGGGCTCCCCCGGCG---AAGAGGGCCCGAACGGACCAGATGGAGATAGACTCCGGGCCT------AGGAAGAGGCCTCTCAGGGGAGGATTCACCGACAGGGAGAGGCAGGATCACCGACGAAGGAAGGCCCTCGAGAACAAGAAGAAGCAGCTATCGGCGGGAGGGAAGAACCTCAGCAAGGAGGAAGAAGAGGAACTCAGGAGGTTGACCGAGGAAGACGAGAGAAGGGAAAGAAGAGTAGCCGGCCCGCCGGTTGGGGGTGTGAACCCCCTCGAAGGTGGATCGAGGGGAGCGCCCGGGGGCGGCTTCGTCCCCAATCTGCAGGGAGTCCCGGAGTCCCCCTTCTCTCGGACCGGGGAGGGGCTGGACATCAGGGGAAACCAGGGATTTCCATAGGATATACTCTTCCCATCCGATCCG---CCCTTTTCTCCC---CAGAGTTGTCGACCCCAG
>EF514905
ATGAGCCGGTTCGAGTCGAAAAAGAATCGCGGAGGA---AGAGAA---------GAGGTTCTCGAGCAGTGGTTGAATGGAAGAAAGAAGTTAGAGGAACTCGAGAGGGAACTCCGGAGGGCTAGGAAGAAGATCAAGAAACTCGAGGACGACAATCCCTGGCTGGGAAACGTCAAAGGAACTCTCGGAAAGAAGGATAAGGACGGAGAGGGGGCTCCGCCGGCG---AAGAGGGCCCGGACGGACCAGATGGAGATAGACTCCGGGCCT------AGGAAGAGGCCTCTCAGGGGAGGATTCACCGATAGGGAGAGGCAGGATCACCGACGAAGGAAGGCCCTCAAGAACAAGAAGAAGCAGCTCAGCGCGGGAGGGAAGAGCCTCGGCAAGGAGGAAGAAGAGGAACTTAAGAGGTTGACCCGGGAAGACGAGGAAAAGAAAAAAGAAGAGCACGGCCCGTCGCGGTTGGGGGTGAACCCCTCCGAAGGTGGACCGAGGGGAGCGCCCGGGGGCGGCTTCGTCCCCAGCATGCAAGGCATCCCGGAGTCCCCCTTCACCAGAACTGCCGAGGGGCTGGACGTGAGGGGATCCCGGGGATTCCCATAGGATATACTCTTCCCATCCGATCCA---CCCTTCTCTCCC---CAGAGTTGTCGTCCCCAG
>EF514907
ATGAGCCGGTCCGAGTCGAAGAAGAATCGCGGAGGG---AGAGAA---------GAGGTCCTCGAGCAGTGGTTGAATGGAAGAAAGAAGTTAGAGGAACTCGAGAGGGAACTCCGGAGGGCTAGGAAGAAGATCAAGAAACTCGAGCACGACAATCCCTGGCTGGGAAACGTCAAAGGAATTCTCGGAAAGAAGGATAAGGACGGAGAGGGGGCTCCCCCGGCG---AAGAGGGCCCGGACGGACCAGATGGAGATAGACTCCGGGCCT------AGGAAGAGGCCTCTCAGGGGAGGATTCACCGATAGGGAGAGGCAGGATCACCGACGAAGGAAGGCCCTCAAGAACAAGAAGAAGCAGCTCAGCGCGGGAGGGAAGAGCCTCAGCAAGGAGGAAGAAGAGGAACTTAAGAGGTTGACCCGGGAAGACGAGGAAAGGAAAAAAGAAGAGCACGGCCCGTCGCGGTTGGGGGTGAACCCCTCCGAAGGTGGACCGAGGGGAGCGCCCGGGGGCGGCTTCGTCCCCAGCATGCAAGGCATCCCGGAGTCCCCCTTCACCAGAACTGGGGAGGGGCTGGACGTGAGGGGATCCCGGGGATTCCCATAGGATATACTCTTCCCATCCGATCCA---CCCTTCTCTCCC---CAGAGTTGTCGTCCCCAG
>EF514904
ATGAGCCGGTCCGAGTCGAAGAAGAATCGCGGAGGA---AGAGAA---------GAGGTCCTCGAGCAGTGGGTGAATGGAAGAAAGAAGTTAGAGGAACTCGAGAGGGAACTCCGGAGGGCTAGGAAGAAGATCAAGAAACTCGAGGACGACAATCCCTGGCTGGGAAACGTCAAAGGAATTCTCGGAAAGAAGGATAAGGACGGAGAATGGGCTCCGCCGGCG---AAGAGGGCCCGGACGGACCAGATGGAGATAGACTCCGGGCCT------AGGAAGAGGCCTCTCAGGGGAGGATTCACCGATAGGGAGAGGCAGGATCACCGACGAAGGAAGGCCCTCAAGAACAAGAAGAAGCAGCTCAGCGCGGGAGGGAAGAGCCTCAGCAAGGAGGAAGAAGAGGAACTCAAGAGGTTGACCCGGGAAGACGAGGAAAGGAAAAAAGAAGAGCACGGCCCGTCGCGGTTGTGGGTGAACCCCTCCGAAGGTGGACCGAGGGGAGCGCCCAAGGGCGGCTTCGTCCCCAGCATGCAAGGCATCCCGGAGTCCCCCTTCACCAGAACTGGGGAGGGGCTGGACGTGAGGGGATCCCGGGAATTTCCATAGGATATACTCTTCCCATCTGATCCA---CCCTCCTCTCCC---CAGAATTGTCGTCCCTAG
>EF514903
ATGAGCCGGTCCGAGTCGAAGAAGAATCGCGGAGGA---AGAGAA---------GAGGTCCTCGAGCAGTGGGTGAATGGAAGAAAGAAGTTAGAGGAACTCGAGAGGGAACTCCGGAGGGCTAGGAAGAAGATCAAGAAACTCGAGGACGACAATCCCTGGCTGGGAAACGTCAAAGGAATTCTCGGAAAGAAGGATAAGGACGGAGAGGGGGCTCCCCCGGCG---AAGAGGGCCCGGACGGACCAGATGGAGATAGACTCCGGGCCT------AGGAAGAGGCCTCTCAGGGGAGGATTCACCGATAGGGAGAGGCAGGATCACCGACGAAGGAAGGCCCTCAAGAACAAGAAGAAGCAGCTCAGCGCGGGAGGGAAGAGCCTCAGCAAGGAGGAAGAAGAGGAACTTAAGAGGTTGACCCGGGAAGACGAGGAAAGGAAAAAAGAAGAGCACGGCCCGTCGCGGTTGGGGGTGAACCCCTCCGAAGGTGGACCGAGGGGAGCGCCCGGGGGCGGCTTCGTCCCCAGCATGCAAGGCATCCCGGAGTCCCGGTTCACCAGAACTGGGGAGGGGCTGGACGTGAGGGGATCCCGGGGATTCCCATAGGATATACTCTTCCCATCCGATCCA---CCCTTCTCTCCC---CAGAGTTGTCGTCCCCAG
>EF514906
ATGAGCCGGTCCGAGTCGAAGAAGAATCGCGGAGGA---AGAGAA---------GAGGTCCTCGAGCAGTGGGTGAATGGAAGAAAGAAGTTAGAGGAACTCGAGAGGGAACTCCGGAGGGCTAGGAAGAAGATCAAGAAACTCGAGGACGACAATCCCTGGCTGGGAAACGTCAAAGGAATTCTCGGAAAGAAGGATAAGGACGGAGAGGGGGCTCCCCCGGCG---AAGAGGGCCCGGACGGACCAGATGGAGATAGACTCCGGGCCT------AGGAAGAGGCCTCTCAGGGGAGGATTCACCGATAGGGAGAGGCAGGATCACCGACGAAGGAAGGCCCTCAAGAACAAGAAGAAGCAGCTCAGCGCGGGAGGGAAGAGCCTCAGCAAGGAGGAAGAAGAGGAACTTAAGAGGTTGACCGAGGAAGACGAGAGAAGGGAAAAAAGAATAGCCGGCCCGTCGGTTGGGGGTGTGAACCCCCTCGAAGGTGAACCGAGGGGAGCGCCCGGGGGCGGCTTCGTCCCCAGCATGCAAGGCGTTCCGGAGTCCCCCTTCGTTCGGACCGGGGAGGGGCTGGACCTGAGAGGAAACCGGGGATTCCCATAGGATATACTCTTCCCATCCGATCCT---CCCTTTTCCCCC---CAGAGCTGTCGACCCCAG
>KJ744256
ATGGGCCGGTCCGAATCGGGGAGGAGGCGCGGGGGA---AGAGAA---------GACGCCCTCGAGCAGTGGGTGAATGGAAGAAAGAAAGTAGAGGAACTCGAGAGGGAGCTCCGGAAGGCAAAGAAGAAAATCAAGAAACTTGAGGACGACAATCCCTGGCTGGGAAACATCAAAGGAATTCTCGGAAAGAAAGACAAGGACGGAGAAGGGGCTCCCCCGACG---AAGAGGGCCCGGACGGACCAGATGGAAGTAGACTCCGGACCT------AGGAAGAGGCCTCTCAGGGGAGGATTCACCGACAGGGAGAGGCAGGATCACCGACGAAGGAAGGCCCTCGAGAACAAGCAGAAGCAGCTGGCCGGGGGAGGGAAGAGCCTCAGCAAGGAAGAACAAGAGGAACTCGCGAGGTTGACCGAGGAAGACGAGAGAAGGAAAAGAAGAGTAGCCGGCCCGCTGTTTGGAGGTGTGAACCCCCTCGAAGGTGGATCGAGGGGAGCGCCCGGGGGCGGCTTCGTCCCCAGCATGCAAAGTGTTCCGGAGTCCCCCTTCTCTCGGACCGGGGAGGGGCTGGACGTGAGGGGAAACCGGGGATTCCCATAGGATTTACTCTTCCCATCCGATCCT---CCCTTTTCTCCC---CAGAGTTGTCGACCCCAG
>MN984465
ATGAGCCGTTCCGAGTCGAGGAAGAACCGCGGGGGA---AGAGAA---------GACATCCTCGATCAGTGGGTGCAAGGAAGAAAGAAGTTAGAGGAACTCGAGAGGGAGCTCCGGAAGGTTAAGAAGAAAATCAAGAAGATAGAGGATGACAATCCCTGGCTGGGAAACATCAAAGGAATTCTCGGAAAGAAGGATAAGGATGGAGAGGGGCCTCCCCCGGCG---AAGAGGGCCCGGACGGACCAGATGGAGATAGACTCCGGGCCT------AGGAAGAGGCCTCTCAGGGGAGGATTCACCGACAGGGAGAGGCAGGATCACCGACGAAGGAAGGCCCTCGAGAACAAGAAGAAGCAGCTAGCCGCGGGAGGGAAGAGCCTGAGCAAGGAGGAGGAAGAGGAACTCGGAAGGTTGACCCGGGAAGACGAGGAAAGGGAAAGAAGAGTAGCCGGCCCGCCGCCTGGAGGTGTGAACCCCCTCGAAGGTGGATCGAGGGGAGCGCCCGGGGGCGGCTTCGTCCCCAGCATGCAAGGAGTTCCGGAGTCCCCCTTCGCCAGAACCGGGGGGGGACTGGACATAAGGGGAGAACACGGATTCCCATAGGACTTGCTCTTCCCATCCGATCCT---CCCTTTTCTCCC---CAGAGCTGTCGACCCCAG
>KJ744228
ATGAGCCGGTCCGAATCGAAGAAGAGTCGCCAGGGA---AGAGAA---------GAGATTCTCGAGCAGTGGGTGAATGGAAGAAAAAGGTTAGAGGAACTCGAGAGGGACCTCCGGAAGACAAGGAAGAAAATCAAGAGACTTGAGGATGACAATCCCTGGCTGGGAAACATCAAAGGAATTATCGGAAAGAAGGACAAGGATGGAGAGGGGGCTCCCCCGGCG---AAGAGGGCCCGGACGGACCAGATGGAGGTAGACTCCGGCCGT------AGGAAGAGGCCTCTCAGGGGAGGATCAACCGACAGGGAGAGGCAGGATCACCGACGAAGGAAGGCCCTCAAGAACAAGAGAAAGCAACTGAGCGGCGGAGGGAAGAACCTGAGCAAGGAGGAGGAAGAGGAACTCAGAAGGTTGACCGAGGAAGACGAGAGAAGGGAAAGAAGAGCAGCCGGCCCGCCGACTGGAGGTGTGAACCCCCTCGGAGGTCCATCGAGGGGAGCGCCCGGGGGCGGCTTCGTCCCCAGCATGCAAGGAATCCCGGAATCCCCCTTCACTCGGACCGGGGAGGGGCTGGACGTGAGGGGAGACCGGGGATTCCCATGGGATGTGCTCTTCCCATCCGATCCT---CCCTTTTCTCCC---CAGAGTTGTCGACCCCAG
>KJ744227
ATGAGCCGGTCCGAATCGAAGAAGAGTCGCCAGGGA---AGAGAA---------GAGATTCTCGAGCAGTGGGTGAATGGAAGAAAAAGGTTAGAGGAACTCGAGAGGGACCTCCGGAAGACAAGGAAGAAAATCAAGAGACTTGAGGATGACAATCCCTGGCTGGGAAACATCAAAGGAATTATCGGAAAGAAGGACAAGGACGGAGAGGGGGCTCCCCCGGCG---AAGAGGGCCCGGACGGACCAGATGGAGGTAGACTCCGGGCCT------AGGAAGAGGCCTCTCAGGGGAGGATTCACCGACAGGGAGAGGCAGGATCACCGACGAAGGAAGGCCCTCAAGAACAAGAGAAAGCAACTGAGCGGCGGAGGGAAGAACCTGAGCAAGGAGGAGGAAGAGGAACTCAGGAGGTTGACCGAGGAAGACGAGAGAAGGGAAAGAAGAGCAGCCGGCCCGCCGGTTGGGGGTGTGAACCCCCTCGGAGGTGGATCGAGGGGAGCGCCCGGGGGCGGCTTCGTCCCCAGCATGCAAGGAGTCCCGGAGTCCCCCTTCACTCGGACCGGGGAGGGGCTGGACATCAGGGGAAACCAGGGATTCCCATAGGATATACTCTTCCCATCCGATCCG---CCCTTTTCTCCC---CAGAGTTGTCGACCCCAG
>KJ744234
ATGAGCCGGTCCGAATCGAAGAAGAAGCGCGATGGA---AGAGAA---------GAGATTCTCGAGCAGTGGGTGAGTGGAAGAAAGAAGTTGGAGGAACTCGAGAGGGACCTCCGGAAGACTAAGAAGAAGATCAAGAAACTAGAGGATGACAATCCCTGGCTGGGAAACATCAAAGGAATTCTCGGAAAGAAGGATAAGGATGGAGAGGGGGCTCCCCCGGCG---AAGAGGGCCCGAACAGACCAGATGGAAGTAGATTCCGGACCT------AGGAAGAGGCCTCTCAGGGGAGGATTCACCGACAGGGAGAGGCAGGATCACCGACGAAGGAAGGCCCTCAAGAACAAGAAGAAGCAGCTGAGCTCGGGAGGGAAGAGCCTCAGCAAGGAGGAAGAAGAGGAACTTAAGAGGTTGACCGAGGAAGACGAGAGAAGGGAAAGAAGAGTAGCCGGCCCGCCGGTTGGAGGTGTGAACCCCCTCGAAGGTGGATCGAGGGGAGCGCCCGGAGGCGGCTTCGTCCCCAGCATGCAAGGAATCCCGGAGTCCCCCTTCCACCGGACCGGGGAGGGGCTGGACACGAGGGGAGATCGGGGATTCCCGTAGGATCTACTCTTCCCATCTGATCCT---CCCTTTTCTCCC---CAGAGTTGTCGACCCCAG
>KJ744254
ATGAGCCGATCCGAATCGAGGAAGAATCGCGGGGGA---AGAGAA---------GACATTCTCGAGCAGTGGGTGAATGGAAGAAAAAGGTTAGAGGAACTCGAGAGGGACCTCCGGAAGACGAAGAAGAAAATCAAGAAACTTGAGGACGAAAATCCCTGGCTGGGAAACGTCAAAGGAATTCTTGGAAAGAAAGATAAGGATGGAGGGGGGGCTCCCCCGGCG---AAGAAGGCCCGGACGGACCAGATGGAGATAGACTCCCGGCCT------AGGAAGAGGCCTCTCAGGGGAGGATTCACCGACAGGGAGAGGCAGGATCACCGACGAAGGAAGGCCCTCAAGAACAAGAAGAAACAGCTGGCCGGGGGAGGGAAGAGCCTCAGCAGGGAAGAAGAAGAGGAACTCAGGAGGTTGACCGAGGAAGACGAGAAAAGGGAAAGAAGAGTAGCCGGCCCGCCGACTGGAGGTGTGAACCCCCTCGAAGGCGAACGGAGGGGAGCGCCCGGGGGCGGCTTCGTCCCCAGCATGCAAGGGGTCCCGGAGTCCCCCTTCGCTCGGACCGGGGAGGGGCTGGACACGAGGGGTACCCAGGGATTCCCATAGGATATACTTTTCCCATCCGATCCT---CCCTTTTCTCCC---CAGAGCTGTCGACCCCAG
>KJ744248
ATGAGCCGGTCCGAAGCGAAGAAGCAGCGCGGGGGA---AGAGAA---------GACATTCTCGAGCAGTGGGTGAATGGAAGAAAAAGGTTAGAGGAACTCGAGAGGGACCTCCGGAAGCTGAAGAAGAAAATCAAGAAACTTGAGGACGATAATCCCTGGCTGGGAAACGTCAAAGGAATTCTCGGAAAGAAGGATAAGGATGGAGAGGGGGCTCCCCCGGCG---AAGAGGGCCCGGACGGACCAGATGGAGATAGATTCCGGACCT------AGGAAGAGGCCTCTCAGGGGAGGATTCACCGACAGGGAGAGGCAGGATCACCGACGAAGGAAGGCCCTCAAGAACAAGAAGAAGCAGCTAGCCGGGGGAGGGAAGTACCTGAGCAAGGAAGAAGAAGAGGAACTCAGGAGGTTGACCGAGGAAGACGAGAGAAGGGAAAGAAGAGCAGCCGGCCCGCGGACTGGAGGTGTGAACCCCCTCGAAGGCGAACGGAGGGGAGCGCCCGGGGGCGGCTTCGTCCCCAGCATGCAAGGGGTCCCGGAGTCCCCCTTCTCTCGGACCGGGGAGGGGCTGGACATGAGGGGTACCCAGGGATTCCCATAGGATATACTCTTCCCATCCGATCCT---CCCTTTTCTCCC---CAGAGCTGTCGACCCCAG
>KJ744232
ATGAGCCGGTCCGAGTCGAGGAGGAAGCGCGAGGGA---AGAGAA---------GACGTTCTCGAGCAGTGGGTGAATGGAAGAAAAAGGTTAGAGGAGCTCGAGAGGGACCTCCGGAAGACAAGGAAGAAGATCAAGAAACTCGAGGACGAGAACCCCTGGCTGGGGAACATCAAAGGAATTCTCGGAAAGAAGGATAGGGATGGAGAGGGGGCTCCCCCGGCG---AAGAAGGCCCGGACGGACCATATGGAAATAGACTCCGGACCT------AGGAAGAGGCCTCTCAGGGGAGGATTCACCGACAGGGAGAGGCAGGATCACCGACGAAGGAAGGCCCTCAAGAACAAGAGGAAGCAGCTGGCCGGGGGAGGGAAGAGCCTCAGCAGGGAGGAAGAAGAGGAACTCAAGAGGTTGACCGAGGAAGACGAGAGAAGGGAAAGAAGAGCAGCCGGCCCGCCGACTGGAGGTGTGAACCCCCTCGAAGGTGGACAGAGGGGAGCGCCCGGGGGCGGCTTCGTCCCCAGCATGCAAGGTGTCCCGGAGTCCCCCTTCTCTCGGGCCGGGGAGGGGCTGGACGTGAGGGGAGACCGGGGATTCCCATAGGATATACTCTTCCCATCCGATCCA---CCCTTCTCTCCC---CAGAGTTGTCGACCCCAG
>KJ744253
ATGAGCCGATCCGAATCGAGGAAGCAGCGCGGGGGA---AGAGAA---------GACATTCTCGAGCAGTGGGTGAATGGAAGAAAAAGGTTAGAGGAACTCGAGAGGGACCTCCGGAAGCTGAAGAAGAAAATCAAGAAACTTGAGGACGATAATCCCTGGCTGGGAAACGTCAAAGGAATTCTCGGAAAGAAGGATAAGGATGGAGAGGGGGCTCCCCCGGCG---AAGAGGGCCCGGACGGACCAGATGGAGGTAGACTCCGGACCT------AGGAAGAGGCCTCTCAGGGGAGGATTCACCGACAGGGAGAGGCAGGATCACCGACGAAGGAAGGCCCTCAAGAACAAGAAGAAACAGCTCTCCTCGGGAGGGAAGAAACTCAGCAGGGAGGAAGAAGAGGAACTCAAGAGGTTGACCGAGGAAGACGAGAGAAGGGAAAGAAGAGTAGCCGGCCCGCCGTCTGGGGGTGTGAACCCCCTCGGAGGTGGACAGAGGGGAGCGCCCGGGGGCGGCTTCGTCCCCAGCATGCAAGGAGTCCCGGAGTCCCCCTTCTCCAGAACCGGGGAGGGGCTGGACGTGAGGGGAGACCGGGGATTCCCGTAGGACCTGCTCTTCCCAGCCGACCCT---CCCTTCTCTCCC---CAGAGTTGTCGTCCCCAG
>KJ744247
ATGAGCCGATCCGAATCGAGGAAGCAGCGCGGGGGA---AGAGAA---------GACATTCTCGAGCAGTGGGTGAATGGAAGAAAAAGGTTAGAGGAACTCGAGAGGGACCTCCGGAAGCTGAAGAAGAAAATCAAGAAACTTGAGGACGATAATCCCTGGCTGGGAAACGTCAAAGGAATTCTCGGAAAGAAGGATAAGGATGGAGAGGGGGCTCCCCCGGCG---AAGAGGGCCCGGACGGACCAGATGGAGGTAGACTCCGGACCT------AGGAAGAGGCCTCTCAGGGGAGGATTCACCGACAGGGAGAGGCAGGATCACCGACGAAGGAAGGCCCTCGAGAACAAGAGAGTGCAACTGGCCGGAGGAGGGAAGAAGCTCAGCAGGGAGGAAGAAGAGGAACTTAAGAGGTTGACCGAGGAAGACGAGAGAAGGAAAAGAAGAGTAGCCGGCCCGCCGACTGGAGGTGTGAACCCCCTCGAAGGCGGATCGAGGGGAGCGCCCGGGGGCGGCTTCGTCCCCAGCATGCAAGGGGTCCCGGAGTCCCCCTTCGCTCGGACCGGGGAGGGGCTGGACGTGAGGGGAAGCCAGGGATTCCCATAGGATATACTCTTCCCATCCGATCCT---CCCTTTTCTCCC---CAGAGCTGTCGACCCCAG
>MN984462
ATGAGCCGATCCGAATCGAGGAAGCAGCGCGGGGGA---AGAGAA---------GACATTCTCGAGCAGTGGGTGAATGGAAGAAAAAGGTTAGAGGAACTCGAGAGGGACCTCCGGAAGCTGAAGAAGAAAATCAAGAAACTTGAGGACGATAATCCCTGGCTGGGAAACGTCAAAGGAATTCTCGGAAAGAAGGATAAGGATGGAGAGGGGGCTCCCCCGGCG---AAGAGGGCCCGGACGGACCAGATGGAGGTAGACTCCGGACCT------AGGAAGAGGCCTCTCAGGGGAGGATTCACCGACAGGGAGAGGCAGGATCACCGACGAAGGAAGGCCCTCGAGAACAAGAGAGTGCAACTGGCCGGAGGAGGGAAGAAGCTCAGCAGGGAGGAAGAAGAGGAACTTAAGAGGTTGACCGAGGAAGACGAGAAAAGGAAAAGAAAAGTAGCCGGCCCGCCGACTGGAGGTGTGAACCCCTCCGAAGGTGGATCGAGGGGAGCGCCCGGGGGCGGCTTCGTCCCCAGCATGCAAGGAGTCCCGGAGTCCCCCTTCACCAGGACCGGGGGGGGGCTGGACATAAGGGGAACCCATGGATTCCCTTAGGACTTGCTCTTCCCTTCCGACCCT---CCCTTTTCTCCC---CAGAGCTGTCGACCCCAG
>KJ744245
ATGAGCCGGGCCGAATCGAGGAAGAAACGCCAGGGG---AGGGAA---------GGGATTTTCGAGCAGTGGGTGAGTGGAAGAAAAAGGATGGGGGAACTCGAGAGGGACCTCCGGAAGACAAAGAAGAAAGTCAAGAAACTTGAGGAGGACAATCCCTGGCTGGGAAACATCAAAGGAATTCTCGGAAAGAAGGAAAAGGATGGAGAGGGGGCTCCCCCGGCG---AAGAGGGCCCGGACGGACCAGATGGAGATAGACTCCGGGCCT------AGGAAGAGGCCTCTCAGGGGAGGATTCACCGACAGGGAGAGGCAGGATCACCGACGAAGGAAGGCCCTCGAGAACAAGAAGAAGCAGCTAGCCGCGGGAGGGAAGAGCCTGAGCAAGGAGGAGGAAGAGGAACTCGGAAGGTTGACCCGGGAAGACGAGGAAAGGAAAAGAAGAGTAGCCGGCCCGCCGACTGGAGGTGTGAACCCCCTCGAAGGTTCATCGAGGGGAGCGCCCGGGGGCGGCTTCGTCCCCAGCATGCAAGGAGTCCCGGAGTCCCCCTTCGCTCGGACCGGGGAGGGGCTGGACCTGAGGGGCTCCCAGGGATTCCCATGGGATATACTCTTCCCATCCGATCCT---CCCTTTTCTCCC---CAGAGTTGTCGTCCCCAG
>MN984464
ATGAGCCGGGCCGAATCGAGGAAGAAACGCCAGGGG---AGGGAA---------GGGATTTTCGAGCAGTGGGTGAGTGGAAGAAAAAGGATGGGGGAACTCGAGAGGGACCTCCGGAAGACAAAGAAGAAAGTCAAGAAACTTGAGGAGGACAATCCCTGGCTGGGAAACATCAAAGGAATTCTCGGAAAGAAGGAAAAGGATGGAGAGGGGGCTCCCCCGGCG---AAGAAGGCCCGAACAGACCAGATGGAGGTAGACTCCGGACCT------AGGAAGAGGCCTCTCAGGGGAGGATTCACCGACAAGGAGAGGGAGGATCACCGACGAAGGAAGGCCCTCGAGAACAAGAAGAAGCAACTCAGAGCGGGAGGGAAGAACCTCAGCAAGGAGGAAGAAGAGGAACTTAAGAGGTTGACCGAGGAAGACGAGAAGAGGAAAAGAAGAGTAGCCGGCCCGCCGACTGGAGGTGTGAACCCCCTCGAAGGTTCATCGAGGGGAGCGCCCGGGGGCGGCTTCGTCCCCAGCATGCAAGGAGTCCCGGAGTCCCCCTTCGCTCGGACCGGGGAGGGGCTGGACCTGAGGGGCTCCCAGGGATTCCCATAGGATATACTCTTCCCATCCGATCCT---CCCTTTTCTCCC---CAGAGTTGTCGTCCCCAG
>KJ744218
ATGAGCCGGGCCGAATCGAGGAAAAGACGCCAGGGG---AGGGAA---------GAGACTCTCGAGCAGTGGGTGAATGGAAGAAAAAGGATTGAGGAACTCGAGAGGGACCTCCGGAAGACAAAGAAGAAAGTCAAGAAACTTGAGGAGGACAATCCCTGGCTGGGAAACATCAAAGGAATTCTCGGAAAGAAGGAGAAGGATGGAGAGGGGGCTCCCCCGGCG---AAGAGGGCCCGGACGGACCAGATGGAGGTAGACTCCGGGCCT------AGGAAGAGGCCTCTCAGGGGAGGATTCACCGACGAGGAGAGGCAGGATCACCGACGAAGGAAGGCCCTCAAGAACAAGAGGAAGCAGCTGAGCAGTGGAGGGAAGCGCCTGAGCAAGGAGGAGGAAGAGGAACTCAAGAGGTTGACCGAGGAAGACGAGAGAAGGGAAAGAAGAACAGCCGGCCCGCGGACTGGAGGTGTGAACCCCCTCGAGGGTTCATCGAGGGGAGCGCCCGGGGGCGGCTTCGTCCCCAGCATGCAAGGGGTCCCGGAGTCCCCCTTCGCTCGGACCGGGGAGGGGCTGGACGTGAGGGGCACCCAGGGATTCCCATAGGATATACTCTTCCCATCCGATCCA---CCCTTTTCTCCC---CAGAGTTGTCGACCCCAG
>KJ744249
ATGAGCCGGTCCGAATCGAGGAAGAAGCGCGATGGA---AGAGAA---------GAGATTCTTGAGCAGTGGGTGAGTGGAAGAAAAAGAGCCGAGGATCTGGAGAGAGACCTCCGGAAGATAAAGAAGAAAATCAAGAAACTTGAGGACGATAATCCCTGGCTGGGAAACATCAAAGGAATTCTCGGAAAGAAGGATAAGGACGGAGAGGGGGCTCCCCCGGCG---AAGAGGGCCCGAACAGACCAGATGGAGGTAGACTCCGGACCT------AGGAAGAGGCCTCTCAGGGGAGGATTCACCGACAGGGAGAGGCAGGATCACCGACGAAGGAAGGCCCTCAAGAACAAGAAGAAGCAGCTAGCCGGGGGAGGGAAGAACCTCAGCAGGGAGGAAGAAGAGGAACTCAGGAAGTTGACCGAGGAAGACGAGAGAAGGGAAAGAAGAGTAGCCGGCCCGCCGACTGGAGGTGTGAACCCCCTCGAAGGCGGATCGAGGGGAGCGCCCGGGGGCGGCTTCGTCCCCAGCATGCAAGGAGTCCCGGAGTCCCCCTTCGCTCGGACCGGGGAGGGGCTGGACGTGAGGGGCTCCCAGGGATTCCCATAGGATATACTCTTCCCATCCGATCCT---CCCTTTTCTCCC---CAGAGTTGTCGACCCCAG
>KJ744231
ATGAGCCGGTCCGAATCGAGGCGGAAGCGCGACGGA---AGGGAA---------GAGGTTCTTGAGAAGTGGGTGAATTCAAGAAAGTTAGTCGAGGATCTCGAGAGAAATCTCCGGAAGGAGAAGAAGAAAATCAAGAAACTAGAGGAAGACAATCCCTGGCTGGGAAACATCAAAGGAATTCTCGGAAAGAAGGATAAGGATGGAGAGGGGGCTCCCCCGGCG---AAGAGGGCCCGAACGGACCAGATGGAGGTAGACACCGGACCT------AGGAAGAGGCCTCTCAGGGGAGGATTCACCGACAGGGAGAGGCAGGATCACCGACGAAGGAAGGCCCTCAAGAACAAGAAGAAGCAGCTGGCCGGGGGAGGGAAGAGCCTCAGCAGGGAGGAACAAGAGGAACTCGAGAAGTTGACCATTGAAGACGAGAGAAGGGAAAGAAGAGTAGCCGGCCCGCCGCCTGGAGGTGTGAACCCCCTCGAAGGCGGATCGAGGGGAGCGCCCGGGGGCGGCTTCGTCCCCAGCATGCAAGGAGTTCCCGAGTCCCCCTTCACTCGGACCGGGGAGGGGCTGGACGTGAGGGGAAACCAGGGATTCCCATAGGATATACTCTTCCCATCCGATCCT---CCCTTCTCTCCC---CAGAGTTGTCGACCCCAG
>MN984446
ATGAGCCGATCCGAATCGAAGAAGAGGCGCGAGGGA---AGGGAA---------GAGATTCTCGAGCAGTGGGTGAGTGGAAGAAAAAAAGTCGAGGATCTCGAGAGGGATCTCCGGAAGACAAAGAAGAAACTCAAGAAACTTGAGGAGGACAATCCCTGGCTGGGAAACATCAAAGGAATTCTCGGAAAGAAGGATAAGGATGGAGAGGGGGCTCCCCCGGCG---AAGAAGGCCCGAACGGACCAGATGGAAGTAGACTCCGGACCT------AGGAAGAGGCCTCTCAGGGGAGGATTCACCGACAGGGAGAGGCAGGATCACCGACGAAGGAAGGCCCTCGAGAACAAGAAGAAGCAGCTCGCCGGGGGAGGGAAGAACCTCAGCAAGGAGGAAGAAGAGGAACTTAAGAGGTTAACCGAAGAAGACGAGAGAAGGGAAAGAAGAACAGCCGGCCCGCCGACTGGAGGTGTGAACCCCCTCGAAGGTGGATCGAGGGGAGCGCCCGGGGGCGGCTTCGTCCCCAGCATGCAAGGAATTCCGGAGTCCCCCTTCACTCGGACCGGGGAGGGGCTGGACGTGAGGGGAAACCAGGGATTCCCATAGGATTTACTCTTCCCATCCGATCCT---CCCTTTTCTCCT---CAGAGTTGTCGACCCCAG
>KJ744226
ATGAGCCGATCCGAATCGAAGAAGAGGCGCGAGGGA---AGGGAA---------GAGATTCTCGAGCAGTGGGTGAGTGGAAGAAAAAAAGTCGAGGATCTCGAGAGGGATCTCCGGAAGACAAAGAAGAAACTCAAGAAACTTGAGGAGGACAATCCCTGGCTGGGAAACATCAAAGGAATTCTCGGAAAGAAGGATAAGGATGGAGAGGGGGCTCCCCCGGCG---AAGAAGGCCCGAACGGACCAGATGGAAGTAGACTCCGGACCT------AGGAAGAGGCCTCTCAGGGGAGGATTCACCGACAGGGAGAGGCAGGATCACCGACGAAGGAAGGCCCTCAAGAACAAGAGAGTGCAACTGGCCGGGGGAGGGAAGAAGCTCAGCAGGGAGGAAGAAGAGGAACTTAAGAGGTTGACCGAGGAAGACGAGAGAAGGAAAAGAAGAGTAGCCGGCCCGCCGACTGGAGGTGTGAACCCCCTCGAAGGCGGATCGAGGGGAGCGCCCGGGGGCGGCTTCGTCCCCAGCATGCAAGGGGTCCCGGAGTCCCCCTTCGCTCGGACCGGGGAGGGGCTGGACGTGAGGGGAAGCCAGGGATTCCCATGGGATATACTCTTCCCATCCGATCCT---CCCTTTTCTCCC---CAGAGTTGTCGACCCCAG
>KJ744225
ATGAGCCGATCCGAATCGAAGAAGAGGCGCGAGGGA---AGGGAA---------GAGATTCTCGAGCAGTGGGTGAGTGGAAGAAAAAAAGTCGAGGATCTCGAGAGGGATCTCCGGAAGACAAAGAAGAAACTCAAGAAACTTGAGGAGGACAATCCCTGGCTGGGAAACATCAAAGGAATTCTCGGAAAGAAGGATAAGGATGGAGAGGGGGCTCCCCCGGCG---AAGAAGGCCCGAACGGACCAGATGGAAGTAGACTCCGGACCT------AGGAAGAGACCCCTCAGGGGAGGATTCACCGACAGGGAGAGGCAGGATCACCGACGAAGGAAGGCCCTCAAGAACAAGAGAGTGCAACTGGCCGGGGGAGGGAAGAAGCTCAGCAGGGAGGAAGAAGAGGAACTTAAGAGGTTGACCGAGGAAGACGAGAGAAGGAAAAGAAGAGTAGCCGGCCCGCCGACTGGAGGTGTGAACCCCCTCGAAGGCGGATCGAGGGGAGCGCCCGGGGGCGGCTTCGTCCCCAGCATGCAAGGGGTCCCGGAGTCCCCCTTCGCTCGGACCGGGGAGGGGCTGGACGTGAGGGGAAGCCAGGGATTCCCATAGGATATACTCTTCCCATCCGATCCT---CCCTTTTCTCCC---CAGAGCTGTCGACCCCAG
>NC_001653
ATGAGCCGGCCCGAAGGAAGGAAAAACCGCGGGGGG---AGAGAA---------GAGGTTCTCGAGCAGTGGGTGAGCGGAAGAAAGAAGTTAGAGGAACTCGAGAGAGACCTCCGGAAGGTTAAGAAGAAAATCAAGAAACTTGAGGATGAACATCCCTGGCTGGGAAACATCAAAGGAATTCTCGGAAAGAAAGATAAGGATGGAGAGGGGGCTCCCCCGGCG---AAGAGGGCCCGAACGGACCAGATGGAAGTAGACTCCGGACCT------AGGAAGAGGCCTTCCAGGGGAGGATTCACCGACAAGGAGAGGCAGGATCACCGACGAAGGAAGGCCCTCGAGAACAAGAGAAAGCAGCTATCGGCGGGGGGAAAGAACCTCAGCAAGGAGGAGGAAGAGGAACTTAGGAGGTTGACCGAGGAAGACGAGAGAAGGGAAAGAAGAATAGCCGGCCCGCAGGTTGGGGGTGTGAACCCCCTCGAAGGTGGAACGAGGGGAGCGCCCGGGGGCGGCTTCGTCCCCAGCATGCAAGGAGTCCCGGAGTCCCCCTTTACTCGGACCGGGGAGGGACTGGACATAAGGGGAAGCCAGGGATTCCCATAGGATATACTCTTCCCAGCCGACCCT---CCCTCCTCTCCC---CAGAGTTGTCGACCCCAG
>D01075
ATGAGCCGGCCCGAAGGAAGGAAAAACCGCGGGGGG---AGAGAA---------GAGGTTCTCGAGCAGTGGGTGAGCGGAAGAAAGAAGTTAGAGGAACTCGAGAGAGACCTCCGGAAGGTTAAGAAGAAAATCAAGAAACTTGAGGATGAACATCCCTGGCTGGGAAACATCAAAGGAATTCTCGGAAAGAAAGATAAGGATGGAGAGGGGGCTCCCCCGGCG---AAGAGGGCCCGAACGGACCAGATGGAAGTAGACTCCGGACCT------AGGAAGAGGCCTTCCAGGGGAGGATTCACCGACAAGGAGAGGCAGGATCACCGACGAAGGAAGGCCCTCGAGAACAAGAGAAAGCAGCTATCGGCGGGGGGAAAGAACCTCAGCAAGGAGGAGGAAGAGGAACTTAGGAGGTTGACCGAGGAAGACGAGAGAAGGGAAAGAAGAATAGCCGGCCCGCAGGTTGGGGGTGTGAACCCCCTCGAAGGTGGAACGAGGGGAGCGCCCGGGGGCGGCTTCGTCCCCAGCATGCAAGGAGTCCCGGAGTCCCCCTTTACTCGGACCGGGGAGGGACTGGACATAAGGGGAAGCCAGGGATTCCCATAGGATATACTCTTCCCAGCCGACCCT---CCCTCCTCTCCC---CAGAGTTGTCGACCCCAG
>KJ744230
ATGAGCCGGTCCGAAAGAAGGAAAAAGCGCGGGGAG---AGAGAA---------GAGGTTCTCGAGCAGTGGGTGAGCGGAAGAAAGAAGTTAGAGGAACTCAAGAGAGACCTCCGGAAGGTTGAGAAGAAAGTCAAGAAACTTGAGGATGAAAATCCCTGGCTAGGAAACATCAAAGGAATTCTCGGAAAGAAGGATGAGGATGGAGAGGGGGCTCCCCCGGCG---AAGAGGGCCCGAACGGACCAGATGGAAGTAGACTCCGGACCT------AGGAAGAGGCCTCTCAGGGGAGGATTCACCGACAGGGAGAGGCAGGATCACCGACGAAGGAAGGCCCTCAAGAACAAGAAGAAGCAGCTATCGGCAGGGGGAAAGAGCCTCAGCAAGGAGGAGGAAGAGGAACTCAAGAGGTTGACCGAGGAAGACGAGAGAAGGGAAAGAAGAGTAGCCGGCCCGCAGGTTGGGGGTGTGAACCCCCTCGAAGGTGAAGCGAGGGGAGCGCCCGGGGGCGGCTTCGTCCCCAGCATGCAAGGAGTCCCGGAGTCCCCCTTTACTCGGACCGGGGAGGGACTGGACATAAGGGGAAACCAGGGATTCCCATAGGATATACTCTTCCCAGCCGACCCT---CCCTTCTCTCCC---CAGAGTTGTCGACCCCAG
>KJ744229
ATGAGCCGGTCCGAGTCGAGGAAACACCGCGGGGGA---AGAGAA---------GATGTTCTCGAGCAGTGGGTGGGTGCAAGAAAGAAGTTAGAGGAACTCGAGAGAGAGCTCCGGAAGACAAAGAAGAAAGTCAAGAAGCTTGAGGATGAGAATCCCTGGCTGGGAAACATCAAAGGGATTCTCGGAAAGAAGGACAAGGATGGAGAGGGGGCCCCCCCAGCG---AAGAGGGCCCGGACGGACCAGATGGAGATAGACTCCGGGCCT------AGGAAGAGGCCTCTCAGGGGAGGATTCACCGACAAGGAGAGGCAGGATCACCGACGAAGGAAGGCCCTCAAGAACAAGAAGAAGCAGCTGAGCGCGGGAGGGAAGAGCCTGAGCAAGGAAGAAGAAGAGGAACTCAGGAAGTTGACCGAGGAAGACGAGAGAAGGGAAGGAAGAGTAGCCGGCCCGCGGGTTGGGGGTGTGAACCCCCTCGAAGGTGGATCGAGGGGAGCGCCCGGGGGCGGCTTCGTCCCCAGCATGCAAGGAGTCCCGGAATCTCCCTTCACTCGGACCGGGGAGGGGCTGGACCTGAGAGGAGACCGGGGATTCCCGTGGGATGTGCTCTTCCCAGCTGATCCT---CCCTTCTCTCCC---CAGAGTTGTCGACCCCAG
>KJ744235
ATGAGCCGGTCCGAGTCGAGGAAGAACCGCGGAGGG---AGAGAA---------GAGATCCTCGAGCAGTGGGTGGCCGGAAGAAAGAAGTTAGAGGAACTCGAGAGAGACCTCCGGAAGACAAAGAAGAAACTCAAGAAGATAGAGGACGAAAATCCCTGGCTGGGGAACATCAAAGGAATTCTCGGAAAGAAGGATAAGGATGGAGAGGGGGCTCCCCCGGCG---AAGAGGGCCCGAACGGACCAGATGGAGGCAGACTCCGGACCT------AGGAAGAGGCCTCTCAGGGGAGGATTCACCGACAGGGAGAGGCAGGATCACCGACGAAGGAAGGCCCTCGAGAACAAGAAGAAGCAGCTCAGCTCGGGAGGCAAGAACCTCAGCAAGGAGGAGGAAGAGGAACTCGAGAGGTTGTCCCGGGAAGACGAGGAAAGGAAAAGAAGAGTAGCCGGCCCGCAGGTTGGGGGTGTGAACCCCCTCGAAGGTGGATCGAGGGGAGCGCCCGGGGGCGGCTTCGTCCCCAGCATGCAAGGAGTCCCGGAGTCCCCCTTCACTCGGACCGGGGAGGGGCTGGACATAAGGGGAACCGGGGGATTCCCGTAGGATATACTCTTCCCATCCGACCCT---CCCTTCTCTCCC---CAGAGTTGTCGTCCCCAG
>KJ744233
ATGAGCCGGTCCGAGTCGAGGAAGAACCGCGGAGGG---AGAGAA---------GAGATCCTCGAGCAGTGGGTGGCCGGAAGAAAGAAGTTAGAGGAACTCGAGAGAGACCTCCGGAAGACAAAGAAGAAACTCAAGAAGATAGAGGACGAAAATCCCTGGCTGGGGAACATCAAAGGAATTCTCGGAAAGAAGGATAAGGATGGAGAGGGGGCTCCCCCGGCG---AAGAGGGCCCGAACGGACCAGATGGAGGCAGACTCCGGACCT------AGGAAGAGGCCTCTCAGGGGAGGATTCACCGACAGGGAGAGGCAGGATCACCGACGAAGGAAGGCCCTCAAGAACAAGAAGAAGCAGCTCAGCTCGGGAGGGAAGAGCCTCAGCAAGGAAGAAGAAGAGGAACTTAAGAGGTTGACCGGGGAAGACGAGGAAAGGAAAAGAAGAGTAGCCGGCCCGCGGGTTGGAGGTGTGAACCCCCTCGAAGGCGGTCCGAGGGGAGCGCCCGGGGGCGGCTTCGTCCCCAGTCTGCAAGAAGTCCCGGAGTCCCCCTTCACTCGGACTGGGGAGGGACTGGACATCAGGGGAACCAGCGGATTCCCATGGGATCTACTCTTCCCATCCGATCCA---CCCTTTTCTCCC---CAGAGTTGTCGTCCCCAG
>KJ744250
ATGAGCCGGTCCGAGTCGAGGAAGAACCGCGGAGGG---AGAGAA---------GAGATCCTCGAGCAGTGGGTGGCCGGAAGAAAGAAGTTAGAGGAACTCGAGAGAGACCTCCGGAAGACAAAGAAGAAACTCAAGAAGATAGAGGACGAAAATCCCTGGCTGGGGAACATCAAAGGAATTCTCGGAAAGAAGGACAGGGATGGAGAGGGGGCTCCCCCGGCG---AAGAGGGCCCGGACGGACCAGATGGAGATAGACTCCGGGCCT------AGGAAGAGGCCTCTCAGGGGAGGATTCACCGACAGGGAGAGGCAGGATCACCGACGAAGGAAGGCCCTCAAGAACAAGAAGAAACAACTCAGCGCGGGAGGGAAGAACCTGAGCAGGGAGGAAGAAGAGGAACTTAAGAGGTTGGCCGAGGAAGACGAGAGAAGGGAAAGAAGAGTAGCCGGCCCGTCGGCTGGGGGTGTGAACCCCCTCGAAGGTGGATCGAGGGGAGCGCCCGGGGGCGGCTTCGTCCCCAGCATGCAAGGAGTCCCGGAGTCCCCCTTCGCTCGGACCGGGGAGGGGCTGGACATCAGGGGATCGCAGGGATTCCCATAGGATATGCTCTTCCCAGCCGATCCT---CCCTTCTCTCCT---CAGAGTTGTCGACCCCAG
>MK124579
ATGAGCCGGTCCGAGTCGAGGAAGAACCGCGGAGGG---AGAGAA---------GAGATCCTCGAGCAGTGGGTGGCCGGAAGAAAGAAGTTAGAGGAACTCGAGAGAGACCTCCGGAAGACAAAGAAGAAACTCAAAAAGATTGAGGACGAAAATCCCTGGCTGGGGAACATCAAAGGAATTCTCGGAAAGAAGGATAAGGATGGAGAGGGGGCTCCCCCGGCG---AAGAGGGCCCGAACGGACCAGATGGAGGTAGACTCCGGACCT------AGGAAGAGGCCTCTCAGGGGAGGATTCACCGACAAGGAGAGGCAGGATCACCGACGAAGGAAGGCCCTCGAGAACAAGAAGAAGCAGCTATCGGCGGGAGGCAAGAACCTCAGCAAGGAGGAAGAAGAGGAACTCAGGAGGTTGACCGAGGAAGACGAGAGAAGGGAAAGAAGAGTAGCCGGCCCGCCGGTTGGGGGTGTGATCCCCCTCGAAGGTGGATCGAGGGGAGCGCCCGGGGGCGGCTTCGTCCCCAGTCTGCAGGGAGTCCCGGAGTCCCCCTTCTCTCGGACCGGGGAGGGGCTGGACATCAGGGGAAACCGGGGATTTCCATAGGATATACTCTTCCCAGCCGATCCG---CCCTTTTCTCCC---CAGAGTTGTCGACCCCAG
>M21012
ATGAGCCGGTCCGAGTCGAGGAAGAACCGCGGAGGG---AGAGAA---------GAGATCCTCGAGCAGTGGGTGGCCGGAAGAAAGAAGTTAGAGGAACTCGAGAGAGACCTCCGGAAGACAAAGAAGAAACTCAAGAAGATAGAGGACGAAAATCCCTGGCTGGGGAACATCAAAGGAATTCTCGGAAAGAAGGATAAGGATGGAGAGGGGGCTCCCCCCGCG---AAGAGGGCCCGAACGGACCAGATGGAGGTAGACTCCGGACCT------CGGAAGAGGCCTCTCAGGGGAGGATTCACCGACAAGGAGAGGCAGGATCACCGACGAAGGAAGGCCCTCGAGAACAAGAAGAAGCAGCTATCGGCGGGAGGCAAGAACCTCAGCAAGGAGGAAGAAGAGGAACTCAGGAGGTTGACCGAGGAAGACGAGAGAAGGGAAAGAAGAGTAGCCGGCCCGCCGGTTGGGGGTGTGAACCCCCTCGAAGGTGGATCGAGGGGAGCGCCCGGGGGCGGCTTCGTCCCCAATCTGCAGGGAGTCCCGGAGTCCCCCTTCTCTCGGACCGGGGAGGGGCTGGACATCAGGGGAAACCAGGGATTTCCATAGGATATACTCTTCCCAGCCGATCCG---CCCTTTTCTCCC---CAGAGTTGTCGACCCCAG
>HM046802
ATGAGCCGGTCCGAGTCGAGGAAGAACCGCGGAGGG---AGAGAA---------GAGATCCTCGAGCAGTGGGTGGCCGGAAGAAAGAAGTTAGAGGAACTCGAGAGAGACCTCCGGAAGACAAAGAAGAAACTCAAGAAGATAGAGGACGAAAATCCCTGGCTGGGGAACATCAAAGGAATTCTCGGAAAGAAGGATAAGGATGGAGAGGGGGCTCCCCCGGCG---AAGAGGGCCCGAACGGACCAGATGGAGGCAGACTCCGGACCT------GGGAAGAGGCCTCTCAGGGGAGGATTCACCGACAAGGAGAGGCAGGATCACCGACGAAGGAAGGCCCTCGAGAACAAGAAGAAGCAGCTATCGGCGGGAGGCAAGAACCTCAGCAAGGAGGAAGAAGAGGAACTCAGGAGGTTGACCGAGGAAGACGAGAGAAGGGAAAGAAGAGTAGCCGGCCCGCCGGTTGGGGGTGTGAACCCCCTCGAAGGTGGATCGAGGGGAGCGCCCGGGGGCGGCTTCGTCCCCAATCTGCAGGGAGTCCCGGAGTCCCCCTTCTCTCGGACCGGGGAGGGGCTGGACATCAGGGGAAACCAGGGATTTCCATAGGATATACTCTTCCCAGCCGATCCG---CCCTTTTCTCCC---CAGAGTTGTCGACCCCAG
>AJ307077
ATGAGCCGGTCCGAGTCGAGGAAGAACCGCAGAGGG---AGAGAA---------GAGATCCTCGAGCAGTGGGTGGCCGGAAGAAAGAAGTTAGAGGAACTCGAGAGAGACCTCCGGAAGACAAAGAAGAAACTCAAGAAGATAGAGGACGAAAATCCCTGGCTGGGGAACATCAAAGGAATTCTCGGAAAGAAGGATAAGGATGGAGAGGGGGCTCCCCCGGCG---AAGAGGGCCCGAACGGACCAGATGGAGGTAGACTCCGGACCT------GGGAAGAGGCCTCTCAGGGGAGGATTCACCGAAAAGGAGAGGCAGGATCACCGACGAAGGAAGGCCCTCGAGAACAAGAAGAAGCAGCTATCGGCGGGAGGCAAGAACCTCAGCAAGGAGGAAGAAGAGGAACTCAGGAGGTTGACCGAGGAAGACGAGAGAAGGGAAAGAAGAGTAGCCGGCCCGCCGGTTGGGGGTGTGAACCCCCTCGAAGGTGGATCGAGGGGAGCGCCCGGGGGCGGCTTCGTCCCCAATCTGCAGGGAGTCCCGGAGTCCCCCTTCTCTCGGACCGGGGAGGGGCTGGACATCAGGGGAAACCAGGGATTTCCATAGGATATACTCTTCCCAGCCGATCCG---CCCTTTTCTCCC---CAGAGTTGTCGACCCCAG
>AJ000558
ATGAGCCGGTCCGAGTCGAGGAAGAACCGCGGAGGG---AGAGAA---------GAGATCCTCGAGCAGTGGGTGGCCGGAAGAAAGAAGTTAGAGGAACTCGAGAGAGACCTCCGGAAGACAAAGAAGAAACTCAAGAAGATAGAGGACGAAAATCCCTGGCTGGGGAACATCAAAGGAATTCTCGGAAAGAAGGATAAGGATGGAGAGGGGGCTCCCCCGGCG---AAGAGGGCCCGAACGGACCAGATGGAGGTAGACTCCGGACCT------GGGAAGAGGCCTCTCAGGGGAGGATTCACCGACAAGGAGAGGCAGGATCACCGACGAAGGAAGGCCCTCGAGAACAAGAAGAAGCAGCTATCGGCGGGAGGCAAGAACCTCAGCAAGGAGGAAGAAGAGGAACTCAGGAGGTTGACCGAGGAAGACGAGAGAAGGGAAAGAAGAGTAGCCGGCCCGCCGGTTGGGGGTGTGAACCCCCTCGAAGGTGGATCGAGGGGAGCGCCCGGGGGCGGCTTCGTCCCCAATCTGCAGGGAGTCCCGGAGTCCCCCTTCTCTCGGACCGGGGAGGGGCTGGACATCAGGGGAAACCAGGGATTTCCATGGGATATACTCTTCCCAGCCGATCCG---CCCTTTTCTCCC---CAGAGTTGTCGACCCCAG
>HQ005369
ATGAGCCGGTCCGAGTCGAGGAAGAACCGCGGGGGC---AGAGAG---------CAGATCCTCGAGCAGTGGGTAGATGGAAGAAAGAAGTTAGAGGAACTCGAGAGAGATCTCCGGAAGGTTAAGAAGAAAATCAAGAAACTTGAGGACGAAAATCCCTGGCTAGGAAACGTCAAAGGAATTCTCGGAAAGAAGGACAAGGACGGAGAGGGGGCTCCCCCGGCG---AAGAGGGCCCGAACAGACCAGATGGAGGTAGACTCCGGACCT------GGGAAGAGTTCCTCCAAGGGAGGGTTCACCGACAAGGAGAGGCAGGATCACCGACGAAGGAAGGCCCTCGAGAACAAGAGAAAGCAGCTGAGCGCCGGAGGGAAGAGCCTCAGCAAGGAGGAAGAAGAGGAACTCAAGAGGTTGACCAGAGAAGACGAGGAAAGGAAAAGAAGAGTAGCCGGCCCGCGAGTTGGGGATGTGAACCCCCTCGAAGGTGGATCGAGGGGAGCGCCCGGAGGCGGCTTCGTCCCCAGCATGCAAGGTGTTCCGGAGTCCCCCTTCGCCAGAACCGGGGAGGGGCTGGACGTGAGGGGAAACCACGGATTCCCATAGGATATACTCTTCCCAGCCGATCCT---CCCTTTTCTCCC---CAGAGTTGTCGACCCCAG
>KJ744242
ATGAGCCGGTCCGAGACGAAGAAATCCCGAGCGGGA---AGAGAA---------GGAGTCCTCGAGCAGTGGGTCAATGCAAGAAAGTTAGTGGATGATCTCGAGAAGGATCTCCGGAAGGCCAAGAAGAAGATCAAGAAACTAGAGGAAGACAATCCCTGGCTGGGAAACATCAAAGGAATTCTTGGAAAGAAGGATAAGGATGGGGAAGGAGCCCCCCCGGCG---AAGAGGGCCCGAACAGACCAGATGGAGGTAGACTCCGGACCT------AGGAAGAGGCCTCTCAGGGGAGGATTCACCGACAGGGAGAGGCAGGATCACCGACGAAGGAAGGCCCTCAAGAACAAGAAGAATCAACTCAGCGCGGGAGGGAAGAACCTCAGCAAGGAGGAGGAAGAGGAACTTAAGAGGTTGACCCAGGATGACGAGGAAAGGAAAAGAAGAGTAGCCGGCCCGCAGGTTGGAGGTGTGAACCCCCTCGAAGGTGGATCGAGGGGAGCGCCCGGGGGCGGCTTCGTCCCCAACATGCAAGGAGTCCCGGAGTCCCCCTTCTCTCGGACCGGGGAGGGGCTGGACATAAGGGGAACCGGGGGATTCCCGTAGGATTTACTCTTCCCATCCGACCCT---CCCTTCTCTCCC---CAGAGTTGTCGTCCCCAG
>KJ744240
ATGAGCCGGTCCGAGTCGAAGAAGAAGCGAGGGGGG---AGAGAA---------GAGGTTCTCGAGCAGTGGGTCAATGGAAGAAGAAAACAGGAAGATCTCGAAAGGGAACTCCAAAAGGTCAAGAAGAAGATCAAGAAACTAGAGGAAGATAATCCCTGGCTGGGAAATATCAAAGGAATACTTGGAAAGAAGGATAAGGATGGGGAAGGAGCCCCCCCGGCG---AAGAAGGCCCGAGCGGACCGGATGGAAGTAGACTCCGGACCT------AGGAAGAGGCCTCTCGGGGGAGGATTCACCGACAGGGAGAGGCAGGATCACCGACGAAGGAAGGCCCTCGAGAACAAGAGGAACCAACTCAGCTCGGGAGGCAAGAACCTCAGCAAGGAGGAGGAAGAGGAACTTAAGAGGTTGACCCGGGAAGACGAGGAAAGGAAAAGAAGAGTAGCCGGCCCGCAGGTTGGAGGTGTGAACCCCCTCGAAGGTGGATCGAGGGGAGCGCCCGGGGGCGGCTTCGTCCCCAGCATGCAAGGAGTTCCGGAGTCCCCCTTCACTCGGACCGGGGAGGGGCTGGACATAAGGGGTTCCGGAGGATTCCCGTAGGATATACTCTTCCCATCCGACCCT---CCCTTCTCTCCC---CAGAGTTGTCGTCCCCAG
>KJ744241
ATGAGCCGGTCCGAGAAGAAGAAGGAACGCGGAGGG---AGAGAA---------GAGGTCCTCGAGCAGTGGGTGTCTGGAAGAAAGAGAGCAGAGGAGCTCGAGAGGGACCTCCGGAAGGTCAGGAAGAAGATCAAGAAACTTGAGGATGAAAATCCCTGGCTGGGAAACATCAAGGGAATAATCGGAAAGAAGGATAAGGATGGAGAAGGAGCCCCTCCGGCG---AAGAGGGCCCGGACGGACAGGATGGAAGTAGACTCCGGACCT------AGGAAGAGGCCTCTCAGGGGAGGATTCACCGACAAGGAGAGGCAGGATCACCGACGAAGGAAGGCCCTCAAGAACAAGAAGAAGCAACTCAGCTCGGGAGGGAAGAGCCTCAGCAGGGAAGAGGAAGAGGAACTTAAGAGGTTGACCGGGGAAGACGAGGAAAGGAAAAGAAGAGTAGCCGGCCCGCAGACTGGAGGTGTGAACCCCCTCGAAGGTGGATCGAGGGGAGCGCCCGGGGGCGGCTTCGTCCCCAGTCTGCAAGGTGTCCCGGAGTCCCCCTTCGCTCGGACTGGGGAGGGACTGGACATCAGGGGAACAGGCGGATTCCCGTAGGATTTACTCTTCCCATCCGATCCT---CCCTTTTCTCCC---CAGAGTTGTCGTCCCCAG
>MK890224
ATGAGCCGGTCGGAGTCGAAGAAGTACCGCGGGGGA---AGAGAA---------GACATCCTCGAGCAGTGGGTGTCTGGAAGAAAGAAACAAGAGGAGCTCGAGAGGGATCTCCGGAAGGTCAAGAAGAAGATCAAGAAACTTGAGGAAGACAATCCCTGGCTGGGGAACATCAAGGGAATAATCGGAAAAAAGGATAAGGATGGAGAAGGAGCTCCCCCGGCG---AAAAGGGCCCGAACGGACCAGATGGAGATAGACTCCGGACCT------AGGAAGAAAACCCCCAGGGGAGGATTCACCGACAAGGAGAGGGAGGATCACCGAAGAAGGAAGGCCCTCGAGAACAAGAGGAAGCAACTCAGCTCGGGAGGGAAGAGCCTCAGCAGGGAGGAAGAAGAGGAACTTAAGAGGTTGACCAGGGAAGACGAGGAAAGGAAAAGAAGAGTAGCCGGCCCGTCGGTTGGGGGTGTGAACCCCCTCGAAGGTGGATCGAGGGGAGCGCCCGGGGGCGGCTTCGTCCCCAGCTTGCAAGGCGTCCCGGAGTCCCCCTTCAGTAGAACCGGGGAGGGACTGGACATCAGAGGTTCCAGTGGATTCCCGTAGGATATACTCTTCCCATCCGATCCT---CCCTTTTCTCCC---CAGAGCTGTCGTCCCCAG
>MK890229
ATGAGCCGCTCCGAATCGAAGAAGAAACGCGGGGGG---AGAGAG---------GACATCCTCGAACAGTGGGTGTCTGGAAGAAGTAGGTTAGAGGAGCTCGAGAGGGAACTCCGGAAGCTCAAGAAGAAGATCAAGAAACTTGAGGACGACAATCCCTGGCTAGGAAACATCAAAGGAATTATTGGAAAAAAGGATAAGGATGGAGAAGGAGCCCCTCCGGCG---AAGAGGCCCCGAACGGACCGAATGGAAGTAGACTCCGGACCT------AGAAAGGGACCCACCAGGGGAGGATTCACCGACAAAGAGAGGCAGGATCACCGAAGAAGGAAGGCCCTCGAGAACAAGAAGAAGCAACTGAGCGGAGGAGGGAAGAGCCTCAGCAAGGAGGAAGAAGAGGAACTCGGAAGGCTGACCAGGGAAGATGAGGAAAGGAAAAGAAGAGTAGCCGGCCCGCGAGTTGGGGATGTGAACCCTCTCGAAGGTGGATCGAGGGGAGCGCCCGGGGGCGGCTTCGTCCCCAGCATGCAGGGAGTCCCGGAGTCCCCCTTCGCTCGGACCGGGGATGGGCTGGACATCAGGGGCGGACAGGGATTCCCGTAGGATATACTCTTCCCCCCCGAACCT---CCCTTTTCGCCC---CAGAGTTGTCGTCCCCAG
>MG711778
ATGAGCCGGTCCGACAAGAAGGAGAAGCGAGGAGGA---CGGGAG---------GACATCCTCGAGCAGTGGGTGATCACAAGAGGAAAGATAGGAGAACTCGAGAAGGAACTCCGGAAGGCCAAGAAGAAGGTCAAGAAGCTCGAGGAAGACAATCCCTGGCTGGGAAATGTCAAAGGAATAATCGGAAAGAAGGATAAGGACGGAGAAGGGGCCCCCCCGGCG---AAGAGGGCCCGAACGGACCGGATGGAGGTAGACTCCGGACCC------GGAAAGGGACCTCTCAGGGGA---------------------CAGGATCACCGAAGAAGGAAGGCCCTCGAGAACAAGAGGAAGCAGCTCTCCAGGGGAGGGAAGAGCCTCAGCAAGGAAGAAGAAGAGGAACTTCAGAGGTTGACCGGGGAAGACGAGGAAAGGAAAAGAAGAGTAGCCGGCCCGCCAGTTGGGGGTGTGAACCCCCTCGAGGGAGCATCGAGGGGAGCGCCCGGGGGCGGCTTCGTCCCCAGCATGCAGGGTGTCCCGGAGTCCCCCTTCGTTCGGACCGGGGAGGGACTGGACATAAGGGGAGACCGCGGATTCCCGTAGGATATACTCTTCCCATCCGATCCT---CCCTTCTCTCCC---CAGAGCTGTCGTCCCCAG
>MK890233
ATGAGCCGGTCCGAGAAGAAGAAGGAGCGCGGGGGG---AGAGAG---------GACATCCTCGAGCAGTGGGTGTCTGGAAGAAAAAGGATAGAGGAGCTCGAGAGGGACCTCCGGAAGGTCAAGAAGAAGGTCAAGAAACTTGAGGAGGAAAATCCCTGGCTGGGAAACATCAAAGGAATTATCGGAAAAAAGGATAAGGATGGAGAAGGACCTCCCCCGGCG---AAGAGGGCCCGGTCGGACCGGATGGAGGTAGACTCCGGACCT------GGGAAGGCTCCCACCAGGGGAGGATTCACCGACAAGGAGAGACGGGATCACCGAAGAAGGAAGGCCCTCGAGAACAAGAAGAAGCAGCTCAGCGCGGGAGGGAAGAGCCTCAGCAAGGAGGAGGAAGAGGAACTTAAGAGGTTGACCGGGGAAGACGAGGAAAGGAAAAGAAGAGTAGCCGGCCCGCAGGTTGGGGGTGTGAACCCCCTCGAAGGCGGATCGAGGGGAGCGCCCGGGGGCGGCTTCGTCCCCAGTCTGCAAGGAGTCCCGGAGTCCCCCTTCACTCGGACCGGGGGGGGACTGGACATCAGGGGAGAACACGGATTCCCGTAGGATATACTCTTCCCATCCGATCCA---CCCTTCTCTCCC---CAGAGTTGTCGTCCCCAG
>KM110794
ATGAGCCGGGCCGACTCGAGGAAGAACCGAGGGGGA---AGAGAG---------GACATCCTCGAGCAGTGGATCTCTGGAAGAAAAAGACAAGAGGAGCTCGAGAAGGATCTCCGGAAGACCAAGAAGAAGCTCAAGAAACTCGAGGACGAAAATCCCTGGCTAGGAAACATCAAAGGAATTCTCGGAAAGAAGGATAAGGACGGAGAGGGGGGCCCCCCGGCG---AAGAGGCCCCGAACGGATCAGATGGAAGTAGACTCCGGACCT------AGGAAGAGGCCTCACAGGGGAGACTTCACCGACAAGGAGAGGGAGGATCACCGAAGAAGGAAGGCCCTCGAGAACAAGAAGAAACAGCTCTCCGGGGGAGGGAAGAACCTCAGCAGGGAGGAAGAAGAGGAACTCAAGAGGTTGACCGTTGAAGACGAGGCAAGGAAAAGAAGAATAGCCGGCCCGCAGGTTGGGGGTGTGAACCCCCTCGAAGGTGGATCGAGGGGAGCGCCCGGGGGCGGCTTCGTCCCCAGCATGCAAGGCGTCCCGGAGTCCCCCTTCGCTCGGACCGGGGAGGGACTGGACGTGAGGGGGGAACGCGGATTCCCGTAGGATATACTCTTCCCATCCGATCCT---CCCTTCTCTCCC---CAGAGTTGTCGTCCCCAG
>KM110792
ATGAGCCGGGCCGACTCGAGGAAGAACCGAGGGGGA---AGAGAG---------GACATCCTCGAGCAGTGGATCTCTGGAAGAAAAAGACAAGAGGAGCTCGAGAAGGATCTCCGGAAGACCAAGAAGAAGCTCAAGAAACTCGAGGACGAAAATCCCTGGCTAGGAAACATCAAAGGAATTCTCGGAAAGAAGGATAAGGACGGAGAGGGGGGCCCCCCGGCG---AAGAGGCCCCGAACGGATCAGATGGAAGTAGACTCCGGACCT------AGGAAGAGGCCTCACAGGGGAGACTTCACCGACAAGGAGAGGGAGGATCACCGAAGAAGGAAGGCCCTCGAGAACAAGAAGAAACAGCTCTCCGGGGGAGGGAAGAACCTCAGCAGGGAGGAAGAAGAGGAACTCAAGAGGTTGACCGTTGAAGACGAGGCAAGGAAAAGAAGAATAGCCGGCCCGCAGGTTGGGGGTGTGAACCCCCTCGAAGGTGGATCGAGGGGAGCGCCCGGGGGCGGCTTCGTCCCCAGCATGCAAGGCGTCCCGGAGTCCCCCTTCGCTCGGACCGGGGAGGGACTGGACGTGAGGGGGGAACGCGGATTCCCGTAGGATATACTCTTCCCATCCGATCCT---CCCTTCTCTCCC---CAGAGTTGTCGTCCCCAG
>KM110797
ATGAGCCGGGCCGACTCGAAGAAGAACCGAGGGGGA---AGAGAG---------GACATCCTTGAGCAGTGGATCTCTGGAAGAAAAAGACAAGAGGAGCTCGAGAGGGAACTCCGGAAGACCAAGAAGAAGCTCAAGAAACTCGAGGACGAAAATCCCTGGCTGGGAAACATCAAAGGAATAATCGGAAAGAAGGATAGGGACGGAGAGGGGGGCCCCCCGGCG---AAGAGGGCCCGAACGGATCAGATGGAAGTAGACTCCAGACCT------GGGAAGAAGCCTCACAGGGGAGACTTCACCGACAAGGAGAGGGAGGATCACCGAAGAAGGAAGTCCCTCGAGAACAAGAAGAAACAGCTCTCCGGGGGAGGGAAGAGCCTCAGCAGGGAGGAAGAAGAGGAACTCAAGAGGTTGACCGAGGAAGACGAGGCAAGGAAAAGAAGAATAGCCGGCCCGCGGGTTGGGGGAGTGAACCCCCTCGAAGGTGGAACGAGGGGAGCGCCCGGGGGCGGCTTCGTCCCCAGCATGCAAGGCATCCCGGAGTCCCCCTTCCACCGGACCGGGGAGGGACTGGACGTGAGGGGGGAACGCGGATTCCCGTAGGATATACTCTTCCCATCCGATCCT---CCCTTTTCTCCC---CAGAGTTGTCGTCCCCAG
>KM110799
ATGAGCCGGTCCGACTCGAAGAGAAACCGAGGGGGC---AGAGAG---------GACATCCTCGAGCAGTGGGTCTCTGGAAGAAAGAAACAAGAGGAGCTCGAGAGGGATCTCCGGAAGGTCAGGAAGAAGATCAAGAGACTCGAGGACGAAAATCCCTGGCTGGGAAACATCAAAGGAATAATCGGAAAGAAGGAAAAGGACGGAGAGGGGGCTCCCCCGGCG---AAGAAGGCCCGATCAGACCAGATGGAAGTAGACTCCGGACCT------AGGAAGAGGCCTCACAGGGGAGACTTCACCGACAAGGAGAGGCAGGACCACCGAAGAAGGAAGGCCCTCGAGAACAAGAAGAAGCAGCTCTCCGGAGGAGGGAAGAGCCTCAGCCGGGAGGAGGAAGAGGAACTCAAGAGGTTGACCGCAGAAGACGAGACAAGGAAAAGAAGAATAGCCGGCCCGCGGGTTGGGGATGTGAACCCCCTCGAAGGAGCTCCGAGGGGAGCGCCCGGGGGCGGCTTCGTCCCCAGCATGCAAGGTGTTCCGGAGTCCCCCTTCGCCAGAACCGGGGAGGGACTGGACGTGAGGGGGAGTGGCGGATTCCCGTAGGATATACTCTTCCCATCCGACCCT---CCCTTCTCTCCC---CAGAGCTGTCGTCCCCAG
>MG711717
ATGAGCCGGCCCGAATTGAAGGGGAAGCGAGGGGGA---AGAGAG---------GACATCCTCGAGCAGTGGGTTTCTGGAAGAAAAGAGCTGGAGGAGCTCGAGAGGAAGGTCCGGAAGGCCAAGAAGAAAATTAGGAGACTCGAGGACGAAAATCCCTGGCTGGGAAACATCAAAGGAATAATCGGAAAGAAGGACAAGAGCGAAGGGGGGGCTCCCCCGGCG---AAGAAGGCCCGGACGGACGATATGGAGGTAGACTCCGGACCT------AGGAAGGGGCCTCGCAGGGGAGACTTCACCGACAAGGAGAGGCAGGACCACCGAAGAAGGAAGGCCCTCGAGAACAAGAAGAAACAGCTCTCCGGAGGAGGGAAGAGCCTCAGCAGGGAGGAGGAAGAGGAACTTAAGAGGTTGACCAAGGACGACGAGGAAAGGAAAAGAAGAGTAGCCGGCCCGCAGGTTGGGGGTGTGAACCCCCTCGAAGGTGGATCGAGGGGAGCGCCCGGGGGCGGCTTCGTCCCCAACATGCAAGGTGTCCCGGAGTCCCCCTTCACCAGACTCGGGGAGGGGCTGGACGCGAGAGGGGAGCGCGGATTCCCGTAGGATATACTCTTCCCATCCGATCCA---CCCTTCTCTCCC---CAGAGTTGTCGTCCCCAG
>KM110795
ATGAGCCGGCCCGAATTGAAGAAGATCCGAGGGGGA---AGGGAG---------GACGTCCTCGAGCAGTGGGTCTCTGGAAGAAAAGAGCAAGAGGAGCTCGAGAGAAAACTCCGGAAGATCAGGAAGAAAATCAAGAGACTCGAGGACGACAATCCCTGGCTGGGAAACATCAAAGGAATAATCGGAAAGAAGGACAAAGGCGAAGGGGGGGCTCCCCCGGCG---AAGAGGGCCCGGACGGACGAGATGGAGGTAGACTCCGGACCT------AGGAAGAGGCCTCACAGGGGAGACTTCACCGACAAGGAGAGACAGGACCACCGAAGAAGGAAGGCCCTCGAGAACAAGAAGAAACAGCTCACCGGAGGAGGGAAGAACCTCAGCAAGGAGGAGGAAGAGGAACTCAGGAAGTTGACCAAGGAAGACGAGGAAAGGAAAAGAAGAATAGCCGGCCCGCAGGTTGGGGGTGTGAACCCCCTCGAAGGTGGATCGAGGGGAGCGCCCGGGGGCGGCTTCGTCCCCAGCATGCAAGGTGTCCCGGAGTCCCCCTTCACCAGACACGGGGAGGGGCTGGACGTGAGGGGGGAACGCGGATTCCCGTAGGATATACTCTTCCCATCCGATCCA---CCCTTCTCTCCC---CAGAGTTGTCGTCCCCAG
>KM110791
ATGAGCCGGCCCGAATCGAGGAAGAACCGAGGGGGA---AGGGAG---------GACATCCTCGAGCAGTGGGTATCTGGAAGAAAAGAACTCGAGGATCTTGAGAAAAAAGTCCGGAAGACCAAGAAGAAAATCAAGAAACTCGAGGAGGACAATCCCTGGCTGGGAAACATCAAAGGAATAATCGGAAAGAAGGACAAGAGCGAAGGGGGGGCTCCCCCGGCG---AAGAGGGCCCGGACGGACGAGATGGAGGTAGACTCCGGACCT------AGGAAGAGGCCTCACAGGGGAGACTTCACCGACAAGGAGAGGCAGGACCACCGAAGAAGGAAGGCCCTCGAGAACAAGAAGAAACAGCTCTCCGGAGGAGGGAAGAACCTCAGCAAGGACGAGGAAGAGGAACTTAGGAGGTTGACCGAGGAAGACGAGAAAAGGAAAAGAAGAACAGCCGGCCCGCAGGTTGGGGGTGTGAACCCCCTCGAAGGTGGATCGAGGGGAGCGCCCGGGGGCGGCTTCGTCCGCGACATGCAAGGTGTCCCGGAGTCCCCCTTCACCAGACACGGGGAGGGGCTGGACGTGAGGGGGGATCGCGGATTCCCGTAGGATATACTCTTCCCATCCGATCCA---CCCTTCTCTCCC---CAGAGTTGTCGTCCCCAG
>KM110798
ATGAGCCGGCCCGAATCGAAGAAGAACCGAGGGGGA---AGAGAA---------GACGTCCTCGAGCAATGGGTCTCTGGAAGAAAAGAGCTAGAGGAGCTCGAGAAAAAAGTCCGGAAGACCAAGAAGAAGATCAAGAAACTCGAGGACGATAATCCCTGGCTGGGAAACATCAAAGGAATAATCGGAAAGAAGGACAAGAGCGATGGGGGGGCTCCTCCGGCG---AAGAGGGCCCGGACGGACGAGATGGAGGTAGATTCCGGACCT------AGGAAGAGGCCTCACAGGGGAGACTTCACCGACAAGGAGAGGCAGGACCACCGAAGAAGGAAGGCCCTCGAGAACAAGAAGAAACAGCTCTCCGGAGCAGGGAAGGTCCTCGGCAAGGAGGAGGAAGAGGAACTTAGGAGGTTGACCAAGGAAGACGAGGAAAGGAAAAGAAGAGTAGCCGGCCCGCAGGTTGGGGGTGTGAACCCCCTCGAAGGTGGACAGAGGGGAGCGCCCGGGGGCGGCTTCGTCCCCAGCATGCAAGGTGTCCCGGAGTCCCCCTTCTCTAGACACGGGGAGGGGCTGGACACGAGGGGGGATCGCGGATTCCCGTAGGATATACTTTTCCCATCCGATCCA---CCCTTCTCTCCC---CAGAGTTGTCGTCCCCAG
>KM110790
ATGAGCCGGTCCGAATCGAAGAAGAACCGATGGGGC---AGAGAA---------GACGTCCTCGAGCAGTGGGTCTCTGGAAGAAAAGAGCTAGAGGAGCTCGAGAAAAAAGTCCGGAAGACCAAGAAGAAAATCAAGAAACTCGAGGACGACAATCCCTGGCTGGGAAACATCAAAGGAATAATCGGAAAGAAGGACAAGAGCGAAGGGGGGGCTCCCCCGGCG---AAGAGGGCCCGGACGGACGAGATGGAGGTAGACTCCGGACCT------AGGAAGAGGCCTCACAGGGGAGATTTCACCGACAGGGAGAGGCAGGACCACCGAAGAAGGAAGGCCCTCGAGAACAAGAAGAAACAGCTCTCCGGAGGAGGGAAGAACCTCAGCAAGGAAGAGGAAGAGGAACTTAAGAGGTTGACCAAGGAAGACGAGGAGAGGAAAAGAAGAACAGCCGGCCCGCAGGTTGGGGGTGTGAACCCCCTCGAAGGTGGATCGAGGGGAGCGCCCGGGGGCGGCTTCGTCTCCAGCATGCAAGGTGTCCCGGAGTCCCCCTTCACCAGACACGGGGAGGGGCTGGACGTGAGGGGGGATCGCGGATTCCCGTAGGATATACTCTTCCCATCCGATCCA---CCCTTCTCTCCC---CAGAGTTGTCGTCCCCAG
>KF660599
ATGAGCCAATCCGAGTCGAAGAGAAACCGAAGGGGACAAAGGGAG---------GACATCCTCGAGAGATGGATCACAACAAGAAGAAAGGCGGAAGAGCTCGAGAAAGACCTCCGGAAGGCCAGGAGGACCATCAAGAGACTCGAGGATGAAAATCCCTGGCTGGGGAACATCCTCGGAATAATC---AGAAAAGGGAAGGACGGGGAGGGGGCTCCCCCGGCG---AAGAGGCCCCGGACGGATCAGATGGAGGTCGACTCCGGGACT------GGGAAGAAGCCTCACAAGAGCGGGTTCACCGACAAGGAGAGGGAGGATCACCGCAGAAGGAAGGCCCTCGAGAACAAGAAGAAGCAGCTCTCCTCGGGAGGAAAGAGCCTCAGCAGGGAGGAAGAAGAGGAACTCGGGAGGTTGACCGCTGAAGACGAGGAAAGGAAAAGAAGAGTAGCCGGCCCGCGGGTTGGGGATGTGAACCTCCCCGGAGGAGATCCGAGGGGAGCGCCCGGTGGCGGCTTCGTCCCTCGGATGGAAGGTGTTCCGGAGTCCCCCTTCGCTCGGACGGGGGAGGGACTGGACATCAGGGGAAACCAGGGATTCCCGTAG------GTACGCCCATCTCCCCCCCAACAACGCCTTCCACTCCTCGAGTGTACCCCCCAA
>KF660598
ATGAGCCAATCCGAGTCGAAGAGGAGCCGAAGGGGACAAAGGGAG---------GACATCCTCGAGAAATGGATCACAACAAGAAAAAAGGCGGAGGAGCTCGAGAAAGACCTCCGGAAGGCCAGGAAGACCATCAAGAGACTCGAGGATGAAAATCCCTGGCTGGGGAACATCCTCGGAATAATC---AGAAAAGGGAAGGACGGGGAGGGGGCTCCCCCGGCG---AAGAGGCCCCGGACGGATCAGATGGAGGTCGACTCCGGGACT------GGGAAGAGGCCTCACAAGAGCGGGTTCACCGACAAGGAGAGGGAGGATCACCGCAGAAGGAAGGCCCTCGAGAACAAGAGGAAGCAGCTCTCCTCGGGAGGAAAGAACCTCAGCAGGGAGGAAGAAGAGGAACTCAGGAGGTTGACCGTTGAAGACGAGGAAAGGAAAAGAAGAGTAGCCGGCCCGCGGGTTGGGGATGTGAACCTCCCCGGAGGAGGTCCGAGGGGAGCGCCCGGTGGCGGCTTCGTCCCTCGAATGGAAGATGTTCCGGAGTCCCCCTTCGCTCGGACGGGGGAGGGACTGGACATCAGGGGAAACCAGGGATTCCCGTAG------GTACACCCATCTCCCCCCCAACAACGCCTTCCACTCCTCGAGTGTACCCCCCAA
>MG557658
ATGAGCCAATCCGAGTCGAAGAAGAGCCGAAGAGGGGCCAGGGAG---------GACATCCTCGAGAAATGGATCACAACAAGAAGAAAGGCGGAGGAGCTCGAGAAAGACCTCCGGAAGGCCAGGAAGACCATCAAGAGACTCGAGGATGAAAATCCCTGGCTGGGGAACATCCTCGGAATAATC---AGAAAAGGGAAGGACGGGGAGGGGGCTCCCCCGGCG---AAGAGGCCCCGGACGGATCAGATGGAGGTCGACTCCGGGACT------GGGAAGAGGCCTCACAGGAGCGGGTTCACCGACAAGGAGAGGGAGGATCACCGCAGAAGGAAGGCCCTCGAGAACAAGAAGAAGCAGCTCTCCTCGGGAGGAAAGAGCCTCAGCAGGGAGGAAGAAGAGGAACTCGGGAGGTTGACCGTTGAAGACGAGGAAAGGAAAAGAAGAGTAGCCGGCCCGCGGGTTGGGGATGTGAACCTCTCCGGAGGAGATCCGAGGGGAGCGCCCGGTGGCGGCTTCGTCCCTCGAATGGAGGGTGTTCCGGAGTCCCCCTTCACTCGGACGGGGGAGGGACTGGACATCAGAGGAGACCGGGGATTCCCGTGG------GTACACCCATCTCCCCCCCAACAACGCCTTCCACTCCTCGAGTGTACCCCTCAA
>AB118846
ATGAGCCAATCCGAGTCGAAGAGGAGTCGAAGGGGAACAAGGGAG---------GATACCCTCGAGAAATGGATCACAACAAGAAGAAAGGCGGAGGAGCTCGAGAAAGACCTCCGGAAGGCCAGGAAGACCATCAAGAAACTCGAGGAAGATAATCCCTGGCTGGGGAACATCCTCGGAATAATC---AGAAAAGGGAAGGACGGGGAGGGGGCTCCCCCGGCG---AAGAGGCCCCGGACGGATCAGATGGAGGTCGATTCCGGGACT------GGGAAGAGGCCTCACAAGAGCGGGTTCACCGACAAGGAGAGGGAGGATCACCGCAGAAGGAAGACCCTCGAGAACAAGAAGAAGCAGCTCTCCTCGGGAGGAAAGAGCTTCAGCAGGGAGGAAGAAGAGGAACTCAGGAGGTTGACCGTTGAAGACGAGGAAAGGAAAAGAAGAGTAGCCGGCCCGCGGGTTGGGGATGTGAACCTCTCCGGAGGAGGTCCGAGGGGAGCGCCCGGTGGCGGCTTCGTCCCTCAGATGGAAGGAGTTCCGGAGTCCCCCTTCTCTCGAACGGGGGAGGGACTGGACATCAGGGGAAACCAGGGATTCCCGTAG------GTACGCCCATCTCCCCCCCAACAACGCCTTCCACTCCTCGAGTGTACTCCCCAA
>AY261457
ATGAGCCAATCCGAGTCGAGGAGAGGTCGAAGGGGAACAAGGGAG---------GAGATCCTCGAGAAATGGATCACAACAAGAAAAAAGGCGGAGGAGTTCGAGAAAGACCTCCGGAAGGCCAGGAAGACCATCAAGAAACTCGAGGAGGAAAATCCCTGGCTGGGGAACATCCTCGGAATAATC---AGAAAAGGGAAGGACGGGGAGGGGGCTCCCCCGGCG---AAGAGATCCCGGACGGATCGGATGGAGGTCGACTCCGGGACT------GGGAAGAGGCCTCACAGGAGCGGGTTCACCGACAAGGAGAGGGAGGATCACCGCAGAAGGAAGGCCCTCGAGAACAAGAAGAAGCAGCTCTCCTCGGGAGGAAAGAGCCTCAGCAGGGAGGAAGAAGAGGAACTCGGAAGGTTGACCGTTGAAGACGAGGAAAGGAAAAGAAGAGTAGCCGGCCCGCGGGTTGGGGATGTGAACCTCCCCGGAGGAAGTCCGAGGGGAGCGCCCGGTGGCGGCTTCGTCCCTCGGATGGAAGGAGTTCCGGAGTCCCCCTTCTCTCGGATGGGGGAGGGACTGGACATCAGAGGAAACCAGGGATTCCCGTAG------GTACGCCCATCTCCCCCCCAACAACGCCTTCCACTCCTCGAGTGTACCCCCCAA
>AF425645
ATGAGCCAATCCGAGTCGAAGAAGAATCGAAGGGGGGGTAGGGAG---------GACATCCTCGAGAAATGGATCACAACAAGAAGAAAGGCGGAGGAGCTCGAGAAAGACCTCCGGAAGGCCAGGAAGACCATCAAGAAACTCGAGGATGAAAATCCCTGGCTGGGGAACATCATCGGAATAATC---AGAAAAGGGAAGGACGGGGAGGGGGCTCCCCCGGCG---AAGAGGCCCCGGACGGATCAGATGGAGATCGACTCCGGGACT------GGGAAGAGGCCTCACAAGAGCGGGTTCACCGACAAGGAGAGGGAGGATCACCGCAGAAGGAAGGCCCTCGAGAACAAGAAGAAGCAGCTCTCCTCGGGAGGAAAGAGCCTCAGCAGGGAGGAAGAGGAGGAACTCGGGAGGTTGACCGTTGAAGACGAGGAAAGGAGAAGAAGAGTAGCCGGCCCGCGGACTGGGGATGTGAACCTCTCCGGAGGAGGTCCGAGGGGAGCGCCCGGTGGCGGCTTCGTCCCTCGGATGGAAGGTGTTCCGGAATCCCCCTTCGCTCGGACGGGGGAGGGACTGGACATCAGGGGAAACCAGGGATTCCCGTAG------GTACGCCCATCTCCCCCCCAACAACGCCTTCCACTCCTCGAGTGTACCCCCCAA
>AF104264
ATGAGCCAATCCGAGTCGAAGAAGAATCGAAGGGGGGGTAGGGAG---------GACATCCTCGAGAAATGGATCACAACAAGAAGAAAGGCGGAGGAGCTCGAGAAAGACCTCCGGAAGGCCAGGAAGACCATCAAGAAACTCGAGGATGAAAATCCCTGGCTGGGGAACATCATCGGAATAATC---AGAAAAGGGAAGGACGGGGAGGGGGCTCCCCCGGCG---AAGAGGCCCCGGACGGATCAGATGGAGATCGACTCCGGGACT------GGGAAGAGGCCTCACAAGAGCGGGTTCACCGACAAGGAGAGGGAGGATCACCGCAGAAGGAAGGCCCTCGAGAACAAGAAGAAGCAGCTCTCCTCGGGAGGAAAGAACCTCAGCAGGGAGGAAGAAGAGGAACTCGGGAGGTTGACCGTTGAAGACGAGGAAAGGAGAAGAAGAGTAGCCGGCCCGCGGACTGGGGATGTGAACCTCTCCGGAGGAGGTCCGAGGGGAGCGCCCGGTGGCGGCTTCGTCCCTCGGATGGAAGGTGTTCCGGAATCCCCCTTCACTCGGACGGGGGAGGGACTGGACATCAGGGGAAACCAGGGATTCCCGTAG------GTACGCCCATCTCCCCCCCAACAACGCCTTCCACTCCTCGAGTGTACCCCCCAA
>MK234591
ATGAGCCAATCCGAGTCGAGGAGGAGTCGAAGGGGAACAAGGGAG---------GAGACCCTCGAGAGGTGGATCACAACAAGAAGAAAGGCGGAGGAGCTCGAGAAAGACCTCCGGAAGGCCAGGAAGACCATCAAGAAACTCGAGGATGAAAATCCCTGGCTGGGGAACATCATCGGAATAATC---AGAAAAGGGAAGGACGGGGAGGGGGCTCCCCCGGCG---AAGAAGCCCCGGACGGATCGGATGGAGGTCGACTCCGGGACT------GGGAAGAGGCCTCACAAGAGCGGGTTCACCGACAAGGAGAGGGAGGATCACCGCAGAAGGAAGGCCCTCGAGAACAAGAAGAAGCAACTCTCCTCGGGAGGAAAGAACCTCAGCAGGGAGGAAGAAGAGGAACTCGAGAGGTTGACCGTTGAAGACGAGCAAAGGAAAAGAAGAGTAGCCGGCCCGCGGGTTGGGGATGTGAACCCCTCCGGAGGAGGTCCGAGGGGAGCGCCCGGTGGCGGCTTCGTCCCTCTGATGGAGGGAGTTCCGGAGTCCCCCTTCACTCGGACGGGGGAGGGACTGGACATCAGAGGGAACCAGGGATTCCCGTAG------GTACACCCATCTCCCCCCCAACAACGCCTTCCACTCCTCGAGTGTACCCCTCAA
>MK234593
ATGAGCCAATCCGAGTCGAGGAGAGGTCGAAGGGGAACAAGGGAG---------GAGATCCTCGAGAAATGGATCACAACAAGAAGAAAGGCGGAGGAGCTCGAGAAAGACCTCCGGAAGGCCAGGAAGACCATCAAGAAACTCGAGGATGAAAATCCCTGGCTGGGGAACATCATCGGAATAATC---AGAAAAGGGAAGGACGGGGAGGGGGCTCCCCCGGCG---AAGAAGCCCCGGACGGATCGGATGGAGGTCGACTCCGGGACT------GGGAAGAGGCCTCACAAGAGCGGGTTCACCGACAAGGAGAGGGAGGATCACCGCAGAAGGAAGGCCCTCGAGAACAAGAAGAAGCAACTCTCCTCGGGAGGAAAGAACCTCAGCAGGGAGGAAGAAGAGGAACTCGAGAGGTTGACCGTTGAAGACGAGCAAAGGAAAAGAAGAGTAGCCGGCCCGCGGGTTGGGGATGTGAACCCCTCCGGAGGAGGTCCGAGGGGAGCGCCCGGTGGCGGCTTCGTCCCTCTGATGGAGGGAGTTCCGGAGTCCCCCTTCACTCGGACGGGGGAGGGACTGGACATCAGAGGGAACCAGGGATTCCCGTAG------GTACACCCATCTCCCCCCCAACAACGCCTTCCACTCCTCGAGTGTACCCCTCAA
>MK234592
ATGAGCCAATCCGAGTCGAGGAGAGGTCGAAGGGGAACAAGGGAG---------GAGATCCTCGAGAAATGGATCACAACAAGAAGAAAGGCGGAGGAGCTCGAGAAAGACCTCCGGAAGGCTAGGAAGACCATCAAGAAACTCGAGGAAGAAAATCCCTGGCTGGGGAACATCATCGGAATAATC---AGAAAAGGGAAGGACGGGGAGGGGGCTCCCCCGGCG---AAGAAGCCCCGGACGGATCGGATGGAGGTCGACTCCGGGACT------GGGAAGAGGCCTCACAAGAGCGGGTTCACCGACAAGGAGAGGGAGGATCACCGCAGAAGGAAGGCCCTCGAGAACAAGAAGAAGCAACTCTCCTCGGGAGGAAAGAACCTCAGCAGGGAGGAAGAAGAGGAACTCGAGAGGTTGACCGTTGAAGACGAGCAAAGGAAAAGAAGAGTAGCCGGCCCGCGGGTTGGGGATGTGAACCCCTCCGGAGGAGGTCCGAGGGGAGCGCCCGGTGGCGGCTTCGTCCCTCTGATGGAGGGAGTTCCGGAGTCCCCCTTCACTCGGACGGGGGAGGGACTGGACATCAGAGGGAACCAGGGATTCCCGTAG------GTACACCCATCTCCCCCCCAACAACGCCTTCCACTCCTCGAGTGTACCCCTCAA
>MK234594
ATGAGCCAAACCGAGACGAAGAGGAGTCGAAGGGGAACAAGGGAG---------GAGATCCTCGAGAAATGGATCTCAACAAGAAGAAAGGCGGAGGAGCTCGAGAGAGATCTCCGGAAGGCCAGGAAGACCATCAAGAGACTCGAGGATGATTATCCCTGGCTGGGGAACATCCTCGGAATCATC---AGAAAAGGGAAGGACGGGGAGGGGGCTCCCCCGGCG---AAGAGGCCCCGGACGGATCAGATGGAGGTCGACTCCGGGACT------GGGAAGAGGCCTCACGGGAGCGGGTTCACCGACAAGGAGAGGGAGGATCACCGCAGAAGGAAGGCCCTCGAGAACAAGAGAAAGCAGCTCTCCGCGGGAGGAAAGAGCCTCAGCAGGGAGGAGGAAGAGGAACTCGGAAGGTTGACCGTTGAAGACGAGGAAAGGAAAAGAAGAGTAGCCGGCCCGCAGGCTGGGGATGTGAACCCCTCCGGAGGAGGTCCGAGGGGAGCGCCCGGTGGCGGCTTCGTCCCTCAGATGGAGGGAGTTCCGGAGTCTCCCTTTGCTCGGACGGGGGAGGGACTGGACATCAGGGGAAATCAGGGATTCCCGTAG------GTAAGCCCATCTCCCCCCCAACAACGCCTTCCACTCCTCGAGTGTACTCCCCAA
>MG557659
ATGAGCCAATCCGAGACGAAGAGGAGTCGAAGGGGAACAAGGGAG---------GAGATCCTCGAGAAGTGGATCACAACAAGAAAGAAGGCGGAAGAGCTCGAGAAAGACCTCCGGAAGGCCAGGAAGATCATCAAGAAACTCGAGGACGAAAATCCCTGGCTGGGGAACATCGTCGGAATAATC---AGAAAAGGGAAGGACGGGGAGGGGGCTCCCCCGGCG---AAGAGGTCCCGGACGGATCAGATGGAGGTCGACTCCGGGACT------GGGAAGAGGCCTCACAGGAGCGGGTTCACCGACAAGGAGAGACGGGATCACCGAAGAAGGAAGGCCCTCGAGAACAAGAAGAAGCAACTCTCCTCGGGAGGAAAGAGCCTCAGCAGGGAGGAAGAAGAGGAACTCAGGAGGTTGACCGTTGAAGACGAGGAAAGGAAAAGAAGAGTAGCCGGCCCGCGAGTTGGGGGTGTGAACCTCCCCGGAGGAGGTCCGAGGGGAGCGCCCGGTGGCGGCTTCGTCCCTCGGATGGAAGGAGTTCCGGAGTCTCCCTTCGCTCGAACGGGGGAGGGACTGGACATCAGGGGAGACCAGGGATTCCCGTGG------GTGCGCCCATCTCCCCCCCAACAACGCCTTCCACTCCTCGAGTGTACCCCCCAA
>MN984468
ATGAGCCAATCCGAATCGAGGAAAAGCCGGAGGGGAGGAAGGGAA---------GATATCCTCGAAAAGTGGGTATCCACAAGAAAAAAGGCGGAAGAGCTCGAGAGAGACCTCCGGAAGGCCAGAAAGACCATCAAGAGACTCGAGGATGACAATCCCTGGCTGGGGAACATCCTGGGAATCATA---AGAAAAGGGAAGGACGGGGAGGGAGCTCCCCCGTCG---AAGAAGGCCCGGACGGATCGGATGGAGGTCGATACCGGACCT------AGGAAGAGGACTCGTGCGGGAGACTTCACCGACAAGGAGAGACAGGATCACCGAAGAAGGAAGGCCCTCGAGAACAAGAAGAAACAGCTGAGCGCGGGAGGAAAGACACTCAGCAAGGAAGAGGAAGGGGAACTCCAGAGGTTGACCAGAGAAGACGAGGAAAGGGAAAGAAGAACAGCCGGCCCGCGGGTTGGGGATGTGAACCCACCTGGGGCCTCTCCGAGGGGAGCGCCCGGGGGTGGCTTCGTCCCTCAAATGCTGAACGTTCCCGAATCTCCCTTCTCTCGGACGGGGGAGGGACTGGACATCAGAGGCGACCGGGGATTCCCGTAG------GTCAATCCGGCTCCCCCCGGGCAGCGCCTTCCACTCCTCGAGTGTACCCCCCAA
>KM110805
ATGAGCCACGCCGATTCGAAGAGAACCCGGAAGGGA---AGGGAG---------GAAATCCTCTCGAAGTGGGTCAAAGCAAGAGACGAAGCGGATGATCTCGAGAGGAGGCTCCGGAAGGCAAGGAAGACCATCAAGAAACTAGAGGACGACAATCCCTGGCTGGGAAACATCAAAGGAATAATT---GGAAAGGACAGGAGTGGGGAGGGAGCTCCCCCGGCG---AAGAGATCCCGAACAGATCGGATGGAGGTCGACTCCGGACCA------GGGAAAAAGAGTAACAAGGGAGGCTTCACCGACGAGGAGAGACGGGCCCACCGACGAAGGAAGGCCCTCGAGAACAAGAAGAAGCAGCTGTCCGCGGGAGGAAAGTCCCTCAGCAAGGAGGAAGAAGAGGAACTCAGGAAGTTGGCCGCCGATGACGATCAAAGAGCAAGAAGAGTAGCCGGCCCGCGAGTTGGGGATGTGAACCCTCCCGAGGGACCACCGAGGGGAGCGCCCGGGGGCGGCTTCGTTCCTCAACTGCTAGGAGTCCCGGAGTCTCCCTTCTCCAGATCGGGGGACGGGCTCGACATCCGGGGAAACCAGCAGTTTCCATAGGGA---CGTAATCCGACCCCCCCT---CCCCGCCTTCCACTCCTCGAGTGTACCCCCCAA
>MN984470
ATGAGCCAGTCCGAACAGAAGAGATCTCGGAGGGGAGGAAGAGAG---------GAAATCCTCGAGAAATGGGTCCAAGCAAGAAAAGACGCGGAAGATCTCGAAAGAAGGCTCCGGAAGACCAGGAGAACCATCAAGAGACTCGAGGATGAAAATCCCTGGCTGGGGAACATCCTCGGAATAATA---AGAAAAGGGAAGGACGGGGAGGGAGCTCCCCCGGCG---AAGAGGGCCCGAACAGATCAGATGGAGGTCGACTCCGGACCT------AGGAAGAAACCTCACAAGAGCGGGTTCACCGACAAGGAGAGGCAGGACCACCGCAGAAGGAAGGCCCTCCAGAACAAGAAGAACCAACTCTCCGCGGGGGGAAAGAGCCTCAGCAAGGAAGAAGAAGAGGAACTCAGGAGGTTGACCATTGAAGACGACGAAAGACAAAGAAGAGTAGCCGGCCCGCGGGTTGGGGATGTGAACCCTCCTGGAGGAAGTCCGAGGGGAGCGCCCGGGGGCGGCTTCGTCCCTCAAATGACTGGAGTTCCGGAATCTCCCTTCTCTAGGACGGGAGATGGGCTGGACATCAGGGGCAACCAGCAGTTCCCGTAG------GTAAGCCCGGAACCCCGGCCTCCCCGCCTTCCACTCCTCGAGTGTACTCCCCAA
>MG711777
ATGGGCCCCGTCGAGCAGAAGAGAAAGCGAGGTGGG---AGAGAG---------GAGATCCTCGAGAAGTGGGTAGAACTAAGAAAAAATCGAGAGGATCTCGAAAGGAAGCTCCGGAAGACCCAGAAGAGTCTCAAGAAACTTGAGGATGACAATCCCTGGTTGGGAAACATCCTTGGAATCATA---AGAAAGGGAAAGGACGGGGAGGGAGCACCCCCAGCG---AAGAAGTCCCGG---GACGGATTCAGATGGAGGTCGATTCCGGACCTAGGGGAAAGCCCGCACAAGTCGGGTTTCACCGACGAGGAGAGGCGGGATCACCGACGA---AAGGCCCTCGAGAACAAGAAGAAGCAACTGGCCGCCGGAGGGAAGAGCCTCAGCAGGGAAGAAGAAGAGGAACTCGTGAAGCTGACCGGGGAAGACGAGATAAGGAAAAGAAGAGTAGCCGGCCCGCGGGTTGGGGATGTGAACCCACCCGGCGGAAGTCCGAGGGGAGCGCCCGGAGGGGGCTTCGTCCCCACCATGCTACACGTTCCCGAGTCTCCATTCTCCCGGACGGGAGACGGTCTGGACGTCAGGGGCACCCAGCAGTTCCCGTAGAGT---AACACTCCTCCCCGCCCT---CCCCGCCTTCCACTCCTCGAGTGTACTCCCCAA
>AB118844
ATGAGCCAGCCCGATACGAGGAGACCCCGGAAGGGG---AGAGAA---------GAGACACTCGGAAAGTGGATCGATGCAAGAAGAAGAAAGGAGGAGCTCGAGAGGGATCTCCGGAAGGTCACAAAGACTCTCAAGAGACTTGAGGAGGACAATCCCTGGCTGGGAAACATCCGAGGAATAATA---AGAAAAGACAAGGACGGGGAGGGAGCTCCCCCGGCG---AAGAGAGCCAGGACGGATCAGATGGAGGTCGACTCCGGACCT------AGGAAGAGGAAACACCCGGGAGGGTTCACCGAACAGGAGAGACGGGATCACCGAAGAAGGAAGGCCCTGGAGAACAAGAAAAAGCAACTCTCCTCGGGAGGGAAGAACCTCAGCAGGGAGGAAGAAGAGGAACTTCAAAGGTTGACCGAGGAAGACGAGAGAAGGGAAAGAAGAGTAGCCGGCCCGCGGGTTGGGGATGTGAACCCCCTCGACGGAGGTCCGAGGGGAGCGCCCGGCGGCGGGTTCGTCCCAAGCATGCTGGGAGTCCCGGAGTCTCCCTTCACTCGGAGAGGGGACGGCCTGGACACCAGGGGAACTCAGGAATTTCCGTAG------GTTAGCCCTCAGCCCCCTCCTCCCCGCCTTCCACTCCTTGAGTGTACCCCCCAA
>AB118842
ATGAGCCAGCCCGATTCGAGGAGACCCCGGAAGGGG---AGAGAA---------GAGACACTCGGAAAGTGGATCGATGCAAGAAGAAGAAAGGAGGAGCTCGAGAGGGATCTCCGGAAGGTCAACAAGACTCTCAAGAGACTTGAGGAGGACAATCCCTGGCTGGGAAACATCCGAGGAATAATA---AGAAAAGACAAGGACGGGGAGGGAGCTCCCCCGGCG---AAGAAAGCCAGGACGGATCAGATGGAGGTCGACTCCGGACCT------AGGAAGAGGAAACACCCGGGAGGGTTCACCGAACAGGAGAGACGGGATCACCGAAGAAGGAAGGCCCTGGAGAACAAGAAAAAGCAACTCTCCTCGGGAGGGAAGAACCTCAGCAGGGAGGAAGAAGAGGAACTTCGAAGGTTGACCGAGGAAGACGAGAGAAGGGAAAGAAGAGTAGCCGGCCCGCGGGTTGGGGATGTGAACCCCCTCGACGGAGGTCCGAGGGGAGCGCCCGGTGGCGGGTTCGTCCCAAGCATGCTGGGAGTCCCGGAGTCTCCCTTCACTCGGAGAGGGGACGGCCTGGACACCAGGGGAACTCAGGAATTTCCGTAG------GTTAGCCCTCAGCCCCCTCCTCCCCGCCTTCCACTCCTTGAGTGTACCCCCCAA
>AF209859
ATGAGCCTGCCCGATTCGAGGAGACCCCGGAAGGGG---AGAGAA---------GAGACACTCGGAAAGTGGATCGATGCAAGAAGAAGAAAGGAGGAGCTCGAGAGGGACCTCCGGAAGGTCAACAAGACTATCAAGAGACTTGAGGAGGACAACCCCTGGCTGGGAAACATCCGAGGAATAATA---AGAAAAGACAAGGACGGGGAGGGAGCTCCCCCGGCG---AAGAGAGCCAGGACGGATCAGATGGAGGTCGACTCCGGACCT------AGGAAGAGGAAACACCCGGGAGGGTTCACCGAACAGGAGAGACGGGATCACCGAAGAAGGAAGGCCCTGGAGAACAAGAAGAAGCAGCTCTCCTCGGGAGGGAAGGACCTCAGCAGGGAGGAAGAAGAGGAACTTCGAAGGTTGACCGAGGAAGACGAGAGAAGGGAAAGAAGAGTAGCCGGCCCGCGGGTTGGGGATGTGAACCCCCTCGACGGAGGTCCGAGGGGAGCGCCCGGAGGCGGGTTCGTCCCCAGCATGCTAGGAGTCCCGGAGTCTCCCTTCACTCGGAGAGGGGACGGCCTGGACACCAGGGGAACTCAGGAATTTCCGTAG------GTTAGCCCTCAGCCCCCTCCTCCCCGCCTTCCACTCCTCGAGTGTACCCCCCAA
>MT050453
ATGAGCCAGCCCGATCCGAGGAGACCCCGGAAGGGG---AGAGAA---------GAGACACTCGGAAAGTGGATCGATGCAAGAAGAAAAAAGGAGGAGCTCGAGAGGGACCTCCGGAAGACCCTCAAGACTATCAAGAGACTTGAGGAGGATAACCCCTGGCTGGGAAACATCCGAGGAATAATA---AGAAAAGCCAAGGACGGGGAGGGAGCTCCCCCGGCG---AAGAAAGCCAGGACGGATCAGATGGAGGTCGACTCCGGACCT------AGGAAGAGGAAGCACCCGGGAGGGTTCACCGAACAGGAGAGACGGGATCACCGAAGAAGGAAGGCCCTGGAGAACAAGAAGAGGCAGCTCTCCTCGGGAGGGAAGAACCTCAGCAGGGAGGAAGAAGAGGAACTTCGAAGGTTGACCGAGGAAGACGAGAGAAGGGAAAGAAGAGTAGCCGGCCCGCGGGTTGGGGATGTGAACCCCCTCGACGGAGGTCCGAGGGGAGCGCCCGGAGGCGGGTTCGTCCCCAGCATGCACGACGTCCCGGAGTCTCCCTTCTCTCGGAGAGGGGACGGCCTGGACATCAGGGGAACTCAGGAATTTCCGTAG------GTTAACCCTCAGCCCCCTCCTCCCCGCCTTCCACTCCTCGAGTGTACCCCTCAA
>AB118843
ATGAGCCAGCCCGATCCGAGGAGACCCCGGAAGGGG---AGAGAA---------GAGACACTCGGAAAGTGGATCGATGCAAGAAGAAGAAAGGAGGAGCTCGAGAGGGATCTCCGGAAGGTCAACAAGACTCTCAAGAGACTTGAGGAGGACAATCCCTGGCTGGGAAACATCCGAGGAATAATA---AGAAAAGACAAGGACGGGGAGGGAGCTCCCCCGGCG---AAGAGAGCCAGGACGGATCAGATGGAGGTCGACTCCGGACCT------AGGAAGAGGAAACACCCGGGAGGGTTCACCGAACAGGAGAGACGGGATCACCGAAGAAGGAAGGCCCTGGAGAACAAGAAAAAGCAACTCTCCTCGGGAGGGAAGAACCTCAGCAGGGAGGAAGAAGAGGAACTTCGAAGGTTGACCGAGGAAGACGAGAGAAGGGAAAGAAGAGTAGCCGGCCCGCGGGTTGGGGATGTGAACCCCCTCGACGGAGGTCCGAGGGGAGCGCCCGGTGGCGGGTTCGTCCCAAGCATGCAAGGAATCCCGGAGTCTCCCTTCACTCGGAGAGGGGACGGCCTGGACACCAGGGGAACTCAGGAATTTCCGTAG------GTTAACCCTCAGCCCCCTCCTCCCCGCCTTCCACTCCTTGAGTGTACCCCCCAA
>AY648954
ATGAGCCAGCCCGATTCGAGGAGACCCCGGAGGGGG---AGAGAA---------GAGACACTCGGAAAGTGGATCGATGCAAGAAGAAGAAAGGAGGAGCTCGAGAGGGACCTCCGGAAGGTCAACAAGACCATCAAGAGACCCGAGGAGGATAACCCCTGGCTGGGAAACATCCGAGGAATAATA---AGAAAAGACAGGGACGGGGAGGGAGCTCCCCCGGCG---AAGAGAGCCAGGACGGATCAGATGGAGGTCGACTCCGGACCT------AGGAAGAGGAAACACCCGGGAGGGTTCACCGAACAGGAGAGACGGGATCACCGAAGAAAGAAGGCCCTGGAGAACAAGAAGAAGCAGCTCTCCTCGGGAGGGAAGAACCTCAGCAGGGAGGAAGAAGAGGAACTTCGAAGGTTGACCGAGGAAGACGAGAGAAGGGAAAGAAGAGTAGCCGGCCCGCGGGTTGGGGATGTGAACCCCCTCGACGGAGGTCCGAGGGGAGCGCCCGGAGGCGGGTTCGTCCCCAGCATGCACGACATCCCGGAGTCTCCCTTCACTCGGAGAGGGGACGGCCTGGACATCAGGGGAACTCAGGAATTTCCGTAG------GCTAGCCCTCAGCCCCCTCCTCCCCGCCTTCCACTCCTCGAGTGTACCCCCCAA
>AY648953
ATGAGCCAGCCCGATTCGAGGAGACCCCGGAGGGGG---AGAGAA---------GAGCAACTAGGAAAGTGGATCGATGCAAGAAGAAGAAAGGAGGAGCTCGAGAGGGACCTCCGGAAGGTCAACAAGACTATCAAGAGACTTGAGGAGGATAACCCCTGGCTGGGAAACATCCGAGGAATAATA---AGAAAAGACAAGGACGGGGAGGGAGCTCCCCCGGCG---AAGAGAGCCAGGACGGATCAGATGGAGGTCGACTCCGGACCT------AGGAAGAGGAAACACCCGGGAGGGTTCACCGAACAGGAGAGACGGGATCACCGAAGAAGGAAGGCCCTGGAGAACAAGAAGAAGCAGCTCTCCTCGGGAGGGAAGAACCTCAGCAGGGAGGAAGAAGAGGAACTTCGAAGGTTGACCGAGGAAGACGAGAGAAGGGAAAGAAGAGTAGCCGGCCCGCGGGTTGGGGATGTGAACCCCCTCGACGGAGGTCCGAGGGGAGCGCCCGGAGGCGGGTTCGTCCCCAGCATGCACGACGTTCCGGAGTCTCCCTTCACTCGGAGAGGGGACGGCCTGGACATCAGGGGAGTCCAGGAATTTCCGTAG------GTTAGCCCTCAGCCCCCTCCTCCCCGCCTTCCACTCCTCGAGTGTACCCCCCAA
>AY648952
ATGAGCCAGCCCGATTCGAGGAGACCCCGGAGGGGG---AGAGAA---------GAGCAACTCGGAAAGTGGATCGATGCAAGAAGAAGAAAGGAGGAGCTCGAGAGGGACCTCCGGAAGGTCAACAAGACTATCAAGAGACTTGAGGAGGATAACCCCTGGCTGGGAAACGTCCGAGGAATAATA---AGAAAAGACAAGGACGGGGAGGGAGCTCCCCCGGCG---AAGAGAGCCAGGACGGATCAGATGGAGGTCGACTCCGGACCT------AGGAAGAGGAAACACCCGGGAGGGTTCACCGAACAGGAGAGACGGGATCACCGAAGAAGGAAGGCCCTGGAGAACAAGAAGAAGCAGCTCTCCTCGGGAGGGAAGAACCTCAGCAGGGAGGAAGAAGAGGAACTTCGAAGGTTGACCGAGGAAGACGAGAGAAGGGAAAGAAGAGTAGCCGGCCCGCGGGTTGGGGATGTGAACCCCCTCGACGGAGGTCCGAGGGGAGCGCCCGGAGGCGGGTTCGTCCCCAGCATGCACGACATCCCGGAGTCTCCCTTCACTCGGAGAGGGGACGGCCTGGACGTCAGGGGAGCTCAGGAATTTCCGTAG------GTTAGCCCTCAGCCCCCTCCTCCCCGCCTTCCACTCCTCGAGTGTACCCCCCAA
>AB118847
ATGAGCCAGCCCGATTCGAGGAGACCCCGGAGGGGG---AGAGAA---------GAGTCACTCGGAAAGTGGATCGATGCAAGAAGAAGAAAGGAGGAGCTCGAGAGGGACCTCCGGAAGGTCAACAAGACTATCAAGAGACTTGAGGAGGACAACCCCTGGCTGGGAAACATCCGAGGAATAATA---AGAAAAGACAAGGACGGGGAGGGAGCTCCCCCGGCG---AAGAGAGCCAGGACGGATCAGATGGAGGTCGACTCCGGACCT------AGGAAGAGGAAACACCCGGGAGGGTTCACCGAACAGGAGAGACGGGATCACCGAAGAAGGAAGGCCCTGGAGAACAAGAAGAAGCAGCTCTCCTCGGGAGGGAAGGACCTCAGCAGGGAGGAAGAAGAGGAACTGCGAAGGTTGACCGAGGAAGACGAGAGAAGGGAAAGAAGAGTAGCCGGCCCGCGGGTTGGGGATGTGAACCCCCTCGACGGAGGTCCGAGGGGAGCGCCCGGAGGCGGGTTCGTCCCCAGCATGCAAGGAATCCCGGAGTCTCCCTTCACTCGGAGAGGGGACGGCCTGGACACCAGGGGAACTCAGGAATTTCCGTAG------GTTAACCCTCAGCCCCCTCCTCCCCGCCTTCCACTCCTCGAGTGTACCCCCCAA
>AY648955
ATGAGCCAGCCCGATCCGAGGAGACCCCGGAGGGGG---AGAGAA---------GAGACACTCGGAAAGTGGATCGATGCAAGAAGAAGAAAGGAGGAGCTCGAGAGGGACCTCCGGAAGGTCAACAAGACTATCAAGAGACTTGAGGAGGATAACCCCTGGCTGGGAAACATCCGAGGAATAATG---AGAAAAGACAGGGACGGGGAGGGAGCTCCCCCGGCG---AAGAGAGCCAGGACGGATCAGATGGAGGTCGACTCCGGACCT------AGGAAGAGGAAACACCCGGGAGGGTTCACCGAACAGGAGAGACGGGATCACCGAAGAAGGAAGGCCCTGGAGAACAAGAAGAAGCAGCTCTCCTCGGGAGGGAAGAACCTCAGCAGGGAGGAAGAAGAGGAACTTCGAAGGTTGACCGAGGAAGACGAGAGAAGGGAAAGAAGAGTAGCCGGCCCGCGGGTTGGGGATGTGAACCCCCTCGACGGAGGTCCGAGGGGAGCGCCCGGAGGCGGGTTCGTCCCCAGCATGCAGGGTATCCCGGAGTCTCCCTTCACTCGGAGTGGGGACGGCCTGGACGTCAGGGGAACTCAGGAATTTCCGTAG------GTTAGCCCTCAGCCCCCTCCTCCCCGCCTTCCACTCCTCGAGTGTACCCCCCAA
>AB118841
ATGAGCCAGCCCGATCCGAGGAGAACCCGGAAGGGG---AGAGAA---------GAGACACTCGGAAAGTGGATCGATGCAAGAAGAAGAAAGGAGGAGCTCGAGAGGGATCTCCGGAAGGTCAACAAGACTATCAAGAGACTTGAGGAGGACAATCCCTGGCTGGGAAACATCCGAGGAATAATA---AGAAAAGACAAGGACGGGGAGGGAGCTCCCCCGGCG---AAGAAAGCCAGGACGGATCAGATGGAGGTCGACTCCGGACCT------AGGAAGAGGAAACACCCGGGAGGGTTCACCGATCAGGAGAGACGGGATCACCGAAGAAGGAAGGCCCTGGAGAACAAGAGAAAGCAACTCTCCTCGGGAGGGAAGAGCCTCAGCAGGGAGGAAGAAGAGGAACTTCGAAGATTGACCGAGGAAGACGAGAGAAGGGAAAGAAGAGTAGCCGGCCCGCGGGTTGGGGATGTGAACCTCCTCGAAGGAGGTCCGAGGGGAGCGCCCGGTGGCGGGTTCGTCCCAAGCATGCAAGGAATCCCGGAGTCTCCCTTCACTCGGAGAGGGGACGGCCTGGACGCCAGGGGAACTCAGGAATTCCCGTAG------GTTGGTCCCGAGCCCCCCTCTCCCCGCCTTCCACTCCTTGAGTGTACCCCCCAA
>MN401236
ATGAGCCAGCCCGATTCGAGGAGACCCCGGAGGGGG---AGAGAA---------GAGACACTCGGAAAGTGGATCGATGCAAGAAGAAAAAAGGAGGAGCTCGAGAGGGACCTCCGGAAGGTCAACAAGACTATCAAGAGAATTGAGGAGGATAACCCCTGGCTGGGAAACATCCGAGGAATAATA---AGAAAAGACAAGGACGGGGAGGGAGCTCCCCCGGCG---AAGAGAGCCAGGACGGATCAGATGGAGGTCGACTCCGGACCT------AGGAAGAGGAAACACCCGGGAGGGTTCACCGAACAGGAGAGACGGGATCACCGAAGAAGGAAGGCCCTGGAGAACAAGAAGAAGCAGCTCTCCTCGGGAGGGAAGAACCTCAGCAGGGAGGAAGAAGAGGAACTTCGAAGGTTGACCGAGGAAGACGAGAGAAGGGAAAGAAGAGTAGCCGGCCCGCGGGTTGGGGGTGTGAACCCCCTCGACGGAGGTCCGAGGGGAGCGCCCGGAGGCGGGTTCGTCCCCAGCATGCAAGGAGTCCCGGAGTCTCCCTTCACTCGGACAGGGGACGGCCTGGACATCAGGGGAACTCAGGAATTTCCGTAG------GTTAACCCTCAGCCCCCTCCTCCCCGCCTTCCACTCCTCGAGTGTACCCCCCAA
>AB118845
ATGAGCCAGTCCGAACAGAGGAAAAACCGGAGGGGG---AGAGAA---------GAGCTACTCGGAAAGTGGATCGATGGAAGAAGAAGAAAGGAGGAACTCGAGAAGGAGCTCCGGAAGGTCAACAAGAATCTCAAGAGGCTAGAGGAGGACAATCCCTGGCTGGGGAACATTCGAGGAATAATA---AGAAAGGACAAGGATGGGGAGGGAGCTCCCCCGGCG---AAGAGAGCCAGGACGGATCAGATGGAGGTCGACTCCGGACCT------AGGAAGAGGAAACACCCGGGAGGGTTCACCGAACAGGAGAGACGGGATCACCGAAGAAGGAAGGCCCTGGAGAACAAGAAAAAGCAACTCTCCTCGGGAGGGAAGAACCTCAGCAGGGAGGAAGAAGAGGAACTTCGAAGGTTGACCGAGGAAGACGAGAGAAGGGAAAGAAGAGTAGCCGGCCCGCGGGTTGGGGATGTGAACCCCCTCGACGGAGGTCCGAGGGGAGCGCCCGGTGGCGGGTTCGTCCCAAGCATGCAAGGAATCCCGGAGTCTCCCTTCACTCGGAGAGGGGACGGCCTGGACACCAGGGGAACTCAGGAATTTCCGTAG------GTTAACCCTCAGCCCCCTCCTCCCCGCCTTCCACTCCTTGAGTGTACCCCCCAA
>AB118826
ATGAGCCAGTCCGAACAGAGGAAAAACCGGAGGGGG---AGAGAA---------GAGACACTCGGGAAGTGGATCGATGGAAGAAGAAGAAAGGAGGAACTCGAGAAGGAGCTCCGGAAGGTCAACAAGAATCTCAAGAGACTAGAGGAGGACAATCCCTGGCTGGGGAACATTCGAGGAATAATA---AGAAAGGACAAGGATGGGGAGGGAGCTCCCCCGGCG---AAGAGAGCCAGGACGGATCAGATGGAGGTCGACTCTGGACCT------AGGAAGAGGAAACACCCGGGAGGGTTCACCGATCAGGAGAGGCGGGACCACCGAAGAAGGAAGGCCCTGGAGAACAAGAAGAAGCAGCTCTCCGCCGGAGGAAAGACCCTCAGCAGGGAGGAGGAAGAGGAACTTCGGAGGTTGACCGAGGATGACGAGAGAAGGGAAAGAAGAGTAGCCGGCCCGCGGGTTGGGGATGTGAACCCCCTCGAGGGACCTCCGAGGGGAGCGCCCGGCGGCGGCTTCGTCCCAACCATGGAAGGAGTTCCGGAGTCTCCCTTCTCTAGAAGAGGGGACGGCCTGGACATCCGAGGAACACAGGGATTCCCGTAG------GTTGACCCTGGGCGCCCTTCTCCCCGCCTTCCACTCCTTGAGTGTACCCCCCAA
>AB118835
ATGAGCCAGTCCGATTCGAGGAAAACCCGGAGGGGG---AGAGAA---------GAGACACTCGGGAAGTGGATCGATGGAAGAAGAAGAAAGGAGGAACTCGAGAGGGAGCTCCGGAAGATCAACAAGAACCTCAAGAGGCTCGAGGAGGACAATCCCTGGCTGGGGAACATTCGAGGAATAATT---AGAAAGGACAAGGATGGGGAGGGAGCTCCCCCGGCG---AAGAGAGCCAGGACTGATCAGATGGAGGTCGATTCCGGACCT------AGGAAGAGGAAACACCCGGGAGGGTTCACCGAACAGGAGAGGCGGGACCACCGAAGAAGGAAGGCCCTGGAGAACAAGAAGAAGCAGCTCTCCTCCGGAGGAAAGAACCTCAGCAGGGAGGAAGAAGAGGAACTTCGGAGGTTGACCGAGGAAGACGAGAGAAGGGAAAGAAGAGTAGCCGGCCCGCGGGTTGGGGGTGTGAACCCCCTCGACGGACCTCCGAGGGGAGCGCCCGGCGGCGGCTTCGTCCCCTCCATGGAAGGAGTTCCGGAGTCTCCCTTTACTAGAGGAGGGGACGGCCTGGACATCAGAGGAACACAGGGATTCCCGTAG------GTTGACCCTGGGCGCCCCTCTCCCCGCCTTCCACTCCTCGAGTGTACCCCCCAA
>AB118834
ATGAGCCAGTCCGATTCGAGGAAAACCCGGAGGGGG---AGAGAA---------GAGACACTCGGGAAGTGGATCGATGGAAGAAGAAGAAAGGAGGAACTCGAGAGGGAGCTCCGGAAGATCAACAAGAACCTCAAGAGGCTCGAGGAGGACAATCCCTGGCTGGGGAACATTCGAGGAATAATT---AGAAAGGACAAGGATGGGGAGGGAGCTCCCCCGGCG---AAGAGAGCCAGGACTGATCAGATGGAGGTCGATTCCGGACCT------AGGAAGAGGAAACACCCGGGAGGGTTCACCGAACAGGAGAGGCGGGACCACCGAAGAAGGAAGGCCCTGGAGAACAAGAAGAAGCAGCTCTCCTCCGGAGGAAAGAACCTCAGCAGGGAGGAAGAAGAGGAACTTCGGAGGTTGACCGAGGAAGACGAGAGAAGGGAAAGAAGAGTAGCCGGCCCGCGGGTTGGGGGTGTGAACCCCCTCGACGGACCTCCGAGGGGAGCGCCCGGCGGCGGCTTCGTCCCCTCCATGGAAGGAGTTCCGGAGTCTCCCTTTACTAGAGGAGGGGACGGCCTGGACATCAGAGGAACACAGGGATTCCCGTAG------GTTGACCCTGGGCGCCCCTCTCCCCGCCTTCCACTCCTCGAGTGTACCCCCCAA
>AB118819
ATGAGCCAGTCCGATGCGAGGAAAGCCCGGAGAGGG---AGAGAA---------GAGACACTCGGGAAGTGGATCGATGGAAGAAGAAGAAAGGAGGAACTCGAGAGGGAGCTCCGGAAGGTCAACAAGAATCTCAAGAGGCTCGAGGAGGACAATCCCTGGCTGGGGAACATTCGAGGAATAATA---AGAAAGGACAAGGATGGGGAGGGAGCTCCCCCGGCG---AAGAGAGCCAGGACGGATCAGATGGAGGTCGATTCCGGACCT------AGGAAGAGGAAACACCCGGGAGGGTTCACCGAACAGGAGAGGCGGGACCACCGAAGAAGGAAGGCCCTGGAGAACAAGAGAAAGCAGCTCTCCTCCGGAGGAAAGAGCCTCAGCAGGGAGGAAGAAGAGGAACTTCGGAGGTTGACCGAGGAAGACGAGAGAAGGGAAAGAAGAGTAGCCGGCCCGCGGGTTGGGGGTGTGAACCCCCTCGACGGACCTCCGAGGGGAGCGCCCGGCGGCGGCTTCGTCCCCTCCATGGAAGGAGTTCCGGAGTCTCCCTTTACTAGAGGAGGGGACGGCCTGGACATCAGAGGAACTCAGGGATTCCCGTAG------GTTGACCCTGGGCGCCCCTCTCCCCGCCTTCCACTCCTCGAGTGTACCCCCCAA
>AB118828
ATGAGCCAGTCCGATACGAGGAAAACCCGGAAGGGG---AGAGAA---------GAGACACTCGGGAAGTGGATCGATGGAAGAAGAAGAAAGGAGGAACTCGAGAGGGAGCTCCGGAAGATCAACAAGATCCTCAAGAGGCTCGAGGAGGACAATCCCTGGCTGGGGAACATCCGAGGAATAATA---AGAAAGGACAAGGATGGGGAGGGAGCTCCCCCGGCG---AAGAGAGCCAGGACGGATCAGATGGAGGTCGACTCCGGACCT------AGGAAGAGGAAACACCCGGGAGGGTTCACCGAACAGGAGAGGCGGGACCACCGAAGAAGGAGGGCCCTGGAGAACAAGAGAAAGCAGCTCTCCTCCGGAGGAAAGAGCCTCAGCAGGGAGGAAGAAGAGGAACTTCGGAGGTTGACCGAAGAAGACGAGAGAAGGGAAAGAAGAGTAGCCGGCCCGCGGGTTGGGGGTGTGAACCCCCTCGACGGATCTCCGAGGGGAGCGCCCGGTGGCGGCTTCGTCCCCTCCATGGAAGGAGTTCCGGAGTCTCCCTTTACTAGAGGAGGGGACGGCCTGGACATCAGAGGAACTCAGGGATTTCCGTGG------GTTGACCCTGGGCGCCCCACTCCCCGCCTTCCACTCCTCGAGTGTACCCCCCAA
>AB118832
ATGAGCCAGTCCGATCCGAGGAGACCCCGGAAGGGG---AGAGAA---------GAGACACTCGGGAAGTGGATCGATGGAAGAGGAAGAAAGGAGGAACTCGAGAGGGAGCTCCGGAAGGTCAACAAGAATCTCAAGAGGCTCGAGGAGGATAATCCCTGGCTGGGGAACATCCGTGGAATAATA---AGAAAGGACAAGGATGGGGAGGGAGCTCCCCCGGCG---AAGAGAGCCAGGACGGATCAGATGGAGGTCGACTCCGGACCT------AGGAAGAGGAAACACCCGGGAGGGTTCACCGAACAGGAGAGGCGGGACCACCGAAGAAGGAAGGCCCTGGAGAACAAGAAGAGGCAACTCTCCGCCGGGGGAAAGGCCCTCAGCAGGGAGGAAGAAGAGGAACTTCGGAGGTTGACCGAAGAAGACGAGAGAAGGGAAAGAAGAGTAGCCGGCCCGCGGGTTGGGGGTGTGAACCCCCTCGAGGGACCTCCGAGGGGAGCGCCCGGCGGCGGCTTCGTTCCATCCATGGAAGGAGTTCCGGAGTCTCCCTTTACTAGAGGAGGGGACGGCCTGGACATCAGAGGAACTCAGGGATTCCCGTAG------GTTGACCCTGGGCGCCCCTCTCCCCGCCTTCCACTCCTCGAGTGTACCCCCCAA
>AB118840
ATGAGCCAGTCCGATGCGAGGAAAGCCCGGAGGGGG---AGAGAA---------GAGACACTCGGGAAGTGGATCGATGGAAGAAGAAGAAAGGAGGAACTCGAGAGGGAGCTCCGGAAGGTCAACAAGAATCTCAAGAGACTTGAGGAGGACAATCCCTGGCTGGGAAACATCCGAGGAATAATA---AGAAAGGACAAGGATGGGGAGGGAGCTCCCCCGGCG---AAGAGAGCCAGGACGGATCAGATGGAGGTCGACTCCGGACCT------AGGAAGAGGAAACACCCGGGAGGGTTCACCGAACAGGAGAGGCGGGACCACCGAAGAAGGAAGGCCCTGGAGAACAAGAAGAAGCAGCTCTCCTCCGGGGGAAAGTCCCTCAGCAGGGAAGAGGAAGAGGAACTTCGGAGGTTGACCGAAGAAGACGAGAGAAGGGAAAGAAGAGTAGCCGGCCCGCGGGTTGGGGATGTGAACCCCCTCGAGGGACCTCCGAGGGGAGCGCCCGGCGGCGGCTTCGTTCCAACCATGGAAGGAGTTCCGGAGTCTCCCTTCTCTAGAAGAGGGGACGGCCTGGACATCCGAGGAACTCAGGGATTTCCGTAG------GTTGACCCTGGGCGCCCCTCTCCCCGCCTTCCACTCCTTGAGTGTACCCCCCAA
>AB118830
ATGAGCCAGTCCGATGCGAGGAAAGCCCGGAAGGGG---AGAGAA---------GAGACACTCGGGAAGTGGATCGATGCAAGAAGAAGAAAGGAGGAACTCGAGAGGGATCTCCGGAAGGTCAACAAGAATCTCAAGAGGCTTGAGGAGGACAATCCCTGGCTGGGGAACATCCGAGGAATAATA---AGAAAGGACAAGGATGGGGAGGGAGCTCCCCCGGCG---AAGAGAGCCAGGACGGATCAGATGGAGGTCGATTCCGGGCCT------AGGAAGAGGAAACACCCGGGAGGGTTCACCGAACAGGAGAGGCGGGACCACCGGAGAAGGAAGGCCCTGGAGAACAAGAAGAAGCAGCTCTCCTCCGGGGGAAAGTTCCTCAGCAGGGAGGAAGAAGAGGAACTTAAGAGGTTGACCGAGGAAGACGAGAGAAGGGAAAGAAGAGTAGCCGGCCCGCGGGTTGGGGATGTGAACCCCCTCGAGGGACCTCCGAGGGGAGCGCCCGGCGGCGGCTTCGTGCCCACCATGGAAGGCGTTCCGGAGTCTCCCTTCCATAGAAGAGGGGACGGCCTGGACACCAGAGGAACTCAGGGATTTCCGTAG------GTTGACCCTGGGCGCCCCTCTCCCCGCCTTCCACTCCTCGAGTGTACCCCCCAA
>AB118827
ATGAGCCAGTCCGATACGAGGAAACTCCGGAGGGGG---AGAGAA---------GAGACACTCGGAAAGTGGATCGATGGAAGAAGAAGAAAGGAGGAACTCGAGAGGGAGCTCCGGAAGATCAACAAGAATCTCAAGAGACTCGAGGAGGACAATCCCTGGCTGGGGAACATCCGAGGAATAATA---AGAAAGGACAAGGATGGGGAGGGAGCTCCCCCGGCG---AAGAAAGCCAGGACGGATCAGATGGAGGTCGACTCCGGACCT------AGGAAGAGGAAACACCCGGGAGGGTTCACCGAACAGGAGAGGCGGGACCACCGAAGAAGGAAGGCCCTGGAGAACAAGAAGAAGCAGCTCTCCTCCGGGGGAAAGGTCCTCAGCAGGGAAGAGGAAGAGGAACTTCGGAGGTTGACCGAAGAAGACGAGAGAAGGGAAAGAAGAGTAGCCGGCCCGCGGGTTGGGGATGTGAACCCCCTCGAGGGACCTCCGAGGGGAGCGCCCGGTGGCGGCTTCGTCCCAACCATGGAAGGAGTTCCGGTTTCTCCCTTCTCTAGAAGAGGGGACGGCCTGGACATCCGAGGAGATCAGGGATTTCCGTAG------GTTAACCCTGGGCGCCCCTCTCCCCGCCTTCCACTCCTCGAGTGTACCCCCCAA
>AB118820
ATGAGCCTGTCCGATACGAGGAAGGTCCGGAGGGGG---AGAGAA---------GAGACACTCGGGAAGTGGATCGATGGAAGAAGAAGAAAGGAGGAACTCGAGAGGGAGCTCCGGAAGATCAACAAGAATCTCAAGAAGCTTGAGGAGGACAATCCCTGGCTGGGGAACATCCGAGGAATAATA---AGAAAGGACAAGGATGGGGAGGGAGCTCCCCCGGCG---AAGAAAGCCTGGACGGATCAGATGGAGGTCGACTCCGGACCT------AGGAAGAGGAAACACCCGGGAGGGTTCACCGAACAGGAGAGGCGGGACCACCGAAGAAGGAAGGCCCTGGAGAACAAGAAAAAGCAGCTTTCCTCCGGGGGAAAGAACCTCAGCAGGGAGGAGGAAGAGGAACTTCGGAGGTTAACCGAAGAAGACGAGAGAAGGGAAAGAAGAGTAGCCGGCCCGCGGGTTGGGGATGTGAACCCCCTCGAGGGACCTCCGAGGGGAGCGCCCAGCGGCGGCTTCGTCCCAACCATGGAAGGAATTCCGGAGTCTCCCTTCTCTAGAAGAGGGGACGGCCTGGACGTCCGAGGAACACAGGGATTTCCGTGG------GTTGACCCTGGGCGCCCCTCTCCCCGCCTTCCACTCCTCGAGTGTACCCCCCAA
>AB118825
ATGAGCCAGTCCGATGCGAGGAGAGCCCGGAAGGGG---AGAGAA---------GAGACACTCGGGAAGTGGATCGATGGAAGAAGAAGAAAGGAGGAACTCGAGAAGGAGCTCCGGAAGATCAACAAGAATCTCAAAAGGCTCGAGGAGGACAATCCCTGGCTGGGGAACGTCCGAGGAATAATA---AGAAAGGACAAGAATGGGGAGGGAGCTCCCCCGGCG---AAGAGAGCCAGGACGGATCAGATGGAGGTCGATTCCGGACCT------AGGAAGAGGAAACACCCGGGAGGGTTCACCGATCAGGAGAGGCGGGACCACCGAAGAAGGAAGGCCCTGGAGAACAAGAAAAAGCAGCTCTCCTCCGGAGGAAAGAGCCTCAGCAGGGAGGAAGAAGAGGAACTTCGGAGGTTGACCGAGGAAGACGAGAGAAGGGAAAGAAGAGTAGCCGGCCCGCGGGTTGGGGGTGTGAACCCCCTCGACGGACCTCCGAGGGGAGCGCCCGGCGGCGGCTTCGTCCCCTCCATGGAAGGAGTTCCGGAGTCCCCCTACTCTATGAGGGGAGACGGCCTGGACGTCAGAGGAACTCAGGGATTCCCGTAG------GTTGACCCTGGGCGCCCCTCTCCCCGCCTTCCACTCCTCGAGTGTACCCCCCAA
>AB118821
ATGAGCCAGTCCGATTCGAGGAGAACCCGGAAGGGG---AGAGAA---------GAGTCACTCGGGAAGTGGATCGATGGAAGAAGAAGAAAGGAGGAACTCGAGAAGGAGCTCCGGAAGATCAACAAGAATCTCAAGAGGCTCGAGGAGGACAATCCCTGGCTGGGGAACATCCTGGGAATAATA---AGAAAGGACAAGGATGGGGAGGGAGCTCCCCCGGCG---AAGAGAGCCAGGACGGATCGGATGGAGGTCGACTCCGGACCT------AGGAAGAGGAAACACCCGGGAGGGTTCACCGAACAGGAGAGGCGGGACCACCGAAGAAGGAAGGCCCTGGAGAACAAGAAAAAGCAGCTCTCCTCCGGAGGAAAGAACCTCAGCAGGGAGGAAGAAGAGGAACTTCGGAAGTTGACCGAGGAAGACGAGAGAAGGGAAAGAAGAGTAGCCGGCCCGCAGGTTGGGGGTGTGAACCCCCTCGAGGGACCTCCGAGGGGAGCGCCCGGTGGCGGCTTCGTCCCCTCCATGGAAGGAATTCCGGAGTCCCCCTACTCTATAAGAGGGGACGGCCTGGACGTCGGAGGAACTCAGGGATTTCCGTTG------GTTGACCCTGGGCGCCCCTCTCCCCGCCTTCCACTCTTCGAGTGTACCCCCCAA
>AB118839
ATGAGCCAGTCCGATGCGAGGAGAACCCGGAGGGGG---AGAGAA---------GAGACACTCGGGAAGTGGATCGATGGAAGAAGAAGAAAGGAGGAACTCGAGAGGGAGCTCCGGAAGATCAACAAGAATCTCAAGAGGCTTGAGGAGGACAATCCCTGGCTGGGGAACATCCGAGGAATAATA---AGAAAGGACAAGGATGGGGAGGGAGCTCCCCCGGCG---AAGAGAGCCAGGACGGATCAGATGGAGGTCGATTCCGGACCT------AGGAAGAGGAAACACCCGGGAGGGTTCACCGAACAGGAGAGGCGGGACCACCGAAGAAGGAAGGCCCTGGAGAACAAGAGAAAGCAGCTCTCCTCCGGAGGAAAGAGCCTCAGCAGGGAGGAAGAAGAGGAACTTAGGAGGTTGACCGAAGAAGACGAGAGAAGGGAAAGAAGAGTAGCCGGCCCGCGGGTTGGGGATGTGAACCCCCTCGAGGGACCTCCGAGGGGAGCGCCCGGCGGCGGCTTCGTGCCCTCCATGGAAGGCATTCCGGAGTCTCCCTTCTCTAGAAGAGGGGACGGCCTGGACACCAGAGGAACTCAGGGATTTCCGTAG------GTTAACCCTGGGCGCCCCTCTCCCCGCCTTCCACTCCTCGAGTGTACCCCCCAA
>AB118822
ATGAGCCAGTCCGATGCGAGGAGAACCCGGAGGGGG---AGAGAA---------GAGACACTCGGGAAGTGGATCGATGGAAGAAGACGAAAGGAGGAACTCGAGAGGGAGCTCCGGAAGGTCAACAAGAATCTCAAGAGACTCGAGGAGGACAATCCCTGGCTGGGGAACATCCGAGGAATAATA---AGAAAGGACAAGGACGGGGAGGGAGCTCCCCCGGCG---AAGAGAGCCAGGACGGATCAGATGGAGGTCGACTCCGGACCT------AGGAAGAGGAAACACCCGGGAGGGTTCACCGAACAGGAGAGGCGGGACCACCGAAGAAGGAAGGCCCTGGAGAACAAGAAAAAGCAGCTTTCCTCCGGGGGAAAGTCCCTCAGCAGGGAGGAGGAAGAGGAACTTCGGAAGTTAACCGAAGAAGACGAGAGAAGGGAAAGAAGAGTAGCCGGCCCGCGGGTTGGGGATGTGAACCCCCTCGAGGGACCTCCGAGGGGAGCGCCCGGCGGCGGCTTCGTCCCAATCATGGAAGGAGTTCCGGAGTCTCCCTTCTCTAGAAGAGGGGACGGCCTGGACATCCGAGGAACACAGGGATTTCCGTAG------GTTGACCCTGGGCGCCCCTCTCCCCGCCTTCCACTCCTCGAGTGTACCCCCCAA
>AB118818
ATGAGCCAGTCCGATGCGAGGAGAACCCGGAGGGGG---AGAGAA---------GAGGCACTCGGAAAGTGGATCGATGGAAGAAGAAGAAAGGAGGAACTCGAGAGGGAGCTCCGGAAGGTCAACAAGAATCTCAAGAGACTCGAGGAGGACAATCCCTGGCTGGGGAACATCCGAGGAATAATA---AGAAAGGACAAGGATGGGGAGGGAGCTCCCCCGGCG---AAGAGAGCCAGGACGGATCAGATGGAGGTCGACTCCGGACCT------AGGAAGAGGAAACACCCGGGAGGGTTCACCGAACAGGAGAGGCGGGACCACCGAAGAAGGAAGGCCCTGGAGAACAAGAAGAGGCAGCTCTCCTCCGGGGGAAAGTCCCTCAGCAGGGAAGAGGAAGAGGAACTTCGGAGGTTGACCGAAGAAGACGAGAGAAGGGAAAGAAGAGTAGCCGGCCCGCGGGTTGGGGATGTGAACCCCCTCGAGGGACCTCCGAGGGGAGCGCCCGGTGGCGGCTTCGTCCCAATCATGGAAGAAGTTCCGGAGTCTCCCTTCTCTAGAAGAGGGGACGGCCTGGACATCCGAGGAACTCAGGGATTTCCGTAG------GTTGACCCTGGGGTCCCCCCTACCCGCCTTCCACTCCTCGAGTGTACCCCCCAA
>AB118833
ATGAGCCAGTCCGATGCGAGGAGAACCCGGAAGGGG---AGAGAA---------GAGACACTCGGGAAGTGGATCGATGGAAGAAGAAGAAAGGAGGAACTCGAGAGGGAGCTCCGGAAGGTCAACAAGACTCTCAAGAGACTTGAGGAGGACAATCCCTGGCTGGGAAACATCCGAGGAATAATA---AGAAAGGACAAGGATGGGGAGGGAGCTCCCCCGGCG---AAGAGAGCCAGGACGGATCAGATGGAGGTCGACTCCGGACCT------AGGAAGAGGAAACACCCGGGAGGGTTCACCGAACAGGAGAGGCGGGACCACCGAAGAAGGAAGGCCCTGGAGAACAAGAAGAAGCAGCTCTCCTCCGGGGGAAAGTCCCTCAGCAGGGAAGAGGAAGAGGAACTTCGGAGGTTGACCGAAGAAGACGAGAGAAGGGAAAGAAGAGTAGCCGGCCCGCGGGTTGGGGATGTGAACCCCCTCGAGGGACCTCCGAGGGGAGCGCCCGGCGGCGGCTTCGTCCCAGCCATGGAAGGAGTTCCGGAGTCTCCCTTCTCTAGAAGAGGGGACGGCCTGGACGTCCGAGGAACTCAGGGATTTCCGTAG------GTTGACCCTGGGCGCCCCTCTCCCCGCCTTCCACTCCTCGAGTGTACCCCCCAA
>AB118838
ATGAGCCAGTCCGATACGAGGAGATCCCGGAGGGGG---AGAGAA---------GAGACACTCGGGAAGTGGATCGATGGAAGAAGAAGAAAGGAGGAACTCGAGAGGGAGCTCCGGAAGGTCAACAAGAATCTCAAGAGGCTTGAGGAGGACAATCCCTGGCTGGGGAACGTCCGAGGAATAATA---AGAAAGGACAAGGATGGGGAGGGAGCTCCCCCGGCG---AAGAGAGCCAGGACGGATCAGATGGAGGTCGATTCCGGACCT------AGGAAGAGGAAACACCCGGGAGGGTTCACCGAACAGGAGAGGCGGGACCACCGGAGAAGGAAGGCCCTGGAGAACAAGAGAAAGCAGCTCTCCTCCGGAGGAAAGAGCCTCAGCAGGGAGGAAGAAGAGGAACTTAGGAGGTTGACCGAAGAAGACGAGAGAAGGGAAAGAAGAGTAGCCGGCCCGCGGGTTGGGGATGTGAACCCCCTCGAGGGACCTCCGAGGGGAGCGCCCGGCGGCGGCTTCGTGCCCTCCATGGAAGGCGTTCCGGAGTCTCCCTTCTCTAGAAGAGGGGACGGCCTGGACACCAGAGGAACTCAGGGATTTCCGTAG------GTTGACCCTGGGCGCCCCTCTCCCCGCCTTCCACTCCTCGAGTGTACCCCCCAA
>AB118823
ATGAGCCAGACCGATCCGAGGAGACCCCGGAGGGGG---AGAGAA---------GAGACACTCGGGAAGTGGATCGATGGAAGAAGAAGAAAGGAGGAACTCGAGAGGGAGCTCCGGAAGGTCACCAAGAATCTCAAGAAACTCGAGGAGGACAATCCCTGGCTGGGGAACATCCGAGGAATAATA---AGAAAGGACAAGGATGGGGAGGGAGCTCCCCCGGCG---AAGAAGGCCAGGACGGATCAGATGGAGGTCGACTCCGGACCT------AGGAAGAGGAAACACCCGGGAGGGTTCACCGAACAGGAGAGGCGGGACCACCGAAGAAGGAAGGCCCTGGAGAACAAGAGAAAGCAACTTTCCTCCGGGGGAAAGAGCCTCAGCAGGGAAGAGGAAGAGGAACTTCGGAGGTTGACCGAAGAAGACGAGAGAAGGGAAAGAAGAGTAGCCGGCCCGCGGGTTGGGGATGTGAACCCCCTCGAGGGACCTCCGAGGGGAGCGCCCGGTGGCGGCTTCGTCCCAACCATGGAAGGAGTTCCGGAGTCTCCCTTCTCTAGAAGAGGGGACGGCCTGGACATCCGAGGAACTCAGGGATTTCCGTAG------GTTGACCCTGGGCGCCCCTCTCCCCGCCTTCCACTCCTCGAGTGTACCCCCCAA
>AB118836
ATGAGCCAGTCCGATCCGAGGAGACCCCGGAGGGGG---AGAGAA---------GAGACACTCGGAAAGTGGATCGATGGAAGAAGAAGAAAGGAGGAACTCGAGAGGGAGCTCCGGAAGATCACCAAGAATCTCAAGAGACTCGAGGATGACAATCCCTGGCTGGGGAACATTCGCGGAATAATA---AGAAAGGACAAGGATGGGGAGGGAGCTCCCCCGGCG---AAGAGAGCCAGGACGGATCAGATGGAGGTCGACTCCGGACCT------AGGAAGAGGAAACACCCGGGAGGGTTCACCGAACAGGAGAGGCGGGACCACCGAAGAAGGAAGGCCCTGGAGAACAAGAGAAAGCAGCTCTCCTCCGGGGGAAAGACCCTCAGCAGGGAGGAGGAAGAGGAACTTCGGAGGTTGACCGAAGAAGACGAGAGAAGGGAAAGAAGAGTAGCCGGCCCGCGGGTTGGGGATGTGAACCCCCTCGAGGGACCTCCGAGGGGAGCGCCCGGCGGCGGCTTCGTCCCAATCATGGAAGGAGTTCCGGAGTCTCCCTACTCTAGAAGAGGGGACGGCCTGGACATCCGAGGAACTCAGGGATTTCCGTAG------GTTGACCCTGGGCGCCCCTCTCCCCGCCTTCCACTCCTCGAGTGTACCCCCCAA
>AB118824
ATGAGCCAGTCCGATGCGAGGAGACCCCGGAAGGGG---AGAGAA---------GAGACACTCGGGAAGTGGATCGATGGAAGAAGAAGAAAGGAGGAACTCGAGAAGGAGCTCCGGAAGATCAACAAGAATCTCAAGAGACTTGAGGAAGACAATCCCTGGCTGGGGAACATCCGAGGAATAATA---AGAAAGGACAAGGATGGGGAGGGAGCTCCCCCGGCG---AAGAGAGCCAGGACGGATCAGATGGAGGTCGACTCCGGACCT------AGGAAGAGGAAACACCCGGGAGGGTTCACCGATCAGGAGAGGCGGGACCACCGAAGAAGGAAGGCCCTGGAGAACAAGAGAAAGCAGCTTTCCTCCGGGGGAAAGAGCCTCAGCAGGGAGGAGGAAGAGGAACTTCGGAGGTTGACCGAAGAAGACGAGAGAAGGGAAAGAAGAGTAGCCGGCCCGCGGGTTGGGGATGTGAACCCCCTCGAGGGACATCCGAGGGGAGCGCCCGGCGGCGGCTTCGTCCCAACCATGGAAGGAGTTCCGGAGTCTCCCTTCTCTAGAAGAGGGGACGGCCTGGACATCCGTGGGACTCAGGGATTTCCGTAG------GTTGACCCTGGGCGCCCCTCTCCCCGCCTTCCACTCCTCGAGTGTACCCCCCAA
>AB118837
ATGAGCCAGACCGATACGAGGAGACACCCGAAGGGG---AGAGAA---------AAGACACTCGGAAAATGGATCGATGGAAGAAGAAGAAAGGAGAAACTCGAAAAGAAGCTCCGGAAGATCAACAAGAATCTCAAGAGACTACAGGAGGATAAACACTGGCCATGGAACATCCGAGGAATAATA---AGAAAGGTCAAGGATGGGGAGGGAGCTCCCCCGGCG---AAGACAGCCAGCCCGGATCAGATGGAGGTAGACTCCGGACCT------AGGAAGAGGAAACACCCGGGAGGGTTCACCGAACAGGAGAGGCGGGACCACCGAAGAAGGAAGGCCCTGGAGAACAAGAGGAAGCAGCTCTCCTCCGGGGGAAAGACCCTCAGCAGGGAGGAGGAAGAGGAGCTTCGGAGGTTGACCGAAGAAGACGAGAGAAGGGAAAGAAGAGTAGCCGGCCCGCGGGTTGGGGATGTGAACCCCCTCGAGGGAACTCCGAGGGGAGCGCCCGGCGGCGGCTTCGTCCCAACCATGGAAGGAGTTCCGGAGTCTCCCTTCTCTAGAAGAGGGGACGGCCTGGACATCCGAGGAACACAGGGATTTCCGTAG------GTTGACCCTGGGCGCCCCTCTCCCCGCCTTCCACTCCTCGAGTGTACCCCCCAA
>AB118831
ATGAGCCAAACCGATCCGAGGAGACCCCGGAAGGGG---AGAGAA---------GAGACACTCGGGAAGTGGATCGATGGAAGAAGAAGAAAGGAGGAACTCGAGAAGGAGCTCCGGAAGATCAACAAGAATCTCAAGAGGCTCGAGGAGGACAATCCCTGGCTGGGGAACATCCGAGGAATAATA---AGAAAGGACAAGGATGGGGAGGGAGCTCCCCCGGCG---AAGAGAGCCAGGACGGATCAGATGGAGGTCGACTCCGGACCT------AGGAAGAGGAAACACCCGGGAGGGTTCACCGAACAGGAGAGGCGGGACCACCGAAGAAGGAAGGCCCTGGAGAACAAGAGAAAGCAGCTCTCCTCCGGAGGAAAGACCCTCAGCAGGGAGGAGGAAGAGGAGCTTCGGAAGTTGACCGAAGAAGACGAGAGAAGGGAAAGAAGAGTAGCCGGCCCGCGGGTTGGGGATGTGAACCCCCTCGAGGGACCTCCGAGGGGAGCGCCCGGCGGCGGCTTCGTCCCAACCATGGAAGGAGTTCCGGAGTCTCCCTTCTCTAGAAGAGGGGACGGCCTGGACATCCGAGGAACTCAGGGATTTCCGTAG------GTTGACCCTGGGCGCCCCTCTCCCCGCCTTCCACTCCTCGAGTGTACCCCCCAA
>AB037947
ATGAGCCAACCCGATGCAAGACCCGGCTCGAAGGCG---AGGGAG---------GAGGCCCTCGAGCAGTGGGTAGAGGAAAGGAAGAAAAAGCGAATAGCCGAGAAGGAGCTCCGGCGAATCAACAAGAAGATCAAGAAACTTGAGGATGAAAACCCCTGGCTGGGAAACATCGTCGGAATGTTG---AGAAAGAAGAAGGACGAAGAGGGAGGACCCCCGGCG---AAGAGGCCCAGGCGAGAGGACATGGAGATTGATTCTACACCT------GGGAGGAAATCCAAAGCCAGGGGGTTCACCGACCAGGAGAGGCGGGACCACAGAAGAAGGAAGGCCCTCGAGAACAAGAAGAAGCAACTGGCCGGAGGGGGGAAGAACCTCAGCCGAGAGGAAGAAGAGGAACTCCGGAGGCTGGCCAGGGATGACGACGAAAGAGAAAGAAGAGTAGCCGGCCCGCGGCCTGGGGGTGTGAACCCAATGGACGGCCCGCCGAGGGGAGCGCCCGGTGGGGGCTTCGTCCCCAGCCTGCAGGGAGTTCCGGAGTCCCCCTTTTCCCGAACGGGAGAGGGGATCGACATCCGAGGAACCCAGCAGTTCCCATAGTATGGGTTTACCCCGCCTCCCCCC---GGGTATTACTGGGTCCCAGGGTGCACCCAACAA
>KC590319
ATGAGCCAACCCGTCGCGAACCCGTCCTCGAAGGAG---AGGGAG---------GAGATCCTCGAACAGTGGGTAGAAGAAAGGAAGAAAAGGCGACTGCTCGAGAAGGATCTCCGGCGATCCAACAAGAAGATCAAGAAACTTGAGGATGAAAACCCCTGGCTGGGAAACATCGTCGGACTGTTG---AGAAGGAAGAAGAACGAAGACGGAGCGCCCCCGGCG---AAGAGGCCCAGGCAGGAAACCATGGAGGTTGATTTCGGACCT------GGGAGGAAACCCAAGGCCAGGGGGTTCACCGACAAGGAGAGGCAGGAGCACAGAAGAAGGAAGGCCCTGGAGAACAAGAAGAAGCAGCTGGCCGGAGGAGGAAAGCGCCTCAGCCAAGAGGAAGAAGAGGAACTCCAGAGGCTAGCCAAGGATGACGACGAAAGAGAAAGAAGAACAGCCGGCCCGCGGCCTGGGGGTGTGAACCCAATGGGCGGTCTGCCGAGGGGAGCGCCCGGTGGGGGCTTCGTGCCCAACCTGCAGGGAGTTCCGGAGTCCCCCTTTTCCCGAACGGGAGAGGGGATCGACATCCGAGGAACCCAGCAGTTCCCATAGTATGGGTTAACCCCGCCTCCCCCC---GGGTATTACTGGGTCCCAGGGTGCACCCAACAA
>HF679406
ATGAGCCAACCCGTCGCGAACCCGTCGTCGAAGGCG---AGGGAG---------GAGATCCTCGAACAGTGGGTAGAAGAAAGGAAGAAAAAGCGAATACTCGAGAAGGATCTCCGGCGAACCAACAAGAAGATCAAGAAACTTGAGGATGAAAACCCCTGGCTGGGAAACATCGTCGGACTGTTG---AGAAGGAAGAAGGACGAAGACGGAGGACCCCCGGCG---AAGAGGCCCAGGCAGGAAACCATGGAGGTTGATTTCGGACCT------GGGAGGAAACCCAAGGCCAGGGGGTTCACCGACCAGGAGAGGCGGGACCACAGAAGAAGGAAGGCCCTGGAGAACAAGAAGAAGCAACTGGCCGGAGGGGGAAAGCACCTCAGCCAAGAGGAAGAAGAGGAACTCCGGAGGCTGGCCAGGGATGACGACGAAAGAGAAAGAAGAACAGCCGGCCCGCGGCCTGGGGGTGTGAACCCAATGGACGGCCCGCCGAGGGGAGCGCCCGGTGGGGGCTTCGTGCCCAACCTGCAGGGAGTTCCGGAGTCCCCCTTTTCCCGAACGGGAGAGGGGATCGACATCCGAGGAACCCAGCAGTTCCCATAGTATGGGTTTACCCCGCCTCCCCCC---GGGCATTACTGGGTCCCAGGGTGCACCCAACAA
>HF679405
ATGAGCCAACCCGTCGCGAACCCGTCCTCGAAGGAG---AGAGAG---------GAGATCCTCGAACAGTGGGTAGAAGAAAGGAAGAAAAAGCGAATACTCGAGAAGGATCTCCGGCGAACCAACAGGAAGATCAAGAAGCTTGAGGATGAAAACCCCTGGCTGGGAAACATCGTCGGACTGTTG---AGAAGGAAGAAGGACGAAGAGGGAGGACCCCCGGCG---AAGAGGCCCAGGCGGGAAGCCATGGAGATTGATTCCGGAGCT------GGGAGGAAACCCAAGGCCAGGGGGTTCACCGACCAGGAGAGGCGGGACCACAGAAGAAGGAAGGCCCTGGAGAACAAGAAGAAGCAACTGGCCGGAGGAGGAAAGCGCCTCAGCCGAGAGGAAGAAGAGGAACTCCAGAGGCTGGCCAAGGATGACGACGAAAGAGAAAGAAGAGTAGCCGGCCCGCGGCCTGGGGGTGTGAACCCAATGGACGGCCCGCCGAGGGGAGCGCCCGGTGGGGGCCTCGTGCCCAGCCTGCAGGGAGTTCCGGAGTCCCCCTTTTCCCGAACGGGAGAGGGGATCGACATCCTAGGAACCCGGCAGTTCCCATAGTATGGGTTTACCCCGCCCCCCCCC---GGGTATTACTGGGTCCCAGGGTGCACCCAACAA
>HF679404
ATGAGCCAACCCGTCGCGAACCCGTCCTCGAAGGAG---AGAGAG---------GAGATCCTCGAACAGTGGGTAGAAGAAAGGAAGAAAAAGCGAATACTCGAGAAGGATCTCCGGCGAACCAACAGGAAGATCAAGAAGCTTGAGGATGAAAACCCCTGGCTGGGAAACATCGTCGGACTGTTG---AGAAGGAAGAAGGACGAAGAGGGAGGACCCCCGGCG---AAGAGGCCCAGGCGGGAAGCCATGGAGATTGATTCCGGAGCT------GGGAGGAAACCCAAGGCCAGGGGGTTCACCGACCAGGAGAGGCGGGACCACAGAAGAAGGAAGGCCCTGGAGAACAAGAAGAAGCAACTGGCCGGAGGAGGAAAGCGCCTCAGCCGAGAGGAAGAAGAGGAACTCCAGAGGCTGGCCAAGGATGACGACGAAAGAGAAAGAAGAGTAGCCGGCCCGCGGCCTGGGGGTGTGAACCCAATGGACGGCCCGCCGAGGGGAGCGCCCGGTGGGGGCTTCGTGCCCAGCCTGCAGGGAGTTCCGGAGTCCCCCTTTTCCCGAACGGGAGAGGGGATCGACATCCTAGGAACCCGGCAGTTCCCATAGTATGGGTTTACCCCGCCCCCCCCC---GGGTATTACTGGGTCCCAGGGTGCACCCAACAA
