# Supplementary material for: Constraint of Base Pairing on HDV Genome Evolution
Source: Viruses. 2021 Nov 23;13(12):2350. doi: 10.3390/v13122350 (PMC8708965; doi:10.3390/v13122350)
Supplement: Supplementary file 1 [file viruses-13-02350-s001.zip › SupplementaryData3.txt]

################################################################
###  Supplementary Data S3                                  #####
###  Constraint of Base-Pairing on HDV Genome Evolution    #####
###  by Nagata, S., Kiyohara, R., and Toh, H.              #####
###                                                        #####
###  number of sites and evolutionary distance             #####
###  (1) within Genotype I                                 #####
###  (2) within Genotype II                                #####
###  (3) within Genotype III                               #####
###  (4) between Genotypes  I and II                       #####
###  (5) between Genotypes  I and III                      #####
###  (6) between Genotypes II and III                      #####
###                                                        #####
###  (a) sequence pairs                                    #####
###  (b) number of base-pairing sites : ed_bp(x, y)        #####
###  (c) number of non-base-pairing sites : ed_nbp(x, y)   #####
###  (d) number of non-coding sites : ed(x, y)             #####
###  (e) number of synpnymous sites : Kc_s(x,y)            #####
###  (f) number of non-synonymous sites : Kc_a(x, y)       #####
################################################################


(1) within Genotype I
       (a)                 (b)            (c)              (d)               (e)             (f)
HQ005371-MN984411	276 : 0.01	87 : 0.06	400 : 0.04	142.7 : 0.29	490.3 : 0.11
HQ005371-MN984408	276 : 0.01	87 : 0.06	400 : 0.04	142.7 : 0.27	490.3 : 0.11
HQ005371-MN984443	287 : 0.01	85 : 0.04	399 : 0.04	143.3 : 0.28	489.7 : 0.12
HQ005371-MN984429	287 : 0.03	88 : 0.10	399 : 0.05	143.8 : 0.29	489.2 : 0.12
HQ005371-KJ744224	282 : 0.03	91 : 0.09	400 : 0.05	142.8 : 0.25	490.2 : 0.12
HQ005371-MN984407	281 : 0.05	91 : 0.09	398 : 0.07	142.2 : 0.32	490.8 : 0.13
HQ005371-HQ005367	294 : 0.01	97 : 0.08	402 : 0.04	143.8 : 0.22	489.2 : 0.11
HQ005371-MN984422	284 : 0.03	87 : 0.07	400 : 0.05	142.8 : 0.31	490.2 : 0.12
HQ005371-MN984459	284 : 0.02	83 : 0.09	400 : 0.05	143.5 : 0.4	489.5 : 0.14
HQ005371-MN984449	285 : 0.02	88 : 0.08	400 : 0.05	144.0 : 0.35	489.0 : 0.11
HQ005371-MN984415	278 : 0.05	73 : 0.13	398 : 0.08	142.5 : 0.37	490.5 : 0.13
HQ005371-MN984453	281 : 0.03	93 : 0.10	400 : 0.07	143.8 : 0.35	489.2 : 0.11
HQ005371-MN984452	281 : 0.04	93 : 0.09	400 : 0.06	143.7 : 0.33	489.3 : 0.11
HQ005371-MN984455	281 : 0.04	86 : 0.13	399 : 0.07	143.5 : 0.33	489.5 : 0.11
HQ005371-MN984451	281 : 0.02	87 : 0.11	399 : 0.05	142.5 : 0.36	490.5 : 0.12
HQ005371-MN984450	286 : 0.05	95 : 0.10	400 : 0.07	143.3 : 0.32	489.7 : 0.11
HQ005371-MN984454	292 : 0.05	86 : 0.06	399 : 0.06	144.0 : 0.34	489.0 : 0.13
HQ005371-MN984427	291 : 0.06	88 : 0.08	399 : 0.08	144.0 : 0.32	489.0 : 0.12
HQ005371-MN984437	287 : 0.04	88 : 0.05	399 : 0.04	143.3 : 0.36	489.7 : 0.12
HQ005371-MN984424	287 : 0.04	88 : 0.05	399 : 0.04	143.7 : 0.38	489.3 : 0.12
HQ005371-MN984428	287 : 0.03	88 : 0.05	399 : 0.04	144.3 : 0.35	488.7 : 0.12
HQ005371-MN984457	278 : 0.01	85 : 0.13	401 : 0.06	142.5 : 0.35	490.5 : 0.13
HQ005371-MN984448	278 : 0.01	85 : 0.13	400 : 0.06	142.5 : 0.37	490.5 : 0.13
HQ005371-MN984425	287 : 0.04	85 : 0.10	400 : 0.06	143.0 : 0.33	490.0 : 0.12
HQ005371-MN984447	282 : 0.01	100 : 0.12	400 : 0.04	143.0 : 0.33	490.0 : 0.11
HQ005371-MN984421	295 : 0.02	98 : 0.10	399 : 0.04	143.3 : 0.3	489.7 : 0.12
HQ005371-MN984430	285 : 0.04	85 : 0.11	399 : 0.08	143.0 : 0.35	490.0 : 0.11
HQ005371-MN984423	286 : 0.03	87 : 0.07	400 : 0.05	143.2 : 0.38	489.8 : 0.13
HQ005371-MN984461	271 : 0.05	80 : 0.11	400 : 0.08	143.7 : 0.37	489.3 : 0.12
HQ005371-MN984414	283 : 0.03	87 : 0.09	398 : 0.06	143.3 : 0.34	489.7 : 0.12
HQ005371-MN984432	281 : 0.04	79 : 0.11	400 : 0.08	143.2 : 0.35	489.8 : 0.12
HQ005371-MN984410	283 : 0.05	85 : 0.07	398 : 0.07	143.0 : 0.32	490.0 : 0.12
HQ005371-MN984431	281 : 0.09	81 : 0.12	397 : 0.11	144.0 : 0.39	489.0 : 0.12
HQ005371-MT583796	287 : 0.08	87 : 0.10	387 : 0.08	144.3 : 0.37	488.7 : 0.14
HQ005371-MN984412	287 : 0.03	87 : 0.10	398 : 0.06	143.2 : 0.36	489.8 : 0.13
HQ005371-MN984460	284 : 0.02	84 : 0.09	398 : 0.05	143.3 : 0.31	489.7 : 0.13
HQ005371-MN984416	285 : 0.03	88 : 0.08	399 : 0.06	144.2 : 0.32	488.8 : 0.13
HQ005371-KJ744217	283 : 0.01	86 : 0.07	400 : 0.04	144.2 : 0.31	488.8 : 0.13
HQ005371-KJ744216	286 : 0.01	86 : 0.10	400 : 0.04	144.2 : 0.3	488.8 : 0.13
HQ005371-KJ744215	271 : 0.01	86 : 0.09	400 : 0.04	143.8 : 0.32	489.2 : 0.13
HQ005371-KJ744214	286 : 0.01	87 : 0.09	401 : 0.04	144.2 : 0.31	488.8 : 0.12
HQ005371-MN984435	288 : 0.04	86 : 0.10	397 : 0.06	143.0 : 0.34	490.0 : 0.12
HQ005371-MN984436	286 : 0.03	88 : 0.08	399 : 0.05	143.3 : 0.32	489.7 : 0.12
HQ005371-MN984409	286 : 0.04	87 : 0.09	399 : 0.06	143.2 : 0.36	489.8 : 0.12
HQ005371-MN984445	282 : 0.01	92 : 0.10	400 : 0.04	143.3 : 0.34	489.7 : 0.12
HQ005371-MN984419	286 : 0.02	90 : 0.09	398 : 0.04	143.3 : 0.32	489.7 : 0.12
HQ005371-MN984441	292 : 0.03	96 : 0.10	400 : 0.05	143.7 : 0.31	489.3 : 0.12
HQ005371-AB118848	289 : 0.04	96 : 0.10	395 : 0.05	144.2 : 0.29	488.8 : 0.13
HQ005371-MN984440	293 : 0.04	92 : 0.08	397 : 0.05	143.5 : 0.38	489.5 : 0.13
HQ005371-MN984438	283 : 0.03	91 : 0.11	400 : 0.05	143.0 : 0.34	490.0 : 0.11
HQ005371-MN984442	277 : 0.01	93 : 0.10	399 : 0.03	142.8 : 0.35	490.2 : 0.13
HQ005371-MN984417	293 : 0.05	95 : 0.11	399 : 0.07	143.3 : 0.35	489.7 : 0.11
HQ005371-MN984439	293 : 0.03	96 : 0.10	398 : 0.05	142.3 : 0.38	490.7 : 0.13
HQ005371-MN984420	285 : 0.02	86 : 0.10	398 : 0.05	142.5 : 0.36	490.5 : 0.14
HQ005371-MN984466	283 : 0.03	86 : 0.09	400 : 0.05	141.8 : 0.34	488.2 : 0.12
HQ005371-MN984458	283 : 0.02	94 : 0.19	400 : 0.08	142.7 : 0.41	490.3 : 0.14
HQ005371-MH457143	292 : 0.04	98 : 0.06	396 : 0.04	144.7 : 0.35	488.3 : 0.12
HQ005371-X85253	288 : 0.05	92 : 0.08	389 : 0.07	145.3 : 0.34	487.7 : 0.13
HQ005371-MT583812	282 : 0.05	85 : 0.11	398 : 0.07	144.3 : 0.29	488.7 : 0.12
HQ005371-KJ744223	282 : 0.04	85 : 0.07	400 : 0.06	144.3 : 0.29	488.7 : 0.13
HQ005371-KJ744220	283 : 0.04	90 : 0.12	401 : 0.08	144.3 : 0.3	488.7 : 0.13
HQ005371-KJ744222	284 : 0.04	85 : 0.07	400 : 0.06	144.0 : 0.28	489.0 : 0.13
HQ005371-KJ744221	290 : 0.04	96 : 0.10	400 : 0.06	144.5 : 0.33	488.5 : 0.12
HQ005371-KT722840	293 : 0.03	95 : 0.11	400 : 0.06	143.8 : 0.34	489.2 : 0.13
HQ005371-MN984456	294 : 0.01	99 : 0.09	400 : 0.03	144.0 : 0.39	489.0 : 0.13
HQ005371-KF660602	258 : 0.02	94 : 0.11	398 : 0.05	143.2 : 0.32	489.8 : 0.11
HQ005371-AB118849	289 : 0.04	96 : 0.09	395 : 0.05	142.7 : 0.32	490.3 : 0.15
HQ005371-MN984426	262 : 0.02	88 : 0.12	399 : 0.06	143.3 : 0.32	489.7 : 0.12
HQ005371-AY648957	291 : 0.04	96 : 0.12	397 : 0.06	143.3 : 0.33	489.7 : 0.11
HQ005371-AY648956	282 : 0.04	91 : 0.12	397 : 0.05	143.0 : 0.31	490.0 : 0.12
HQ005371-KF660600	291 : 0.04	90 : 0.11	398 : 0.05	143.8 : 0.33	489.2 : 0.12
HQ005371-MN984444	284 : 0.03	86 : 0.13	400 : 0.07	142.8 : 0.38	490.2 : 0.11
HQ005371-MN984434	286 : 0.04	86 : 0.10	400 : 0.06	142.8 : 0.36	490.2 : 0.15
HQ005371-AY648959	287 : 0.04	94 : 0.13	397 : 0.07	143.2 : 0.37	489.8 : 0.12
HQ005371-AF425644	286 : 0.04	91 : 0.13	390 : 0.07	143.3 : 0.37	489.7 : 0.12
HQ005371-AY648958	291 : 0.04	96 : 0.12	397 : 0.06	143.5 : 0.31	489.5 : 0.13
HQ005371-AF104263	283 : 0.04	90 : 0.13	390 : 0.08	143.7 : 0.32	489.3 : 0.14
HQ005371-MH791030	264 : 0.05	83 : 0.16	397 : 0.09	143.8 : 0.34	489.2 : 0.14
HQ005371-MH791028	291 : 0.04	93 : 0.10	397 : 0.06	143.3 : 0.33	489.7 : 0.13
HQ005371-KY463681	283 : 0.05	96 : 0.09	395 : 0.07	144.2 : 0.46	488.8 : 0.14
HQ005371-U81989	287 : 0.05	95 : 0.18	393 : 0.09	144.2 : 0.45	488.8 : 0.14
HQ005371-MG926381	282 : 0.03	86 : 0.09	393 : 0.05	143.5 : 0.25	489.5 : 0.13
HQ005371-MK890226	292 : 0.02	99 : 0.11	397 : 0.04	143.8 : 0.37	489.2 : 0.14
HQ005371-MK890225	292 : 0.02	99 : 0.11	397 : 0.04	143.8 : 0.37	489.2 : 0.14
HQ005371-MK890231	293 : 0.05	99 : 0.13	397 : 0.07	143.2 : 0.38	489.8 : 0.13
HQ005371-HQ005372	259 : 0.05	88 : 0.21	391 : 0.09	142.8 : 0.37	490.2 : 0.13
HQ005371-MG926380	280 : 0.06	87 : 0.14	396 : 0.09	142.8 : 0.37	490.2 : 0.13
HQ005371-HQ005366	285 : 0.01	96 : 0.15	401 : 0.05	143.2 : 0.33	489.8 : 0.15
HQ005371-MN984469	293 : 0.02	93 : 0.08	399 : 0.04	143.8 : 0.39	489.2 : 0.15
HQ005371-MH791029	284 : 0.05	86 : 0.10	397 : 0.07	143.8 : 0.33	489.2 : 0.14
HQ005371-MK890228	282 : 0.03	85 : 0.07	396 : 0.04	144.0 : 0.27	489.0 : 0.14
HQ005371-MK890227	286 : 0.03	95 : 0.07	395 : 0.04	144.2 : 0.32	488.8 : 0.15
HQ005371-MK890232	283 : 0.03	86 : 0.07	397 : 0.05	144.2 : 0.28	488.8 : 0.13
HQ005371-MK890235	280 : 0.01	92 : 0.10	398 : 0.05	143.7 : 0.31	489.3 : 0.13
HQ005371-KJ744237	285 : 0.01	88 : 0.11	401 : 0.04	144.3 : 0.31	488.7 : 0.13
HQ005371-MK890234	281 : 0.02	90 : 0.08	397 : 0.05	143.7 : 0.33	489.3 : 0.13
HQ005371-HQ005370	278 : 0.03	95 : 0.11	401 : 0.07	142.7 : 0.29	490.3 : 0.15
HQ005371-HQ005364	287 : 0.02	89 : 0.11	401 : 0.05	143.7 : 0.24	489.3 : 0.14
HQ005371-MK890230	283 : 0.03	87 : 0.14	396 : 0.06	142.7 : 0.33	490.3 : 0.13
HQ005371-HQ005368	277 : 0.02	99 : 0.13	401 : 0.05	143.0 : 0.28	490.0 : 0.13
HQ005371-HQ005365	284 : 0.02	95 : 0.14	401 : 0.06	143.7 : 0.29	489.3 : 0.14
HQ005371-U81988	290 : 0.05	93 : 0.13	392 : 0.08	143.7 : 0.44	489.3 : 0.15
HQ005371-AY633627	296 : 0.01	99 : 0.10	400 : 0.03	145.5 : 0.3	487.5 : 0.14
HQ005371-KJ744255	290 : 0.00	90 : 0.11	399 : 0.04	144.2 : 0.25	488.8 : 0.12
HQ005371-MN984418	287 : 0.02	82 : 0.09	397 : 0.05	143.5 : 0.32	489.5 : 0.12
HQ005371-KJ744238	273 : 0.01	88 : 0.08	401 : 0.04	143.2 : 0.38	489.8 : 0.16
HQ005371-MH791027	285 : 0.05	87 : 0.10	397 : 0.07	142.8 : 0.33	490.2 : 0.13
HQ005371-MT583805	292 : 0.02	97 : 0.09	398 : 0.04	143.3 : 0.34	489.7 : 0.13
HQ005371-MT583804	281 : 0.06	87 : 0.15	398 : 0.09	143.3 : 0.35	489.7 : 0.12
HQ005371-MH457145	274 : 0.06	81 : 0.12	396 : 0.09	143.2 : 0.37	489.8 : 0.13
HQ005371-KJ744243	287 : 0.00	98 : 0.09	400 : 0.04	144.3 : 0.27	488.7 : 0.12
HQ005371-MN984463	269 : 0.00	93 : 0.13	401 : 0.04	144.0 : 0.34	489.0 : 0.13
HQ005371-MN984433	291 : 0.02	99 : 0.10	399 : 0.05	143.8 : 0.28	489.2 : 0.13
HQ005371-KJ744257	293 : 0.01	96 : 0.11	399 : 0.04	145.5 : 0.28	487.5 : 0.14
HQ005371-KJ744244	277 : 0.02	83 : 0.08	400 : 0.04	145.2 : 0.27	487.8 : 0.13
HQ005371-EF514905	244 : 0.07	77 : 0.10	387 : 0.10	143.5 : 0.39	489.5 : 0.18
HQ005371-EF514907	257 : 0.06	83 : 0.10	387 : 0.08	143.5 : 0.37	489.5 : 0.17
HQ005371-EF514904	248 : 0.06	82 : 0.10	387 : 0.08	142.2 : 0.39	490.8 : 0.19
HQ005371-EF514903	257 : 0.05	87 : 0.10	387 : 0.08	143.7 : 0.37	489.3 : 0.17
HQ005371-EF514906	260 : 0.05	81 : 0.11	386 : 0.08	144.0 : 0.29	489.0 : 0.15
HQ005371-KJ744256	281 : 0.01	93 : 0.08	400 : 0.04	145.7 : 0.24	487.3 : 0.13
HQ005371-MN984465	284 : 0.01	94 : 0.09	399 : 0.04	144.3 : 0.36	488.7 : 0.13
HQ005371-KJ744228	287 : 0.02	99 : 0.10	401 : 0.04	145.2 : 0.28	487.8 : 0.15
HQ005371-KJ744227	284 : 0.02	98 : 0.08	401 : 0.04	144.3 : 0.26	488.7 : 0.14
HQ005371-KJ744234	277 : 0.01	91 : 0.09	400 : 0.04	143.8 : 0.31	489.2 : 0.13
HQ005371-KJ744254	283 : 0.01	94 : 0.10	401 : 0.04	145.0 : 0.29	488.0 : 0.13
HQ005371-KJ744248	293 : 0.01	94 : 0.08	400 : 0.03	144.5 : 0.26	488.5 : 0.14
HQ005371-KJ744232	238 : 0.04	86 : 0.14	400 : 0.09	144.8 : 0.3	488.2 : 0.13
HQ005371-KJ744253	282 : 0.01	90 : 0.12	400 : 0.04	145.0 : 0.32	488.0 : 0.15
HQ005371-KJ744247	294 : 0.01	96 : 0.10	401 : 0.03	145.3 : 0.26	487.7 : 0.13
HQ005371-MN984462	284 : 0.00	93 : 0.10	401 : 0.04	145.2 : 0.32	487.8 : 0.14
HQ005371-KJ744245	276 : 0.01	96 : 0.07	400 : 0.04	145.0 : 0.23	488.0 : 0.14
HQ005371-MN984464	296 : 0.07	96 : 0.09	400 : 0.08	143.7 : 0.24	489.3 : 0.14
HQ005371-KJ744218	292 : 0.01	94 : 0.08	398 : 0.03	144.8 : 0.25	488.2 : 0.15
HQ005371-KJ744249	289 : 0.01	96 : 0.05	400 : 0.03	144.7 : 0.2	488.3 : 0.11
HQ005371-KJ744231	284 : 0.01	82 : 0.10	401 : 0.05	144.8 : 0.26	488.2 : 0.12
HQ005371-MN984446	291 : 0.01	91 : 0.12	398 : 0.04	143.7 : 0.26	489.3 : 0.12
HQ005371-KJ744226	288 : 0.00	90 : 0.13	399 : 0.05	144.5 : 0.24	488.5 : 0.13
HQ005371-KJ744225	275 : 0.01	82 : 0.13	400 : 0.05	144.7 : 0.27	488.3 : 0.13
HQ005371-NC_001653	286 : 0.05	89 : 0.12	397 : 0.08	144.2 : 0.41	488.8 : 0.14
HQ005371-D01075	281 : 0.06	86 : 0.14	389 : 0.09	144.2 : 0.41	488.8 : 0.14
HQ005371-KJ744230	273 : 0.02	79 : 0.11	400 : 0.05	143.2 : 0.38	489.8 : 0.13
HQ005371-KJ744229	295 : 0.02	98 : 0.09	400 : 0.04	145.0 : 0.4	488.0 : 0.14
HQ005371-KJ744235	289 : 0.03	85 : 0.13	401 : 0.06	144.0 : 0.35	489.0 : 0.15
HQ005371-KJ744233	244 : 0.04	83 : 0.18	401 : 0.10	144.5 : 0.37	488.5 : 0.16
HQ005371-KJ744250	294 : 0.01	95 : 0.18	400 : 0.06	143.8 : 0.35	489.2 : 0.14
HQ005371-MK124579	289 : 0.05	95 : 0.10	396 : 0.07	145.3 : 0.32	487.7 : 0.12
HQ005371-M21012	283 : 0.03	90 : 0.11	400 : 0.05	145.0 : 0.37	488.0 : 0.12
HQ005371-HM046802	289 : 0.04	94 : 0.11	397 : 0.07	144.8 : 0.34	488.2 : 0.13
HQ005371-AJ307077	287 : 0.05	90 : 0.12	389 : 0.08	144.7 : 0.34	488.3 : 0.13
HQ005371-AJ000558	290 : 0.05	91 : 0.11	389 : 0.07	144.7 : 0.34	488.3 : 0.13
HQ005371-HQ005369	286 : 0.02	88 : 0.08	401 : 0.04	143.3 : 0.35	489.7 : 0.14
HQ005371-KJ744242	284 : 0.03	87 : 0.09	399 : 0.05	144.7 : 0.36	488.3 : 0.16
HQ005371-KJ744240	283 : 0.04	83 : 0.12	401 : 0.08	144.5 : 0.43	488.5 : 0.16
HQ005371-KJ744241	292 : 0.05	95 : 0.18	401 : 0.09	144.7 : 0.47	488.3 : 0.15
HQ005371-MK890224	277 : 0.06	82 : 0.18	396 : 0.09	142.3 : 0.47	490.7 : 0.17
HQ005371-MK890229	287 : 0.02	94 : 0.09	396 : 0.04	144.2 : 0.56	488.8 : 0.16
HQ005371-MG711778	292 : 0.04	95 : 0.10	395 : 0.06	141.2 : 0.45	470.8 : 0.17
HQ005371-MK890233	283 : 0.04	84 : 0.13	398 : 0.07	144.7 : 0.45	488.3 : 0.17
HQ005371-KM110794	291 : 0.04	93 : 0.09	396 : 0.06	143.3 : 0.35	489.7 : 0.15
HQ005371-KM110792	291 : 0.04	87 : 0.12	396 : 0.07	143.3 : 0.35	489.7 : 0.15
HQ005371-KM110797	287 : 0.05	92 : 0.12	396 : 0.08	142.8 : 0.36	490.2 : 0.16
HQ005371-KM110799	293 : 0.05	93 : 0.09	396 : 0.07	143.3 : 0.48	489.7 : 0.16
HQ005371-MG711717	280 : 0.03	94 : 0.11	395 : 0.06	143.3 : 0.4	489.7 : 0.17
HQ005371-KM110795	286 : 0.03	92 : 0.13	395 : 0.06	142.0 : 0.38	491.0 : 0.17
HQ005371-KM110791	289 : 0.04	91 : 0.11	395 : 0.07	142.0 : 0.37	491.0 : 0.16
HQ005371-KM110798	281 : 0.03	91 : 0.11	395 : 0.07	142.5 : 0.46	490.5 : 0.17
HQ005371-KM110790	283 : 0.04	91 : 0.11	395 : 0.06	141.7 : 0.43	491.3 : 0.16
MN984413-MN984411	287 : 0.00	96 : 0.05	402 : 0.02	141.5 : 0.18	491.5 : 0.09
MN984413-MN984408	287 : 0.00	96 : 0.05	402 : 0.02	141.5 : 0.17	491.5 : 0.08
MN984413-MN984443	293 : 0.03	92 : 0.03	399 : 0.04	142.2 : 0.18	490.8 : 0.09
MN984413-MN984429	296 : 0.01	97 : 0.09	401 : 0.03	142.7 : 0.19	490.3 : 0.1
MN984413-KJ744224	283 : 0.04	93 : 0.08	399 : 0.06	141.7 : 0.29	491.3 : 0.11
MN984413-MN984407	284 : 0.02	93 : 0.08	400 : 0.04	141.0 : 0.23	492.0 : 0.11
MN984413-HQ005367	286 : 0.04	89 : 0.08	401 : 0.06	142.7 : 0.29	490.3 : 0.11
MN984413-MN984422	292 : 0.01	94 : 0.07	402 : 0.03	141.7 : 0.22	491.3 : 0.09
MN984413-MN984459	293 : 0.04	92 : 0.08	400 : 0.06	142.3 : 0.34	490.7 : 0.13
MN984413-MN984449	277 : 0.05	80 : 0.09	400 : 0.07	142.8 : 0.31	490.2 : 0.1
MN984413-MN984415	288 : 0.03	82 : 0.12	400 : 0.06	141.3 : 0.26	491.7 : 0.11
MN984413-MN984453	272 : 0.06	85 : 0.10	400 : 0.08	142.7 : 0.26	490.3 : 0.11
MN984413-MN984452	273 : 0.06	86 : 0.09	400 : 0.08	142.5 : 0.24	490.5 : 0.11
MN984413-MN984455	275 : 0.06	81 : 0.13	399 : 0.09	142.3 : 0.25	490.7 : 0.11
MN984413-MN984451	275 : 0.04	82 : 0.12	399 : 0.07	141.3 : 0.27	491.7 : 0.12
MN984413-MN984450	279 : 0.03	88 : 0.10	400 : 0.06	142.2 : 0.23	490.8 : 0.12
MN984413-MN984454	287 : 0.07	82 : 0.05	398 : 0.07	142.8 : 0.26	490.2 : 0.13
MN984413-MN984427	287 : 0.05	84 : 0.08	400 : 0.07	142.8 : 0.24	490.2 : 0.12
MN984413-MN984437	297 : 0.02	97 : 0.04	400 : 0.03	142.2 : 0.24	490.8 : 0.1
MN984413-MN984424	297 : 0.02	97 : 0.04	400 : 0.03	142.5 : 0.28	490.5 : 0.11
MN984413-MN984428	296 : 0.02	96 : 0.04	400 : 0.03	143.2 : 0.31	489.8 : 0.12
MN984413-MN984457	287 : 0.03	94 : 0.11	400 : 0.07	141.3 : 0.23	491.7 : 0.1
MN984413-MN984448	286 : 0.03	94 : 0.11	400 : 0.06	141.3 : 0.25	491.7 : 0.11
MN984413-MN984425	294 : 0.02	92 : 0.09	400 : 0.04	141.8 : 0.22	491.2 : 0.1
MN984413-MN984447	273 : 0.03	92 : 0.13	400 : 0.06	141.8 : 0.29	491.2 : 0.1
MN984413-MN984421	288 : 0.01	90 : 0.11	401 : 0.04	142.2 : 0.26	490.8 : 0.1
MN984413-MN984430	292 : 0.02	92 : 0.10	400 : 0.05	141.8 : 0.24	491.2 : 0.09
MN984413-MN984423	292 : 0.01	94 : 0.07	400 : 0.03	142.0 : 0.27	491.0 : 0.1
MN984413-MN984461	275 : 0.02	84 : 0.10	399 : 0.06	142.5 : 0.26	490.5 : 0.1
MN984413-MN984414	290 : 0.01	93 : 0.08	400 : 0.04	142.2 : 0.23	490.8 : 0.1
MN984413-MN984432	287 : 0.02	86 : 0.10	400 : 0.05	142.0 : 0.24	491.0 : 0.1
MN984413-MN984410	291 : 0.04	92 : 0.07	400 : 0.05	141.8 : 0.21	491.2 : 0.1
MN984413-MN984431	288 : 0.06	88 : 0.11	398 : 0.09	142.8 : 0.28	490.2 : 0.1
MN984413-MT583796	279 : 0.06	79 : 0.11	387 : 0.08	143.2 : 0.38	489.8 : 0.14
MN984413-MN984412	293 : 0.01	93 : 0.09	400 : 0.04	142.0 : 0.29	491.0 : 0.11
MN984413-MN984460	290 : 0.04	91 : 0.08	397 : 0.05	142.2 : 0.2	490.8 : 0.1
MN984413-MN984416	292 : 0.01	95 : 0.08	401 : 0.04	143.0 : 0.21	490.0 : 0.1
MN984413-KJ744217	288 : 0.03	91 : 0.06	399 : 0.05	143.0 : 0.36	490.0 : 0.12
MN984413-KJ744216	290 : 0.03	91 : 0.08	399 : 0.06	143.0 : 0.35	490.0 : 0.12
MN984413-KJ744215	276 : 0.03	91 : 0.07	399 : 0.06	142.7 : 0.37	490.3 : 0.12
MN984413-KJ744214	292 : 0.03	94 : 0.08	399 : 0.05	143.0 : 0.35	490.0 : 0.11
MN984413-MN984435	294 : 0.01	92 : 0.09	399 : 0.04	141.8 : 0.23	491.2 : 0.09
MN984413-MN984436	296 : 0.01	97 : 0.08	401 : 0.03	142.2 : 0.27	490.8 : 0.09
MN984413-MN984409	294 : 0.01	95 : 0.08	401 : 0.04	142.0 : 0.25	491.0 : 0.1
MN984413-MN984445	274 : 0.01	84 : 0.10	400 : 0.06	142.2 : 0.3	490.8 : 0.1
MN984413-MN984419	293 : 0.01	96 : 0.09	400 : 0.04	142.2 : 0.28	490.8 : 0.11
MN984413-MN984441	283 : 0.01	88 : 0.11	400 : 0.05	142.5 : 0.25	490.5 : 0.11
MN984413-AB118848	283 : 0.04	88 : 0.11	397 : 0.06	143.0 : 0.31	490.0 : 0.13
MN984413-MN984440	285 : 0.02	84 : 0.09	398 : 0.05	142.3 : 0.32	490.7 : 0.12
MN984413-MN984438	274 : 0.01	83 : 0.12	400 : 0.05	141.8 : 0.28	491.2 : 0.1
MN984413-MN984442	280 : 0.03	97 : 0.11	399 : 0.06	141.7 : 0.29	491.3 : 0.12
MN984413-MN984417	285 : 0.03	87 : 0.12	400 : 0.07	142.2 : 0.29	490.8 : 0.1
MN984413-MN984439	285 : 0.01	88 : 0.11	399 : 0.04	141.2 : 0.32	491.8 : 0.12
MN984413-MN984420	292 : 0.00	93 : 0.09	399 : 0.03	141.3 : 0.32	491.7 : 0.12
MN984413-MN984466	275 : 0.05	78 : 0.10	399 : 0.07	140.7 : 0.4	489.3 : 0.12
MN984413-MN984458	275 : 0.05	86 : 0.18	399 : 0.09	141.5 : 0.4	491.5 : 0.13
MN984413-MH457143	285 : 0.04	90 : 0.05	398 : 0.04	143.5 : 0.4	489.5 : 0.13
MN984413-X85253	282 : 0.06	85 : 0.05	391 : 0.07	144.2 : 0.39	488.8 : 0.13
MN984413-MT583812	289 : 0.03	93 : 0.10	398 : 0.06	143.2 : 0.32	489.8 : 0.13
MN984413-KJ744223	287 : 0.02	91 : 0.07	399 : 0.05	143.2 : 0.29	489.8 : 0.13
MN984413-KJ744220	275 : 0.02	83 : 0.12	400 : 0.07	143.2 : 0.31	489.8 : 0.13
MN984413-KJ744222	289 : 0.02	91 : 0.07	399 : 0.05	142.8 : 0.28	490.2 : 0.13
MN984413-KJ744221	281 : 0.02	88 : 0.10	399 : 0.05	143.3 : 0.34	489.7 : 0.12
MN984413-KT722840	284 : 0.05	87 : 0.12	399 : 0.08	142.7 : 0.31	490.3 : 0.12
MN984413-MN984456	286 : 0.04	91 : 0.07	400 : 0.05	142.8 : 0.44	490.2 : 0.13
MN984413-KF660602	255 : 0.01	91 : 0.12	399 : 0.05	142.0 : 0.33	491.0 : 0.12
MN984413-AB118849	283 : 0.04	88 : 0.10	397 : 0.06	141.5 : 0.33	491.5 : 0.15
MN984413-MN984426	271 : 0.00	97 : 0.11	400 : 0.04	142.2 : 0.33	490.8 : 0.12
MN984413-AY648957	285 : 0.04	88 : 0.14	399 : 0.06	142.2 : 0.34	490.8 : 0.12
MN984413-AY648956	276 : 0.03	83 : 0.13	399 : 0.06	141.8 : 0.32	491.2 : 0.11
MN984413-KF660600	283 : 0.02	82 : 0.12	398 : 0.05	142.7 : 0.35	490.3 : 0.12
MN984413-MN984444	290 : 0.01	93 : 0.12	400 : 0.05	141.7 : 0.26	491.3 : 0.09
MN984413-MN984434	292 : 0.01	93 : 0.09	400 : 0.04	141.7 : 0.36	491.3 : 0.14
MN984413-AY648959	284 : 0.04	89 : 0.14	399 : 0.07	142.0 : 0.36	491.0 : 0.11
MN984413-AF425644	280 : 0.04	84 : 0.13	392 : 0.08	142.2 : 0.37	490.8 : 0.11
MN984413-AY648958	285 : 0.04	88 : 0.14	399 : 0.07	142.3 : 0.32	490.7 : 0.12
MN984413-AF104263	277 : 0.04	83 : 0.13	392 : 0.08	142.5 : 0.33	490.5 : 0.13
MN984413-MH791030	261 : 0.04	79 : 0.17	399 : 0.09	142.7 : 0.3	490.3 : 0.14
MN984413-MH791028	285 : 0.04	85 : 0.11	399 : 0.07	142.2 : 0.34	490.8 : 0.13
MN984413-KY463681	276 : 0.05	88 : 0.07	397 : 0.07	143.0 : 0.45	490.0 : 0.13
MN984413-U81989	281 : 0.05	87 : 0.17	395 : 0.09	143.0 : 0.43	490.0 : 0.13
MN984413-MG926381	290 : 0.03	92 : 0.08	395 : 0.05	142.3 : 0.28	490.7 : 0.13
MN984413-MK890226	284 : 0.01	91 : 0.09	399 : 0.04	142.7 : 0.33	490.3 : 0.14
MN984413-MK890225	284 : 0.01	91 : 0.09	399 : 0.04	142.7 : 0.33	490.3 : 0.14
MN984413-MK890231	286 : 0.04	91 : 0.12	399 : 0.06	142.0 : 0.36	491.0 : 0.13
MN984413-HQ005372	254 : 0.08	84 : 0.19	389 : 0.10	141.7 : 0.4	491.3 : 0.13
MN984413-MG926380	286 : 0.05	91 : 0.12	398 : 0.09	141.7 : 0.35	491.3 : 0.13
MN984413-HQ005366	277 : 0.04	88 : 0.14	400 : 0.07	142.0 : 0.32	491.0 : 0.14
MN984413-MN984469	285 : 0.05	85 : 0.09	398 : 0.06	142.7 : 0.38	490.3 : 0.15
MN984413-MH791029	294 : 0.05	94 : 0.09	399 : 0.07	142.7 : 0.32	490.3 : 0.14
MN984413-MK890228	288 : 0.01	91 : 0.07	397 : 0.04	142.8 : 0.31	490.2 : 0.14
MN984413-MK890227	278 : 0.02	87 : 0.06	397 : 0.04	143.0 : 0.32	490.0 : 0.15
MN984413-MK890232	292 : 0.01	94 : 0.07	398 : 0.04	143.0 : 0.33	490.0 : 0.13
MN984413-MK890235	274 : 0.01	84 : 0.10	400 : 0.05	142.5 : 0.35	490.5 : 0.13
MN984413-KJ744237	288 : 0.03	93 : 0.09	400 : 0.06	143.2 : 0.34	489.8 : 0.13
MN984413-MK890234	287 : 0.01	95 : 0.08	398 : 0.04	142.5 : 0.37	490.5 : 0.13
MN984413-HQ005370	269 : 0.06	87 : 0.10	400 : 0.08	141.5 : 0.35	491.5 : 0.15
MN984413-HQ005364	295 : 0.04	97 : 0.10	400 : 0.07	142.5 : 0.31	490.5 : 0.14
MN984413-MK890230	290 : 0.01	93 : 0.13	398 : 0.05	141.5 : 0.35	491.5 : 0.13
MN984413-HQ005368	268 : 0.04	91 : 0.12	400 : 0.07	141.8 : 0.34	491.2 : 0.12
MN984413-HQ005365	275 : 0.04	87 : 0.12	400 : 0.07	142.5 : 0.35	490.5 : 0.14
MN984413-U81988	283 : 0.04	84 : 0.12	394 : 0.07	142.5 : 0.45	490.5 : 0.16
MN984413-AY633627	287 : 0.04	90 : 0.08	400 : 0.05	144.3 : 0.36	488.7 : 0.14
MN984413-KJ744255	282 : 0.03	83 : 0.10	398 : 0.06	143.0 : 0.31	490.0 : 0.11
MN984413-MN984418	294 : 0.00	89 : 0.08	399 : 0.03	142.3 : 0.21	490.7 : 0.09
MN984413-KJ744238	281 : 0.04	96 : 0.08	400 : 0.06	142.0 : 0.38	491.0 : 0.16
MN984413-MH791027	295 : 0.05	95 : 0.09	399 : 0.07	141.7 : 0.34	491.3 : 0.13
MN984413-MT583805	284 : 0.01	89 : 0.10	399 : 0.04	142.2 : 0.33	490.8 : 0.14
MN984413-MT583804	287 : 0.04	93 : 0.14	398 : 0.08	142.2 : 0.35	490.8 : 0.12
MN984413-MH457145	281 : 0.06	87 : 0.11	398 : 0.09	142.0 : 0.36	491.0 : 0.13
MN984413-KJ744243	279 : 0.03	91 : 0.08	399 : 0.05	143.2 : 0.3	489.8 : 0.13
MN984413-MN984463	273 : 0.03	97 : 0.10	400 : 0.06	142.8 : 0.29	490.2 : 0.13
MN984413-MN984433	282 : 0.01	90 : 0.08	400 : 0.04	142.7 : 0.22	490.3 : 0.12
MN984413-KJ744257	284 : 0.04	88 : 0.10	398 : 0.06	144.3 : 0.34	488.7 : 0.13
MN984413-KJ744244	280 : 0.04	87 : 0.09	399 : 0.06	144.0 : 0.33	489.0 : 0.13
MN984413-EF514905	244 : 0.08	76 : 0.10	389 : 0.10	142.3 : 0.4	490.7 : 0.18
MN984413-EF514907	251 : 0.06	76 : 0.10	389 : 0.08	142.3 : 0.38	490.7 : 0.17
MN984413-EF514904	242 : 0.06	75 : 0.10	389 : 0.08	141.0 : 0.43	492.0 : 0.19
MN984413-EF514903	251 : 0.06	80 : 0.09	389 : 0.08	142.5 : 0.38	490.5 : 0.17
MN984413-EF514906	255 : 0.05	74 : 0.10	388 : 0.08	142.8 : 0.32	490.2 : 0.14
MN984413-KJ744256	273 : 0.04	86 : 0.07	399 : 0.06	144.5 : 0.29	488.5 : 0.14
MN984413-MN984465	275 : 0.03	86 : 0.07	398 : 0.05	143.2 : 0.36	489.8 : 0.13
MN984413-KJ744228	278 : 0.04	91 : 0.08	400 : 0.06	144.0 : 0.35	489.0 : 0.15
MN984413-KJ744227	275 : 0.04	90 : 0.06	400 : 0.05	143.2 : 0.32	489.8 : 0.13
MN984413-KJ744234	282 : 0.03	98 : 0.10	399 : 0.05	142.7 : 0.31	490.3 : 0.13
MN984413-KJ744254	274 : 0.03	86 : 0.10	400 : 0.06	143.8 : 0.35	489.2 : 0.14
MN984413-KJ744248	283 : 0.03	86 : 0.07	399 : 0.05	143.3 : 0.33	489.7 : 0.14
MN984413-KJ744232	229 : 0.05	78 : 0.13	399 : 0.11	143.7 : 0.38	489.3 : 0.14
MN984413-KJ744253	284 : 0.03	93 : 0.09	399 : 0.05	143.8 : 0.31	489.2 : 0.15
MN984413-KJ744247	285 : 0.03	88 : 0.10	400 : 0.05	144.2 : 0.32	488.8 : 0.13
MN984413-MN984462	276 : 0.03	86 : 0.09	400 : 0.06	144.0 : 0.32	489.0 : 0.14
MN984413-KJ744245	268 : 0.02	89 : 0.06	399 : 0.05	143.8 : 0.29	489.2 : 0.15
MN984413-MN984464	286 : 0.05	87 : 0.06	399 : 0.07	142.5 : 0.26	490.5 : 0.14
MN984413-KJ744218	284 : 0.03	87 : 0.07	397 : 0.05	143.7 : 0.32	489.3 : 0.14
MN984413-KJ744249	281 : 0.03	89 : 0.05	399 : 0.05	143.5 : 0.25	489.5 : 0.12
MN984413-KJ744231	289 : 0.03	88 : 0.10	400 : 0.07	143.7 : 0.29	489.3 : 0.13
MN984413-MN984446	282 : 0.03	83 : 0.13	398 : 0.06	142.5 : 0.22	490.5 : 0.11
MN984413-KJ744226	280 : 0.03	83 : 0.13	398 : 0.07	143.3 : 0.29	489.7 : 0.14
MN984413-KJ744225	267 : 0.02	75 : 0.13	399 : 0.07	143.5 : 0.32	489.5 : 0.13
MN984413-NC_001653	278 : 0.04	81 : 0.11	399 : 0.07	143.0 : 0.44	490.0 : 0.13
MN984413-D01075	275 : 0.07	79 : 0.11	391 : 0.09	143.0 : 0.44	490.0 : 0.13
MN984413-KJ744230	279 : 0.04	87 : 0.10	398 : 0.07	142.0 : 0.47	491.0 : 0.13
MN984413-KJ744229	286 : 0.05	89 : 0.07	399 : 0.06	143.8 : 0.44	489.2 : 0.14
MN984413-KJ744235	295 : 0.05	91 : 0.12	400 : 0.08	142.8 : 0.37	490.2 : 0.14
MN984413-KJ744233	248 : 0.05	88 : 0.18	400 : 0.12	143.3 : 0.4	489.7 : 0.15
MN984413-KJ744250	285 : 0.04	86 : 0.17	399 : 0.08	142.7 : 0.37	490.3 : 0.14
MN984413-MK124579	282 : 0.04	87 : 0.09	398 : 0.07	144.2 : 0.39	488.8 : 0.12
MN984413-M21012	274 : 0.05	82 : 0.09	399 : 0.07	143.8 : 0.44	489.2 : 0.12
MN984413-HM046802	281 : 0.03	86 : 0.10	399 : 0.06	143.7 : 0.41	489.3 : 0.12
MN984413-AJ307077	281 : 0.06	83 : 0.09	391 : 0.09	143.5 : 0.41	489.5 : 0.13
MN984413-AJ000558	283 : 0.05	84 : 0.08	391 : 0.07	143.5 : 0.41	489.5 : 0.12
MN984413-HQ005369	292 : 0.04	96 : 0.08	400 : 0.06	142.2 : 0.35	490.8 : 0.15
MN984413-KJ744242	292 : 0.05	95 : 0.08	398 : 0.07	143.5 : 0.36	489.5 : 0.15
MN984413-KJ744240	287 : 0.06	89 : 0.11	400 : 0.10	143.3 : 0.4	489.7 : 0.16
MN984413-KJ744241	283 : 0.06	87 : 0.17	400 : 0.10	143.5 : 0.49	489.5 : 0.15
MN984413-MK890224	280 : 0.03	85 : 0.16	398 : 0.08	141.2 : 0.49	491.8 : 0.17
MN984413-MK890229	280 : 0.01	86 : 0.07	398 : 0.04	143.0 : 0.65	490.0 : 0.17
MN984413-MG711778	285 : 0.02	87 : 0.09	397 : 0.05	140.0 : 0.46	472.0 : 0.17
MN984413-MK890233	289 : 0.02	90 : 0.12	400 : 0.05	143.5 : 0.45	489.5 : 0.17
MN984413-KM110794	283 : 0.03	85 : 0.07	398 : 0.05	142.2 : 0.39	490.8 : 0.15
MN984413-KM110792	287 : 0.03	83 : 0.10	398 : 0.07	142.2 : 0.39	490.8 : 0.15
MN984413-KM110797	280 : 0.03	84 : 0.10	398 : 0.07	141.7 : 0.38	491.3 : 0.17
MN984413-KM110799	285 : 0.04	84 : 0.08	398 : 0.06	142.2 : 0.44	490.8 : 0.16
MN984413-MG711717	273 : 0.01	86 : 0.10	397 : 0.05	142.2 : 0.39	490.8 : 0.18
MN984413-KM110795	279 : 0.01	84 : 0.12	397 : 0.05	140.8 : 0.38	492.2 : 0.17
MN984413-KM110791	282 : 0.03	83 : 0.09	397 : 0.06	140.8 : 0.35	492.2 : 0.16
MN984413-KM110798	274 : 0.02	83 : 0.09	397 : 0.06	141.3 : 0.47	491.7 : 0.17
MN984413-KM110790	276 : 0.02	83 : 0.09	397 : 0.05	140.5 : 0.42	492.5 : 0.15
MN984411-MN984443	284 : 0.01	90 : 0.01	399 : 0.03	143.0 : 0.06	499.0 : 0.02
MN984411-MN984429	285 : 0.00	93 : 0.03	401 : 0.02	143.5 : 0.08	498.5 : 0.03
MN984411-KJ744224	273 : 0.03	90 : 0.03	399 : 0.05	142.5 : 0.21	499.5 : 0.04
MN984411-MN984407	274 : 0.02	90 : 0.03	400 : 0.03	141.8 : 0.12	500.2 : 0.03
MN984411-HQ005367	273 : 0.02	83 : 0.05	401 : 0.05	143.5 : 0.17	498.5 : 0.02
MN984411-MN984422	281 : 0.00	90 : 0.05	402 : 0.03	142.5 : 0.08	499.5 : 0.01
MN984411-MN984459	286 : 0.02	92 : 0.07	400 : 0.05	143.5 : 0.21	498.5 : 0.05
MN984411-MN984449	268 : 0.03	78 : 0.08	400 : 0.06	144.0 : 0.18	498.0 : 0.02
MN984411-MN984415	279 : 0.03	80 : 0.08	400 : 0.05	142.5 : 0.13	499.5 : 0.04
MN984411-MN984453	262 : 0.04	82 : 0.08	400 : 0.08	143.8 : 0.14	498.2 : 0.04
MN984411-MN984452	263 : 0.04	83 : 0.06	400 : 0.07	143.7 : 0.14	498.3 : 0.03
MN984411-MN984455	265 : 0.05	78 : 0.11	399 : 0.08	143.2 : 0.13	498.8 : 0.04
MN984411-MN984451	265 : 0.03	79 : 0.11	399 : 0.06	142.2 : 0.17	499.8 : 0.05
MN984411-MN984450	270 : 0.03	86 : 0.07	400 : 0.05	143.0 : 0.12	499.0 : 0.04
MN984411-MN984454	278 : 0.05	80 : 0.04	398 : 0.06	143.7 : 0.2	498.3 : 0.07
MN984411-MN984427	277 : 0.05	81 : 0.04	400 : 0.05	143.7 : 0.18	498.3 : 0.07
MN984411-MN984437	288 : 0.01	95 : 0.01	400 : 0.02	143.0 : 0.11	499.0 : 0.03
MN984411-MN984424	288 : 0.01	95 : 0.01	400 : 0.02	143.3 : 0.12	498.7 : 0.04
MN984411-MN984428	287 : 0.01	94 : 0.01	400 : 0.02	144.0 : 0.18	498.0 : 0.05
MN984411-MN984457	278 : 0.01	92 : 0.09	400 : 0.06	142.2 : 0.13	499.8 : 0.03
MN984411-MN984448	277 : 0.01	92 : 0.09	400 : 0.05	142.2 : 0.11	499.8 : 0.03
MN984411-MN984425	286 : 0.02	91 : 0.07	400 : 0.04	142.7 : 0.12	499.3 : 0.03
MN984411-MN984447	262 : 0.01	88 : 0.06	400 : 0.05	142.7 : 0.14	499.3 : 0.03
MN984411-MN984421	277 : 0.01	86 : 0.06	401 : 0.03	143.0 : 0.12	499.0 : 0.04
MN984411-MN984430	283 : 0.02	90 : 0.08	400 : 0.05	142.7 : 0.1	499.3 : 0.02
MN984411-MN984423	284 : 0.00	93 : 0.04	401 : 0.02	142.8 : 0.12	499.2 : 0.03
MN984411-MN984461	267 : 0.02	83 : 0.10	399 : 0.06	143.3 : 0.1	498.7 : 0.03
MN984411-MN984414	281 : 0.01	91 : 0.05	400 : 0.03	143.0 : 0.06	499.0 : 0.02
MN984411-MN984432	279 : 0.01	85 : 0.07	400 : 0.05	142.8 : 0.08	499.2 : 0.03
MN984411-MN984410	283 : 0.02	91 : 0.05	400 : 0.05	142.7 : 0.09	499.3 : 0.02
MN984411-MN984431	279 : 0.06	86 : 0.10	398 : 0.09	143.7 : 0.15	498.3 : 0.04
MN984411-MT583796	269 : 0.06	76 : 0.08	387 : 0.07	144.0 : 0.24	498.0 : 0.07
MN984411-MN984412	283 : 0.01	91 : 0.08	400 : 0.03	142.8 : 0.15	499.2 : 0.04
MN984411-MN984460	283 : 0.02	91 : 0.06	398 : 0.05	143.0 : 0.09	499.0 : 0.03
MN984411-MN984416	283 : 0.00	93 : 0.06	401 : 0.03	143.8 : 0.1	498.2 : 0.03
MN984411-KJ744217	279 : 0.01	89 : 0.02	399 : 0.04	143.8 : 0.21	498.2 : 0.05
MN984411-KJ744216	281 : 0.01	89 : 0.05	399 : 0.05	143.8 : 0.19	498.2 : 0.04
MN984411-KJ744215	267 : 0.01	89 : 0.03	399 : 0.05	143.5 : 0.22	498.5 : 0.05
MN984411-KJ744214	283 : 0.01	92 : 0.06	399 : 0.05	143.8 : 0.28	498.2 : 0.05
MN984411-MN984435	284 : 0.01	90 : 0.07	399 : 0.03	142.7 : 0.17	499.3 : 0.04
MN984411-MN984436	287 : 0.01	95 : 0.04	401 : 0.02	143.0 : 0.17	499.0 : 0.03
MN984411-MN984409	285 : 0.01	93 : 0.06	401 : 0.03	142.8 : 0.15	499.2 : 0.04
MN984411-MN984445	276 : 0.01	93 : 0.12	401 : 0.05	143.0 : 0.18	499.0 : 0.03
MN984411-MN984419	283 : 0.00	94 : 0.06	400 : 0.03	143.0 : 0.13	499.0 : 0.04
MN984411-MN984441	273 : 0.01	85 : 0.07	400 : 0.04	143.3 : 0.13	498.7 : 0.04
MN984411-AB118848	273 : 0.02	85 : 0.07	397 : 0.05	143.8 : 0.21	498.2 : 0.05
MN984411-MN984440	274 : 0.02	80 : 0.07	398 : 0.04	143.2 : 0.13	498.8 : 0.04
MN984411-MN984438	264 : 0.01	80 : 0.08	400 : 0.04	142.7 : 0.13	499.3 : 0.03
MN984411-MN984442	269 : 0.02	93 : 0.07	399 : 0.05	142.5 : 0.14	499.5 : 0.03
MN984411-MN984417	274 : 0.03	83 : 0.09	400 : 0.06	143.0 : 0.13	499.0 : 0.03
MN984411-MN984439	274 : 0.01	84 : 0.09	399 : 0.04	142.0 : 0.17	500.0 : 0.04
MN984411-MN984420	283 : 0.00	91 : 0.08	399 : 0.03	142.2 : 0.19	499.8 : 0.04
MN984411-MN984466	264 : 0.03	74 : 0.06	399 : 0.06	141.5 : 0.25	497.5 : 0.05
MN984411-MN984458	263 : 0.03	81 : 0.12	399 : 0.08	142.3 : 0.27	499.7 : 0.05
MN984411-MH457143	274 : 0.02	86 : 0.01	398 : 0.04	144.3 : 0.26	497.7 : 0.06
MN984411-X85253	271 : 0.04	81 : 0.03	391 : 0.07	145.0 : 0.25	497.0 : 0.06
MN984411-MT583812	281 : 0.03	92 : 0.07	398 : 0.05	144.0 : 0.22	498.0 : 0.05
MN984411-KJ744223	279 : 0.01	90 : 0.05	399 : 0.04	144.0 : 0.15	498.0 : 0.06
MN984411-KJ744220	265 : 0.02	80 : 0.08	400 : 0.06	144.0 : 0.17	498.0 : 0.06
MN984411-KJ744222	281 : 0.01	90 : 0.05	399 : 0.04	143.7 : 0.17	498.3 : 0.05
MN984411-KJ744221	271 : 0.02	85 : 0.06	399 : 0.04	144.2 : 0.2	497.8 : 0.06
MN984411-KT722840	273 : 0.03	83 : 0.09	399 : 0.07	143.5 : 0.18	498.5 : 0.04
MN984411-MN984456	275 : 0.02	87 : 0.02	400 : 0.04	143.7 : 0.29	498.3 : 0.05
MN984411-KF660602	247 : 0.01	90 : 0.08	399 : 0.04	142.8 : 0.21	499.2 : 0.04
MN984411-AB118849	273 : 0.02	85 : 0.06	397 : 0.05	142.3 : 0.26	499.7 : 0.07
MN984411-MN984426	264 : 0.00	97 : 0.09	400 : 0.03	143.0 : 0.21	499.0 : 0.04
MN984411-AY648957	275 : 0.02	85 : 0.10	399 : 0.05	143.0 : 0.21	499.0 : 0.04
MN984411-AY648956	266 : 0.02	80 : 0.09	399 : 0.05	142.7 : 0.19	499.3 : 0.03
MN984411-KF660600	273 : 0.01	79 : 0.08	398 : 0.04	143.5 : 0.22	498.5 : 0.05
MN984411-MN984444	282 : 0.00	92 : 0.10	400 : 0.04	142.5 : 0.11	499.5 : 0.02
MN984411-MN984434	284 : 0.01	92 : 0.07	400 : 0.03	142.5 : 0.25	499.5 : 0.07
MN984411-AY648959	274 : 0.02	86 : 0.11	399 : 0.07	142.8 : 0.21	499.2 : 0.04
MN984411-AF425644	270 : 0.02	81 : 0.12	392 : 0.08	143.0 : 0.24	499.0 : 0.04
MN984411-AY648958	275 : 0.02	85 : 0.11	399 : 0.06	143.2 : 0.2	498.8 : 0.05
MN984411-AF104263	267 : 0.02	80 : 0.12	392 : 0.08	143.3 : 0.22	498.7 : 0.05
MN984411-MH791030	253 : 0.02	78 : 0.14	399 : 0.09	143.5 : 0.18	498.5 : 0.06
MN984411-MH791028	275 : 0.03	82 : 0.08	399 : 0.06	143.0 : 0.23	499.0 : 0.06
MN984411-KY463681	265 : 0.03	84 : 0.05	397 : 0.06	143.8 : 0.35	498.2 : 0.07
MN984411-U81989	270 : 0.03	83 : 0.15	395 : 0.08	143.8 : 0.34	498.2 : 0.07
MN984411-MG926381	280 : 0.01	90 : 0.03	395 : 0.04	143.2 : 0.15	498.8 : 0.06
MN984411-MK890226	273 : 0.00	87 : 0.06	399 : 0.03	143.5 : 0.17	498.5 : 0.07
MN984411-MK890225	273 : 0.00	87 : 0.06	399 : 0.03	143.5 : 0.17	498.5 : 0.07
MN984411-MK890231	275 : 0.03	87 : 0.06	399 : 0.04	142.8 : 0.2	499.2 : 0.06
MN984411-HQ005372	242 : 0.06	79 : 0.14	389 : 0.10	142.5 : 0.25	499.5 : 0.06
MN984411-MG926380	275 : 0.04	87 : 0.10	398 : 0.08	142.5 : 0.19	499.5 : 0.06
MN984411-HQ005366	266 : 0.02	84 : 0.10	400 : 0.07	142.8 : 0.2	499.2 : 0.06
MN984411-MN984469	274 : 0.03	81 : 0.06	398 : 0.06	143.5 : 0.2	498.5 : 0.07
MN984411-MH791029	286 : 0.03	93 : 0.07	399 : 0.06	143.5 : 0.21	498.5 : 0.06
MN984411-MK890228	278 : 0.00	89 : 0.06	397 : 0.03	143.7 : 0.22	498.3 : 0.06
MN984411-MK890227	268 : 0.02	85 : 0.04	397 : 0.03	143.8 : 0.2	498.2 : 0.08
MN984411-MK890232	282 : 0.01	92 : 0.04	398 : 0.03	143.8 : 0.2	498.2 : 0.06
MN984411-MK890235	277 : 0.01	94 : 0.08	401 : 0.04	143.3 : 0.22	498.7 : 0.06
MN984411-KJ744237	279 : 0.01	91 : 0.07	400 : 0.05	144.0 : 0.23	498.0 : 0.06
MN984411-MK890234	277 : 0.00	93 : 0.06	398 : 0.03	143.3 : 0.23	498.7 : 0.06
MN984411-HQ005370	258 : 0.04	83 : 0.06	400 : 0.08	142.3 : 0.27	499.7 : 0.07
MN984411-HQ005364	286 : 0.02	95 : 0.08	400 : 0.06	143.7 : 0.23	498.3 : 0.06
MN984411-MK890230	280 : 0.01	91 : 0.11	398 : 0.04	142.3 : 0.23	499.7 : 0.06
MN984411-HQ005368	257 : 0.02	87 : 0.10	400 : 0.07	142.7 : 0.29	499.3 : 0.06
MN984411-HQ005365	264 : 0.03	83 : 0.09	400 : 0.07	143.3 : 0.3	498.7 : 0.07
MN984411-U81988	271 : 0.03	80 : 0.07	394 : 0.07	143.0 : 0.31	499.0 : 0.09
MN984411-AY633627	276 : 0.02	86 : 0.04	400 : 0.04	145.2 : 0.23	496.8 : 0.06
MN984411-KJ744255	271 : 0.01	79 : 0.08	398 : 0.05	143.8 : 0.18	498.2 : 0.05
MN984411-MN984418	285 : 0.00	87 : 0.07	399 : 0.03	143.2 : 0.07	498.8 : 0.02
MN984411-KJ744238	272 : 0.02	94 : 0.06	400 : 0.05	142.8 : 0.29	499.2 : 0.08
MN984411-MH791027	287 : 0.03	94 : 0.07	399 : 0.06	142.5 : 0.21	499.5 : 0.06
MN984411-MT583805	273 : 0.00	85 : 0.06	399 : 0.03	143.0 : 0.21	499.0 : 0.07
MN984411-MT583804	276 : 0.04	89 : 0.11	398 : 0.07	143.0 : 0.2	499.0 : 0.05
MN984411-MH457145	270 : 0.04	83 : 0.09	398 : 0.09	142.8 : 0.22	499.2 : 0.06
MN984411-KJ744243	268 : 0.01	87 : 0.05	399 : 0.05	143.8 : 0.18	498.2 : 0.06
MN984411-MN984463	262 : 0.01	93 : 0.07	400 : 0.05	143.5 : 0.17	498.5 : 0.05
MN984411-MN984433	271 : 0.01	86 : 0.05	400 : 0.03	143.3 : 0.12	498.7 : 0.05
MN984411-KJ744257	275 : 0.02	86 : 0.07	398 : 0.05	145.2 : 0.21	496.8 : 0.06
MN984411-KJ744244	270 : 0.02	84 : 0.06	399 : 0.05	144.8 : 0.2	497.2 : 0.05
MN984411-EF514905	238 : 0.06	77 : 0.10	389 : 0.09	143.0 : 0.24	499.0 : 0.11
MN984411-EF514907	242 : 0.05	74 : 0.07	389 : 0.07	143.0 : 0.23	499.0 : 0.1
MN984411-EF514904	235 : 0.05	75 : 0.08	389 : 0.07	141.8 : 0.27	500.2 : 0.11
MN984411-EF514903	242 : 0.04	78 : 0.07	389 : 0.07	143.3 : 0.23	498.7 : 0.1
MN984411-EF514906	246 : 0.04	72 : 0.07	388 : 0.07	143.7 : 0.2	498.3 : 0.07
MN984411-KJ744256	262 : 0.02	82 : 0.05	399 : 0.05	145.3 : 0.16	496.7 : 0.08
MN984411-MN984465	275 : 0.02	93 : 0.08	398 : 0.05	144.0 : 0.23	498.0 : 0.07
MN984411-KJ744228	267 : 0.02	87 : 0.04	400 : 0.05	144.8 : 0.22	497.2 : 0.07
MN984411-KJ744227	264 : 0.02	86 : 0.01	400 : 0.04	144.0 : 0.2	498.0 : 0.05
MN984411-KJ744234	271 : 0.01	94 : 0.07	399 : 0.05	143.5 : 0.18	498.5 : 0.05
MN984411-KJ744254	263 : 0.01	82 : 0.05	400 : 0.05	144.7 : 0.23	497.3 : 0.06
MN984411-KJ744248	272 : 0.01	82 : 0.04	399 : 0.05	144.2 : 0.21	497.8 : 0.06
MN984411-KJ744232	224 : 0.05	80 : 0.15	399 : 0.10	144.5 : 0.22	497.5 : 0.05
MN984411-KJ744253	275 : 0.01	91 : 0.06	399 : 0.04	144.7 : 0.18	497.3 : 0.07
MN984411-KJ744247	274 : 0.01	84 : 0.04	400 : 0.04	145.0 : 0.19	497.0 : 0.05
MN984411-MN984462	265 : 0.01	82 : 0.05	400 : 0.05	144.8 : 0.17	497.2 : 0.06
MN984411-KJ744245	268 : 0.01	96 : 0.05	399 : 0.05	144.7 : 0.21	497.3 : 0.07
MN984411-MN984464	276 : 0.05	84 : 0.02	399 : 0.06	143.3 : 0.17	498.7 : 0.07
MN984411-KJ744218	273 : 0.01	83 : 0.04	397 : 0.04	144.5 : 0.22	497.5 : 0.07
MN984411-KJ744249	270 : 0.01	85 : 0.01	399 : 0.04	144.3 : 0.15	497.7 : 0.05
MN984411-KJ744231	280 : 0.01	86 : 0.09	400 : 0.06	144.5 : 0.18	497.5 : 0.07
MN984411-MN984446	271 : 0.01	79 : 0.09	399 : 0.06	143.3 : 0.11	498.7 : 0.03
MN984411-KJ744226	269 : 0.01	79 : 0.09	399 : 0.06	144.2 : 0.17	497.8 : 0.06
MN984411-KJ744225	265 : 0.01	79 : 0.12	400 : 0.07	144.3 : 0.2	497.7 : 0.06
MN984411-NC_001653	267 : 0.04	77 : 0.07	399 : 0.06	143.8 : 0.29	498.2 : 0.05
MN984411-D01075	264 : 0.05	75 : 0.07	391 : 0.08	143.8 : 0.29	498.2 : 0.05
MN984411-KJ744230	270 : 0.02	85 : 0.07	398 : 0.06	142.8 : 0.3	499.2 : 0.06
MN984411-KJ744229	275 : 0.03	85 : 0.04	399 : 0.05	145.0 : 0.28	497.0 : 0.06
MN984411-KJ744235	284 : 0.04	87 : 0.10	400 : 0.08	144.0 : 0.23	498.0 : 0.06
MN984411-KJ744233	240 : 0.04	87 : 0.15	400 : 0.11	144.5 : 0.24	497.5 : 0.07
MN984411-KJ744250	274 : 0.02	82 : 0.15	399 : 0.07	143.8 : 0.25	498.2 : 0.05
MN984411-MK124579	271 : 0.03	83 : 0.06	398 : 0.06	145.3 : 0.26	496.7 : 0.04
MN984411-M21012	265 : 0.03	80 : 0.08	399 : 0.06	145.0 : 0.28	497.0 : 0.04
MN984411-HM046802	272 : 0.02	84 : 0.10	399 : 0.05	144.8 : 0.26	497.2 : 0.04
MN984411-AJ307077	272 : 0.04	81 : 0.09	391 : 0.08	144.7 : 0.25	497.3 : 0.05
MN984411-AJ000558	272 : 0.03	80 : 0.07	391 : 0.07	144.7 : 0.26	497.3 : 0.04
MN984411-HQ005369	283 : 0.02	94 : 0.06	400 : 0.05	143.0 : 0.21	499.0 : 0.07
MN984411-KJ744242	282 : 0.03	92 : 0.04	398 : 0.06	144.3 : 0.28	497.7 : 0.1
MN984411-KJ744240	279 : 0.04	88 : 0.07	400 : 0.09	144.2 : 0.35	497.8 : 0.09
MN984411-KJ744241	272 : 0.05	83 : 0.10	400 : 0.09	144.7 : 0.35	497.3 : 0.09
MN984411-MK890224	271 : 0.03	83 : 0.13	398 : 0.07	142.3 : 0.35	499.7 : 0.09
MN984411-MK890229	271 : 0.00	84 : 0.04	399 : 0.03	144.2 : 0.46	497.8 : 0.09
MN984411-MG711778	274 : 0.02	83 : 0.09	397 : 0.05	141.0 : 0.39	480.0 : 0.1
MN984411-MK890233	278 : 0.02	86 : 0.09	401 : 0.05	144.7 : 0.3	497.3 : 0.1
MN984411-KM110794	271 : 0.02	80 : 0.08	398 : 0.06	143.2 : 0.3	498.8 : 0.08
MN984411-KM110792	275 : 0.03	78 : 0.10	398 : 0.07	143.2 : 0.3	498.8 : 0.08
MN984411-KM110797	268 : 0.03	79 : 0.05	398 : 0.07	142.7 : 0.28	499.3 : 0.09
MN984411-KM110799	273 : 0.04	79 : 0.05	398 : 0.07	143.3 : 0.32	498.7 : 0.09
MN984411-MG711717	263 : 0.01	83 : 0.12	398 : 0.06	143.3 : 0.28	498.7 : 0.11
MN984411-KM110795	269 : 0.01	81 : 0.08	398 : 0.05	142.0 : 0.3	500.0 : 0.1
MN984411-KM110791	270 : 0.03	78 : 0.07	398 : 0.07	142.0 : 0.29	500.0 : 0.09
MN984411-KM110798	264 : 0.02	80 : 0.07	398 : 0.06	142.5 : 0.33	499.5 : 0.11
MN984411-KM110790	266 : 0.02	80 : 0.07	398 : 0.06	141.7 : 0.29	500.3 : 0.09
MN984408-MN984443	284 : 0.01	90 : 0.01	399 : 0.03	143.0 : 0.07	499.0 : 0.02
MN984408-MN984429	285 : 0.00	93 : 0.03	401 : 0.02	143.5 : 0.06	498.5 : 0.02
MN984408-KJ744224	273 : 0.03	90 : 0.03	399 : 0.05	142.5 : 0.19	499.5 : 0.04
MN984408-MN984407	274 : 0.02	90 : 0.03	400 : 0.03	141.8 : 0.14	500.2 : 0.03
MN984408-HQ005367	273 : 0.02	83 : 0.05	401 : 0.05	143.5 : 0.15	498.5 : 0.03
MN984408-MN984422	281 : 0.00	90 : 0.05	402 : 0.03	142.5 : 0.1	499.5 : 0.01
MN984408-MN984459	286 : 0.02	92 : 0.07	400 : 0.05	143.5 : 0.19	498.5 : 0.05
MN984408-MN984449	268 : 0.03	78 : 0.08	400 : 0.06	144.0 : 0.16	498.0 : 0.02
MN984408-MN984415	279 : 0.03	80 : 0.08	400 : 0.05	142.5 : 0.13	499.5 : 0.04
MN984408-MN984453	262 : 0.04	82 : 0.08	400 : 0.08	143.8 : 0.12	498.2 : 0.04
MN984408-MN984452	263 : 0.04	83 : 0.06	400 : 0.07	143.7 : 0.12	498.3 : 0.03
MN984408-MN984455	265 : 0.05	78 : 0.11	399 : 0.08	143.2 : 0.11	498.8 : 0.04
MN984408-MN984451	265 : 0.03	79 : 0.11	399 : 0.06	142.2 : 0.16	499.8 : 0.05
MN984408-MN984450	270 : 0.03	86 : 0.07	400 : 0.05	143.0 : 0.1	499.0 : 0.04
MN984408-MN984454	278 : 0.05	80 : 0.04	398 : 0.06	143.7 : 0.19	498.3 : 0.07
MN984408-MN984427	277 : 0.05	81 : 0.04	400 : 0.05	143.7 : 0.16	498.3 : 0.07
MN984408-MN984437	288 : 0.01	95 : 0.01	400 : 0.02	143.0 : 0.11	499.0 : 0.03
MN984408-MN984424	288 : 0.01	95 : 0.01	400 : 0.02	143.3 : 0.14	498.7 : 0.04
MN984408-MN984428	287 : 0.01	94 : 0.01	400 : 0.02	144.0 : 0.16	498.0 : 0.05
MN984408-MN984457	278 : 0.01	92 : 0.09	400 : 0.06	142.2 : 0.11	499.8 : 0.02
MN984408-MN984448	277 : 0.01	92 : 0.09	400 : 0.05	142.2 : 0.13	499.8 : 0.03
MN984408-MN984425	286 : 0.02	91 : 0.07	400 : 0.04	142.7 : 0.1	499.3 : 0.03
MN984408-MN984447	262 : 0.01	88 : 0.06	400 : 0.05	142.7 : 0.13	499.3 : 0.03
MN984408-MN984421	277 : 0.01	86 : 0.06	401 : 0.03	143.0 : 0.1	499.0 : 0.03
MN984408-MN984430	283 : 0.02	90 : 0.08	400 : 0.05	142.7 : 0.1	499.3 : 0.02
MN984408-MN984423	284 : 0.00	93 : 0.04	401 : 0.02	142.8 : 0.13	499.2 : 0.03
MN984408-MN984461	267 : 0.02	83 : 0.10	399 : 0.06	143.3 : 0.12	498.7 : 0.03
MN984408-MN984414	281 : 0.01	91 : 0.05	400 : 0.03	143.0 : 0.08	499.0 : 0.02
MN984408-MN984432	279 : 0.01	85 : 0.07	400 : 0.05	142.8 : 0.09	499.2 : 0.03
MN984408-MN984410	283 : 0.02	91 : 0.05	400 : 0.05	142.7 : 0.09	499.3 : 0.03
MN984408-MN984431	279 : 0.06	86 : 0.10	398 : 0.09	143.7 : 0.13	498.3 : 0.04
MN984408-MT583796	269 : 0.06	76 : 0.08	387 : 0.07	144.0 : 0.22	498.0 : 0.07
MN984408-MN984412	283 : 0.01	91 : 0.08	400 : 0.03	142.8 : 0.15	499.2 : 0.04
MN984408-MN984460	283 : 0.02	91 : 0.06	398 : 0.05	143.0 : 0.08	499.0 : 0.03
MN984408-MN984416	283 : 0.00	93 : 0.06	401 : 0.03	143.8 : 0.1	498.2 : 0.03
MN984408-KJ744217	279 : 0.01	89 : 0.02	399 : 0.04	143.8 : 0.19	498.2 : 0.04
MN984408-KJ744216	281 : 0.01	89 : 0.05	399 : 0.05	143.8 : 0.17	498.2 : 0.04
MN984408-KJ744215	267 : 0.01	89 : 0.03	399 : 0.05	143.5 : 0.2	498.5 : 0.04
MN984408-KJ744214	283 : 0.01	92 : 0.06	399 : 0.05	143.8 : 0.26	498.2 : 0.05
MN984408-MN984435	284 : 0.01	90 : 0.07	399 : 0.03	142.7 : 0.15	499.3 : 0.03
MN984408-MN984436	287 : 0.01	95 : 0.04	401 : 0.02	143.0 : 0.19	499.0 : 0.04
MN984408-MN984409	285 : 0.01	93 : 0.06	401 : 0.03	142.8 : 0.17	499.2 : 0.04
MN984408-MN984445	276 : 0.01	93 : 0.12	401 : 0.05	143.0 : 0.16	499.0 : 0.03
MN984408-MN984419	283 : 0.00	94 : 0.06	400 : 0.03	143.0 : 0.12	499.0 : 0.04
MN984408-MN984441	273 : 0.01	85 : 0.07	400 : 0.04	143.3 : 0.15	498.7 : 0.04
MN984408-AB118848	273 : 0.02	85 : 0.07	397 : 0.05	143.8 : 0.19	498.2 : 0.05
MN984408-MN984440	274 : 0.02	80 : 0.07	398 : 0.04	143.2 : 0.15	498.8 : 0.04
MN984408-MN984438	264 : 0.01	80 : 0.08	400 : 0.04	142.7 : 0.15	499.3 : 0.03
MN984408-MN984442	269 : 0.02	93 : 0.07	399 : 0.05	142.5 : 0.16	499.5 : 0.04
MN984408-MN984417	274 : 0.03	83 : 0.09	400 : 0.06	143.0 : 0.14	499.0 : 0.03
MN984408-MN984439	274 : 0.01	84 : 0.09	399 : 0.04	142.0 : 0.19	500.0 : 0.04
MN984408-MN984420	283 : 0.00	91 : 0.08	399 : 0.03	142.2 : 0.19	499.8 : 0.05
MN984408-MN984466	264 : 0.03	74 : 0.06	399 : 0.06	141.5 : 0.23	497.5 : 0.05
MN984408-MN984458	263 : 0.03	81 : 0.12	399 : 0.08	142.3 : 0.25	499.7 : 0.06
MN984408-MH457143	274 : 0.02	86 : 0.01	398 : 0.04	144.3 : 0.24	497.7 : 0.06
MN984408-X85253	271 : 0.04	81 : 0.03	391 : 0.07	145.0 : 0.23	497.0 : 0.06
MN984408-MT583812	281 : 0.03	92 : 0.07	398 : 0.05	144.0 : 0.2	498.0 : 0.05
MN984408-KJ744223	279 : 0.01	90 : 0.05	399 : 0.04	144.0 : 0.13	498.0 : 0.06
MN984408-KJ744220	265 : 0.02	80 : 0.08	400 : 0.06	144.0 : 0.15	498.0 : 0.06
MN984408-KJ744222	281 : 0.01	90 : 0.05	399 : 0.04	143.7 : 0.15	498.3 : 0.05
MN984408-KJ744221	271 : 0.02	85 : 0.06	399 : 0.04	144.2 : 0.2	497.8 : 0.05
MN984408-KT722840	273 : 0.03	83 : 0.09	399 : 0.07	143.5 : 0.16	498.5 : 0.05
MN984408-MN984456	275 : 0.02	87 : 0.02	400 : 0.04	143.7 : 0.27	498.3 : 0.05
MN984408-KF660602	247 : 0.01	90 : 0.08	399 : 0.04	142.8 : 0.19	499.2 : 0.04
MN984408-AB118849	273 : 0.02	85 : 0.06	397 : 0.05	142.3 : 0.24	499.7 : 0.07
MN984408-MN984426	264 : 0.00	97 : 0.09	400 : 0.03	143.0 : 0.19	499.0 : 0.05
MN984408-AY648957	275 : 0.02	85 : 0.10	399 : 0.05	143.0 : 0.19	499.0 : 0.04
MN984408-AY648956	266 : 0.02	80 : 0.09	399 : 0.05	142.7 : 0.17	499.3 : 0.04
MN984408-KF660600	273 : 0.01	79 : 0.08	398 : 0.04	143.5 : 0.2	498.5 : 0.05
MN984408-MN984444	282 : 0.00	92 : 0.10	400 : 0.04	142.5 : 0.13	499.5 : 0.03
MN984408-MN984434	284 : 0.01	92 : 0.07	400 : 0.03	142.5 : 0.23	499.5 : 0.07
MN984408-AY648959	274 : 0.02	86 : 0.11	399 : 0.07	142.8 : 0.21	499.2 : 0.05
MN984408-AF425644	270 : 0.02	81 : 0.12	392 : 0.08	143.0 : 0.22	499.0 : 0.04
MN984408-AY648958	275 : 0.02	85 : 0.11	399 : 0.06	143.2 : 0.18	498.8 : 0.06
MN984408-AF104263	267 : 0.02	80 : 0.12	392 : 0.08	143.3 : 0.2	498.7 : 0.05
MN984408-MH791030	253 : 0.02	78 : 0.14	399 : 0.09	143.5 : 0.16	498.5 : 0.06
MN984408-MH791028	275 : 0.03	82 : 0.08	399 : 0.06	143.0 : 0.21	499.0 : 0.06
MN984408-KY463681	265 : 0.03	84 : 0.05	397 : 0.06	143.8 : 0.33	498.2 : 0.07
MN984408-U81989	270 : 0.03	83 : 0.15	395 : 0.08	143.8 : 0.32	498.2 : 0.07
MN984408-MG926381	280 : 0.01	90 : 0.03	395 : 0.04	143.2 : 0.13	498.8 : 0.06
MN984408-MK890226	273 : 0.00	87 : 0.06	399 : 0.03	143.5 : 0.16	498.5 : 0.06
MN984408-MK890225	273 : 0.00	87 : 0.06	399 : 0.03	143.5 : 0.16	498.5 : 0.06
MN984408-MK890231	275 : 0.03	87 : 0.06	399 : 0.04	142.8 : 0.18	499.2 : 0.06
MN984408-HQ005372	242 : 0.06	79 : 0.14	389 : 0.10	142.5 : 0.23	499.5 : 0.06
MN984408-MG926380	275 : 0.04	87 : 0.10	398 : 0.08	142.5 : 0.18	499.5 : 0.06
MN984408-HQ005366	266 : 0.02	84 : 0.10	400 : 0.07	142.8 : 0.19	499.2 : 0.06
MN984408-MN984469	274 : 0.03	81 : 0.06	398 : 0.06	143.5 : 0.2	498.5 : 0.07
MN984408-MH791029	286 : 0.03	93 : 0.07	399 : 0.06	143.5 : 0.19	498.5 : 0.06
MN984408-MK890228	278 : 0.00	89 : 0.06	397 : 0.03	143.7 : 0.2	498.3 : 0.06
MN984408-MK890227	268 : 0.02	85 : 0.04	397 : 0.03	143.8 : 0.18	498.2 : 0.08
MN984408-MK890232	282 : 0.01	92 : 0.04	398 : 0.03	143.8 : 0.18	498.2 : 0.06
MN984408-MK890235	277 : 0.01	94 : 0.08	401 : 0.04	143.3 : 0.2	498.7 : 0.06
MN984408-KJ744237	279 : 0.01	91 : 0.07	400 : 0.05	144.0 : 0.21	498.0 : 0.06
MN984408-MK890234	277 : 0.00	93 : 0.06	398 : 0.03	143.3 : 0.21	498.7 : 0.05
MN984408-HQ005370	258 : 0.04	83 : 0.06	400 : 0.08	142.3 : 0.25	499.7 : 0.07
MN984408-HQ005364	286 : 0.02	95 : 0.08	400 : 0.06	143.7 : 0.21	498.3 : 0.05
MN984408-MK890230	280 : 0.01	91 : 0.11	398 : 0.04	142.3 : 0.21	499.7 : 0.06
MN984408-HQ005368	257 : 0.02	87 : 0.10	400 : 0.07	142.7 : 0.27	499.3 : 0.06
MN984408-HQ005365	264 : 0.03	83 : 0.09	400 : 0.07	143.3 : 0.28	498.7 : 0.07
MN984408-U81988	271 : 0.03	80 : 0.07	394 : 0.07	143.0 : 0.29	499.0 : 0.09
MN984408-AY633627	276 : 0.02	86 : 0.04	400 : 0.04	145.2 : 0.23	496.8 : 0.06
MN984408-KJ744255	271 : 0.01	79 : 0.08	398 : 0.05	143.8 : 0.16	498.2 : 0.04
MN984408-MN984418	285 : 0.00	87 : 0.07	399 : 0.03	143.2 : 0.08	498.8 : 0.02
MN984408-KJ744238	272 : 0.02	94 : 0.06	400 : 0.05	142.8 : 0.27	499.2 : 0.08
MN984408-MH791027	287 : 0.03	94 : 0.07	399 : 0.06	142.5 : 0.19	499.5 : 0.06
MN984408-MT583805	273 : 0.00	85 : 0.06	399 : 0.03	143.0 : 0.19	499.0 : 0.07
MN984408-MT583804	276 : 0.04	89 : 0.11	398 : 0.07	143.0 : 0.19	499.0 : 0.05
MN984408-MH457145	270 : 0.04	83 : 0.09	398 : 0.09	142.8 : 0.2	499.2 : 0.06
MN984408-KJ744243	268 : 0.01	87 : 0.05	399 : 0.05	143.8 : 0.16	498.2 : 0.05
MN984408-MN984463	262 : 0.01	93 : 0.07	400 : 0.05	143.5 : 0.16	498.5 : 0.05
MN984408-MN984433	271 : 0.01	86 : 0.05	400 : 0.03	143.3 : 0.1	498.7 : 0.05
MN984408-KJ744257	275 : 0.02	86 : 0.07	398 : 0.05	145.2 : 0.2	496.8 : 0.06
MN984408-KJ744244	270 : 0.02	84 : 0.06	399 : 0.05	144.8 : 0.19	497.2 : 0.05
MN984408-EF514905	238 : 0.06	77 : 0.10	389 : 0.09	143.0 : 0.24	499.0 : 0.1
MN984408-EF514907	242 : 0.05	74 : 0.07	389 : 0.07	143.0 : 0.23	499.0 : 0.09
MN984408-EF514904	235 : 0.05	75 : 0.08	389 : 0.07	141.8 : 0.27	500.2 : 0.11
MN984408-EF514903	242 : 0.04	78 : 0.07	389 : 0.07	143.3 : 0.23	498.7 : 0.09
MN984408-EF514906	246 : 0.04	72 : 0.07	388 : 0.07	143.7 : 0.18	498.3 : 0.06
MN984408-KJ744256	262 : 0.02	82 : 0.05	399 : 0.05	145.3 : 0.14	496.7 : 0.07
MN984408-MN984465	275 : 0.02	93 : 0.08	398 : 0.05	144.0 : 0.21	498.0 : 0.07
MN984408-KJ744228	267 : 0.02	87 : 0.04	400 : 0.05	144.8 : 0.21	497.2 : 0.07
MN984408-KJ744227	264 : 0.02	86 : 0.01	400 : 0.04	144.0 : 0.19	498.0 : 0.05
MN984408-KJ744234	271 : 0.01	94 : 0.07	399 : 0.05	143.5 : 0.16	498.5 : 0.04
MN984408-KJ744254	263 : 0.01	82 : 0.05	400 : 0.05	144.7 : 0.21	497.3 : 0.05
MN984408-KJ744248	272 : 0.01	82 : 0.04	399 : 0.05	144.2 : 0.19	497.8 : 0.05
MN984408-KJ744232	224 : 0.05	80 : 0.15	399 : 0.10	144.5 : 0.22	497.5 : 0.05
MN984408-KJ744253	275 : 0.01	91 : 0.06	399 : 0.04	144.7 : 0.16	497.3 : 0.07
MN984408-KJ744247	274 : 0.01	84 : 0.04	400 : 0.04	145.0 : 0.17	497.0 : 0.05
MN984408-MN984462	265 : 0.01	82 : 0.05	400 : 0.05	144.8 : 0.17	497.2 : 0.06
MN984408-KJ744245	268 : 0.01	96 : 0.05	399 : 0.05	144.7 : 0.2	497.3 : 0.07
MN984408-MN984464	276 : 0.05	84 : 0.02	399 : 0.06	143.3 : 0.15	498.7 : 0.07
MN984408-KJ744218	273 : 0.01	83 : 0.04	397 : 0.04	144.5 : 0.22	497.5 : 0.06
MN984408-KJ744249	270 : 0.01	85 : 0.01	399 : 0.04	144.3 : 0.14	497.7 : 0.04
MN984408-KJ744231	280 : 0.01	86 : 0.09	400 : 0.06	144.5 : 0.16	497.5 : 0.07
MN984408-MN984446	271 : 0.01	79 : 0.09	399 : 0.06	143.3 : 0.1	498.7 : 0.03
MN984408-KJ744226	269 : 0.01	79 : 0.09	399 : 0.06	144.2 : 0.15	497.8 : 0.06
MN984408-KJ744225	265 : 0.01	79 : 0.12	400 : 0.07	144.3 : 0.18	497.7 : 0.05
MN984408-NC_001653	267 : 0.04	77 : 0.07	399 : 0.06	143.8 : 0.27	498.2 : 0.06
MN984408-D01075	264 : 0.05	75 : 0.07	391 : 0.08	143.8 : 0.27	498.2 : 0.06
MN984408-KJ744230	270 : 0.02	85 : 0.07	398 : 0.06	142.8 : 0.28	499.2 : 0.06
MN984408-KJ744229	275 : 0.03	85 : 0.04	399 : 0.05	145.0 : 0.26	497.0 : 0.07
MN984408-KJ744235	284 : 0.04	87 : 0.10	400 : 0.08	144.0 : 0.22	498.0 : 0.06
MN984408-KJ744233	240 : 0.04	87 : 0.15	400 : 0.11	144.5 : 0.24	497.5 : 0.07
MN984408-KJ744250	274 : 0.02	82 : 0.15	399 : 0.07	143.8 : 0.23	498.2 : 0.05
MN984408-MK124579	271 : 0.03	83 : 0.06	398 : 0.06	145.3 : 0.25	496.7 : 0.04
MN984408-M21012	265 : 0.03	80 : 0.08	399 : 0.06	145.0 : 0.27	497.0 : 0.04
MN984408-HM046802	272 : 0.02	84 : 0.10	399 : 0.05	144.8 : 0.25	497.2 : 0.05
MN984408-AJ307077	272 : 0.04	81 : 0.09	391 : 0.08	144.7 : 0.24	497.3 : 0.05
MN984408-AJ000558	272 : 0.03	80 : 0.07	391 : 0.07	144.7 : 0.25	497.3 : 0.05
MN984408-HQ005369	283 : 0.02	94 : 0.06	400 : 0.05	143.0 : 0.19	499.0 : 0.08
MN984408-KJ744242	282 : 0.03	92 : 0.04	398 : 0.06	144.3 : 0.26	497.7 : 0.09
MN984408-KJ744240	279 : 0.04	88 : 0.07	400 : 0.09	144.2 : 0.33	497.8 : 0.09
MN984408-KJ744241	272 : 0.05	83 : 0.10	400 : 0.09	144.7 : 0.33	497.3 : 0.08
MN984408-MK890224	271 : 0.03	83 : 0.13	398 : 0.07	142.3 : 0.33	499.7 : 0.09
MN984408-MK890229	271 : 0.00	84 : 0.04	399 : 0.03	144.2 : 0.45	497.8 : 0.09
MN984408-MG711778	274 : 0.02	83 : 0.09	397 : 0.05	141.0 : 0.36	480.0 : 0.1
MN984408-MK890233	278 : 0.02	86 : 0.09	401 : 0.05	144.7 : 0.3	497.3 : 0.09
MN984408-KM110794	271 : 0.02	80 : 0.08	398 : 0.06	143.2 : 0.28	498.8 : 0.08
MN984408-KM110792	275 : 0.03	78 : 0.10	398 : 0.07	143.2 : 0.28	498.8 : 0.08
MN984408-KM110797	268 : 0.03	79 : 0.05	398 : 0.07	142.7 : 0.26	499.3 : 0.09
MN984408-KM110799	273 : 0.04	79 : 0.05	398 : 0.07	143.3 : 0.3	498.7 : 0.09
MN984408-MG711717	263 : 0.01	83 : 0.12	398 : 0.06	143.3 : 0.28	498.7 : 0.11
MN984408-KM110795	269 : 0.01	81 : 0.08	398 : 0.05	142.0 : 0.3	500.0 : 0.1
MN984408-KM110791	270 : 0.03	78 : 0.07	398 : 0.07	142.0 : 0.29	500.0 : 0.09
MN984408-KM110798	264 : 0.02	80 : 0.07	398 : 0.06	142.5 : 0.33	499.5 : 0.11
MN984408-KM110790	266 : 0.02	80 : 0.07	398 : 0.06	141.7 : 0.29	500.3 : 0.09
MN984443-MN984429	294 : 0.02	91 : 0.05	400 : 0.04	144.2 : 0.09	497.8 : 0.02
MN984443-KJ744224	285 : 0.01	90 : 0.05	400 : 0.03	143.2 : 0.19	498.8 : 0.04
MN984443-MN984407	284 : 0.03	89 : 0.05	400 : 0.04	142.5 : 0.11	499.5 : 0.03
MN984443-HQ005367	286 : 0.02	84 : 0.06	400 : 0.04	144.2 : 0.17	497.8 : 0.04
MN984443-MN984422	296 : 0.03	96 : 0.05	400 : 0.04	143.2 : 0.08	498.8 : 0.03
MN984443-MN984459	295 : 0.02	88 : 0.03	400 : 0.05	144.2 : 0.21	497.8 : 0.06
MN984443-MN984449	279 : 0.03	76 : 0.04	400 : 0.06	144.7 : 0.18	497.3 : 0.04
MN984443-MN984415	288 : 0.05	77 : 0.05	398 : 0.07	143.2 : 0.12	498.8 : 0.05
MN984443-MN984453	279 : 0.04	86 : 0.09	400 : 0.07	144.5 : 0.14	497.5 : 0.05
MN984443-MN984452	280 : 0.05	87 : 0.06	400 : 0.06	144.3 : 0.14	497.7 : 0.05
MN984443-MN984455	278 : 0.03	78 : 0.07	400 : 0.05	143.8 : 0.13	498.2 : 0.05
MN984443-MN984451	278 : 0.02	79 : 0.08	400 : 0.04	142.8 : 0.21	499.2 : 0.05
MN984443-MN984450	281 : 0.06	84 : 0.04	400 : 0.06	143.7 : 0.16	498.3 : 0.05
MN984443-MN984454	289 : 0.05	79 : 0.01	399 : 0.05	144.3 : 0.17	497.7 : 0.06
MN984443-MN984427	289 : 0.07	81 : 0.03	399 : 0.07	144.3 : 0.17	497.7 : 0.07
MN984443-MN984457	288 : 0.01	89 : 0.05	400 : 0.04	142.8 : 0.12	499.2 : 0.04
MN984443-MN984448	288 : 0.01	90 : 0.05	401 : 0.04	142.8 : 0.1	499.2 : 0.04
MN984443-MN984425	300 : 0.04	92 : 0.04	400 : 0.05	143.3 : 0.16	498.7 : 0.03
MN984443-MN984447	278 : 0.01	91 : 0.07	400 : 0.04	143.3 : 0.18	498.7 : 0.04
MN984443-MN984421	287 : 0.03	84 : 0.02	399 : 0.04	143.7 : 0.16	498.3 : 0.04
MN984443-MN984430	299 : 0.03	95 : 0.05	400 : 0.05	143.3 : 0.11	498.7 : 0.03
MN984443-MN984423	297 : 0.03	93 : 0.02	401 : 0.04	143.5 : 0.16	498.5 : 0.03
MN984443-MN984461	277 : 0.05	80 : 0.05	399 : 0.06	144.0 : 0.14	498.0 : 0.03
MN984443-MN984414	292 : 0.04	92 : 0.06	400 : 0.05	143.7 : 0.08	498.3 : 0.03
MN984443-MN984432	295 : 0.03	89 : 0.05	401 : 0.05	143.5 : 0.11	498.5 : 0.03
MN984443-MN984410	297 : 0.04	95 : 0.04	399 : 0.05	143.3 : 0.12	498.7 : 0.03
MN984443-MN984431	296 : 0.09	92 : 0.07	398 : 0.09	144.3 : 0.15	497.7 : 0.05
MN984443-MT583796	282 : 0.09	78 : 0.08	388 : 0.09	144.7 : 0.24	497.3 : 0.08
MN984443-MN984412	296 : 0.03	92 : 0.04	399 : 0.05	143.5 : 0.18	498.5 : 0.05
MN984443-MN984460	297 : 0.02	92 : 0.04	398 : 0.03	143.7 : 0.12	498.3 : 0.04
MN984443-MN984416	295 : 0.02	93 : 0.02	400 : 0.04	144.5 : 0.11	497.5 : 0.04
MN984443-KJ744217	292 : 0.02	90 : 0.02	400 : 0.04	144.5 : 0.22	497.5 : 0.05
MN984443-KJ744216	294 : 0.02	90 : 0.05	400 : 0.05	144.5 : 0.21	497.5 : 0.05
MN984443-KJ744215	280 : 0.02	90 : 0.03	400 : 0.05	144.2 : 0.23	497.8 : 0.06
MN984443-KJ744214	296 : 0.02	91 : 0.03	399 : 0.04	144.5 : 0.28	497.5 : 0.05
MN984443-MN984435	297 : 0.03	91 : 0.03	398 : 0.05	143.3 : 0.17	498.7 : 0.04
MN984443-MN984436	296 : 0.03	92 : 0.02	399 : 0.04	143.7 : 0.17	498.3 : 0.03
MN984443-MN984409	296 : 0.04	92 : 0.03	399 : 0.04	143.5 : 0.15	498.5 : 0.03
MN984443-MN984445	276 : 0.02	83 : 0.09	400 : 0.05	143.7 : 0.2	498.3 : 0.04
MN984443-MN984419	291 : 0.02	90 : 0.02	398 : 0.04	143.7 : 0.17	498.3 : 0.05
MN984443-MN984441	287 : 0.03	87 : 0.05	401 : 0.04	144.0 : 0.13	498.0 : 0.05
MN984443-AB118848	283 : 0.04	85 : 0.06	396 : 0.05	144.5 : 0.22	497.5 : 0.06
MN984443-MN984440	288 : 0.05	83 : 0.05	399 : 0.05	143.8 : 0.18	498.2 : 0.05
MN984443-MN984438	279 : 0.03	83 : 0.06	401 : 0.05	143.3 : 0.17	498.7 : 0.03
MN984443-MN984442	286 : 0.02	97 : 0.05	400 : 0.03	143.2 : 0.17	498.8 : 0.05
MN984443-MN984417	288 : 0.04	86 : 0.06	400 : 0.06	143.7 : 0.13	498.3 : 0.04
MN984443-MN984439	288 : 0.03	87 : 0.07	399 : 0.05	142.7 : 0.21	499.3 : 0.05
MN984443-MN984420	299 : 0.02	96 : 0.07	399 : 0.04	142.8 : 0.22	499.2 : 0.05
MN984443-MN984466	277 : 0.03	73 : 0.04	399 : 0.05	142.2 : 0.25	496.8 : 0.06
MN984443-MN984458	275 : 0.03	79 : 0.09	399 : 0.08	143.0 : 0.29	499.0 : 0.06
MN984443-MH457143	286 : 0.05	87 : 0.01	397 : 0.05	145.0 : 0.28	497.0 : 0.06
MN984443-X85253	282 : 0.06	81 : 0.01	389 : 0.07	145.7 : 0.3	496.3 : 0.07
MN984443-MT583812	291 : 0.05	89 : 0.06	399 : 0.07	144.7 : 0.22	497.3 : 0.05
MN984443-KJ744223	295 : 0.03	94 : 0.04	400 : 0.05	144.7 : 0.18	497.3 : 0.06
MN984443-KJ744220	280 : 0.04	82 : 0.06	400 : 0.06	144.7 : 0.2	497.3 : 0.06
MN984443-KJ744222	297 : 0.03	94 : 0.04	400 : 0.05	144.3 : 0.19	497.7 : 0.06
MN984443-KJ744221	286 : 0.04	88 : 0.06	400 : 0.05	144.8 : 0.23	497.2 : 0.06
MN984443-KT722840	289 : 0.02	85 : 0.07	399 : 0.05	144.2 : 0.19	497.8 : 0.05
MN984443-KF660602	255 : 0.04	88 : 0.07	399 : 0.05	143.5 : 0.24	498.5 : 0.05
MN984443-AB118849	283 : 0.04	85 : 0.05	396 : 0.05	143.0 : 0.25	499.0 : 0.08
MN984443-MN984426	274 : 0.03	96 : 0.04	400 : 0.03	143.7 : 0.24	498.3 : 0.05
MN984443-AY648957	285 : 0.05	85 : 0.10	398 : 0.06	143.7 : 0.27	498.3 : 0.05
MN984443-AY648956	277 : 0.04	81 : 0.09	398 : 0.06	143.3 : 0.23	498.7 : 0.04
MN984443-KF660600	285 : 0.03	80 : 0.08	399 : 0.05	144.2 : 0.27	497.8 : 0.05
MN984443-MN984444	298 : 0.03	96 : 0.08	401 : 0.05	143.2 : 0.14	498.8 : 0.03
MN984443-MN984434	300 : 0.03	96 : 0.04	401 : 0.04	143.2 : 0.28	498.8 : 0.08
MN984443-AY648959	284 : 0.05	86 : 0.10	398 : 0.07	143.5 : 0.25	498.5 : 0.05
MN984443-AF425644	281 : 0.04	81 : 0.11	390 : 0.08	143.7 : 0.28	498.3 : 0.05
MN984443-AY648958	285 : 0.05	85 : 0.10	398 : 0.07	143.8 : 0.23	498.2 : 0.06
MN984443-AF104263	278 : 0.04	80 : 0.11	390 : 0.08	144.0 : 0.24	498.0 : 0.06
MN984443-MH791030	262 : 0.06	76 : 0.08	398 : 0.09	144.2 : 0.21	497.8 : 0.07
MN984443-MH791028	285 : 0.05	81 : 0.05	398 : 0.06	143.7 : 0.25	498.3 : 0.06
MN984443-KY463681	277 : 0.07	86 : 0.05	397 : 0.08	144.5 : 0.33	497.5 : 0.07
MN984443-U81989	281 : 0.07	83 : 0.12	393 : 0.09	144.5 : 0.32	497.5 : 0.07
MN984443-MG926381	289 : 0.04	88 : 0.05	394 : 0.06	143.8 : 0.18	498.2 : 0.07
MN984443-MK890226	285 : 0.03	87 : 0.04	398 : 0.04	144.2 : 0.22	497.8 : 0.07
MN984443-MK890225	285 : 0.03	87 : 0.04	398 : 0.04	144.2 : 0.22	497.8 : 0.07
MN984443-MK890231	286 : 0.05	86 : 0.05	398 : 0.06	143.5 : 0.25	498.5 : 0.06
MN984443-HQ005372	259 : 0.05	82 : 0.13	389 : 0.08	143.2 : 0.28	498.8 : 0.07
MN984443-MG926380	288 : 0.07	89 : 0.07	397 : 0.09	143.2 : 0.22	498.8 : 0.06
MN984443-HQ005366	278 : 0.02	83 : 0.05	400 : 0.05	143.5 : 0.19	498.5 : 0.08
MN984443-MN984469	289 : 0.03	83 : 0.05	399 : 0.04	144.2 : 0.25	497.8 : 0.08
MN984443-MH791029	294 : 0.06	90 : 0.05	398 : 0.06	144.2 : 0.25	497.8 : 0.07
MN984443-MK890228	289 : 0.03	88 : 0.06	397 : 0.05	144.3 : 0.22	497.7 : 0.07
MN984443-MK890227	281 : 0.04	87 : 0.04	397 : 0.04	144.5 : 0.22	497.5 : 0.1
MN984443-MK890232	292 : 0.03	91 : 0.03	398 : 0.05	144.5 : 0.24	497.5 : 0.07
MN984443-MK890235	274 : 0.02	83 : 0.08	398 : 0.06	144.0 : 0.25	498.0 : 0.07
MN984443-KJ744237	292 : 0.02	91 : 0.05	400 : 0.04	144.7 : 0.24	497.3 : 0.07
MN984443-MK890234	286 : 0.02	91 : 0.03	398 : 0.05	144.0 : 0.23	498.0 : 0.07
MN984443-HQ005370	273 : 0.04	85 : 0.05	399 : 0.05	143.0 : 0.27	499.0 : 0.07
MN984443-HQ005364	295 : 0.02	91 : 0.05	400 : 0.04	144.3 : 0.24	497.7 : 0.06
MN984443-MK890230	290 : 0.04	90 : 0.08	397 : 0.06	143.0 : 0.27	499.0 : 0.07
MN984443-HQ005368	273 : 0.02	90 : 0.07	400 : 0.04	143.3 : 0.27	498.7 : 0.06
MN984443-HQ005365	280 : 0.02	86 : 0.06	400 : 0.03	144.0 : 0.24	498.0 : 0.07
MN984443-U81988	282 : 0.06	81 : 0.09	393 : 0.09	143.7 : 0.31	498.3 : 0.1
MN984443-AY633627	289 : 0.02	86 : 0.01	400 : 0.04	145.8 : 0.25	496.2 : 0.06
MN984443-KJ744255	288 : 0.01	83 : 0.06	398 : 0.04	144.5 : 0.21	497.5 : 0.05
MN984443-MN984418	301 : 0.03	92 : 0.04	398 : 0.04	143.8 : 0.1	498.2 : 0.03
MN984443-KJ744238	283 : 0.02	92 : 0.02	400 : 0.04	143.5 : 0.29	498.5 : 0.08
MN984443-MH791027	294 : 0.05	90 : 0.03	398 : 0.06	143.2 : 0.26	498.8 : 0.06
MN984443-MT583805	285 : 0.03	85 : 0.05	398 : 0.04	143.7 : 0.23	498.3 : 0.07
MN984443-MT583804	287 : 0.06	88 : 0.07	398 : 0.08	143.7 : 0.28	498.3 : 0.06
MN984443-MH457145	281 : 0.05	84 : 0.09	397 : 0.07	143.5 : 0.26	498.5 : 0.07
MN984443-KJ744243	285 : 0.01	90 : 0.03	399 : 0.02	144.5 : 0.19	497.5 : 0.07
MN984443-MN984463	272 : 0.01	90 : 0.02	400 : 0.04	144.2 : 0.18	497.8 : 0.06
MN984443-MN984433	285 : 0.03	89 : 0.02	400 : 0.03	144.0 : 0.13	498.0 : 0.06
MN984443-KJ744257	286 : 0.02	83 : 0.02	398 : 0.04	145.8 : 0.22	496.2 : 0.06
MN984443-KJ744244	286 : 0.02	86 : 0.05	399 : 0.03	145.5 : 0.22	496.5 : 0.06
MN984443-EF514905	247 : 0.07	76 : 0.07	388 : 0.09	143.7 : 0.28	498.3 : 0.12
MN984443-EF514907	252 : 0.05	74 : 0.06	388 : 0.07	143.7 : 0.27	498.3 : 0.11
MN984443-EF514904	243 : 0.05	73 : 0.06	388 : 0.07	142.5 : 0.3	499.5 : 0.12
MN984443-EF514903	252 : 0.04	78 : 0.05	388 : 0.07	144.0 : 0.27	498.0 : 0.11
MN984443-EF514906	256 : 0.04	72 : 0.06	387 : 0.07	144.3 : 0.24	497.7 : 0.08
MN984443-KJ744256	280 : 0.03	87 : 0.04	399 : 0.04	146.0 : 0.19	496.0 : 0.08
MN984443-MN984465	277 : 0.02	83 : 0.02	399 : 0.03	144.7 : 0.27	497.3 : 0.07
MN984443-KJ744228	281 : 0.03	88 : 0.02	400 : 0.04	145.5 : 0.25	496.5 : 0.07
MN984443-KJ744227	278 : 0.03	87 : 0.01	400 : 0.04	144.7 : 0.22	497.3 : 0.05
MN984443-KJ744234	284 : 0.02	93 : 0.06	399 : 0.04	144.2 : 0.19	497.8 : 0.05
MN984443-KJ744254	276 : 0.01	82 : 0.06	400 : 0.04	145.3 : 0.24	496.7 : 0.07
MN984443-KJ744248	288 : 0.02	86 : 0.06	400 : 0.04	144.8 : 0.2	497.2 : 0.06
MN984443-KJ744232	232 : 0.05	74 : 0.09	399 : 0.09	145.2 : 0.2	496.8 : 0.06
MN984443-KJ744253	286 : 0.01	88 : 0.03	399 : 0.04	145.3 : 0.19	496.7 : 0.06
MN984443-KJ744247	287 : 0.01	84 : 0.05	400 : 0.04	145.7 : 0.2	496.3 : 0.05
MN984443-MN984462	279 : 0.01	83 : 0.02	400 : 0.04	145.5 : 0.18	496.5 : 0.06
MN984443-KJ744245	273 : 0.00	89 : 0.01	400 : 0.02	145.3 : 0.22	496.7 : 0.08
MN984443-MN984464	289 : 0.07	84 : 0.02	399 : 0.06	144.0 : 0.18	498.0 : 0.07
MN984443-KJ744218	288 : 0.01	85 : 0.01	398 : 0.02	145.2 : 0.23	496.8 : 0.07
MN984443-KJ744249	288 : 0.00	91 : 0.01	400 : 0.01	145.0 : 0.09	497.0 : 0.03
MN984443-KJ744231	299 : 0.02	92 : 0.07	400 : 0.04	145.2 : 0.17	496.8 : 0.06
MN984443-MN984446	286 : 0.01	80 : 0.05	399 : 0.03	144.0 : 0.12	498.0 : 0.03
MN984443-KJ744226	286 : 0.01	82 : 0.06	398 : 0.04	144.8 : 0.18	497.2 : 0.05
MN984443-KJ744225	273 : 0.03	75 : 0.07	399 : 0.05	145.0 : 0.21	497.0 : 0.05
MN984443-NC_001653	279 : 0.06	78 : 0.05	398 : 0.08	144.5 : 0.28	497.5 : 0.06
MN984443-D01075	274 : 0.06	74 : 0.04	389 : 0.08	144.5 : 0.28	497.5 : 0.06
MN984443-KJ744230	282 : 0.02	83 : 0.05	398 : 0.05	143.5 : 0.3	498.5 : 0.06
MN984443-KJ744229	289 : 0.04	85 : 0.02	399 : 0.05	145.7 : 0.3	496.3 : 0.08
MN984443-KJ744235	296 : 0.03	88 : 0.07	400 : 0.07	144.7 : 0.23	497.3 : 0.07
MN984443-KJ744233	248 : 0.04	82 : 0.12	400 : 0.10	145.2 : 0.23	496.8 : 0.08
MN984443-KJ744250	289 : 0.02	83 : 0.12	399 : 0.06	144.5 : 0.27	497.5 : 0.07
MN984443-MK124579	283 : 0.06	84 : 0.05	397 : 0.07	146.0 : 0.26	496.0 : 0.06
MN984443-M21012	277 : 0.03	78 : 0.04	399 : 0.05	145.7 : 0.27	496.3 : 0.05
MN984443-HM046802	283 : 0.05	83 : 0.06	398 : 0.07	145.5 : 0.25	496.5 : 0.06
MN984443-AJ307077	280 : 0.06	78 : 0.04	389 : 0.08	145.3 : 0.25	496.7 : 0.06
MN984443-AJ000558	283 : 0.06	81 : 0.05	389 : 0.07	145.3 : 0.25	496.7 : 0.06
MN984443-HQ005369	295 : 0.02	93 : 0.03	400 : 0.04	143.7 : 0.24	498.3 : 0.08
MN984443-KJ744242	292 : 0.03	89 : 0.01	398 : 0.05	145.0 : 0.3	497.0 : 0.09
MN984443-KJ744240	290 : 0.04	87 : 0.05	399 : 0.07	144.8 : 0.32	497.2 : 0.08
MN984443-KJ744241	284 : 0.04	82 : 0.10	400 : 0.08	145.3 : 0.34	496.7 : 0.08
MN984443-MK890224	286 : 0.05	87 : 0.11	397 : 0.08	143.0 : 0.36	499.0 : 0.1
MN984443-MK890229	280 : 0.03	84 : 0.04	397 : 0.04	144.8 : 0.5	497.2 : 0.1
MN984443-MG711778	285 : 0.04	84 : 0.09	397 : 0.08	141.5 : 0.41	479.5 : 0.11
MN984443-MK890233	291 : 0.05	88 : 0.07	399 : 0.06	145.3 : 0.29	496.7 : 0.1
MN984443-KM110794	283 : 0.05	82 : 0.08	398 : 0.09	143.8 : 0.27	498.2 : 0.09
MN984443-KM110792	287 : 0.05	80 : 0.09	398 : 0.09	143.8 : 0.27	498.2 : 0.09
MN984443-KM110797	279 : 0.06	81 : 0.08	398 : 0.10	143.3 : 0.25	498.7 : 0.1
MN984443-KM110799	284 : 0.06	80 : 0.04	398 : 0.09	144.0 : 0.33	498.0 : 0.1
MN984443-MG711717	271 : 0.03	82 : 0.12	397 : 0.09	144.0 : 0.28	498.0 : 0.13
MN984443-KM110795	277 : 0.04	80 : 0.08	397 : 0.08	142.7 : 0.3	499.3 : 0.1
MN984443-KM110791	281 : 0.06	80 : 0.07	397 : 0.09	142.7 : 0.26	499.3 : 0.09
MN984443-KM110798	273 : 0.05	80 : 0.07	397 : 0.09	143.2 : 0.32	498.8 : 0.12
MN984443-KM110790	275 : 0.05	80 : 0.07	397 : 0.08	142.3 : 0.29	499.7 : 0.09
MN984429-KJ744224	283 : 0.03	90 : 0.03	399 : 0.05	143.7 : 0.14	498.3 : 0.04
MN984429-MN984407	284 : 0.01	91 : 0.03	401 : 0.04	143.0 : 0.09	499.0 : 0.03
MN984429-HQ005367	283 : 0.03	84 : 0.08	400 : 0.06	144.7 : 0.14	497.3 : 0.04
MN984429-MN984422	289 : 0.00	91 : 0.07	402 : 0.03	143.7 : 0.09	498.3 : 0.03
MN984429-MN984459	296 : 0.04	92 : 0.04	400 : 0.05	144.7 : 0.18	497.3 : 0.06
MN984429-MN984449	280 : 0.05	80 : 0.07	400 : 0.06	145.2 : 0.15	496.8 : 0.03
MN984429-MN984415	291 : 0.03	83 : 0.06	400 : 0.05	143.7 : 0.08	498.3 : 0.05
MN984429-MN984453	277 : 0.06	87 : 0.07	400 : 0.07	145.0 : 0.11	497.0 : 0.05
MN984429-MN984452	278 : 0.06	88 : 0.05	400 : 0.07	144.8 : 0.11	497.2 : 0.05
MN984429-MN984455	276 : 0.06	80 : 0.12	400 : 0.08	144.3 : 0.1	497.7 : 0.04
MN984429-MN984451	276 : 0.04	81 : 0.13	400 : 0.07	143.3 : 0.14	498.7 : 0.05
MN984429-MN984450	279 : 0.02	85 : 0.10	400 : 0.06	144.2 : 0.11	497.8 : 0.05
MN984429-MN984454	289 : 0.06	81 : 0.05	399 : 0.07	144.8 : 0.16	497.2 : 0.07
MN984429-MN984427	289 : 0.04	84 : 0.02	401 : 0.05	144.8 : 0.18	497.2 : 0.07
MN984429-MN984437	297 : 0.01	94 : 0.04	400 : 0.03	144.2 : 0.1	497.8 : 0.03
MN984429-MN984424	297 : 0.01	94 : 0.04	400 : 0.03	144.5 : 0.13	497.5 : 0.05
MN984429-MN984428	296 : 0.01	93 : 0.04	400 : 0.03	145.2 : 0.16	496.8 : 0.05
MN984429-MN984457	287 : 0.03	91 : 0.12	400 : 0.07	143.3 : 0.07	498.7 : 0.03
MN984429-MN984448	287 : 0.03	92 : 0.12	401 : 0.07	143.3 : 0.08	498.7 : 0.04
MN984429-MN984425	294 : 0.01	89 : 0.10	400 : 0.04	143.8 : 0.1	498.2 : 0.03
MN984429-MN984447	275 : 0.03	91 : 0.07	400 : 0.04	143.8 : 0.12	498.2 : 0.04
MN984429-MN984421	288 : 0.01	88 : 0.07	401 : 0.03	144.2 : 0.12	497.8 : 0.03
MN984429-MN984430	293 : 0.02	91 : 0.09	401 : 0.05	143.8 : 0.09	498.2 : 0.03
MN984429-MN984423	293 : 0.00	92 : 0.08	401 : 0.03	144.0 : 0.14	498.0 : 0.03
MN984429-MN984461	275 : 0.01	81 : 0.09	399 : 0.05	144.5 : 0.12	497.5 : 0.03
MN984429-MN984414	290 : 0.01	93 : 0.06	402 : 0.04	144.2 : 0.09	497.8 : 0.03
MN984429-MN984432	288 : 0.01	85 : 0.07	401 : 0.05	144.0 : 0.09	498.0 : 0.02
MN984429-MN984410	291 : 0.04	90 : 0.07	400 : 0.05	143.8 : 0.07	498.2 : 0.02
MN984429-MN984431	290 : 0.06	88 : 0.11	399 : 0.09	144.8 : 0.1	497.2 : 0.04
MN984429-MT583796	279 : 0.05	79 : 0.11	388 : 0.07	145.2 : 0.18	496.8 : 0.08
MN984429-MN984412	294 : 0.00	92 : 0.07	401 : 0.03	144.0 : 0.12	498.0 : 0.04
MN984429-MN984460	290 : 0.03	88 : 0.07	397 : 0.05	144.2 : 0.06	497.8 : 0.03
MN984429-MN984416	293 : 0.00	94 : 0.06	402 : 0.03	145.0 : 0.12	497.0 : 0.03
MN984429-KJ744217	288 : 0.03	88 : 0.02	399 : 0.05	145.0 : 0.21	497.0 : 0.05
MN984429-KJ744216	290 : 0.03	89 : 0.05	400 : 0.05	145.0 : 0.19	497.0 : 0.05
MN984429-KJ744215	276 : 0.03	88 : 0.03	399 : 0.05	144.7 : 0.23	497.3 : 0.05
MN984429-KJ744214	293 : 0.03	91 : 0.05	399 : 0.05	145.0 : 0.2	497.0 : 0.05
MN984429-MN984435	295 : 0.01	91 : 0.07	400 : 0.03	143.8 : 0.1	498.2 : 0.03
MN984429-MN984436	296 : 0.01	95 : 0.03	401 : 0.03	144.2 : 0.14	497.8 : 0.04
MN984429-MN984409	295 : 0.01	94 : 0.04	401 : 0.03	144.0 : 0.12	498.0 : 0.03
MN984429-MN984445	273 : 0.01	82 : 0.09	400 : 0.05	144.2 : 0.16	497.8 : 0.04
MN984429-MN984419	293 : 0.00	94 : 0.06	400 : 0.03	144.2 : 0.13	497.8 : 0.04
MN984429-MN984441	284 : 0.01	87 : 0.11	401 : 0.04	144.5 : 0.12	497.5 : 0.04
MN984429-AB118848	282 : 0.03	86 : 0.11	398 : 0.06	145.0 : 0.16	497.0 : 0.06
MN984429-MN984440	288 : 0.02	84 : 0.10	399 : 0.05	144.3 : 0.15	497.7 : 0.04
MN984429-MN984438	275 : 0.01	82 : 0.09	401 : 0.04	143.8 : 0.14	498.2 : 0.03
MN984429-MN984442	282 : 0.03	98 : 0.09	401 : 0.05	143.7 : 0.14	498.3 : 0.04
MN984429-MN984417	286 : 0.02	86 : 0.11	401 : 0.06	144.2 : 0.13	497.8 : 0.04
MN984429-MN984439	286 : 0.01	87 : 0.12	400 : 0.04	143.2 : 0.18	498.8 : 0.05
MN984429-MN984420	293 : 0.00	92 : 0.10	400 : 0.03	143.3 : 0.18	498.7 : 0.05
MN984429-MN984466	278 : 0.04	78 : 0.11	399 : 0.06	142.7 : 0.21	496.3 : 0.05
MN984429-MN984458	275 : 0.05	83 : 0.12	399 : 0.09	143.5 : 0.24	498.5 : 0.06
MN984429-MH457143	285 : 0.04	88 : 0.07	399 : 0.05	145.5 : 0.23	496.5 : 0.07
MN984429-X85253	281 : 0.06	83 : 0.08	391 : 0.08	146.2 : 0.25	495.8 : 0.07
MN984429-MT583812	290 : 0.03	91 : 0.08	399 : 0.06	145.2 : 0.21	496.8 : 0.05
MN984429-KJ744223	288 : 0.01	89 : 0.08	399 : 0.05	145.2 : 0.13	496.8 : 0.06
MN984429-KJ744220	276 : 0.02	81 : 0.09	400 : 0.05	145.2 : 0.14	496.8 : 0.06
MN984429-KJ744222	290 : 0.01	89 : 0.08	399 : 0.05	144.8 : 0.13	497.2 : 0.05
MN984429-KJ744221	282 : 0.02	86 : 0.10	399 : 0.05	145.3 : 0.19	496.7 : 0.05
MN984429-KT722840	285 : 0.04	85 : 0.11	399 : 0.07	144.7 : 0.15	497.3 : 0.05
MN984429-MN984456	286 : 0.04	88 : 0.06	400 : 0.05	144.8 : 0.25	497.2 : 0.06
MN984429-KF660602	256 : 0.01	90 : 0.11	400 : 0.04	144.0 : 0.17	498.0 : 0.05
MN984429-AB118849	282 : 0.04	86 : 0.13	398 : 0.06	143.5 : 0.21	498.5 : 0.08
MN984429-MN984426	273 : 0.00	97 : 0.10	401 : 0.04	144.2 : 0.17	497.8 : 0.06
MN984429-AY648957	284 : 0.03	86 : 0.11	400 : 0.06	144.2 : 0.19	497.8 : 0.05
MN984429-AY648956	275 : 0.03	81 : 0.11	400 : 0.05	143.8 : 0.16	498.2 : 0.04
MN984429-KF660600	283 : 0.01	80 : 0.12	399 : 0.04	144.7 : 0.2	497.3 : 0.06
MN984429-MN984444	291 : 0.00	92 : 0.10	401 : 0.04	143.7 : 0.11	498.3 : 0.04
MN984429-MN984434	293 : 0.01	92 : 0.04	401 : 0.03	143.7 : 0.22	498.3 : 0.08
MN984429-AY648959	283 : 0.03	87 : 0.12	400 : 0.07	144.0 : 0.2	498.0 : 0.06
MN984429-AF425644	279 : 0.04	82 : 0.12	392 : 0.08	144.2 : 0.2	497.8 : 0.06
MN984429-AY648958	284 : 0.03	86 : 0.13	400 : 0.06	144.3 : 0.16	497.7 : 0.07
MN984429-AF104263	276 : 0.04	81 : 0.12	392 : 0.08	144.5 : 0.17	497.5 : 0.07
MN984429-MH791030	261 : 0.04	77 : 0.13	400 : 0.08	144.7 : 0.14	497.3 : 0.06
MN984429-MH791028	284 : 0.03	82 : 0.12	400 : 0.07	144.2 : 0.18	497.8 : 0.06
MN984429-KY463681	277 : 0.06	87 : 0.06	398 : 0.07	145.0 : 0.28	497.0 : 0.06
MN984429-U81989	281 : 0.06	85 : 0.11	395 : 0.08	145.0 : 0.27	497.0 : 0.06
MN984429-MG926381	289 : 0.02	89 : 0.05	396 : 0.05	144.3 : 0.14	497.7 : 0.07
MN984429-MK890226	285 : 0.01	90 : 0.08	400 : 0.04	144.7 : 0.17	497.3 : 0.06
MN984429-MK890225	285 : 0.01	90 : 0.08	400 : 0.04	144.7 : 0.17	497.3 : 0.06
MN984429-MK890231	286 : 0.02	89 : 0.06	400 : 0.04	144.0 : 0.17	498.0 : 0.06
MN984429-HQ005372	255 : 0.07	81 : 0.11	389 : 0.09	143.7 : 0.19	498.3 : 0.06
MN984429-MG926380	286 : 0.05	89 : 0.11	399 : 0.08	143.7 : 0.19	498.3 : 0.06
MN984429-HQ005366	277 : 0.03	85 : 0.14	400 : 0.08	144.0 : 0.14	498.0 : 0.07
MN984429-MN984469	287 : 0.04	84 : 0.10	398 : 0.06	144.7 : 0.2	497.3 : 0.07
MN984429-MH791029	293 : 0.04	91 : 0.09	400 : 0.07	144.7 : 0.19	497.3 : 0.07
MN984429-MK890228	292 : 0.01	92 : 0.10	398 : 0.04	144.8 : 0.18	497.2 : 0.06
MN984429-MK890227	279 : 0.01	86 : 0.07	398 : 0.04	145.0 : 0.18	497.0 : 0.09
MN984429-MK890232	292 : 0.01	91 : 0.08	399 : 0.05	145.0 : 0.2	497.0 : 0.06
MN984429-MK890235	272 : 0.01	81 : 0.09	400 : 0.05	144.5 : 0.21	497.5 : 0.06
MN984429-KJ744237	289 : 0.03	91 : 0.09	400 : 0.06	145.2 : 0.22	496.8 : 0.06
MN984429-MK890234	287 : 0.00	92 : 0.09	399 : 0.05	144.5 : 0.21	497.5 : 0.06
MN984429-HQ005370	271 : 0.05	86 : 0.13	399 : 0.08	143.5 : 0.21	498.5 : 0.07
MN984429-HQ005364	295 : 0.03	94 : 0.06	400 : 0.05	144.8 : 0.22	497.2 : 0.06
MN984429-MK890230	290 : 0.01	91 : 0.09	399 : 0.05	143.5 : 0.23	498.5 : 0.05
MN984429-HQ005368	269 : 0.03	89 : 0.11	400 : 0.06	143.8 : 0.23	498.2 : 0.06
MN984429-HQ005365	276 : 0.04	85 : 0.10	400 : 0.06	144.5 : 0.25	497.5 : 0.08
MN984429-U81988	281 : 0.04	82 : 0.09	395 : 0.07	144.2 : 0.25	497.8 : 0.1
MN984429-AY633627	287 : 0.04	88 : 0.03	401 : 0.04	146.3 : 0.24	495.7 : 0.07
MN984429-KJ744255	283 : 0.02	81 : 0.09	398 : 0.05	145.0 : 0.16	497.0 : 0.06
MN984429-MN984418	295 : 0.00	89 : 0.07	400 : 0.03	144.3 : 0.08	497.7 : 0.04
MN984429-KJ744238	281 : 0.03	93 : 0.06	400 : 0.05	144.0 : 0.26	498.0 : 0.07
MN984429-MH791027	294 : 0.04	92 : 0.09	400 : 0.07	143.7 : 0.2	498.3 : 0.06
MN984429-MT583805	285 : 0.01	87 : 0.12	399 : 0.04	144.2 : 0.19	497.8 : 0.07
MN984429-MT583804	289 : 0.04	91 : 0.12	399 : 0.07	144.2 : 0.21	497.8 : 0.05
MN984429-MH457145	283 : 0.05	88 : 0.11	399 : 0.08	144.0 : 0.21	498.0 : 0.06
MN984429-KJ744243	280 : 0.02	90 : 0.08	400 : 0.05	145.0 : 0.13	497.0 : 0.05
MN984429-MN984463	273 : 0.02	95 : 0.08	401 : 0.05	144.7 : 0.13	497.3 : 0.05
MN984429-MN984433	283 : 0.00	90 : 0.08	402 : 0.04	144.5 : 0.07	497.5 : 0.05
MN984429-KJ744257	287 : 0.03	89 : 0.05	399 : 0.04	146.3 : 0.13	495.7 : 0.03
MN984429-KJ744244	282 : 0.04	86 : 0.09	399 : 0.05	146.0 : 0.17	496.0 : 0.04
MN984429-EF514905	245 : 0.07	77 : 0.10	391 : 0.10	144.2 : 0.23	497.8 : 0.1
MN984429-EF514907	252 : 0.05	77 : 0.10	391 : 0.08	144.2 : 0.22	497.8 : 0.09
MN984429-EF514904	243 : 0.06	76 : 0.10	391 : 0.08	143.0 : 0.26	499.0 : 0.11
MN984429-EF514903	252 : 0.05	81 : 0.09	391 : 0.07	144.5 : 0.22	497.5 : 0.09
MN984429-EF514906	254 : 0.05	73 : 0.10	390 : 0.07	144.8 : 0.18	497.2 : 0.06
MN984429-KJ744256	274 : 0.03	84 : 0.08	399 : 0.05	146.5 : 0.16	495.5 : 0.07
MN984429-MN984465	275 : 0.01	83 : 0.09	398 : 0.05	145.2 : 0.17	496.8 : 0.06
MN984429-KJ744228	280 : 0.03	90 : 0.05	400 : 0.04	146.0 : 0.18	496.0 : 0.06
MN984429-KJ744227	277 : 0.03	89 : 0.07	400 : 0.05	145.2 : 0.18	496.8 : 0.05
MN984429-KJ744234	283 : 0.03	96 : 0.09	399 : 0.05	144.7 : 0.16	497.3 : 0.06
MN984429-KJ744254	276 : 0.02	85 : 0.04	400 : 0.04	145.8 : 0.14	496.2 : 0.05
MN984429-KJ744248	288 : 0.02	89 : 0.05	400 : 0.04	145.3 : 0.12	496.7 : 0.03
MN984429-KJ744232	231 : 0.04	77 : 0.13	399 : 0.10	145.7 : 0.16	496.3 : 0.06
MN984429-KJ744253	287 : 0.02	93 : 0.07	399 : 0.05	145.8 : 0.09	496.2 : 0.04
MN984429-KJ744247	290 : 0.02	91 : 0.01	401 : 0.02	146.2 : 0.1	495.8 : 0.03
MN984429-MN984462	279 : 0.02	87 : 0.09	401 : 0.05	146.0 : 0.1	496.0 : 0.03
MN984429-KJ744245	270 : 0.01	88 : 0.07	399 : 0.05	145.8 : 0.16	496.2 : 0.08
MN984429-MN984464	288 : 0.05	86 : 0.06	399 : 0.06	144.5 : 0.15	497.5 : 0.07
MN984429-KJ744218	284 : 0.03	84 : 0.08	397 : 0.05	145.7 : 0.18	496.3 : 0.07
MN984429-KJ744249	282 : 0.03	87 : 0.06	399 : 0.05	145.5 : 0.15	496.5 : 0.05
MN984429-KJ744231	292 : 0.04	88 : 0.08	400 : 0.06	145.7 : 0.16	496.3 : 0.07
MN984429-MN984446	283 : 0.02	81 : 0.09	399 : 0.06	144.5 : 0.09	497.5 : 0.04
MN984429-KJ744226	281 : 0.02	81 : 0.11	398 : 0.06	145.3 : 0.15	496.7 : 0.06
MN984429-KJ744225	268 : 0.02	73 : 0.09	399 : 0.06	145.5 : 0.17	496.5 : 0.06
MN984429-NC_001653	282 : 0.04	83 : 0.08	400 : 0.06	145.0 : 0.23	497.0 : 0.06
MN984429-D01075	276 : 0.06	79 : 0.07	391 : 0.08	145.0 : 0.23	497.0 : 0.06
MN984429-KJ744230	283 : 0.04	87 : 0.06	398 : 0.06	144.0 : 0.24	498.0 : 0.06
MN984429-KJ744229	286 : 0.05	86 : 0.06	399 : 0.06	146.2 : 0.24	495.8 : 0.08
MN984429-KJ744235	297 : 0.05	91 : 0.11	399 : 0.07	145.2 : 0.2	496.8 : 0.07
MN984429-KJ744233	251 : 0.05	88 : 0.15	400 : 0.10	145.7 : 0.22	496.3 : 0.08
MN984429-KJ744250	288 : 0.04	86 : 0.14	399 : 0.07	145.0 : 0.22	497.0 : 0.07
MN984429-MK124579	285 : 0.05	88 : 0.07	399 : 0.06	146.5 : 0.23	495.5 : 0.06
MN984429-M21012	277 : 0.05	82 : 0.06	399 : 0.06	146.2 : 0.25	495.8 : 0.05
MN984429-HM046802	285 : 0.03	88 : 0.08	400 : 0.05	146.0 : 0.23	496.0 : 0.06
MN984429-AJ307077	282 : 0.05	83 : 0.06	391 : 0.08	145.8 : 0.23	496.2 : 0.06
MN984429-AJ000558	285 : 0.05	85 : 0.07	391 : 0.06	145.8 : 0.23	496.2 : 0.06
MN984429-HQ005369	293 : 0.03	94 : 0.09	400 : 0.06	144.2 : 0.23	497.8 : 0.07
MN984429-KJ744242	291 : 0.04	92 : 0.04	398 : 0.07	145.5 : 0.26	496.5 : 0.09
MN984429-KJ744240	287 : 0.05	87 : 0.07	399 : 0.08	145.3 : 0.28	496.7 : 0.08
MN984429-KJ744241	282 : 0.05	84 : 0.12	401 : 0.09	145.8 : 0.28	496.2 : 0.08
MN984429-MK890224	282 : 0.03	86 : 0.10	399 : 0.07	143.5 : 0.32	498.5 : 0.09
MN984429-MK890229	279 : 0.01	84 : 0.06	398 : 0.04	145.3 : 0.42	496.7 : 0.08
MN984429-MG711778	285 : 0.02	85 : 0.07	398 : 0.05	142.0 : 0.35	479.0 : 0.1
MN984429-MK890233	290 : 0.01	90 : 0.07	402 : 0.04	145.8 : 0.23	496.2 : 0.09
MN984429-KM110794	284 : 0.03	84 : 0.08	399 : 0.07	144.3 : 0.26	497.7 : 0.08
MN984429-KM110792	288 : 0.03	82 : 0.10	399 : 0.08	144.3 : 0.26	497.7 : 0.08
MN984429-KM110797	280 : 0.04	82 : 0.06	399 : 0.07	143.8 : 0.25	498.2 : 0.1
MN984429-KM110799	285 : 0.03	82 : 0.05	399 : 0.06	144.5 : 0.33	497.5 : 0.09
MN984429-MG711717	273 : 0.01	84 : 0.12	398 : 0.06	144.5 : 0.25	497.5 : 0.12
MN984429-KM110795	279 : 0.02	82 : 0.10	398 : 0.06	143.2 : 0.28	498.8 : 0.1
MN984429-KM110791	282 : 0.03	81 : 0.08	398 : 0.07	143.2 : 0.27	498.8 : 0.09
MN984429-KM110798	274 : 0.02	81 : 0.08	398 : 0.06	143.7 : 0.3	498.3 : 0.11
MN984429-KM110790	276 : 0.03	81 : 0.08	398 : 0.06	142.8 : 0.27	499.2 : 0.09
KJ744224-HQ005367	280 : 0.04	89 : 0.07	401 : 0.05	143.7 : 0.15	498.3 : 0.05
KJ744224-MN984422	278 : 0.04	88 : 0.06	399 : 0.06	142.7 : 0.2	499.3 : 0.04
KJ744224-MN984459	284 : 0.04	88 : 0.06	400 : 0.06	143.7 : 0.22	498.3 : 0.08
KJ744224-MN984449	274 : 0.05	82 : 0.08	400 : 0.07	144.2 : 0.17	497.8 : 0.06
KJ744224-MN984415	277 : 0.06	77 : 0.10	398 : 0.08	142.7 : 0.19	499.3 : 0.07
KJ744224-MN984453	272 : 0.06	90 : 0.07	400 : 0.08	144.0 : 0.16	498.0 : 0.06
KJ744224-MN984452	272 : 0.06	90 : 0.06	400 : 0.08	143.8 : 0.17	498.2 : 0.06
KJ744224-MN984455	272 : 0.05	82 : 0.10	399 : 0.08	143.3 : 0.18	498.7 : 0.05
KJ744224-MN984451	272 : 0.04	83 : 0.10	399 : 0.07	142.3 : 0.22	499.7 : 0.06
KJ744224-MN984450	276 : 0.07	90 : 0.08	400 : 0.08	143.2 : 0.2	498.8 : 0.06
KJ744224-MN984454	283 : 0.06	84 : 0.04	398 : 0.07	143.8 : 0.24	498.2 : 0.06
KJ744224-MN984427	282 : 0.08	85 : 0.06	398 : 0.09	143.8 : 0.23	498.2 : 0.07
KJ744224-MN984437	286 : 0.05	92 : 0.04	399 : 0.05	143.2 : 0.21	498.8 : 0.05
KJ744224-MN984424	286 : 0.05	92 : 0.04	399 : 0.05	143.5 : 0.23	498.5 : 0.05
KJ744224-MN984428	286 : 0.05	92 : 0.04	399 : 0.06	144.2 : 0.21	497.8 : 0.06
KJ744224-MN984457	277 : 0.03	89 : 0.07	401 : 0.05	142.3 : 0.15	499.7 : 0.05
KJ744224-MN984448	276 : 0.03	89 : 0.07	400 : 0.06	142.3 : 0.16	499.7 : 0.05
KJ744224-MN984425	285 : 0.05	88 : 0.07	400 : 0.06	142.8 : 0.21	499.2 : 0.05
KJ744224-MN984447	270 : 0.02	94 : 0.06	400 : 0.04	142.8 : 0.17	499.2 : 0.06
KJ744224-MN984421	282 : 0.04	90 : 0.06	399 : 0.05	143.2 : 0.19	498.8 : 0.05
KJ744224-MN984430	281 : 0.05	87 : 0.10	399 : 0.07	142.8 : 0.19	499.2 : 0.04
KJ744224-MN984423	281 : 0.04	88 : 0.07	400 : 0.06	143.0 : 0.25	499.0 : 0.05
KJ744224-MN984461	267 : 0.06	81 : 0.11	400 : 0.08	143.5 : 0.25	498.5 : 0.04
KJ744224-MN984414	285 : 0.05	95 : 0.03	399 : 0.05	143.2 : 0.19	498.8 : 0.05
KJ744224-MN984432	277 : 0.05	81 : 0.09	400 : 0.08	143.0 : 0.2	499.0 : 0.04
KJ744224-MN984410	279 : 0.06	88 : 0.07	399 : 0.07	142.8 : 0.2	499.2 : 0.03
KJ744224-MN984431	278 : 0.10	84 : 0.10	397 : 0.12	143.8 : 0.14	498.2 : 0.06
KJ744224-MT583796	275 : 0.11	81 : 0.09	387 : 0.11	144.2 : 0.16	497.8 : 0.09
KJ744224-MN984412	283 : 0.04	89 : 0.08	398 : 0.06	143.0 : 0.19	499.0 : 0.05
KJ744224-MN984460	282 : 0.03	87 : 0.09	399 : 0.04	143.2 : 0.18	498.8 : 0.04
KJ744224-MN984416	281 : 0.03	90 : 0.06	399 : 0.06	144.0 : 0.21	498.0 : 0.05
KJ744224-KJ744217	285 : 0.03	94 : 0.04	401 : 0.04	144.0 : 0.22	498.0 : 0.06
KJ744224-KJ744216	288 : 0.04	94 : 0.04	401 : 0.04	144.0 : 0.2	498.0 : 0.06
KJ744224-KJ744215	273 : 0.03	94 : 0.03	401 : 0.04	143.7 : 0.23	498.3 : 0.06
KJ744224-KJ744214	286 : 0.04	93 : 0.08	400 : 0.06	144.0 : 0.24	498.0 : 0.06
KJ744224-MN984435	284 : 0.04	88 : 0.07	397 : 0.06	142.8 : 0.22	499.2 : 0.05
KJ744224-MN984436	285 : 0.05	92 : 0.07	399 : 0.06	143.2 : 0.2	498.8 : 0.06
KJ744224-MN984409	285 : 0.05	92 : 0.08	399 : 0.07	143.0 : 0.24	499.0 : 0.05
KJ744224-MN984445	271 : 0.04	87 : 0.10	399 : 0.06	143.2 : 0.21	498.8 : 0.03
KJ744224-MN984419	282 : 0.04	91 : 0.05	398 : 0.05	143.2 : 0.2	498.8 : 0.04
KJ744224-MN984441	279 : 0.05	89 : 0.08	400 : 0.07	143.5 : 0.17	498.5 : 0.06
KJ744224-AB118848	276 : 0.05	89 : 0.08	395 : 0.07	144.0 : 0.18	498.0 : 0.07
KJ744224-MN984440	281 : 0.06	87 : 0.09	398 : 0.07	143.3 : 0.23	498.7 : 0.05
KJ744224-MN984438	271 : 0.05	85 : 0.11	400 : 0.07	142.8 : 0.19	499.2 : 0.04
KJ744224-MN984442	273 : 0.03	95 : 0.05	399 : 0.05	142.7 : 0.2	499.3 : 0.05
KJ744224-MN984417	280 : 0.06	88 : 0.11	399 : 0.08	143.2 : 0.19	498.8 : 0.05
KJ744224-MN984439	280 : 0.05	89 : 0.11	398 : 0.07	142.2 : 0.24	499.8 : 0.05
KJ744224-MN984420	281 : 0.04	88 : 0.10	398 : 0.06	142.3 : 0.22	499.7 : 0.05
KJ744224-MN984466	272 : 0.05	79 : 0.08	400 : 0.07	141.7 : 0.17	497.3 : 0.06
KJ744224-MN984458	270 : 0.05	85 : 0.13	400 : 0.09	142.5 : 0.27	499.5 : 0.07
KJ744224-MH457143	279 : 0.07	92 : 0.06	396 : 0.07	144.5 : 0.2	497.5 : 0.07
KJ744224-X85253	276 : 0.08	87 : 0.09	389 : 0.09	145.2 : 0.21	496.8 : 0.06
KJ744224-MT583812	279 : 0.07	89 : 0.06	398 : 0.08	144.2 : 0.19	497.8 : 0.06
KJ744224-KJ744223	280 : 0.05	90 : 0.07	401 : 0.07	144.2 : 0.17	497.8 : 0.06
KJ744224-KJ744220	271 : 0.06	84 : 0.10	401 : 0.08	144.2 : 0.19	497.8 : 0.06
KJ744224-KJ744222	280 : 0.05	88 : 0.07	401 : 0.07	143.8 : 0.19	498.2 : 0.05
KJ744224-KJ744221	277 : 0.06	90 : 0.09	401 : 0.07	144.3 : 0.22	497.7 : 0.06
KJ744224-KT722840	281 : 0.04	88 : 0.11	400 : 0.07	143.7 : 0.2	498.3 : 0.06
KJ744224-MN984456	283 : 0.04	93 : 0.06	400 : 0.05	143.8 : 0.23	498.2 : 0.07
KJ744224-KF660602	249 : 0.05	92 : 0.08	398 : 0.07	143.0 : 0.19	499.0 : 0.06
KJ744224-AB118849	276 : 0.06	89 : 0.07	395 : 0.07	142.5 : 0.23	499.5 : 0.09
KJ744224-MN984426	260 : 0.04	92 : 0.08	399 : 0.06	143.2 : 0.19	498.8 : 0.06
KJ744224-AY648957	278 : 0.06	89 : 0.11	397 : 0.08	143.2 : 0.21	498.8 : 0.06
KJ744224-AY648956	270 : 0.06	85 : 0.13	397 : 0.08	142.8 : 0.18	499.2 : 0.05
KJ744224-KF660600	278 : 0.04	83 : 0.09	398 : 0.07	143.7 : 0.22	498.3 : 0.07
KJ744224-MN984444	280 : 0.04	88 : 0.07	400 : 0.07	142.7 : 0.19	499.3 : 0.05
KJ744224-MN984434	282 : 0.05	88 : 0.07	400 : 0.06	142.7 : 0.21	499.3 : 0.09
KJ744224-AY648959	278 : 0.06	91 : 0.08	397 : 0.07	143.0 : 0.23	499.0 : 0.07
KJ744224-AF425644	273 : 0.06	85 : 0.10	390 : 0.09	143.2 : 0.21	498.8 : 0.07
KJ744224-AY648958	278 : 0.06	89 : 0.11	397 : 0.08	143.3 : 0.17	498.7 : 0.08
KJ744224-AF104263	272 : 0.06	86 : 0.10	390 : 0.09	143.5 : 0.18	498.5 : 0.07
KJ744224-MH791030	255 : 0.06	81 : 0.15	397 : 0.11	143.7 : 0.24	498.3 : 0.06
KJ744224-MH791028	279 : 0.06	87 : 0.09	397 : 0.07	143.2 : 0.22	498.8 : 0.06
KJ744224-KY463681	270 : 0.09	91 : 0.07	396 : 0.09	144.0 : 0.24	498.0 : 0.06
KJ744224-U81989	277 : 0.09	91 : 0.12	393 : 0.10	144.0 : 0.23	498.0 : 0.06
KJ744224-MG926381	279 : 0.06	89 : 0.07	393 : 0.07	143.3 : 0.18	498.7 : 0.07
KJ744224-MK890226	278 : 0.04	92 : 0.06	397 : 0.05	143.7 : 0.25	498.3 : 0.07
KJ744224-MK890225	278 : 0.04	92 : 0.06	397 : 0.05	143.7 : 0.25	498.3 : 0.07
KJ744224-MK890231	280 : 0.06	92 : 0.06	397 : 0.06	143.0 : 0.22	499.0 : 0.07
KJ744224-HQ005372	254 : 0.07	89 : 0.15	390 : 0.10	142.7 : 0.27	499.3 : 0.06
KJ744224-MG926380	276 : 0.08	89 : 0.11	396 : 0.10	142.7 : 0.23	499.3 : 0.06
KJ744224-HQ005366	273 : 0.03	89 : 0.08	401 : 0.06	143.0 : 0.13	499.0 : 0.08
KJ744224-MN984469	283 : 0.04	88 : 0.08	400 : 0.06	143.7 : 0.24	498.3 : 0.07
KJ744224-MH791029	283 : 0.07	91 : 0.07	397 : 0.08	143.7 : 0.23	498.3 : 0.08
KJ744224-MK890228	278 : 0.05	88 : 0.07	396 : 0.07	143.8 : 0.2	498.2 : 0.07
KJ744224-MK890227	274 : 0.05	91 : 0.07	396 : 0.06	144.0 : 0.22	498.0 : 0.09
KJ744224-MK890232	282 : 0.05	91 : 0.06	397 : 0.07	144.0 : 0.19	498.0 : 0.07
KJ744224-MK890235	268 : 0.04	87 : 0.10	397 : 0.07	143.5 : 0.2	498.5 : 0.06
KJ744224-KJ744237	283 : 0.02	92 : 0.07	401 : 0.05	144.2 : 0.2	497.8 : 0.06
KJ744224-MK890234	279 : 0.04	94 : 0.06	397 : 0.06	143.5 : 0.17	498.5 : 0.06
KJ744224-HQ005370	266 : 0.05	89 : 0.10	400 : 0.08	142.5 : 0.24	499.5 : 0.08
KJ744224-HQ005364	285 : 0.03	92 : 0.04	401 : 0.05	143.8 : 0.19	498.2 : 0.07
KJ744224-MK890230	280 : 0.06	90 : 0.11	396 : 0.08	142.5 : 0.25	499.5 : 0.07
KJ744224-HQ005368	268 : 0.04	96 : 0.09	401 : 0.05	142.8 : 0.2	499.2 : 0.07
KJ744224-HQ005365	272 : 0.03	89 : 0.08	401 : 0.06	143.5 : 0.2	498.5 : 0.09
KJ744224-U81988	276 : 0.08	85 : 0.10	392 : 0.10	143.2 : 0.3	498.8 : 0.11
KJ744224-AY633627	284 : 0.04	92 : 0.07	400 : 0.05	145.3 : 0.22	496.7 : 0.07
KJ744224-KJ744255	279 : 0.02	85 : 0.09	399 : 0.05	144.0 : 0.2	498.0 : 0.06
KJ744224-MN984418	283 : 0.03	84 : 0.08	397 : 0.05	143.3 : 0.23	498.7 : 0.05
KJ744224-KJ744238	273 : 0.04	93 : 0.04	401 : 0.05	143.0 : 0.25	499.0 : 0.08
KJ744224-MH791027	283 : 0.07	91 : 0.08	397 : 0.08	142.7 : 0.25	499.3 : 0.07
KJ744224-MT583805	278 : 0.04	90 : 0.07	397 : 0.06	143.2 : 0.23	498.8 : 0.08
KJ744224-MT583804	275 : 0.06	88 : 0.10	397 : 0.09	143.2 : 0.28	498.8 : 0.06
KJ744224-MH457145	269 : 0.05	83 : 0.09	396 : 0.08	143.0 : 0.26	499.0 : 0.07
KJ744224-KJ744243	276 : 0.03	92 : 0.06	400 : 0.04	144.0 : 0.17	498.0 : 0.07
KJ744224-MN984463	270 : 0.01	99 : 0.06	401 : 0.04	143.7 : 0.2	498.3 : 0.07
KJ744224-MN984433	278 : 0.04	92 : 0.06	399 : 0.06	143.5 : 0.16	498.5 : 0.07
KJ744224-KJ744257	281 : 0.04	89 : 0.08	399 : 0.06	145.3 : 0.16	496.7 : 0.06
KJ744224-KJ744244	273 : 0.03	84 : 0.08	400 : 0.06	145.0 : 0.17	497.0 : 0.06
KJ744224-EF514905	235 : 0.08	75 : 0.08	387 : 0.11	143.2 : 0.28	498.8 : 0.11
KJ744224-EF514907	243 : 0.06	76 : 0.10	387 : 0.09	143.2 : 0.25	498.8 : 0.1
KJ744224-EF514904	234 : 0.07	75 : 0.10	387 : 0.09	142.0 : 0.27	500.0 : 0.11
KJ744224-EF514903	243 : 0.06	80 : 0.11	387 : 0.09	143.5 : 0.25	498.5 : 0.1
KJ744224-EF514906	248 : 0.06	75 : 0.10	386 : 0.08	143.8 : 0.17	498.2 : 0.07
KJ744224-KJ744256	273 : 0.04	91 : 0.08	400 : 0.05	145.5 : 0.18	496.5 : 0.08
KJ744224-MN984465	272 : 0.04	88 : 0.06	400 : 0.05	144.2 : 0.21	497.8 : 0.07
KJ744224-KJ744228	276 : 0.04	94 : 0.07	401 : 0.06	145.0 : 0.2	497.0 : 0.08
KJ744224-KJ744227	273 : 0.04	93 : 0.06	401 : 0.06	144.2 : 0.21	497.8 : 0.06
KJ744224-KJ744234	279 : 0.03	98 : 0.08	400 : 0.05	143.7 : 0.21	498.3 : 0.06
KJ744224-KJ744254	272 : 0.02	89 : 0.03	401 : 0.04	144.8 : 0.17	497.2 : 0.06
KJ744224-KJ744248	281 : 0.03	89 : 0.06	401 : 0.05	144.3 : 0.14	497.7 : 0.05
KJ744224-KJ744232	231 : 0.06	84 : 0.13	400 : 0.10	144.7 : 0.13	497.3 : 0.05
KJ744224-KJ744253	282 : 0.03	95 : 0.09	400 : 0.06	144.8 : 0.17	497.2 : 0.07
KJ744224-KJ744247	281 : 0.02	89 : 0.05	401 : 0.04	145.2 : 0.15	496.8 : 0.06
KJ744224-MN984462	273 : 0.03	87 : 0.09	401 : 0.05	145.0 : 0.19	497.0 : 0.06
KJ744224-KJ744245	264 : 0.02	91 : 0.06	401 : 0.04	144.8 : 0.19	497.2 : 0.08
KJ744224-MN984464	283 : 0.07	89 : 0.06	400 : 0.08	143.5 : 0.18	498.5 : 0.08
KJ744224-KJ744218	282 : 0.02	89 : 0.07	399 : 0.04	144.7 : 0.21	497.3 : 0.08
KJ744224-KJ744249	279 : 0.02	93 : 0.06	401 : 0.04	144.5 : 0.14	497.5 : 0.05
KJ744224-KJ744231	282 : 0.04	86 : 0.11	401 : 0.07	144.7 : 0.16	497.3 : 0.06
KJ744224-MN984446	280 : 0.02	85 : 0.10	398 : 0.05	143.5 : 0.17	498.5 : 0.05
KJ744224-KJ744226	277 : 0.02	84 : 0.10	399 : 0.05	144.3 : 0.18	497.7 : 0.06
KJ744224-KJ744225	264 : 0.03	77 : 0.08	400 : 0.06	144.5 : 0.21	497.5 : 0.06
KJ744224-NC_001653	273 : 0.08	83 : 0.09	397 : 0.09	144.0 : 0.24	498.0 : 0.07
KJ744224-D01075	268 : 0.08	80 : 0.11	389 : 0.10	144.0 : 0.24	498.0 : 0.07
KJ744224-KJ744230	272 : 0.04	84 : 0.08	399 : 0.07	143.0 : 0.24	499.0 : 0.06
KJ744224-KJ744229	284 : 0.05	91 : 0.06	400 : 0.06	145.2 : 0.21	496.8 : 0.09
KJ744224-KJ744235	285 : 0.05	88 : 0.08	401 : 0.07	144.2 : 0.17	497.8 : 0.09
KJ744224-KJ744233	242 : 0.06	86 : 0.13	401 : 0.11	144.7 : 0.19	497.3 : 0.09
KJ744224-KJ744250	283 : 0.04	89 : 0.12	400 : 0.07	144.0 : 0.2	498.0 : 0.07
KJ744224-MK124579	276 : 0.08	89 : 0.07	396 : 0.09	145.5 : 0.19	496.5 : 0.07
KJ744224-M21012	272 : 0.06	84 : 0.08	400 : 0.07	145.2 : 0.2	496.8 : 0.07
KJ744224-HM046802	276 : 0.07	88 : 0.08	397 : 0.09	145.0 : 0.18	497.0 : 0.07
KJ744224-AJ307077	274 : 0.07	84 : 0.09	389 : 0.10	144.8 : 0.18	497.2 : 0.08
KJ744224-AJ000558	276 : 0.08	86 : 0.09	389 : 0.09	144.8 : 0.18	497.2 : 0.07
KJ744224-HQ005369	285 : 0.04	93 : 0.07	401 : 0.05	143.2 : 0.26	498.8 : 0.09
KJ744224-KJ744242	282 : 0.04	90 : 0.06	399 : 0.07	144.5 : 0.25	497.5 : 0.09
KJ744224-KJ744240	278 : 0.06	85 : 0.05	400 : 0.07	144.3 : 0.28	497.7 : 0.09
KJ744224-KJ744241	279 : 0.06	87 : 0.12	401 : 0.10	144.8 : 0.3	497.2 : 0.08
KJ744224-MK890224	272 : 0.06	84 : 0.13	396 : 0.09	142.5 : 0.32	499.5 : 0.09
KJ744224-MK890229	273 : 0.05	89 : 0.03	396 : 0.05	144.3 : 0.4	497.7 : 0.1
KJ744224-MG711778	280 : 0.06	90 : 0.12	396 : 0.09	141.0 : 0.33	480.0 : 0.1
KJ744224-MK890233	278 : 0.05	86 : 0.09	398 : 0.07	144.8 : 0.24	497.2 : 0.1
KJ744224-KM110794	277 : 0.07	87 : 0.10	397 : 0.10	143.3 : 0.24	498.7 : 0.1
KJ744224-KM110792	282 : 0.07	86 : 0.11	397 : 0.10	143.3 : 0.24	498.7 : 0.1
KJ744224-KM110797	275 : 0.08	88 : 0.05	397 : 0.09	142.8 : 0.24	499.2 : 0.11
KJ744224-KM110799	281 : 0.07	88 : 0.07	397 : 0.09	143.5 : 0.39	498.5 : 0.1
KJ744224-MG711717	265 : 0.05	87 : 0.14	396 : 0.10	143.5 : 0.3	498.5 : 0.12
KJ744224-KM110795	271 : 0.05	85 : 0.07	396 : 0.08	142.2 : 0.3	499.8 : 0.11
KJ744224-KM110791	277 : 0.07	87 : 0.09	396 : 0.10	142.2 : 0.33	499.8 : 0.11
KJ744224-KM110798	269 : 0.06	87 : 0.09	396 : 0.09	142.7 : 0.32	499.3 : 0.12
KJ744224-KM110790	269 : 0.07	85 : 0.09	396 : 0.09	141.8 : 0.32	500.2 : 0.1
MN984407-HQ005367	280 : 0.06	89 : 0.07	399 : 0.07	143.0 : 0.21	499.0 : 0.05
MN984407-MN984422	279 : 0.02	88 : 0.06	401 : 0.04	142.0 : 0.13	500.0 : 0.03
MN984407-MN984459	283 : 0.06	87 : 0.06	399 : 0.08	143.0 : 0.2	499.0 : 0.08
MN984407-MN984449	273 : 0.07	81 : 0.08	399 : 0.08	143.5 : 0.15	498.5 : 0.05
MN984407-MN984415	278 : 0.04	78 : 0.10	399 : 0.07	142.0 : 0.12	500.0 : 0.05
MN984407-MN984453	271 : 0.08	89 : 0.07	399 : 0.10	143.3 : 0.13	498.7 : 0.07
MN984407-MN984452	271 : 0.08	89 : 0.06	399 : 0.09	143.2 : 0.14	498.8 : 0.06
MN984407-MN984455	271 : 0.07	82 : 0.10	399 : 0.09	142.7 : 0.14	499.3 : 0.05
MN984407-MN984451	271 : 0.06	83 : 0.10	399 : 0.08	141.7 : 0.18	500.3 : 0.06
MN984407-MN984450	276 : 0.05	90 : 0.08	399 : 0.07	142.5 : 0.17	499.5 : 0.06
MN984407-MN984454	283 : 0.07	84 : 0.04	398 : 0.08	143.2 : 0.2	498.8 : 0.06
MN984407-MN984427	283 : 0.06	86 : 0.06	400 : 0.08	143.2 : 0.2	498.8 : 0.07
MN984407-MN984437	287 : 0.04	92 : 0.04	399 : 0.04	142.5 : 0.14	499.5 : 0.03
MN984407-MN984424	287 : 0.04	92 : 0.04	399 : 0.04	142.8 : 0.15	499.2 : 0.05
MN984407-MN984428	287 : 0.04	92 : 0.04	399 : 0.05	143.5 : 0.21	498.5 : 0.06
MN984407-MN984457	276 : 0.05	88 : 0.07	399 : 0.07	141.7 : 0.1	500.3 : 0.04
MN984407-MN984448	276 : 0.04	88 : 0.07	400 : 0.07	141.7 : 0.08	500.3 : 0.04
MN984407-MN984425	285 : 0.04	88 : 0.07	399 : 0.05	142.2 : 0.16	499.8 : 0.05
MN984407-MN984447	269 : 0.04	93 : 0.06	399 : 0.05	142.2 : 0.16	499.8 : 0.05
MN984407-MN984421	283 : 0.03	91 : 0.06	400 : 0.04	142.5 : 0.17	499.5 : 0.04
MN984407-MN984430	282 : 0.03	87 : 0.10	400 : 0.06	142.2 : 0.12	499.8 : 0.03
MN984407-MN984423	282 : 0.02	88 : 0.07	400 : 0.04	142.3 : 0.16	499.7 : 0.04
MN984407-MN984461	267 : 0.03	81 : 0.11	398 : 0.07	142.8 : 0.16	499.2 : 0.03
MN984407-MN984414	286 : 0.03	96 : 0.03	401 : 0.04	142.5 : 0.1	499.5 : 0.04
MN984407-MN984432	277 : 0.03	81 : 0.09	400 : 0.06	142.3 : 0.11	499.7 : 0.03
MN984407-MN984410	280 : 0.05	88 : 0.07	400 : 0.06	142.2 : 0.13	499.8 : 0.02
MN984407-MN984431	279 : 0.08	84 : 0.10	398 : 0.10	143.2 : 0.09	498.8 : 0.05
MN984407-MT583796	275 : 0.08	81 : 0.09	387 : 0.09	143.5 : 0.16	498.5 : 0.08
MN984407-MN984412	285 : 0.02	90 : 0.08	400 : 0.04	142.3 : 0.16	499.7 : 0.04
MN984407-MN984460	280 : 0.04	87 : 0.09	397 : 0.06	142.5 : 0.13	499.5 : 0.04
MN984407-MN984416	283 : 0.01	91 : 0.06	401 : 0.04	143.3 : 0.14	498.7 : 0.04
MN984407-KJ744217	284 : 0.05	93 : 0.04	399 : 0.05	143.3 : 0.24	498.7 : 0.06
MN984407-KJ744216	286 : 0.05	93 : 0.04	399 : 0.05	143.3 : 0.22	498.7 : 0.06
MN984407-KJ744215	272 : 0.05	93 : 0.03	399 : 0.05	143.0 : 0.25	499.0 : 0.06
MN984407-KJ744214	285 : 0.06	92 : 0.08	398 : 0.07	143.3 : 0.26	498.7 : 0.06
MN984407-MN984435	286 : 0.02	89 : 0.07	399 : 0.04	142.2 : 0.17	499.8 : 0.05
MN984407-MN984436	286 : 0.03	93 : 0.07	400 : 0.05	142.5 : 0.15	499.5 : 0.04
MN984407-MN984409	286 : 0.04	93 : 0.08	400 : 0.05	142.3 : 0.15	499.7 : 0.04
MN984407-MN984445	271 : 0.04	87 : 0.10	399 : 0.07	142.5 : 0.21	499.5 : 0.04
MN984407-MN984419	283 : 0.03	92 : 0.04	399 : 0.04	142.5 : 0.2	499.5 : 0.05
MN984407-MN984441	279 : 0.03	89 : 0.08	400 : 0.05	142.8 : 0.12	499.2 : 0.05
MN984407-AB118848	277 : 0.05	89 : 0.08	397 : 0.07	143.3 : 0.18	498.7 : 0.07
MN984407-MN984440	283 : 0.04	87 : 0.09	399 : 0.06	142.7 : 0.18	499.3 : 0.04
MN984407-MN984438	271 : 0.03	85 : 0.11	400 : 0.06	142.2 : 0.13	499.8 : 0.04
MN984407-MN984442	272 : 0.05	94 : 0.06	399 : 0.07	142.0 : 0.15	500.0 : 0.05
MN984407-MN984417	281 : 0.04	88 : 0.11	400 : 0.07	142.5 : 0.14	499.5 : 0.04
MN984407-MN984439	281 : 0.03	89 : 0.11	399 : 0.06	141.5 : 0.18	500.5 : 0.05
MN984407-MN984420	282 : 0.02	88 : 0.10	399 : 0.05	141.7 : 0.2	500.3 : 0.05
MN984407-MN984466	271 : 0.07	79 : 0.08	398 : 0.08	141.0 : 0.23	498.0 : 0.06
MN984407-MN984458	269 : 0.07	85 : 0.13	398 : 0.11	141.8 : 0.27	500.2 : 0.06
MN984407-MH457143	281 : 0.06	92 : 0.06	398 : 0.06	143.8 : 0.25	498.2 : 0.07
MN984407-X85253	277 : 0.08	87 : 0.09	390 : 0.09	144.5 : 0.3	497.5 : 0.07
MN984407-MT583812	280 : 0.05	89 : 0.06	398 : 0.06	143.5 : 0.21	498.5 : 0.07
MN984407-KJ744223	280 : 0.03	90 : 0.07	399 : 0.05	143.5 : 0.18	498.5 : 0.06
MN984407-KJ744220	271 : 0.03	84 : 0.10	399 : 0.07	143.5 : 0.2	498.5 : 0.06
MN984407-KJ744222	280 : 0.03	88 : 0.07	399 : 0.05	143.2 : 0.19	498.8 : 0.05
MN984407-KJ744221	277 : 0.03	90 : 0.09	399 : 0.06	143.7 : 0.22	498.3 : 0.06
MN984407-KT722840	280 : 0.06	88 : 0.11	398 : 0.09	143.0 : 0.18	499.0 : 0.06
MN984407-MN984456	282 : 0.06	92 : 0.06	399 : 0.07	143.2 : 0.28	498.8 : 0.07
MN984407-KF660602	250 : 0.02	92 : 0.08	399 : 0.05	142.3 : 0.19	499.7 : 0.06
MN984407-AB118849	277 : 0.06	89 : 0.07	397 : 0.07	141.8 : 0.24	500.2 : 0.09
MN984407-MN984426	261 : 0.02	92 : 0.08	400 : 0.05	142.5 : 0.19	499.5 : 0.07
MN984407-AY648957	279 : 0.05	89 : 0.11	399 : 0.07	142.5 : 0.21	499.5 : 0.06
MN984407-AY648956	271 : 0.05	85 : 0.13	399 : 0.07	142.2 : 0.18	499.8 : 0.05
MN984407-KF660600	278 : 0.02	83 : 0.09	398 : 0.05	143.0 : 0.22	499.0 : 0.07
MN984407-MN984444	280 : 0.02	88 : 0.07	400 : 0.05	142.0 : 0.11	500.0 : 0.04
MN984407-MN984434	282 : 0.03	88 : 0.07	400 : 0.05	142.0 : 0.22	500.0 : 0.08
MN984407-AY648959	279 : 0.05	91 : 0.08	399 : 0.07	142.3 : 0.2	499.7 : 0.06
MN984407-AF425644	274 : 0.06	85 : 0.10	391 : 0.09	142.5 : 0.22	499.5 : 0.06
MN984407-AY648958	279 : 0.05	89 : 0.11	399 : 0.07	142.7 : 0.17	499.3 : 0.08
MN984407-AF104263	273 : 0.06	86 : 0.10	391 : 0.08	142.8 : 0.18	499.2 : 0.07
MN984407-MH791030	257 : 0.06	81 : 0.15	399 : 0.10	143.0 : 0.2	499.0 : 0.07
MN984407-MH791028	281 : 0.06	87 : 0.09	399 : 0.07	142.5 : 0.24	499.5 : 0.06
MN984407-KY463681	272 : 0.08	91 : 0.07	398 : 0.09	143.3 : 0.3	498.7 : 0.07
MN984407-U81989	278 : 0.08	91 : 0.12	394 : 0.09	143.3 : 0.29	498.7 : 0.07
MN984407-MG926381	281 : 0.06	89 : 0.07	395 : 0.07	142.7 : 0.2	499.3 : 0.08
MN984407-MK890226	280 : 0.03	93 : 0.06	399 : 0.04	143.0 : 0.25	499.0 : 0.08
MN984407-MK890225	280 : 0.03	93 : 0.06	399 : 0.04	143.0 : 0.25	499.0 : 0.08
MN984407-MK890231	282 : 0.04	93 : 0.06	399 : 0.05	142.3 : 0.24	499.7 : 0.07
MN984407-HQ005372	253 : 0.09	88 : 0.15	388 : 0.11	142.0 : 0.27	500.0 : 0.07
MN984407-MG926380	278 : 0.08	89 : 0.11	398 : 0.10	142.0 : 0.2	500.0 : 0.07
MN984407-HQ005366	272 : 0.06	88 : 0.08	399 : 0.08	142.3 : 0.15	499.7 : 0.08
MN984407-MN984469	282 : 0.06	88 : 0.08	398 : 0.07	143.0 : 0.23	499.0 : 0.08
MN984407-MH791029	285 : 0.07	91 : 0.07	399 : 0.07	143.0 : 0.23	499.0 : 0.08
MN984407-MK890228	280 : 0.03	88 : 0.07	397 : 0.05	143.2 : 0.24	498.8 : 0.08
MN984407-MK890227	276 : 0.04	92 : 0.07	398 : 0.05	143.3 : 0.24	498.7 : 0.1
MN984407-MK890232	284 : 0.03	91 : 0.06	398 : 0.05	143.3 : 0.26	498.7 : 0.07
MN984407-MK890235	270 : 0.04	87 : 0.10	399 : 0.06	142.8 : 0.24	499.2 : 0.07
MN984407-KJ744237	281 : 0.04	91 : 0.07	399 : 0.06	143.5 : 0.23	498.5 : 0.07
MN984407-MK890234	281 : 0.03	94 : 0.06	398 : 0.05	142.8 : 0.23	499.2 : 0.06
MN984407-HQ005370	266 : 0.08	89 : 0.10	398 : 0.09	141.8 : 0.26	500.2 : 0.09
MN984407-HQ005364	285 : 0.05	92 : 0.04	399 : 0.07	143.2 : 0.25	498.8 : 0.08
MN984407-MK890230	282 : 0.04	91 : 0.11	398 : 0.07	141.8 : 0.27	500.2 : 0.07
MN984407-HQ005368	267 : 0.06	95 : 0.09	399 : 0.07	142.2 : 0.24	499.8 : 0.08
MN984407-HQ005365	271 : 0.05	88 : 0.08	399 : 0.07	142.8 : 0.24	499.2 : 0.09
MN984407-U81988	277 : 0.07	85 : 0.10	394 : 0.09	142.5 : 0.32	499.5 : 0.1
MN984407-AY633627	283 : 0.06	91 : 0.07	399 : 0.07	144.7 : 0.28	497.3 : 0.08
MN984407-KJ744255	278 : 0.04	84 : 0.09	397 : 0.07	143.3 : 0.24	498.7 : 0.07
MN984407-MN984418	284 : 0.01	85 : 0.07	399 : 0.04	142.7 : 0.14	499.3 : 0.04
MN984407-KJ744238	272 : 0.06	92 : 0.04	399 : 0.07	142.3 : 0.29	499.7 : 0.09
MN984407-MH791027	285 : 0.06	91 : 0.08	399 : 0.07	142.0 : 0.25	500.0 : 0.07
MN984407-MT583805	280 : 0.03	90 : 0.07	398 : 0.05	142.5 : 0.23	499.5 : 0.08
MN984407-MT583804	277 : 0.04	88 : 0.10	398 : 0.08	142.5 : 0.28	499.5 : 0.06
MN984407-MH457145	270 : 0.04	83 : 0.09	398 : 0.08	142.3 : 0.26	499.7 : 0.07
MN984407-KJ744243	275 : 0.04	92 : 0.06	398 : 0.06	143.3 : 0.19	498.7 : 0.07
MN984407-MN984463	269 : 0.04	98 : 0.06	399 : 0.06	143.0 : 0.19	499.0 : 0.07
MN984407-MN984433	279 : 0.03	92 : 0.06	400 : 0.04	142.8 : 0.14	499.2 : 0.06
MN984407-KJ744257	279 : 0.06	88 : 0.08	397 : 0.07	144.7 : 0.21	497.3 : 0.07
MN984407-KJ744244	272 : 0.05	84 : 0.08	398 : 0.07	144.3 : 0.22	497.7 : 0.06
MN984407-EF514905	236 : 0.08	75 : 0.08	389 : 0.10	142.5 : 0.26	499.5 : 0.11
MN984407-EF514907	244 : 0.07	76 : 0.10	389 : 0.08	142.5 : 0.23	499.5 : 0.1
MN984407-EF514904	235 : 0.07	75 : 0.10	389 : 0.08	141.3 : 0.27	500.7 : 0.12
MN984407-EF514903	244 : 0.06	80 : 0.11	389 : 0.08	142.8 : 0.23	499.2 : 0.1
MN984407-EF514906	249 : 0.06	75 : 0.10	388 : 0.08	143.2 : 0.2	498.8 : 0.07
MN984407-KJ744256	272 : 0.06	90 : 0.08	398 : 0.07	144.8 : 0.22	497.2 : 0.08
MN984407-MN984465	271 : 0.04	88 : 0.06	398 : 0.07	143.5 : 0.21	498.5 : 0.08
MN984407-KJ744228	275 : 0.06	93 : 0.07	399 : 0.07	144.3 : 0.27	497.7 : 0.07
MN984407-KJ744227	272 : 0.06	92 : 0.06	399 : 0.07	143.5 : 0.25	498.5 : 0.06
MN984407-KJ744234	277 : 0.04	98 : 0.08	398 : 0.07	143.0 : 0.24	499.0 : 0.06
MN984407-KJ744254	271 : 0.04	88 : 0.03	399 : 0.05	144.2 : 0.23	497.8 : 0.07
MN984407-KJ744248	279 : 0.05	88 : 0.06	399 : 0.06	143.7 : 0.2	498.3 : 0.06
MN984407-KJ744232	230 : 0.07	84 : 0.13	398 : 0.12	144.0 : 0.16	498.0 : 0.07
MN984407-KJ744253	280 : 0.04	94 : 0.09	398 : 0.07	144.2 : 0.21	497.8 : 0.07
MN984407-KJ744247	280 : 0.04	88 : 0.05	399 : 0.06	144.5 : 0.18	497.5 : 0.06
MN984407-MN984462	271 : 0.05	86 : 0.09	399 : 0.07	144.3 : 0.18	497.7 : 0.07
MN984407-KJ744245	264 : 0.02	91 : 0.06	399 : 0.05	144.2 : 0.24	497.8 : 0.09
MN984407-MN984464	283 : 0.05	89 : 0.06	398 : 0.06	142.8 : 0.21	499.2 : 0.09
MN984407-KJ744218	280 : 0.04	89 : 0.07	397 : 0.05	144.0 : 0.25	498.0 : 0.08
MN984407-KJ744249	278 : 0.04	92 : 0.06	399 : 0.05	143.8 : 0.2	498.2 : 0.06
MN984407-KJ744231	281 : 0.06	85 : 0.11	399 : 0.08	144.0 : 0.19	498.0 : 0.07
MN984407-MN984446	280 : 0.04	85 : 0.10	398 : 0.07	142.8 : 0.15	499.2 : 0.04
MN984407-KJ744226	276 : 0.04	84 : 0.10	397 : 0.07	143.7 : 0.22	498.3 : 0.07
MN984407-KJ744225	264 : 0.04	77 : 0.08	398 : 0.07	143.8 : 0.24	498.2 : 0.07
MN984407-NC_001653	275 : 0.06	84 : 0.09	399 : 0.07	143.3 : 0.28	498.7 : 0.06
MN984407-D01075	269 : 0.09	80 : 0.11	390 : 0.10	143.3 : 0.28	498.7 : 0.06
MN984407-KJ744230	270 : 0.06	83 : 0.08	397 : 0.08	142.3 : 0.3	499.7 : 0.07
MN984407-KJ744229	283 : 0.08	91 : 0.06	398 : 0.08	144.5 : 0.31	497.5 : 0.09
MN984407-KJ744235	285 : 0.07	88 : 0.08	399 : 0.09	143.5 : 0.22	498.5 : 0.09
MN984407-KJ744233	240 : 0.07	85 : 0.13	399 : 0.13	144.0 : 0.22	498.0 : 0.09
MN984407-KJ744250	282 : 0.06	88 : 0.12	398 : 0.09	143.3 : 0.25	498.7 : 0.08
MN984407-MK124579	278 : 0.07	89 : 0.07	398 : 0.08	144.8 : 0.24	497.2 : 0.07
MN984407-M21012	270 : 0.07	83 : 0.08	398 : 0.09	144.5 : 0.24	497.5 : 0.07
MN984407-HM046802	278 : 0.05	89 : 0.08	399 : 0.07	144.3 : 0.22	497.7 : 0.07
MN984407-AJ307077	275 : 0.08	84 : 0.09	390 : 0.10	144.2 : 0.22	497.8 : 0.08
MN984407-AJ000558	277 : 0.07	86 : 0.09	390 : 0.08	144.2 : 0.22	497.8 : 0.07
MN984407-HQ005369	283 : 0.05	92 : 0.07	399 : 0.07	142.5 : 0.24	499.5 : 0.1
MN984407-KJ744242	281 : 0.07	89 : 0.06	397 : 0.09	143.8 : 0.3	498.2 : 0.09
MN984407-KJ744240	277 : 0.08	85 : 0.05	398 : 0.09	143.7 : 0.3	498.3 : 0.09
MN984407-KJ744241	277 : 0.08	86 : 0.13	399 : 0.11	144.2 : 0.34	497.8 : 0.09
MN984407-MK890224	273 : 0.04	85 : 0.13	398 : 0.08	141.8 : 0.37	500.2 : 0.11
MN984407-MK890229	275 : 0.03	89 : 0.03	398 : 0.04	143.7 : 0.47	498.3 : 0.11
MN984407-MG711778	281 : 0.04	90 : 0.11	398 : 0.07	140.3 : 0.38	480.7 : 0.11
MN984407-MK890233	280 : 0.03	87 : 0.09	400 : 0.06	144.2 : 0.26	497.8 : 0.11
MN984407-KM110794	279 : 0.05	88 : 0.10	399 : 0.09	142.7 : 0.29	499.3 : 0.1
MN984407-KM110792	284 : 0.05	87 : 0.11	399 : 0.08	142.7 : 0.29	499.3 : 0.1
MN984407-KM110797	277 : 0.06	88 : 0.05	399 : 0.08	142.2 : 0.28	499.8 : 0.11
MN984407-KM110799	283 : 0.05	89 : 0.07	399 : 0.08	142.8 : 0.37	499.2 : 0.11
MN984407-MG711717	267 : 0.03	87 : 0.14	398 : 0.08	142.8 : 0.3	499.2 : 0.13
MN984407-KM110795	273 : 0.03	85 : 0.07	398 : 0.07	141.5 : 0.3	500.5 : 0.11
MN984407-KM110791	279 : 0.05	87 : 0.09	398 : 0.08	141.5 : 0.31	500.5 : 0.11
MN984407-KM110798	271 : 0.04	87 : 0.09	398 : 0.08	142.0 : 0.32	500.0 : 0.12
MN984407-KM110790	271 : 0.05	85 : 0.09	398 : 0.08	141.2 : 0.3	500.8 : 0.1
HQ005367-MN984459	283 : 0.02	81 : 0.11	401 : 0.07	144.7 : 0.23	497.3 : 0.06
HQ005367-MN984449	285 : 0.02	87 : 0.10	401 : 0.06	145.2 : 0.19	496.8 : 0.03
HQ005367-MN984415	277 : 0.06	71 : 0.16	399 : 0.10	143.7 : 0.2	498.3 : 0.06
HQ005367-MN984453	281 : 0.02	93 : 0.13	401 : 0.07	145.0 : 0.18	497.0 : 0.05
HQ005367-MN984452	279 : 0.02	91 : 0.12	401 : 0.07	144.8 : 0.18	497.2 : 0.04
HQ005367-MN984455	279 : 0.03	84 : 0.14	400 : 0.07	144.3 : 0.19	497.7 : 0.05
HQ005367-MN984451	279 : 0.01	85 : 0.13	400 : 0.05	143.3 : 0.22	498.7 : 0.06
HQ005367-MN984450	284 : 0.05	92 : 0.12	401 : 0.08	144.2 : 0.18	497.8 : 0.05
HQ005367-MN984454	289 : 0.04	83 : 0.08	399 : 0.07	144.8 : 0.24	497.2 : 0.08
HQ005367-MN984427	290 : 0.05	87 : 0.10	399 : 0.08	144.8 : 0.23	497.2 : 0.08
HQ005367-MN984437	286 : 0.03	86 : 0.06	400 : 0.05	144.2 : 0.19	497.8 : 0.05
HQ005367-MN984424	286 : 0.03	86 : 0.06	400 : 0.05	144.5 : 0.2	497.5 : 0.06
HQ005367-MN984428	286 : 0.03	86 : 0.06	400 : 0.05	145.2 : 0.19	496.8 : 0.05
HQ005367-MN984457	279 : 0.02	86 : 0.10	402 : 0.06	143.3 : 0.2	498.7 : 0.04
HQ005367-MN984448	278 : 0.02	85 : 0.10	401 : 0.06	143.3 : 0.22	498.7 : 0.04
HQ005367-MN984425	288 : 0.04	85 : 0.13	401 : 0.07	143.8 : 0.21	498.2 : 0.05
HQ005367-MN984447	278 : 0.01	96 : 0.10	401 : 0.05	143.8 : 0.16	498.2 : 0.05
HQ005367-MN984421	294 : 0.03	96 : 0.09	400 : 0.05	144.2 : 0.14	497.8 : 0.04
HQ005367-MN984430	284 : 0.05	84 : 0.14	400 : 0.08	143.8 : 0.21	498.2 : 0.04
HQ005367-MN984423	283 : 0.03	84 : 0.09	401 : 0.06	144.0 : 0.25	498.0 : 0.05
HQ005367-MN984461	270 : 0.05	79 : 0.12	401 : 0.09	144.5 : 0.23	497.5 : 0.05
HQ005367-MN984414	283 : 0.04	86 : 0.07	399 : 0.07	144.2 : 0.21	497.8 : 0.04
HQ005367-MN984432	282 : 0.05	80 : 0.15	401 : 0.08	144.0 : 0.21	498.0 : 0.04
HQ005367-MN984410	284 : 0.06	86 : 0.13	399 : 0.08	143.8 : 0.21	498.2 : 0.04
HQ005367-MN984431	282 : 0.09	82 : 0.15	398 : 0.11	144.8 : 0.22	497.2 : 0.06
HQ005367-MT583796	289 : 0.07	89 : 0.12	388 : 0.09	145.2 : 0.21	496.8 : 0.07
HQ005367-MN984412	285 : 0.02	85 : 0.10	399 : 0.06	144.0 : 0.19	498.0 : 0.06
HQ005367-MN984460	284 : 0.02	84 : 0.12	399 : 0.05	144.2 : 0.18	497.8 : 0.05
HQ005367-MN984416	281 : 0.03	84 : 0.10	400 : 0.07	145.0 : 0.21	497.0 : 0.05
HQ005367-KJ744217	285 : 0.02	88 : 0.06	401 : 0.04	145.0 : 0.21	497.0 : 0.05
HQ005367-KJ744216	285 : 0.02	85 : 0.09	401 : 0.05	145.0 : 0.19	497.0 : 0.05
HQ005367-KJ744215	274 : 0.02	89 : 0.07	401 : 0.04	144.7 : 0.22	497.3 : 0.05
HQ005367-KJ744214	286 : 0.01	88 : 0.12	401 : 0.05	145.0 : 0.23	497.0 : 0.05
HQ005367-MN984435	285 : 0.02	83 : 0.10	398 : 0.07	143.8 : 0.24	498.2 : 0.06
HQ005367-MN984436	286 : 0.03	87 : 0.11	400 : 0.06	144.2 : 0.22	497.8 : 0.05
HQ005367-MN984409	286 : 0.04	87 : 0.12	400 : 0.07	144.0 : 0.26	498.0 : 0.06
HQ005367-MN984445	282 : 0.01	91 : 0.15	401 : 0.05	144.2 : 0.17	497.8 : 0.04
HQ005367-MN984419	284 : 0.03	87 : 0.10	399 : 0.06	144.2 : 0.14	497.8 : 0.05
HQ005367-MN984441	293 : 0.02	97 : 0.10	401 : 0.05	144.5 : 0.17	497.5 : 0.05
HQ005367-AB118848	290 : 0.03	96 : 0.10	396 : 0.05	145.0 : 0.17	497.0 : 0.05
HQ005367-MN984440	295 : 0.02	94 : 0.09	398 : 0.05	144.3 : 0.22	497.7 : 0.05
HQ005367-MN984438	284 : 0.03	92 : 0.10	401 : 0.05	143.8 : 0.18	498.2 : 0.05
HQ005367-MN984442	274 : 0.00	89 : 0.10	400 : 0.04	143.7 : 0.19	498.3 : 0.05
HQ005367-MN984417	293 : 0.04	95 : 0.13	400 : 0.07	144.2 : 0.2	497.8 : 0.05
HQ005367-MN984439	293 : 0.02	96 : 0.11	399 : 0.05	143.2 : 0.24	498.8 : 0.06
HQ005367-MN984420	284 : 0.03	85 : 0.13	399 : 0.06	143.3 : 0.22	498.7 : 0.06
HQ005367-MN984466	284 : 0.02	87 : 0.09	401 : 0.05	142.7 : 0.19	496.3 : 0.05
HQ005367-MN984458	280 : 0.04	91 : 0.20	401 : 0.10	143.5 : 0.31	498.5 : 0.06
HQ005367-MH457143	290 : 0.03	96 : 0.08	397 : 0.05	145.5 : 0.19	496.5 : 0.06
HQ005367-X85253	286 : 0.05	89 : 0.11	390 : 0.08	146.2 : 0.19	495.8 : 0.05
HQ005367-MT583812	281 : 0.05	84 : 0.09	399 : 0.07	145.2 : 0.17	496.8 : 0.04
HQ005367-KJ744223	283 : 0.05	87 : 0.11	401 : 0.07	145.2 : 0.16	496.8 : 0.05
HQ005367-KJ744220	283 : 0.04	91 : 0.15	402 : 0.08	145.2 : 0.18	496.8 : 0.05
HQ005367-KJ744222	285 : 0.05	87 : 0.11	401 : 0.06	144.8 : 0.18	497.2 : 0.05
HQ005367-KJ744221	288 : 0.04	95 : 0.11	401 : 0.07	145.3 : 0.22	496.7 : 0.05
HQ005367-KT722840	293 : 0.02	96 : 0.12	401 : 0.06	144.7 : 0.2	497.3 : 0.06
HQ005367-MN984456	292 : 0.01	96 : 0.09	401 : 0.04	144.8 : 0.2	497.2 : 0.06
HQ005367-KF660602	255 : 0.02	92 : 0.13	399 : 0.06	144.0 : 0.18	498.0 : 0.05
HQ005367-AB118849	290 : 0.03	96 : 0.09	396 : 0.05	143.5 : 0.21	498.5 : 0.07
HQ005367-MN984426	260 : 0.03	86 : 0.13	400 : 0.07	144.2 : 0.18	497.8 : 0.04
HQ005367-AY648957	291 : 0.04	95 : 0.13	398 : 0.06	144.2 : 0.17	497.8 : 0.05
HQ005367-AY648956	283 : 0.03	91 : 0.12	398 : 0.06	143.8 : 0.16	498.2 : 0.05
HQ005367-KF660600	291 : 0.03	90 : 0.13	399 : 0.06	144.7 : 0.21	497.3 : 0.06
HQ005367-MN984444	283 : 0.04	85 : 0.14	401 : 0.08	143.7 : 0.22	498.3 : 0.05
HQ005367-MN984434	285 : 0.04	85 : 0.10	401 : 0.07	143.7 : 0.23	498.3 : 0.07
HQ005367-AY648959	286 : 0.04	92 : 0.13	398 : 0.07	144.0 : 0.23	498.0 : 0.06
HQ005367-AF425644	286 : 0.04	90 : 0.15	391 : 0.08	144.2 : 0.21	497.8 : 0.05
HQ005367-AY648958	291 : 0.04	95 : 0.13	398 : 0.07	144.3 : 0.17	497.7 : 0.06
HQ005367-AF104263	283 : 0.04	89 : 0.15	391 : 0.08	144.5 : 0.18	497.5 : 0.05
HQ005367-MH791030	262 : 0.04	81 : 0.18	398 : 0.09	144.7 : 0.2	497.3 : 0.06
HQ005367-MH791028	293 : 0.03	94 : 0.11	398 : 0.06	144.2 : 0.2	497.8 : 0.06
HQ005367-KY463681	281 : 0.06	94 : 0.10	396 : 0.08	145.0 : 0.31	497.0 : 0.07
HQ005367-U81989	286 : 0.06	93 : 0.20	394 : 0.10	145.0 : 0.3	497.0 : 0.07
HQ005367-MG926381	283 : 0.03	86 : 0.09	394 : 0.05	144.3 : 0.12	497.7 : 0.06
HQ005367-MK890226	289 : 0.02	96 : 0.11	398 : 0.05	144.7 : 0.21	497.3 : 0.07
HQ005367-MK890225	289 : 0.02	96 : 0.11	398 : 0.05	144.7 : 0.21	497.3 : 0.07
HQ005367-MK890231	290 : 0.04	95 : 0.11	398 : 0.07	144.0 : 0.22	498.0 : 0.06
HQ005367-HQ005372	258 : 0.05	88 : 0.21	391 : 0.08	143.7 : 0.22	498.3 : 0.05
HQ005367-MG926380	281 : 0.05	87 : 0.15	397 : 0.09	143.7 : 0.21	498.3 : 0.05
HQ005367-HQ005366	285 : 0.02	96 : 0.11	402 : 0.06	144.0 : 0.19	498.0 : 0.07
HQ005367-MN984469	296 : 0.01	96 : 0.09	400 : 0.03	144.7 : 0.23	497.3 : 0.07
HQ005367-MH791029	285 : 0.04	86 : 0.13	398 : 0.06	144.7 : 0.21	497.3 : 0.06
HQ005367-MK890228	282 : 0.03	85 : 0.10	397 : 0.05	144.8 : 0.1	497.2 : 0.06
HQ005367-MK890227	285 : 0.02	94 : 0.09	396 : 0.04	145.0 : 0.14	497.0 : 0.08
HQ005367-MK890232	285 : 0.02	88 : 0.11	398 : 0.05	145.0 : 0.14	497.0 : 0.06
HQ005367-MK890235	280 : 0.01	92 : 0.14	399 : 0.06	144.5 : 0.15	497.5 : 0.06
HQ005367-KJ744237	283 : 0.02	87 : 0.12	402 : 0.06	145.2 : 0.15	496.8 : 0.07
HQ005367-MK890234	281 : 0.03	90 : 0.09	398 : 0.05	144.5 : 0.15	497.5 : 0.06
HQ005367-HQ005370	276 : 0.03	94 : 0.11	402 : 0.06	143.5 : 0.22	498.5 : 0.07
HQ005367-HQ005364	285 : 0.01	87 : 0.10	402 : 0.05	144.8 : 0.2	497.2 : 0.06
HQ005367-MK890230	284 : 0.03	88 : 0.16	397 : 0.07	143.5 : 0.14	498.5 : 0.07
HQ005367-HQ005368	275 : 0.01	98 : 0.13	402 : 0.05	143.8 : 0.22	498.2 : 0.07
HQ005367-HQ005365	282 : 0.01	94 : 0.15	402 : 0.06	144.5 : 0.22	497.5 : 0.07
HQ005367-U81988	289 : 0.06	91 : 0.13	393 : 0.09	144.2 : 0.3	497.8 : 0.1
HQ005367-AY633627	294 : 0.01	96 : 0.10	401 : 0.04	146.3 : 0.23	495.7 : 0.06
HQ005367-KJ744255	287 : 0.00	88 : 0.14	400 : 0.05	145.0 : 0.18	497.0 : 0.06
HQ005367-MN984418	286 : 0.03	81 : 0.13	398 : 0.06	144.3 : 0.23	497.7 : 0.05
HQ005367-KJ744238	272 : 0.01	87 : 0.10	402 : 0.05	144.0 : 0.23	498.0 : 0.07
HQ005367-MH791027	284 : 0.05	85 : 0.11	398 : 0.07	143.7 : 0.21	498.3 : 0.06
HQ005367-MT583805	292 : 0.02	97 : 0.09	399 : 0.05	144.2 : 0.2	497.8 : 0.06
HQ005367-MT583804	280 : 0.04	87 : 0.15	398 : 0.09	144.2 : 0.21	497.8 : 0.05
HQ005367-MH457145	273 : 0.07	80 : 0.12	397 : 0.10	144.0 : 0.22	498.0 : 0.07
HQ005367-KJ744243	285 : 0.00	97 : 0.09	401 : 0.04	145.0 : 0.15	497.0 : 0.05
HQ005367-MN984463	267 : 0.01	91 : 0.12	402 : 0.06	144.7 : 0.2	497.3 : 0.06
HQ005367-MN984433	289 : 0.02	97 : 0.10	400 : 0.05	144.5 : 0.16	497.5 : 0.06
HQ005367-KJ744257	289 : 0.01	91 : 0.12	400 : 0.05	146.3 : 0.16	495.7 : 0.06
HQ005367-KJ744244	275 : 0.01	82 : 0.09	401 : 0.04	146.0 : 0.15	496.0 : 0.05
HQ005367-EF514905	243 : 0.06	76 : 0.13	388 : 0.10	144.2 : 0.26	497.8 : 0.11
HQ005367-EF514907	255 : 0.04	81 : 0.12	388 : 0.08	144.2 : 0.25	497.8 : 0.1
HQ005367-EF514904	246 : 0.05	80 : 0.12	388 : 0.08	143.0 : 0.27	499.0 : 0.12
HQ005367-EF514903	255 : 0.04	85 : 0.11	388 : 0.08	144.5 : 0.25	497.5 : 0.1
HQ005367-EF514906	259 : 0.04	79 : 0.12	387 : 0.08	144.8 : 0.18	497.2 : 0.06
HQ005367-KJ744256	283 : 0.01	96 : 0.09	401 : 0.04	146.5 : 0.12	495.5 : 0.07
HQ005367-MN984465	286 : 0.00	96 : 0.09	400 : 0.03	145.2 : 0.22	496.8 : 0.07
HQ005367-KJ744228	284 : 0.00	97 : 0.11	402 : 0.05	146.0 : 0.17	496.0 : 0.07
HQ005367-KJ744227	281 : 0.01	96 : 0.09	402 : 0.05	145.2 : 0.16	496.8 : 0.06
HQ005367-KJ744234	276 : 0.01	91 : 0.11	401 : 0.05	144.7 : 0.15	497.3 : 0.06
HQ005367-KJ744254	278 : 0.01	90 : 0.09	402 : 0.05	145.8 : 0.15	496.2 : 0.05
HQ005367-KJ744248	289 : 0.01	91 : 0.09	401 : 0.04	145.3 : 0.1	496.7 : 0.05
HQ005367-KJ744232	238 : 0.03	87 : 0.15	401 : 0.09	145.7 : 0.13	496.3 : 0.05
HQ005367-KJ744253	279 : 0.01	86 : 0.14	401 : 0.05	145.8 : 0.17	496.2 : 0.06
HQ005367-KJ744247	289 : 0.01	92 : 0.08	402 : 0.04	146.2 : 0.11	495.8 : 0.05
HQ005367-MN984462	280 : 0.00	89 : 0.12	402 : 0.04	146.0 : 0.17	496.0 : 0.07
HQ005367-KJ744245	275 : 0.01	96 : 0.07	401 : 0.04	145.8 : 0.16	496.2 : 0.06
HQ005367-MN984464	293 : 0.07	94 : 0.09	401 : 0.09	144.5 : 0.14	497.5 : 0.07
HQ005367-KJ744218	291 : 0.01	93 : 0.08	399 : 0.04	145.7 : 0.16	496.3 : 0.06
HQ005367-KJ744249	287 : 0.02	95 : 0.07	401 : 0.04	145.5 : 0.11	496.5 : 0.04
HQ005367-KJ744231	286 : 0.01	85 : 0.13	402 : 0.05	145.7 : 0.14	496.3 : 0.07
HQ005367-MN984446	289 : 0.00	89 : 0.11	399 : 0.05	144.5 : 0.14	497.5 : 0.04
HQ005367-KJ744226	286 : 0.00	89 : 0.12	400 : 0.05	145.3 : 0.12	496.7 : 0.05
HQ005367-KJ744225	275 : 0.00	83 : 0.13	401 : 0.05	145.5 : 0.14	496.5 : 0.05
HQ005367-NC_001653	283 : 0.05	87 : 0.14	398 : 0.09	145.0 : 0.24	497.0 : 0.06
HQ005367-D01075	279 : 0.06	83 : 0.16	390 : 0.10	145.0 : 0.24	497.0 : 0.06
HQ005367-KJ744230	271 : 0.03	78 : 0.13	400 : 0.07	144.0 : 0.23	498.0 : 0.07
HQ005367-KJ744229	294 : 0.02	97 : 0.10	401 : 0.05	146.2 : 0.24	495.8 : 0.06
HQ005367-KJ744235	288 : 0.03	84 : 0.10	402 : 0.06	145.2 : 0.19	496.8 : 0.08
HQ005367-KJ744233	245 : 0.03	84 : 0.13	402 : 0.09	145.7 : 0.22	496.3 : 0.08
HQ005367-KJ744250	294 : 0.01	94 : 0.19	401 : 0.07	145.0 : 0.23	497.0 : 0.06
HQ005367-MK124579	287 : 0.04	93 : 0.12	397 : 0.07	146.5 : 0.2	495.5 : 0.05
HQ005367-M21012	281 : 0.01	87 : 0.12	401 : 0.06	146.2 : 0.22	495.8 : 0.04
HQ005367-HM046802	289 : 0.03	94 : 0.13	398 : 0.07	146.0 : 0.2	496.0 : 0.05
HQ005367-AJ307077	284 : 0.04	86 : 0.14	390 : 0.09	145.8 : 0.2	496.2 : 0.05
HQ005367-AJ000558	286 : 0.04	88 : 0.14	390 : 0.08	145.8 : 0.2	496.2 : 0.04
HQ005367-HQ005369	283 : 0.02	86 : 0.10	402 : 0.05	144.2 : 0.23	497.8 : 0.07
HQ005367-KJ744242	281 : 0.03	84 : 0.10	400 : 0.07	145.5 : 0.26	496.5 : 0.11
HQ005367-KJ744240	279 : 0.03	80 : 0.11	402 : 0.08	145.3 : 0.35	496.7 : 0.1
HQ005367-KJ744241	289 : 0.04	92 : 0.14	402 : 0.09	145.8 : 0.35	496.2 : 0.09
HQ005367-MK890224	275 : 0.06	80 : 0.17	397 : 0.11	143.5 : 0.31	498.5 : 0.1
HQ005367-MK890229	284 : 0.03	91 : 0.08	397 : 0.05	145.3 : 0.4	496.7 : 0.09
HQ005367-MG711778	288 : 0.05	91 : 0.09	396 : 0.07	142.2 : 0.33	478.8 : 0.11
HQ005367-MK890233	282 : 0.04	84 : 0.12	399 : 0.07	145.8 : 0.29	496.2 : 0.11
HQ005367-KM110794	288 : 0.04	91 : 0.13	397 : 0.08	144.3 : 0.25	497.7 : 0.08
HQ005367-KM110792	290 : 0.04	87 : 0.14	397 : 0.09	144.3 : 0.25	497.7 : 0.08
HQ005367-KM110797	284 : 0.05	90 : 0.11	397 : 0.09	143.8 : 0.27	498.2 : 0.1
HQ005367-KM110799	291 : 0.04	91 : 0.11	397 : 0.07	144.5 : 0.39	497.5 : 0.09
HQ005367-MG711717	275 : 0.03	90 : 0.16	396 : 0.09	144.5 : 0.33	497.5 : 0.11
HQ005367-KM110795	281 : 0.04	88 : 0.12	396 : 0.08	143.2 : 0.32	498.8 : 0.1
HQ005367-KM110791	286 : 0.04	89 : 0.12	396 : 0.09	143.2 : 0.34	498.8 : 0.1
HQ005367-KM110798	278 : 0.03	89 : 0.12	396 : 0.08	143.7 : 0.31	498.3 : 0.11
HQ005367-KM110790	280 : 0.04	89 : 0.12	396 : 0.08	142.8 : 0.33	499.2 : 0.1
MN984422-MN984459	289 : 0.02	88 : 0.10	400 : 0.07	143.7 : 0.23	498.3 : 0.05
MN984422-MN984449	273 : 0.03	76 : 0.11	400 : 0.08	144.2 : 0.19	497.8 : 0.02
MN984422-MN984415	284 : 0.02	78 : 0.14	400 : 0.07	142.7 : 0.13	499.3 : 0.04
MN984422-MN984453	275 : 0.04	88 : 0.15	400 : 0.08	144.0 : 0.15	498.0 : 0.04
MN984422-MN984452	274 : 0.05	87 : 0.12	400 : 0.08	143.8 : 0.15	498.2 : 0.04
MN984422-MN984455	272 : 0.06	79 : 0.15	400 : 0.09	143.3 : 0.16	498.7 : 0.04
MN984422-MN984451	272 : 0.04	80 : 0.14	400 : 0.07	142.3 : 0.19	499.7 : 0.05
MN984422-MN984450	276 : 0.03	85 : 0.11	400 : 0.07	143.2 : 0.15	498.8 : 0.05
MN984422-MN984454	283 : 0.06	78 : 0.08	399 : 0.08	143.8 : 0.21	498.2 : 0.07
MN984422-MN984427	285 : 0.04	82 : 0.10	401 : 0.07	143.8 : 0.2	498.2 : 0.07
MN984422-MN984437	293 : 0.00	93 : 0.06	400 : 0.03	143.2 : 0.11	498.8 : 0.03
MN984422-MN984424	293 : 0.00	93 : 0.06	400 : 0.03	143.5 : 0.11	498.5 : 0.04
MN984422-MN984428	292 : 0.00	92 : 0.06	400 : 0.04	144.2 : 0.18	497.8 : 0.05
MN984422-MN984457	285 : 0.02	92 : 0.09	400 : 0.06	142.3 : 0.14	499.7 : 0.03
MN984422-MN984448	285 : 0.02	93 : 0.09	401 : 0.06	142.3 : 0.12	499.7 : 0.02
MN984422-MN984425	296 : 0.01	94 : 0.11	400 : 0.05	142.8 : 0.15	499.2 : 0.03
MN984422-MN984447	271 : 0.03	90 : 0.12	400 : 0.07	142.8 : 0.16	499.2 : 0.04
MN984422-MN984421	283 : 0.00	85 : 0.10	401 : 0.05	143.2 : 0.14	498.8 : 0.03
MN984422-MN984430	295 : 0.02	96 : 0.12	401 : 0.06	142.8 : 0.14	499.2 : 0.02
MN984422-MN984423	292 : 0.01	94 : 0.08	401 : 0.04	143.0 : 0.15	499.0 : 0.03
MN984422-MN984461	272 : 0.02	81 : 0.12	399 : 0.07	143.5 : 0.14	498.5 : 0.02
MN984422-MN984414	288 : 0.01	92 : 0.08	401 : 0.04	143.2 : 0.11	498.8 : 0.02
MN984422-MN984432	292 : 0.02	92 : 0.13	401 : 0.05	143.0 : 0.12	499.0 : 0.02
MN984422-MN984410	296 : 0.04	97 : 0.11	400 : 0.06	142.8 : 0.13	499.2 : 0.02
MN984422-MN984431	293 : 0.06	94 : 0.13	399 : 0.08	143.8 : 0.16	498.2 : 0.04
MN984422-MT583796	278 : 0.05	80 : 0.15	388 : 0.08	144.2 : 0.24	497.8 : 0.07
MN984422-MN984412	292 : 0.00	93 : 0.09	401 : 0.04	143.0 : 0.16	499.0 : 0.04
MN984422-MN984460	292 : 0.03	93 : 0.10	397 : 0.06	143.2 : 0.12	498.8 : 0.03
MN984422-MN984416	290 : 0.00	93 : 0.09	402 : 0.05	144.0 : 0.14	498.0 : 0.03
MN984422-KJ744217	288 : 0.02	91 : 0.05	399 : 0.05	144.0 : 0.27	498.0 : 0.04
MN984422-KJ744216	288 : 0.03	89 : 0.07	399 : 0.06	144.0 : 0.25	498.0 : 0.04
MN984422-KJ744215	277 : 0.03	92 : 0.06	399 : 0.05	143.7 : 0.28	498.3 : 0.04
MN984422-KJ744214	291 : 0.02	92 : 0.12	399 : 0.06	144.0 : 0.29	498.0 : 0.05
MN984422-MN984435	292 : 0.00	91 : 0.09	400 : 0.04	142.8 : 0.18	499.2 : 0.04
MN984422-MN984436	293 : 0.00	94 : 0.10	401 : 0.04	143.2 : 0.18	498.8 : 0.03
MN984422-MN984409	293 : 0.01	94 : 0.11	401 : 0.04	143.0 : 0.16	499.0 : 0.03
MN984422-MN984445	273 : 0.01	85 : 0.16	401 : 0.07	143.2 : 0.16	498.8 : 0.03
MN984422-MN984419	287 : 0.00	91 : 0.09	400 : 0.04	143.2 : 0.14	498.8 : 0.04
MN984422-MN984441	283 : 0.01	89 : 0.11	401 : 0.04	143.5 : 0.13	498.5 : 0.04
MN984422-AB118848	281 : 0.03	87 : 0.12	398 : 0.06	144.0 : 0.19	498.0 : 0.05
MN984422-MN984440	285 : 0.01	84 : 0.10	399 : 0.04	143.3 : 0.18	498.7 : 0.04
MN984422-MN984438	274 : 0.01	84 : 0.12	401 : 0.05	142.8 : 0.14	499.2 : 0.03
MN984422-MN984442	279 : 0.03	96 : 0.12	400 : 0.07	142.7 : 0.15	499.3 : 0.04
MN984422-MN984417	284 : 0.03	87 : 0.14	401 : 0.07	143.2 : 0.16	498.8 : 0.03
MN984422-MN984439	284 : 0.01	88 : 0.12	400 : 0.05	142.2 : 0.19	499.8 : 0.04
MN984422-MN984420	295 : 0.01	97 : 0.11	400 : 0.04	142.3 : 0.19	499.7 : 0.04
MN984422-MN984466	272 : 0.04	75 : 0.08	399 : 0.07	141.7 : 0.26	497.3 : 0.05
MN984422-MN984458	270 : 0.05	81 : 0.18	399 : 0.11	142.5 : 0.32	499.5 : 0.05
MN984422-MH457143	283 : 0.02	88 : 0.07	399 : 0.05	144.5 : 0.27	497.5 : 0.06
MN984422-X85253	278 : 0.04	81 : 0.08	391 : 0.08	145.2 : 0.26	496.8 : 0.06
MN984422-MT583812	287 : 0.02	91 : 0.09	399 : 0.06	144.2 : 0.22	497.8 : 0.05
MN984422-KJ744223	292 : 0.02	96 : 0.11	399 : 0.05	144.2 : 0.18	497.8 : 0.05
MN984422-KJ744220	277 : 0.03	85 : 0.16	400 : 0.06	144.2 : 0.2	497.8 : 0.05
MN984422-KJ744222	294 : 0.02	96 : 0.11	399 : 0.05	143.8 : 0.19	498.2 : 0.05
MN984422-KJ744221	281 : 0.03	88 : 0.12	399 : 0.05	144.3 : 0.22	497.7 : 0.05
MN984422-KT722840	283 : 0.05	86 : 0.15	399 : 0.08	143.7 : 0.22	498.3 : 0.05
MN984422-MN984456	282 : 0.02	87 : 0.07	400 : 0.05	143.8 : 0.29	498.2 : 0.05
MN984422-KF660602	251 : 0.01	89 : 0.15	400 : 0.06	143.0 : 0.21	499.0 : 0.05
MN984422-AB118849	281 : 0.04	87 : 0.11	398 : 0.06	142.5 : 0.24	499.5 : 0.07
MN984422-MN984426	270 : 0.00	97 : 0.11	401 : 0.04	143.2 : 0.21	498.8 : 0.05
MN984422-AY648957	282 : 0.04	86 : 0.15	400 : 0.07	143.2 : 0.2	498.8 : 0.04
MN984422-AY648956	274 : 0.03	82 : 0.15	400 : 0.06	142.8 : 0.18	499.2 : 0.04
MN984422-KF660600	280 : 0.01	81 : 0.17	399 : 0.06	143.7 : 0.24	498.3 : 0.05
MN984422-MN984444	293 : 0.01	97 : 0.12	401 : 0.05	142.7 : 0.13	499.3 : 0.03
MN984422-MN984434	295 : 0.01	97 : 0.09	401 : 0.04	142.7 : 0.26	499.3 : 0.06
MN984422-AY648959	281 : 0.04	87 : 0.15	400 : 0.08	143.0 : 0.22	499.0 : 0.05
MN984422-AF425644	278 : 0.04	82 : 0.16	392 : 0.09	143.2 : 0.24	498.8 : 0.05
MN984422-AY648958	282 : 0.04	86 : 0.15	400 : 0.07	143.3 : 0.19	498.7 : 0.06
MN984422-AF104263	275 : 0.04	81 : 0.17	392 : 0.09	143.5 : 0.21	498.5 : 0.05
MN984422-MH791030	260 : 0.04	78 : 0.17	400 : 0.10	143.7 : 0.21	498.3 : 0.06
MN984422-MH791028	283 : 0.03	83 : 0.13	400 : 0.07	143.2 : 0.25	498.8 : 0.05
MN984422-KY463681	274 : 0.05	86 : 0.09	398 : 0.07	144.0 : 0.31	498.0 : 0.06
MN984422-U81989	278 : 0.04	84 : 0.17	395 : 0.09	144.0 : 0.3	498.0 : 0.06
MN984422-MG926381	287 : 0.02	90 : 0.08	396 : 0.05	143.3 : 0.17	498.7 : 0.06
MN984422-MK890226	281 : 0.00	88 : 0.11	400 : 0.04	143.7 : 0.18	498.3 : 0.06
MN984422-MK890225	281 : 0.00	88 : 0.11	400 : 0.04	143.7 : 0.18	498.3 : 0.06
MN984422-MK890231	281 : 0.03	86 : 0.10	400 : 0.06	143.0 : 0.2	499.0 : 0.06
MN984422-HQ005372	254 : 0.07	83 : 0.18	389 : 0.10	142.7 : 0.25	499.3 : 0.05
MN984422-MG926380	286 : 0.04	91 : 0.13	399 : 0.09	142.7 : 0.23	499.3 : 0.05
MN984422-HQ005366	275 : 0.03	86 : 0.10	400 : 0.07	143.0 : 0.22	499.0 : 0.06
MN984422-MN984469	284 : 0.03	84 : 0.10	398 : 0.06	143.7 : 0.23	498.3 : 0.07
MN984422-MH791029	292 : 0.04	92 : 0.12	400 : 0.07	143.7 : 0.23	498.3 : 0.06
MN984422-MK890228	286 : 0.00	90 : 0.11	398 : 0.04	143.8 : 0.16	498.2 : 0.06
MN984422-MK890227	278 : 0.01	88 : 0.10	398 : 0.04	144.0 : 0.17	498.0 : 0.08
MN984422-MK890232	290 : 0.00	94 : 0.10	399 : 0.04	144.0 : 0.21	498.0 : 0.05
MN984422-MK890235	273 : 0.00	85 : 0.14	401 : 0.05	143.5 : 0.21	498.5 : 0.06
MN984422-KJ744237	287 : 0.03	92 : 0.12	400 : 0.07	144.2 : 0.21	497.8 : 0.05
MN984422-MK890234	283 : 0.00	93 : 0.09	399 : 0.05	143.5 : 0.2	498.5 : 0.06
MN984422-HQ005370	268 : 0.06	86 : 0.11	400 : 0.09	142.5 : 0.26	499.5 : 0.07
MN984422-HQ005364	290 : 0.03	92 : 0.08	400 : 0.06	143.8 : 0.26	498.2 : 0.06
MN984422-MK890230	287 : 0.00	92 : 0.16	399 : 0.06	142.5 : 0.19	499.5 : 0.06
MN984422-HQ005368	267 : 0.04	90 : 0.13	400 : 0.07	142.8 : 0.26	499.2 : 0.06
MN984422-HQ005365	274 : 0.04	86 : 0.14	400 : 0.08	143.5 : 0.26	498.5 : 0.08
MN984422-U81988	280 : 0.04	83 : 0.12	395 : 0.08	143.2 : 0.32	498.8 : 0.1
MN984422-AY633627	283 : 0.02	86 : 0.09	400 : 0.06	145.3 : 0.28	496.7 : 0.06
MN984422-KJ744255	281 : 0.03	82 : 0.15	398 : 0.06	144.0 : 0.24	498.0 : 0.05
MN984422-MN984418	296 : 0.00	92 : 0.12	400 : 0.04	143.3 : 0.14	498.7 : 0.03
MN984422-KJ744238	277 : 0.02	92 : 0.09	400 : 0.06	143.0 : 0.28	499.0 : 0.08
MN984422-MH791027	291 : 0.04	91 : 0.11	400 : 0.07	142.7 : 0.23	499.3 : 0.05
MN984422-MT583805	282 : 0.00	87 : 0.11	400 : 0.05	143.2 : 0.24	498.8 : 0.06
MN984422-MT583804	284 : 0.03	90 : 0.15	399 : 0.08	143.2 : 0.24	498.8 : 0.05
MN984422-MH457145	278 : 0.06	85 : 0.14	399 : 0.10	143.0 : 0.24	499.0 : 0.06
MN984422-KJ744243	279 : 0.03	91 : 0.09	399 : 0.05	144.0 : 0.19	498.0 : 0.05
MN984422-MN984463	266 : 0.02	90 : 0.09	400 : 0.07	143.7 : 0.2	498.3 : 0.05
MN984422-MN984433	281 : 0.01	90 : 0.08	401 : 0.04	143.5 : 0.14	498.5 : 0.05
MN984422-KJ744257	279 : 0.03	82 : 0.10	398 : 0.07	145.3 : 0.2	496.7 : 0.05
MN984422-KJ744244	280 : 0.03	87 : 0.11	399 : 0.05	145.0 : 0.2	497.0 : 0.05
MN984422-EF514905	245 : 0.07	78 : 0.14	390 : 0.10	143.2 : 0.26	498.8 : 0.11
MN984422-EF514907	250 : 0.05	76 : 0.13	390 : 0.08	143.2 : 0.25	498.8 : 0.1
MN984422-EF514904	241 : 0.05	75 : 0.13	390 : 0.08	142.0 : 0.28	500.0 : 0.11
MN984422-EF514903	250 : 0.05	80 : 0.12	390 : 0.08	143.5 : 0.25	498.5 : 0.1
MN984422-EF514906	254 : 0.04	74 : 0.13	389 : 0.08	143.8 : 0.23	498.2 : 0.06
MN984422-KJ744256	275 : 0.03	88 : 0.10	399 : 0.05	145.5 : 0.21	496.5 : 0.07
MN984422-MN984465	274 : 0.01	85 : 0.07	398 : 0.05	144.2 : 0.25	497.8 : 0.06
MN984422-KJ744228	275 : 0.02	88 : 0.10	400 : 0.06	145.0 : 0.25	497.0 : 0.06
MN984422-KJ744227	272 : 0.03	87 : 0.07	400 : 0.06	144.2 : 0.22	497.8 : 0.05
MN984422-KJ744234	279 : 0.02	95 : 0.13	399 : 0.06	143.7 : 0.18	498.3 : 0.05
MN984422-KJ744254	269 : 0.03	81 : 0.09	400 : 0.06	144.8 : 0.24	497.2 : 0.05
MN984422-KJ744248	281 : 0.03	84 : 0.09	399 : 0.06	144.3 : 0.17	497.7 : 0.05
MN984422-KJ744232	229 : 0.04	78 : 0.14	399 : 0.10	144.7 : 0.2	497.3 : 0.05
MN984422-KJ744253	279 : 0.03	87 : 0.11	399 : 0.07	144.8 : 0.19	497.2 : 0.06
MN984422-KJ744247	280 : 0.03	83 : 0.08	400 : 0.05	145.2 : 0.18	496.8 : 0.05
MN984422-MN984462	272 : 0.03	82 : 0.10	400 : 0.07	145.0 : 0.17	497.0 : 0.05
MN984422-KJ744245	269 : 0.02	90 : 0.07	399 : 0.05	144.8 : 0.22	497.2 : 0.07
MN984422-MN984464	283 : 0.05	84 : 0.06	399 : 0.07	143.5 : 0.18	498.5 : 0.07
MN984422-KJ744218	281 : 0.03	84 : 0.08	397 : 0.05	144.7 : 0.23	497.3 : 0.06
MN984422-KJ744249	281 : 0.04	89 : 0.07	399 : 0.05	144.5 : 0.17	497.5 : 0.05
MN984422-KJ744231	294 : 0.03	93 : 0.13	400 : 0.07	144.7 : 0.2	497.3 : 0.07
MN984422-MN984446	280 : 0.03	81 : 0.12	399 : 0.06	143.5 : 0.15	498.5 : 0.03
MN984422-KJ744226	280 : 0.03	83 : 0.13	398 : 0.07	144.3 : 0.19	497.7 : 0.06
MN984422-KJ744225	269 : 0.01	77 : 0.14	399 : 0.07	144.5 : 0.21	497.5 : 0.06
MN984422-NC_001653	275 : 0.03	79 : 0.14	400 : 0.08	144.0 : 0.28	498.0 : 0.05
MN984422-D01075	271 : 0.06	75 : 0.13	391 : 0.10	144.0 : 0.28	498.0 : 0.05
MN984422-KJ744230	277 : 0.04	84 : 0.12	398 : 0.08	143.0 : 0.29	499.0 : 0.06
MN984422-KJ744229	283 : 0.04	86 : 0.09	399 : 0.07	145.2 : 0.31	496.8 : 0.06
MN984422-KJ744235	292 : 0.04	88 : 0.10	400 : 0.08	144.2 : 0.23	497.8 : 0.06
MN984422-KJ744233	245 : 0.04	85 : 0.13	400 : 0.11	144.7 : 0.24	497.3 : 0.07
MN984422-KJ744250	283 : 0.03	83 : 0.18	399 : 0.08	144.0 : 0.27	498.0 : 0.05
MN984422-MK124579	280 : 0.03	85 : 0.11	399 : 0.07	145.5 : 0.26	496.5 : 0.04
MN984422-M21012	271 : 0.03	78 : 0.11	399 : 0.07	145.2 : 0.27	496.8 : 0.04
MN984422-HM046802	281 : 0.01	86 : 0.13	400 : 0.06	145.0 : 0.25	497.0 : 0.04
MN984422-AJ307077	276 : 0.03	78 : 0.11	391 : 0.09	144.8 : 0.25	497.2 : 0.05
MN984422-AJ000558	279 : 0.03	81 : 0.12	391 : 0.08	144.8 : 0.25	497.2 : 0.04
MN984422-HQ005369	289 : 0.04	93 : 0.10	400 : 0.07	143.2 : 0.26	498.8 : 0.07
MN984422-KJ744242	286 : 0.04	89 : 0.10	398 : 0.08	144.5 : 0.28	497.5 : 0.09
MN984422-KJ744240	286 : 0.05	88 : 0.11	400 : 0.09	144.3 : 0.36	497.7 : 0.09
MN984422-KJ744241	278 : 0.06	82 : 0.13	400 : 0.10	144.8 : 0.38	497.2 : 0.08
MN984422-MK890224	282 : 0.03	88 : 0.16	399 : 0.09	142.5 : 0.33	499.5 : 0.09
MN984422-MK890229	277 : 0.01	83 : 0.08	399 : 0.04	144.3 : 0.47	497.7 : 0.09
MN984422-MG711778	279 : 0.02	82 : 0.06	398 : 0.06	141.2 : 0.36	479.8 : 0.1
MN984422-MK890233	288 : 0.01	90 : 0.12	401 : 0.05	144.8 : 0.3	497.2 : 0.1
MN984422-KM110794	280 : 0.02	83 : 0.12	399 : 0.07	143.3 : 0.29	498.7 : 0.08
MN984422-KM110792	284 : 0.02	81 : 0.13	399 : 0.08	143.3 : 0.29	498.7 : 0.08
MN984422-KM110797	277 : 0.03	82 : 0.09	399 : 0.07	142.8 : 0.3	499.2 : 0.1
MN984422-KM110799	281 : 0.03	81 : 0.08	399 : 0.07	143.5 : 0.37	498.5 : 0.09
MN984422-MG711717	268 : 0.01	82 : 0.15	398 : 0.07	143.5 : 0.3	498.5 : 0.11
MN984422-KM110795	274 : 0.01	80 : 0.12	398 : 0.07	142.2 : 0.3	499.8 : 0.1
MN984422-KM110791	279 : 0.02	81 : 0.11	398 : 0.07	142.2 : 0.3	499.8 : 0.09
MN984422-KM110798	271 : 0.01	81 : 0.11	398 : 0.07	142.7 : 0.29	499.3 : 0.11
MN984422-KM110790	273 : 0.01	81 : 0.11	398 : 0.07	141.8 : 0.3	500.2 : 0.09
MN984459-MN984415	291 : 0.05	80 : 0.05	399 : 0.06	143.7 : 0.18	498.3 : 0.06
MN984459-MN984453	278 : 0.02	85 : 0.01	401 : 0.03	145.0 : 0.06	497.0 : 0.04
MN984459-MN984455	275 : 0.06	74 : 0.10	400 : 0.09	144.3 : 0.19	497.7 : 0.06
MN984459-MN984451	275 : 0.04	75 : 0.07	400 : 0.07	143.3 : 0.19	498.7 : 0.07
MN984459-MN984450	278 : 0.06	81 : 0.09	401 : 0.09	144.2 : 0.19	497.8 : 0.07
MN984459-MN984454	286 : 0.05	75 : 0.04	399 : 0.07	144.8 : 0.14	497.2 : 0.1
MN984459-MN984427	287 : 0.07	79 : 0.03	399 : 0.08	144.8 : 0.14	497.2 : 0.1
MN984459-MN984437	298 : 0.02	93 : 0.04	400 : 0.04	144.2 : 0.15	497.8 : 0.05
MN984459-MN984424	298 : 0.02	93 : 0.04	400 : 0.04	144.5 : 0.18	497.5 : 0.07
MN984459-MN984428	297 : 0.02	92 : 0.04	400 : 0.04	145.2 : 0.16	496.8 : 0.07
MN984459-MN984457	289 : 0.01	90 : 0.08	401 : 0.05	143.3 : 0.19	498.7 : 0.06
MN984459-MN984448	288 : 0.01	90 : 0.08	401 : 0.06	143.3 : 0.2	498.7 : 0.06
MN984459-MN984425	296 : 0.04	88 : 0.07	401 : 0.06	143.8 : 0.21	498.2 : 0.06
MN984459-MN984447	272 : 0.02	85 : 0.06	401 : 0.05	143.8 : 0.19	498.2 : 0.06
MN984459-MN984421	286 : 0.03	83 : 0.02	400 : 0.05	144.2 : 0.22	497.8 : 0.06
MN984459-MN984430	291 : 0.05	86 : 0.07	400 : 0.08	143.8 : 0.22	498.2 : 0.05
MN984459-MN984423	292 : 0.04	88 : 0.08	401 : 0.07	144.0 : 0.25	498.0 : 0.06
MN984459-MN984461	274 : 0.06	77 : 0.05	400 : 0.09	144.5 : 0.24	497.5 : 0.05
MN984459-MN984414	291 : 0.04	89 : 0.06	399 : 0.06	144.2 : 0.18	497.8 : 0.05
MN984459-MN984432	288 : 0.05	81 : 0.05	401 : 0.07	144.0 : 0.21	498.0 : 0.06
MN984459-MN984410	289 : 0.05	86 : 0.06	399 : 0.07	143.8 : 0.21	498.2 : 0.07
MN984459-MN984431	290 : 0.08	85 : 0.06	398 : 0.10	144.8 : 0.21	497.2 : 0.06
MN984459-MT583796	280 : 0.08	75 : 0.04	388 : 0.09	145.2 : 0.22	496.8 : 0.07
MN984459-MN984412	293 : 0.03	89 : 0.05	399 : 0.05	144.0 : 0.17	498.0 : 0.06
MN984459-MN984460	292 : 0.02	86 : 0.06	398 : 0.05	144.2 : 0.2	497.8 : 0.07
MN984459-MN984416	291 : 0.04	89 : 0.03	400 : 0.06	145.0 : 0.19	497.0 : 0.06
MN984459-KJ744217	291 : 0.01	88 : 0.06	400 : 0.05	145.0 : 0.24	497.0 : 0.07
MN984459-KJ744216	293 : 0.02	88 : 0.06	400 : 0.06	145.0 : 0.22	497.0 : 0.07
MN984459-KJ744215	279 : 0.01	88 : 0.05	400 : 0.05	144.7 : 0.25	497.3 : 0.07
MN984459-KJ744214	294 : 0.01	90 : 0.03	400 : 0.04	145.0 : 0.3	497.0 : 0.07
MN984459-MN984435	293 : 0.03	87 : 0.07	398 : 0.06	143.8 : 0.25	498.2 : 0.06
MN984459-MN984436	296 : 0.02	92 : 0.02	400 : 0.04	144.2 : 0.28	497.8 : 0.06
MN984459-MN984409	294 : 0.02	90 : 0.03	400 : 0.05	144.0 : 0.27	498.0 : 0.06
MN984459-MN984445	276 : 0.02	82 : 0.08	400 : 0.05	144.2 : 0.17	497.8 : 0.06
MN984459-MN984419	292 : 0.03	91 : 0.02	399 : 0.05	144.2 : 0.19	497.8 : 0.07
MN984459-MN984441	282 : 0.04	81 : 0.05	401 : 0.07	144.5 : 0.17	497.5 : 0.07
MN984459-AB118848	280 : 0.04	81 : 0.05	396 : 0.07	145.0 : 0.17	497.0 : 0.06
MN984459-MN984440	286 : 0.04	80 : 0.04	398 : 0.05	144.3 : 0.19	497.7 : 0.07
MN984459-MN984438	273 : 0.05	76 : 0.08	401 : 0.07	143.8 : 0.16	498.2 : 0.07
MN984459-MN984442	279 : 0.01	90 : 0.05	400 : 0.04	143.7 : 0.16	498.3 : 0.07
MN984459-MN984417	282 : 0.06	79 : 0.08	400 : 0.09	144.2 : 0.21	497.8 : 0.06
MN984459-MN984439	282 : 0.04	80 : 0.05	399 : 0.07	143.2 : 0.2	498.8 : 0.07
MN984459-MN984420	291 : 0.03	87 : 0.05	399 : 0.06	143.3 : 0.2	498.7 : 0.07
MN984459-MN984466	279 : 0.04	75 : 0.04	400 : 0.05	142.7 : 0.2	496.3 : 0.06
MN984459-MN984458	274 : 0.03	78 : 0.07	400 : 0.07	143.5 : 0.26	498.5 : 0.04
MN984459-MH457143	283 : 0.03	84 : 0.05	397 : 0.05	145.5 : 0.17	496.5 : 0.06
MN984459-X85253	278 : 0.04	79 : 0.07	390 : 0.08	146.2 : 0.19	495.8 : 0.08
MN984459-MT583812	290 : 0.04	88 : 0.10	399 : 0.08	145.2 : 0.18	496.8 : 0.06
MN984459-KJ744223	287 : 0.04	85 : 0.06	400 : 0.08	145.2 : 0.18	496.8 : 0.07
MN984459-KJ744220	274 : 0.05	76 : 0.05	401 : 0.08	145.2 : 0.19	496.8 : 0.07
MN984459-KJ744222	289 : 0.04	85 : 0.06	400 : 0.08	144.8 : 0.21	497.2 : 0.07
MN984459-KJ744221	279 : 0.06	80 : 0.07	400 : 0.08	145.3 : 0.24	496.7 : 0.07
MN984459-KT722840	283 : 0.04	79 : 0.08	400 : 0.08	144.7 : 0.23	497.3 : 0.06
MN984459-MN984456	287 : 0.01	86 : 0.05	401 : 0.03	144.8 : 0.18	497.2 : 0.08
MN984459-KF660602	252 : 0.05	83 : 0.08	399 : 0.08	144.0 : 0.16	498.0 : 0.06
MN984459-AB118849	280 : 0.05	81 : 0.06	396 : 0.07	143.5 : 0.19	498.5 : 0.09
MN984459-MN984426	270 : 0.03	91 : 0.08	400 : 0.07	144.2 : 0.16	497.8 : 0.07
MN984459-AY648957	281 : 0.06	80 : 0.08	398 : 0.08	144.2 : 0.13	497.8 : 0.06
MN984459-AY648956	273 : 0.05	76 : 0.10	398 : 0.08	143.8 : 0.15	498.2 : 0.06
MN984459-KF660600	281 : 0.06	74 : 0.09	399 : 0.08	144.7 : 0.16	497.3 : 0.07
MN984459-MN984444	290 : 0.04	87 : 0.06	401 : 0.07	143.7 : 0.2	498.3 : 0.06
MN984459-MN984434	292 : 0.04	87 : 0.06	401 : 0.07	143.7 : 0.14	498.3 : 0.06
MN984459-AY648959	280 : 0.06	81 : 0.06	398 : 0.09	144.0 : 0.21	498.0 : 0.06
MN984459-AF425644	276 : 0.05	77 : 0.07	391 : 0.09	144.2 : 0.18	497.8 : 0.06
MN984459-AY648958	281 : 0.06	80 : 0.09	398 : 0.09	144.3 : 0.15	497.7 : 0.06
MN984459-AF104263	273 : 0.05	76 : 0.07	391 : 0.09	144.5 : 0.16	497.5 : 0.06
MN984459-MH791030	259 : 0.06	73 : 0.10	398 : 0.11	144.7 : 0.23	497.3 : 0.08
MN984459-MH791028	283 : 0.05	79 : 0.08	398 : 0.08	144.2 : 0.25	497.8 : 0.08
MN984459-KY463681	275 : 0.05	83 : 0.08	396 : 0.07	145.0 : 0.3	497.0 : 0.08
MN984459-U81989	280 : 0.05	82 : 0.15	394 : 0.09	145.0 : 0.29	497.0 : 0.08
MN984459-MG926381	289 : 0.04	88 : 0.07	394 : 0.07	144.3 : 0.23	497.7 : 0.08
MN984459-MK890226	282 : 0.03	84 : 0.02	398 : 0.05	144.7 : 0.24	497.3 : 0.08
MN984459-MK890225	282 : 0.03	84 : 0.02	398 : 0.05	144.7 : 0.24	497.3 : 0.08
MN984459-MK890231	283 : 0.07	83 : 0.06	398 : 0.08	144.0 : 0.21	498.0 : 0.08
MN984459-HQ005372	254 : 0.07	78 : 0.11	390 : 0.10	143.7 : 0.23	498.3 : 0.08
MN984459-MG926380	286 : 0.05	87 : 0.05	397 : 0.08	143.7 : 0.21	498.3 : 0.07
MN984459-HQ005366	277 : 0.01	82 : 0.09	401 : 0.06	144.0 : 0.2	498.0 : 0.08
MN984459-MN984469	288 : 0.02	81 : 0.04	399 : 0.04	144.7 : 0.17	497.3 : 0.08
MN984459-MH791029	294 : 0.06	90 : 0.07	398 : 0.08	144.7 : 0.18	497.3 : 0.07
MN984459-MK890228	291 : 0.03	90 : 0.05	397 : 0.05	144.8 : 0.23	497.2 : 0.08
MN984459-MK890227	278 : 0.04	83 : 0.06	396 : 0.06	145.0 : 0.22	497.0 : 0.09
MN984459-MK890232	292 : 0.03	90 : 0.06	398 : 0.06	145.0 : 0.21	497.0 : 0.08
MN984459-MK890235	274 : 0.02	82 : 0.08	398 : 0.06	144.5 : 0.21	497.5 : 0.08
MN984459-KJ744237	290 : 0.02	89 : 0.05	401 : 0.05	145.2 : 0.22	496.8 : 0.08
MN984459-MK890234	286 : 0.03	90 : 0.06	398 : 0.07	144.5 : 0.21	497.5 : 0.08
MN984459-HQ005370	268 : 0.04	80 : 0.09	400 : 0.07	143.5 : 0.26	498.5 : 0.1
MN984459-HQ005364	296 : 0.03	92 : 0.02	401 : 0.05	144.8 : 0.29	497.2 : 0.08
MN984459-MK890230	290 : 0.04	89 : 0.07	397 : 0.07	143.5 : 0.28	498.5 : 0.09
MN984459-HQ005368	267 : 0.03	84 : 0.05	401 : 0.07	143.8 : 0.28	498.2 : 0.09
MN984459-HQ005365	274 : 0.03	80 : 0.04	401 : 0.07	144.5 : 0.21	497.5 : 0.1
MN984459-U81988	280 : 0.06	79 : 0.11	393 : 0.10	144.2 : 0.3	497.8 : 0.12
MN984459-AY633627	288 : 0.01	85 : 0.02	401 : 0.03	146.3 : 0.28	495.7 : 0.09
MN984459-KJ744255	281 : 0.02	76 : 0.07	399 : 0.06	145.0 : 0.25	497.0 : 0.09
MN984459-MN984418	293 : 0.03	83 : 0.06	398 : 0.06	144.3 : 0.23	497.7 : 0.07
MN984459-KJ744238	284 : 0.00	93 : 0.03	401 : 0.03	144.0 : 0.23	498.0 : 0.09
MN984459-MH791027	293 : 0.06	89 : 0.08	398 : 0.09	143.7 : 0.22	498.3 : 0.06
MN984459-MT583805	282 : 0.03	82 : 0.06	398 : 0.06	144.2 : 0.2	497.8 : 0.07
MN984459-MT583804	287 : 0.06	88 : 0.07	398 : 0.08	144.2 : 0.25	497.8 : 0.07
MN984459-MH457145	280 : 0.07	82 : 0.04	397 : 0.09	144.0 : 0.22	498.0 : 0.07
MN984459-KJ744243	279 : 0.01	84 : 0.02	400 : 0.05	145.0 : 0.18	497.0 : 0.08
MN984459-MN984463	273 : 0.01	91 : 0.03	401 : 0.04	144.7 : 0.19	497.3 : 0.08
MN984459-MN984433	280 : 0.04	83 : 0.02	400 : 0.06	144.5 : 0.14	497.5 : 0.06
MN984459-KJ744257	286 : 0.02	84 : 0.04	399 : 0.04	146.3 : 0.26	495.7 : 0.07
MN984459-KJ744244	282 : 0.03	82 : 0.08	400 : 0.05	146.0 : 0.23	496.0 : 0.07
MN984459-EF514905	243 : 0.07	71 : 0.06	388 : 0.11	144.2 : 0.27	497.8 : 0.13
MN984459-EF514907	249 : 0.06	70 : 0.06	388 : 0.09	144.2 : 0.22	497.8 : 0.12
MN984459-EF514904	240 : 0.06	69 : 0.06	388 : 0.09	143.0 : 0.28	499.0 : 0.13
MN984459-EF514903	249 : 0.05	74 : 0.07	388 : 0.09	144.5 : 0.24	497.5 : 0.11
MN984459-EF514906	253 : 0.05	68 : 0.06	387 : 0.08	144.8 : 0.21	497.2 : 0.08
MN984459-KJ744256	274 : 0.02	81 : 0.03	400 : 0.05	146.5 : 0.22	495.5 : 0.1
MN984459-MN984465	277 : 0.02	82 : 0.04	399 : 0.04	145.2 : 0.22	496.8 : 0.09
MN984459-KJ744228	279 : 0.01	86 : 0.02	401 : 0.04	146.0 : 0.26	496.0 : 0.08
MN984459-KJ744227	276 : 0.03	85 : 0.05	401 : 0.05	145.2 : 0.24	496.8 : 0.07
MN984459-KJ744234	283 : 0.01	92 : 0.07	400 : 0.05	144.7 : 0.21	497.3 : 0.08
MN984459-KJ744254	273 : 0.02	79 : 0.08	401 : 0.06	145.8 : 0.29	496.2 : 0.09
MN984459-KJ744248	285 : 0.02	82 : 0.08	400 : 0.06	145.3 : 0.25	496.7 : 0.08
MN984459-KJ744232	233 : 0.04	75 : 0.08	400 : 0.09	145.7 : 0.23	496.3 : 0.08
MN984459-KJ744253	288 : 0.02	91 : 0.06	400 : 0.05	145.8 : 0.23	496.2 : 0.09
MN984459-KJ744247	287 : 0.02	84 : 0.05	401 : 0.05	146.2 : 0.19	495.8 : 0.08
MN984459-MN984462	278 : 0.03	82 : 0.08	401 : 0.06	146.0 : 0.21	496.0 : 0.09
MN984459-KJ744245	269 : 0.02	84 : 0.06	400 : 0.06	145.8 : 0.25	496.2 : 0.1
MN984459-MN984464	285 : 0.08	80 : 0.07	400 : 0.10	144.5 : 0.21	497.5 : 0.09
MN984459-KJ744218	284 : 0.03	80 : 0.07	398 : 0.06	145.7 : 0.26	496.3 : 0.08
MN984459-KJ744249	281 : 0.03	83 : 0.04	400 : 0.06	145.5 : 0.22	496.5 : 0.08
MN984459-KJ744231	294 : 0.01	87 : 0.05	401 : 0.05	145.7 : 0.19	496.3 : 0.11
MN984459-MN984446	281 : 0.02	75 : 0.08	399 : 0.07	144.5 : 0.24	497.5 : 0.06
MN984459-KJ744226	279 : 0.02	75 : 0.08	399 : 0.07	145.3 : 0.2	496.7 : 0.08
MN984459-KJ744225	269 : 0.02	71 : 0.06	400 : 0.06	145.5 : 0.22	496.5 : 0.08
MN984459-NC_001653	279 : 0.06	77 : 0.04	398 : 0.07	145.0 : 0.24	497.0 : 0.07
MN984459-D01075	273 : 0.06	75 : 0.04	390 : 0.08	145.0 : 0.24	497.0 : 0.07
MN984459-KJ744230	285 : 0.02	87 : 0.02	399 : 0.04	144.0 : 0.27	498.0 : 0.07
MN984459-KJ744229	287 : 0.02	83 : 0.02	400 : 0.04	146.2 : 0.27	495.8 : 0.07
MN984459-KJ744235	298 : 0.03	89 : 0.07	400 : 0.05	145.2 : 0.12	496.8 : 0.07
MN984459-KJ744233	253 : 0.03	87 : 0.11	401 : 0.08	145.7 : 0.13	496.3 : 0.07
MN984459-KJ744250	290 : 0.01	85 : 0.07	400 : 0.04	145.0 : 0.13	497.0 : 0.06
MN984459-HM046802	284 : 0.03	84 : 0.01	398 : 0.04	146.0 : 0.14	496.0 : 0.04
MN984459-HQ005369	293 : 0.03	91 : 0.07	401 : 0.07	144.2 : 0.21	497.8 : 0.07
MN984459-KJ744242	292 : 0.01	90 : 0.05	399 : 0.04	145.5 : 0.3	496.5 : 0.11
MN984459-KJ744240	287 : 0.04	84 : 0.06	400 : 0.08	145.3 : 0.34	496.7 : 0.11
MN984459-KJ744241	282 : 0.06	80 : 0.12	401 : 0.10	145.8 : 0.29	496.2 : 0.11
MN984459-MK890224	279 : 0.06	79 : 0.09	397 : 0.11	143.5 : 0.32	498.5 : 0.11
MN984459-MK890229	276 : 0.04	79 : 0.04	396 : 0.06	145.3 : 0.41	496.7 : 0.11
MN984459-MG711778	283 : 0.04	80 : 0.11	396 : 0.07	142.2 : 0.32	478.8 : 0.12
MN984459-MK890233	288 : 0.04	84 : 0.08	399 : 0.07	145.8 : 0.29	496.2 : 0.11
MN984459-KM110794	283 : 0.04	80 : 0.08	397 : 0.08	144.3 : 0.34	497.7 : 0.09
MN984459-KM110792	287 : 0.04	78 : 0.10	397 : 0.09	144.3 : 0.34	497.7 : 0.09
MN984459-KM110797	278 : 0.04	78 : 0.07	397 : 0.08	143.8 : 0.33	498.2 : 0.09
MN984459-KM110799	284 : 0.05	78 : 0.07	397 : 0.08	144.5 : 0.37	497.5 : 0.09
MN984459-MG711717	270 : 0.03	79 : 0.14	396 : 0.09	144.5 : 0.36	497.5 : 0.12
MN984459-KM110795	276 : 0.04	77 : 0.07	396 : 0.07	143.2 : 0.35	498.8 : 0.11
MN984459-KM110791	280 : 0.04	77 : 0.08	396 : 0.08	143.2 : 0.35	498.8 : 0.1
MN984459-KM110798	273 : 0.03	78 : 0.08	396 : 0.08	143.7 : 0.38	498.3 : 0.12
MN984459-KM110790	274 : 0.03	77 : 0.08	396 : 0.07	142.8 : 0.33	499.2 : 0.1
MN984449-MN984415	275 : 0.06	68 : 0.06	399 : 0.07	144.2 : 0.14	497.8 : 0.04
MN984449-MN984453	277 : 0.02	88 : 0.02	401 : 0.03	145.5 : 0.05	496.5 : 0.03
MN984449-MN984452	276 : 0.02	87 : 0.01	401 : 0.03	145.3 : 0.08	496.7 : 0.03
MN984449-MN984455	273 : 0.06	76 : 0.10	400 : 0.08	144.8 : 0.19	497.2 : 0.04
MN984449-MN984451	273 : 0.04	77 : 0.07	400 : 0.06	143.8 : 0.19	498.2 : 0.06
MN984449-MN984450	276 : 0.06	83 : 0.09	401 : 0.09	144.7 : 0.19	497.3 : 0.05
MN984449-MN984454	283 : 0.05	76 : 0.05	399 : 0.06	145.3 : 0.14	496.7 : 0.08
MN984449-MN984427	284 : 0.07	80 : 0.04	399 : 0.08	145.3 : 0.15	496.7 : 0.08
MN984449-MN984437	280 : 0.03	79 : 0.05	400 : 0.05	144.7 : 0.12	497.3 : 0.03
MN984449-MN984424	280 : 0.03	79 : 0.05	400 : 0.05	145.0 : 0.15	497.0 : 0.04
MN984449-MN984428	280 : 0.03	79 : 0.05	400 : 0.04	145.7 : 0.16	496.3 : 0.04
MN984449-MN984457	271 : 0.02	76 : 0.10	401 : 0.06	143.8 : 0.15	498.2 : 0.03
MN984449-MN984448	270 : 0.02	76 : 0.10	401 : 0.07	143.8 : 0.17	498.2 : 0.03
MN984449-MN984425	280 : 0.05	76 : 0.08	401 : 0.07	144.3 : 0.17	497.7 : 0.03
MN984449-MN984447	272 : 0.02	89 : 0.06	401 : 0.05	144.3 : 0.09	497.7 : 0.03
MN984449-MN984421	288 : 0.03	89 : 0.02	400 : 0.04	144.7 : 0.12	497.3 : 0.03
MN984449-MN984430	275 : 0.06	74 : 0.09	400 : 0.09	144.3 : 0.18	497.7 : 0.03
MN984449-MN984423	276 : 0.04	76 : 0.10	401 : 0.07	144.5 : 0.22	497.5 : 0.04
MN984449-MN984461	262 : 0.08	69 : 0.06	400 : 0.10	145.0 : 0.21	497.0 : 0.03
MN984449-MN984414	276 : 0.04	78 : 0.07	399 : 0.07	144.7 : 0.15	497.3 : 0.03
MN984449-MN984432	271 : 0.05	68 : 0.06	401 : 0.08	144.5 : 0.18	497.5 : 0.03
MN984449-MN984410	273 : 0.06	74 : 0.07	399 : 0.08	144.3 : 0.18	497.7 : 0.04
MN984449-MN984431	274 : 0.09	73 : 0.07	398 : 0.11	145.3 : 0.18	496.7 : 0.04
MN984449-MT583796	282 : 0.08	81 : 0.04	388 : 0.08	145.7 : 0.25	496.3 : 0.06
MN984449-MN984412	279 : 0.04	78 : 0.05	399 : 0.06	144.5 : 0.19	497.5 : 0.05
MN984449-MN984460	276 : 0.03	74 : 0.07	398 : 0.06	144.7 : 0.17	497.3 : 0.04
MN984449-MN984416	275 : 0.04	77 : 0.04	400 : 0.07	145.5 : 0.16	496.5 : 0.04
MN984449-KJ744217	277 : 0.01	78 : 0.08	400 : 0.05	145.5 : 0.19	496.5 : 0.04
MN984449-KJ744216	279 : 0.03	78 : 0.08	400 : 0.05	145.5 : 0.17	496.5 : 0.04
MN984449-KJ744215	265 : 0.02	78 : 0.07	400 : 0.05	145.2 : 0.2	496.8 : 0.04
MN984449-KJ744214	278 : 0.01	78 : 0.05	400 : 0.04	145.5 : 0.24	496.5 : 0.05
MN984449-MN984435	279 : 0.04	76 : 0.08	398 : 0.07	144.3 : 0.21	497.7 : 0.04
MN984449-MN984436	278 : 0.03	78 : 0.04	400 : 0.05	144.7 : 0.19	497.3 : 0.04
MN984449-MN984409	277 : 0.03	77 : 0.05	400 : 0.06	144.5 : 0.23	497.5 : 0.04
MN984449-MN984445	276 : 0.02	85 : 0.09	400 : 0.05	144.7 : 0.19	497.3 : 0.04
MN984449-MN984419	278 : 0.03	80 : 0.03	399 : 0.04	144.7 : 0.21	497.3 : 0.05
MN984449-MN984441	284 : 0.04	87 : 0.05	401 : 0.06	145.0 : 0.19	497.0 : 0.05
MN984449-AB118848	282 : 0.04	87 : 0.05	396 : 0.06	145.5 : 0.22	496.5 : 0.05
MN984449-MN984440	288 : 0.04	86 : 0.04	398 : 0.05	144.8 : 0.21	497.2 : 0.05
MN984449-MN984438	277 : 0.04	84 : 0.08	401 : 0.07	144.3 : 0.18	497.7 : 0.04
MN984449-MN984442	268 : 0.02	83 : 0.04	400 : 0.03	144.2 : 0.17	497.8 : 0.04
MN984449-MN984417	284 : 0.06	85 : 0.07	400 : 0.08	144.7 : 0.23	497.3 : 0.04
MN984449-MN984439	284 : 0.04	86 : 0.05	399 : 0.06	143.7 : 0.23	498.3 : 0.05
MN984449-MN984420	275 : 0.04	75 : 0.06	399 : 0.07	143.8 : 0.23	498.2 : 0.05
MN984449-MN984466	281 : 0.04	81 : 0.04	400 : 0.04	143.2 : 0.14	495.8 : 0.05
MN984449-MN984458	274 : 0.03	82 : 0.09	400 : 0.07	144.0 : 0.32	498.0 : 0.05
MN984449-MH457143	283 : 0.03	88 : 0.07	397 : 0.05	146.0 : 0.17	496.0 : 0.06
MN984449-X85253	278 : 0.04	83 : 0.10	390 : 0.08	146.7 : 0.2	495.3 : 0.06
MN984449-MT583812	273 : 0.05	75 : 0.12	399 : 0.08	145.7 : 0.15	496.3 : 0.05
MN984449-KJ744223	272 : 0.05	74 : 0.07	400 : 0.08	145.7 : 0.21	496.3 : 0.06
MN984449-KJ744220	272 : 0.05	78 : 0.07	401 : 0.08	145.7 : 0.24	496.3 : 0.06
MN984449-KJ744222	274 : 0.05	74 : 0.07	400 : 0.07	145.3 : 0.23	496.7 : 0.06
MN984449-KJ744221	279 : 0.06	84 : 0.08	400 : 0.08	145.8 : 0.27	496.2 : 0.06
MN984449-KT722840	285 : 0.04	85 : 0.07	400 : 0.07	145.2 : 0.23	496.8 : 0.05
MN984449-MN984456	287 : 0.01	90 : 0.07	401 : 0.03	145.3 : 0.16	496.7 : 0.05
MN984449-KF660602	247 : 0.05	82 : 0.08	399 : 0.07	144.5 : 0.2	497.5 : 0.05
MN984449-AB118849	282 : 0.05	87 : 0.06	396 : 0.07	144.0 : 0.26	498.0 : 0.08
MN984449-MN984426	252 : 0.04	77 : 0.10	400 : 0.08	144.7 : 0.2	497.3 : 0.05
MN984449-AY648957	283 : 0.06	86 : 0.07	398 : 0.07	144.7 : 0.2	497.3 : 0.05
MN984449-AY648956	277 : 0.05	84 : 0.09	398 : 0.07	144.3 : 0.19	497.7 : 0.05
MN984449-KF660600	285 : 0.05	82 : 0.08	399 : 0.07	145.2 : 0.22	496.8 : 0.06
MN984449-MN984444	274 : 0.05	75 : 0.07	401 : 0.08	144.2 : 0.16	497.8 : 0.04
MN984449-MN984434	276 : 0.05	75 : 0.07	401 : 0.08	144.2 : 0.25	497.8 : 0.08
MN984449-AY648959	278 : 0.06	83 : 0.06	398 : 0.08	144.5 : 0.23	497.5 : 0.05
MN984449-AF425644	278 : 0.05	83 : 0.08	391 : 0.08	144.7 : 0.23	497.3 : 0.05
MN984449-AY648958	283 : 0.06	86 : 0.09	398 : 0.08	144.8 : 0.19	497.2 : 0.06
MN984449-AF104263	275 : 0.05	82 : 0.08	391 : 0.08	145.0 : 0.2	497.0 : 0.06
MN984449-MH791030	254 : 0.07	72 : 0.12	398 : 0.10	145.2 : 0.24	496.8 : 0.07
MN984449-MH791028	285 : 0.05	85 : 0.07	398 : 0.07	144.7 : 0.28	497.3 : 0.06
MN984449-KY463681	275 : 0.05	87 : 0.10	396 : 0.07	145.5 : 0.3	496.5 : 0.06
MN984449-U81989	280 : 0.05	86 : 0.17	394 : 0.09	145.5 : 0.29	496.5 : 0.06
MN984449-MG926381	275 : 0.04	77 : 0.08	394 : 0.06	144.8 : 0.19	497.2 : 0.07
MN984449-MK890226	282 : 0.03	88 : 0.05	398 : 0.05	145.2 : 0.26	496.8 : 0.07
MN984449-MK890225	282 : 0.03	88 : 0.05	398 : 0.05	145.2 : 0.26	496.8 : 0.07
MN984449-MK890231	283 : 0.07	87 : 0.09	398 : 0.08	144.5 : 0.22	497.5 : 0.05
MN984449-HQ005372	250 : 0.07	78 : 0.14	390 : 0.10	144.2 : 0.27	497.8 : 0.06
MN984449-MG926380	275 : 0.06	80 : 0.07	397 : 0.07	144.2 : 0.24	497.8 : 0.05
MN984449-HQ005366	277 : 0.01	86 : 0.11	401 : 0.06	144.5 : 0.16	497.5 : 0.07
MN984449-MN984469	290 : 0.02	87 : 0.04	399 : 0.03	145.2 : 0.23	496.8 : 0.07
MN984449-MH791029	277 : 0.06	77 : 0.08	398 : 0.08	145.2 : 0.24	496.8 : 0.06
MN984449-MK890228	277 : 0.04	79 : 0.05	397 : 0.05	145.3 : 0.2	496.7 : 0.06
MN984449-MK890227	277 : 0.04	85 : 0.07	396 : 0.06	145.5 : 0.22	496.5 : 0.08
MN984449-MK890232	276 : 0.04	77 : 0.07	398 : 0.07	145.5 : 0.16	496.5 : 0.06
MN984449-MK890235	274 : 0.02	85 : 0.09	398 : 0.06	145.0 : 0.17	497.0 : 0.06
MN984449-KJ744237	276 : 0.02	79 : 0.07	401 : 0.05	145.7 : 0.19	496.3 : 0.06
MN984449-MK890234	273 : 0.04	80 : 0.07	398 : 0.06	145.0 : 0.18	497.0 : 0.06
MN984449-HQ005370	268 : 0.04	84 : 0.12	400 : 0.07	144.0 : 0.28	498.0 : 0.07
MN984449-HQ005364	279 : 0.03	79 : 0.03	401 : 0.04	145.3 : 0.26	496.7 : 0.05
MN984449-MK890230	276 : 0.04	78 : 0.07	397 : 0.06	144.0 : 0.24	498.0 : 0.06
MN984449-HQ005368	267 : 0.03	88 : 0.07	401 : 0.06	144.3 : 0.25	497.7 : 0.06
MN984449-HQ005365	276 : 0.03	86 : 0.06	401 : 0.06	145.0 : 0.2	497.0 : 0.07
MN984449-U81988	281 : 0.06	83 : 0.16	393 : 0.10	144.7 : 0.33	497.3 : 0.09
MN984449-AY633627	289 : 0.01	90 : 0.05	401 : 0.03	146.8 : 0.27	495.2 : 0.08
MN984449-KJ744255	281 : 0.02	80 : 0.08	399 : 0.06	145.5 : 0.22	496.5 : 0.06
MN984449-MN984418	279 : 0.04	73 : 0.07	398 : 0.07	144.8 : 0.2	497.2 : 0.05
MN984449-KJ744238	267 : 0.01	80 : 0.04	401 : 0.03	144.5 : 0.27	497.5 : 0.09
MN984449-MH791027	276 : 0.07	76 : 0.08	398 : 0.09	144.2 : 0.26	497.8 : 0.05
MN984449-MT583805	284 : 0.03	88 : 0.06	398 : 0.05	144.7 : 0.23	497.3 : 0.07
MN984449-MT583804	274 : 0.06	79 : 0.05	398 : 0.08	144.7 : 0.3	497.3 : 0.06
MN984449-MH457145	267 : 0.07	73 : 0.03	397 : 0.08	144.5 : 0.28	497.5 : 0.07
MN984449-KJ744243	278 : 0.01	87 : 0.04	400 : 0.04	145.5 : 0.21	496.5 : 0.05
MN984449-MN984463	262 : 0.02	84 : 0.06	401 : 0.05	145.2 : 0.24	496.8 : 0.06
MN984449-MN984433	281 : 0.04	88 : 0.05	400 : 0.06	145.0 : 0.17	497.0 : 0.05
MN984449-KJ744257	286 : 0.02	88 : 0.06	399 : 0.03	146.8 : 0.23	495.2 : 0.06
MN984449-KJ744244	270 : 0.03	74 : 0.07	400 : 0.05	146.5 : 0.21	495.5 : 0.06
MN984449-EF514905	235 : 0.07	67 : 0.06	388 : 0.10	144.7 : 0.29	497.3 : 0.11
MN984449-EF514907	249 : 0.06	74 : 0.07	388 : 0.08	144.7 : 0.24	497.3 : 0.1
MN984449-EF514904	240 : 0.06	73 : 0.07	388 : 0.08	143.5 : 0.3	498.5 : 0.11
MN984449-EF514903	248 : 0.05	77 : 0.08	388 : 0.09	145.0 : 0.26	497.0 : 0.09
MN984449-EF514906	253 : 0.05	72 : 0.07	387 : 0.08	145.3 : 0.18	496.7 : 0.07
MN984449-KJ744256	275 : 0.02	86 : 0.04	400 : 0.05	147.0 : 0.18	495.0 : 0.07
MN984449-MN984465	279 : 0.02	88 : 0.06	399 : 0.04	145.7 : 0.21	496.3 : 0.07
MN984449-KJ744228	279 : 0.01	90 : 0.05	401 : 0.03	146.5 : 0.25	495.5 : 0.06
MN984449-KJ744227	276 : 0.03	89 : 0.07	401 : 0.05	145.7 : 0.26	496.3 : 0.06
MN984449-KJ744234	269 : 0.02	82 : 0.06	400 : 0.05	145.2 : 0.22	496.8 : 0.05
MN984449-KJ744254	286 : 0.02	96 : 0.10	401 : 0.06	146.3 : 0.26	495.7 : 0.06
MN984449-KJ744248	285 : 0.02	86 : 0.10	400 : 0.05	145.8 : 0.21	496.2 : 0.06
MN984449-KJ744232	232 : 0.04	78 : 0.11	400 : 0.09	146.2 : 0.19	495.8 : 0.06
MN984449-KJ744253	276 : 0.03	83 : 0.10	400 : 0.05	146.3 : 0.26	495.7 : 0.06
MN984449-KJ744247	287 : 0.02	88 : 0.07	401 : 0.04	146.7 : 0.2	495.3 : 0.05
MN984449-MN984462	277 : 0.03	85 : 0.10	401 : 0.05	146.5 : 0.25	495.5 : 0.06
MN984449-KJ744245	268 : 0.02	87 : 0.07	400 : 0.05	146.3 : 0.2	495.7 : 0.08
MN984449-MN984464	286 : 0.08	85 : 0.10	400 : 0.09	145.0 : 0.17	497.0 : 0.07
MN984449-KJ744218	285 : 0.02	85 : 0.07	398 : 0.05	146.2 : 0.22	495.8 : 0.07
MN984449-KJ744249	280 : 0.03	86 : 0.05	400 : 0.05	146.0 : 0.19	496.0 : 0.05
MN984449-KJ744231	280 : 0.02	77 : 0.05	401 : 0.04	146.2 : 0.17	495.8 : 0.08
MN984449-MN984446	281 : 0.02	79 : 0.08	399 : 0.06	145.0 : 0.13	497.0 : 0.03
MN984449-KJ744226	278 : 0.02	78 : 0.10	399 : 0.07	145.8 : 0.21	496.2 : 0.06
MN984449-KJ744225	268 : 0.02	74 : 0.07	400 : 0.06	146.0 : 0.24	496.0 : 0.06
MN984449-NC_001653	281 : 0.06	83 : 0.06	398 : 0.07	145.5 : 0.23	496.5 : 0.06
MN984449-D01075	275 : 0.06	81 : 0.08	390 : 0.07	145.5 : 0.23	496.5 : 0.06
MN984449-KJ744230	268 : 0.03	74 : 0.03	399 : 0.04	144.5 : 0.25	497.5 : 0.06
MN984449-KJ744229	288 : 0.02	88 : 0.05	400 : 0.04	146.7 : 0.26	495.3 : 0.06
MN984449-KJ744235	285 : 0.03	80 : 0.08	400 : 0.05	145.7 : 0.11	496.3 : 0.05
MN984449-KJ744233	241 : 0.04	79 : 0.11	401 : 0.08	146.2 : 0.12	495.8 : 0.06
MN984449-KJ744250	291 : 0.01	90 : 0.09	400 : 0.04	145.5 : 0.11	496.5 : 0.04
MN984449-MK124579	283 : 0.03	88 : 0.02	397 : 0.03	147.0 : 0.13	495.0 : 0.03
MN984449-M21012	295 : 0.00	101 : 0.02	400 : 0.01	146.7 : 0.1	495.3 : 0.03
MN984449-HM046802	284 : 0.03	88 : 0.03	398 : 0.04	146.5 : 0.11	495.5 : 0.03
MN984449-AJ307077	281 : 0.03	85 : 0.04	390 : 0.04	146.3 : 0.11	495.7 : 0.04
MN984449-AJ000558	282 : 0.03	85 : 0.04	390 : 0.04	146.3 : 0.11	495.7 : 0.03
MN984449-HQ005369	276 : 0.04	78 : 0.08	401 : 0.06	144.7 : 0.24	497.3 : 0.07
MN984449-KJ744242	275 : 0.01	77 : 0.05	399 : 0.04	146.0 : 0.27	496.0 : 0.1
MN984449-KJ744240	273 : 0.05	74 : 0.07	400 : 0.08	145.8 : 0.33	496.2 : 0.1
MN984449-KJ744241	283 : 0.06	85 : 0.14	401 : 0.10	146.3 : 0.29	495.7 : 0.09
MN984449-MK890224	269 : 0.08	73 : 0.10	397 : 0.10	144.0 : 0.34	498.0 : 0.1
MN984449-MK890229	279 : 0.04	86 : 0.06	396 : 0.06	145.8 : 0.46	496.2 : 0.1
MN984449-MG711778	283 : 0.04	84 : 0.14	396 : 0.07	142.7 : 0.34	478.3 : 0.11
MN984449-MK890233	275 : 0.05	75 : 0.08	399 : 0.07	146.3 : 0.27	495.7 : 0.1
MN984449-KM110794	284 : 0.04	85 : 0.09	397 : 0.08	144.8 : 0.32	497.2 : 0.07
MN984449-KM110792	286 : 0.04	81 : 0.09	397 : 0.08	144.8 : 0.32	497.2 : 0.07
MN984449-KM110797	279 : 0.04	83 : 0.09	397 : 0.08	144.3 : 0.32	497.7 : 0.08
MN984449-KM110799	285 : 0.05	83 : 0.09	397 : 0.08	145.0 : 0.41	497.0 : 0.08
MN984449-MG711717	271 : 0.03	84 : 0.16	396 : 0.09	145.0 : 0.39	497.0 : 0.11
MN984449-KM110795	276 : 0.04	81 : 0.08	396 : 0.07	143.7 : 0.39	498.3 : 0.09
MN984449-KM110791	280 : 0.04	81 : 0.11	396 : 0.08	143.7 : 0.38	498.3 : 0.08
MN984449-KM110798	274 : 0.03	83 : 0.12	396 : 0.07	144.2 : 0.4	497.8 : 0.1
MN984449-KM110790	274 : 0.03	81 : 0.11	396 : 0.07	143.3 : 0.37	498.7 : 0.08
MN984415-MN984453	270 : 0.07	73 : 0.07	399 : 0.08	144.0 : 0.11	498.0 : 0.05
MN984415-MN984452	272 : 0.07	75 : 0.06	399 : 0.08	143.8 : 0.11	498.2 : 0.05
MN984415-MN984455	271 : 0.09	67 : 0.05	398 : 0.10	143.3 : 0.13	498.7 : 0.06
MN984415-MN984451	270 : 0.07	68 : 0.05	398 : 0.08	142.3 : 0.16	499.7 : 0.06
MN984415-MN984450	274 : 0.05	73 : 0.06	399 : 0.07	143.2 : 0.14	498.8 : 0.06
MN984415-MN984454	280 : 0.09	66 : 0.06	398 : 0.09	143.8 : 0.11	498.2 : 0.09
MN984415-MN984427	281 : 0.07	69 : 0.04	399 : 0.08	143.8 : 0.13	498.2 : 0.09
MN984415-MN984437	292 : 0.02	82 : 0.06	399 : 0.04	143.2 : 0.13	498.8 : 0.04
MN984415-MN984424	292 : 0.02	82 : 0.06	399 : 0.04	143.5 : 0.16	498.5 : 0.05
MN984415-MN984428	291 : 0.02	81 : 0.06	399 : 0.05	144.2 : 0.2	497.8 : 0.07
MN984415-MN984457	287 : 0.02	84 : 0.06	399 : 0.06	142.3 : 0.1	499.7 : 0.05
MN984415-MN984448	286 : 0.02	84 : 0.06	399 : 0.06	142.3 : 0.1	499.7 : 0.04
MN984415-MN984425	291 : 0.04	79 : 0.03	399 : 0.05	142.8 : 0.12	499.2 : 0.06
MN984415-MN984447	265 : 0.05	74 : 0.07	399 : 0.07	142.8 : 0.14	499.2 : 0.05
MN984415-MN984421	280 : 0.03	73 : 0.06	400 : 0.05	143.2 : 0.14	498.8 : 0.05
MN984415-MN984430	289 : 0.04	79 : 0.03	399 : 0.07	142.8 : 0.1	499.2 : 0.04
MN984415-MN984423	288 : 0.03	80 : 0.05	399 : 0.05	143.0 : 0.14	499.0 : 0.04
MN984415-MN984461	270 : 0.05	69 : 0.04	398 : 0.07	143.5 : 0.12	498.5 : 0.05
MN984415-MN984414	285 : 0.04	79 : 0.08	399 : 0.06	143.2 : 0.1	498.8 : 0.04
MN984415-MN984432	287 : 0.03	76 : 0.03	399 : 0.06	143.0 : 0.12	499.0 : 0.04
MN984415-MN984410	286 : 0.05	78 : 0.03	399 : 0.07	142.8 : 0.1	499.2 : 0.05
MN984415-MN984431	287 : 0.07	78 : 0.05	397 : 0.09	143.8 : 0.15	498.2 : 0.05
MN984415-MT583796	275 : 0.06	68 : 0.05	387 : 0.08	144.2 : 0.24	497.8 : 0.08
MN984415-MN984412	287 : 0.03	79 : 0.09	399 : 0.06	143.0 : 0.14	499.0 : 0.06
MN984415-MN984460	286 : 0.05	78 : 0.03	397 : 0.07	143.2 : 0.13	498.8 : 0.05
MN984415-MN984416	286 : 0.02	80 : 0.07	400 : 0.05	144.0 : 0.11	498.0 : 0.05
MN984415-KJ744217	283 : 0.05	76 : 0.08	398 : 0.09	144.0 : 0.23	498.0 : 0.07
MN984415-KJ744216	285 : 0.06	76 : 0.08	398 : 0.09	144.0 : 0.22	498.0 : 0.07
MN984415-KJ744215	273 : 0.04	78 : 0.08	398 : 0.09	143.7 : 0.24	498.3 : 0.07
MN984415-KJ744214	287 : 0.04	79 : 0.07	398 : 0.07	144.0 : 0.21	498.0 : 0.07
MN984415-MN984435	288 : 0.03	79 : 0.09	399 : 0.06	142.8 : 0.11	499.2 : 0.06
MN984415-MN984436	291 : 0.02	83 : 0.05	400 : 0.04	143.2 : 0.13	498.8 : 0.05
MN984415-MN984409	289 : 0.02	81 : 0.06	400 : 0.05	143.0 : 0.11	499.0 : 0.05
MN984415-MN984445	269 : 0.04	71 : 0.04	398 : 0.07	143.2 : 0.2	498.8 : 0.05
MN984415-MN984419	286 : 0.02	81 : 0.05	399 : 0.04	143.2 : 0.15	498.8 : 0.06
MN984415-MN984441	277 : 0.03	72 : 0.03	399 : 0.05	143.5 : 0.14	498.5 : 0.06
MN984415-AB118848	276 : 0.06	72 : 0.03	396 : 0.07	144.0 : 0.2	498.0 : 0.08
MN984415-MN984440	282 : 0.05	72 : 0.04	398 : 0.06	143.3 : 0.17	498.7 : 0.06
MN984415-MN984438	279 : 0.04	78 : 0.04	399 : 0.06	142.8 : 0.13	499.2 : 0.06
MN984415-MN984442	272 : 0.04	79 : 0.07	398 : 0.06	142.7 : 0.15	499.3 : 0.05
MN984415-MN984417	280 : 0.06	72 : 0.03	399 : 0.08	143.2 : 0.14	498.8 : 0.05
MN984415-MN984439	279 : 0.04	73 : 0.03	399 : 0.05	142.2 : 0.18	499.8 : 0.05
MN984415-MN984420	288 : 0.02	80 : 0.03	399 : 0.04	142.3 : 0.18	499.7 : 0.05
MN984415-MN984466	272 : 0.07	66 : 0.06	398 : 0.07	141.7 : 0.24	497.3 : 0.07
MN984415-MN984458	268 : 0.07	69 : 0.08	398 : 0.09	142.5 : 0.27	499.5 : 0.07
MN984415-MH457143	277 : 0.04	73 : 0.07	397 : 0.07	144.5 : 0.26	497.5 : 0.07
MN984415-X85253	274 : 0.06	69 : 0.06	390 : 0.09	145.2 : 0.3	496.8 : 0.08
MN984415-MT583812	285 : 0.02	79 : 0.08	397 : 0.05	144.2 : 0.22	497.8 : 0.07
MN984415-KJ744223	283 : 0.03	77 : 0.03	398 : 0.06	144.2 : 0.2	497.8 : 0.08
MN984415-KJ744220	273 : 0.03	71 : 0.03	399 : 0.07	144.2 : 0.21	497.8 : 0.08
MN984415-KJ744222	285 : 0.03	77 : 0.03	398 : 0.06	143.8 : 0.18	498.2 : 0.08
MN984415-KJ744221	275 : 0.04	72 : 0.03	398 : 0.07	144.3 : 0.25	497.7 : 0.08
MN984415-KT722840	279 : 0.08	72 : 0.03	398 : 0.09	143.7 : 0.18	498.3 : 0.07
MN984415-MN984456	279 : 0.04	74 : 0.07	399 : 0.06	143.8 : 0.25	498.2 : 0.06
MN984415-KF660602	249 : 0.04	75 : 0.04	398 : 0.06	143.0 : 0.21	499.0 : 0.08
MN984415-AB118849	276 : 0.07	72 : 0.04	396 : 0.07	142.5 : 0.25	499.5 : 0.1
MN984415-MN984426	267 : 0.03	83 : 0.05	399 : 0.05	143.2 : 0.21	498.8 : 0.08
MN984415-AY648957	278 : 0.07	72 : 0.06	398 : 0.08	143.2 : 0.2	498.8 : 0.07
MN984415-AY648956	280 : 0.06	78 : 0.05	398 : 0.07	142.8 : 0.18	499.2 : 0.07
MN984415-KF660600	284 : 0.04	74 : 0.06	398 : 0.06	143.7 : 0.23	498.3 : 0.08
MN984415-MN984444	286 : 0.02	79 : 0.07	399 : 0.05	142.7 : 0.12	499.3 : 0.05
MN984415-MN984434	288 : 0.02	79 : 0.03	399 : 0.04	142.7 : 0.25	499.3 : 0.09
MN984415-AY648959	277 : 0.06	73 : 0.07	398 : 0.08	143.0 : 0.23	499.0 : 0.07
MN984415-AF425644	274 : 0.06	69 : 0.08	391 : 0.09	143.2 : 0.23	498.8 : 0.07
MN984415-AY648958	278 : 0.06	72 : 0.09	398 : 0.08	143.3 : 0.18	498.7 : 0.08
MN984415-AF104263	271 : 0.07	68 : 0.08	391 : 0.09	143.5 : 0.19	498.5 : 0.08
MN984415-MH791030	255 : 0.07	64 : 0.07	398 : 0.11	143.7 : 0.22	498.3 : 0.08
MN984415-MH791028	279 : 0.06	70 : 0.06	398 : 0.08	143.2 : 0.26	498.8 : 0.08
MN984415-KY463681	270 : 0.07	73 : 0.12	396 : 0.09	144.0 : 0.29	498.0 : 0.09
MN984415-U81989	275 : 0.08	73 : 0.19	395 : 0.12	144.0 : 0.28	498.0 : 0.09
MN984415-MG926381	285 : 0.05	79 : 0.05	394 : 0.07	143.3 : 0.2	498.7 : 0.09
MN984415-MK890226	276 : 0.03	74 : 0.06	398 : 0.05	143.7 : 0.19	498.3 : 0.09
MN984415-MK890225	276 : 0.03	74 : 0.06	398 : 0.05	143.7 : 0.19	498.3 : 0.09
MN984415-MK890231	278 : 0.06	74 : 0.07	398 : 0.07	143.0 : 0.2	499.0 : 0.08
MN984415-HQ005372	253 : 0.10	73 : 0.09	390 : 0.11	142.7 : 0.2	499.3 : 0.08
MN984415-MG926380	281 : 0.08	77 : 0.05	397 : 0.10	142.7 : 0.23	499.3 : 0.08
MN984415-HQ005366	275 : 0.03	76 : 0.07	399 : 0.07	143.0 : 0.18	499.0 : 0.08
MN984415-MN984469	282 : 0.07	72 : 0.04	397 : 0.08	143.7 : 0.23	498.3 : 0.09
MN984415-MH791029	290 : 0.07	81 : 0.03	398 : 0.07	143.7 : 0.21	498.3 : 0.09
MN984415-MK890228	287 : 0.03	81 : 0.05	396 : 0.05	143.8 : 0.21	498.2 : 0.09
MN984415-MK890227	274 : 0.04	75 : 0.03	396 : 0.05	144.0 : 0.24	498.0 : 0.11
MN984415-MK890232	287 : 0.03	80 : 0.05	397 : 0.05	144.0 : 0.24	498.0 : 0.08
MN984415-MK890235	268 : 0.04	71 : 0.04	398 : 0.05	143.5 : 0.25	498.5 : 0.08
MN984415-KJ744237	284 : 0.05	79 : 0.03	399 : 0.07	144.2 : 0.23	497.8 : 0.08
MN984415-MK890234	282 : 0.03	81 : 0.04	397 : 0.05	143.5 : 0.23	498.5 : 0.08
MN984415-HQ005370	264 : 0.08	72 : 0.06	398 : 0.10	142.5 : 0.25	499.5 : 0.09
MN984415-HQ005364	289 : 0.06	81 : 0.08	399 : 0.08	143.8 : 0.25	498.2 : 0.09
MN984415-MK890230	286 : 0.04	82 : 0.02	398 : 0.05	142.5 : 0.26	499.5 : 0.09
MN984415-HQ005368	262 : 0.06	75 : 0.04	399 : 0.08	142.8 : 0.27	499.2 : 0.08
MN984415-HQ005365	275 : 0.05	77 : 0.01	399 : 0.07	143.5 : 0.28	498.5 : 0.09
MN984415-U81988	274 : 0.06	68 : 0.13	393 : 0.10	143.2 : 0.32	498.8 : 0.11
MN984415-AY633627	280 : 0.04	73 : 0.04	399 : 0.06	145.3 : 0.3	496.7 : 0.1
MN984415-KJ744255	274 : 0.05	66 : 0.10	398 : 0.09	144.0 : 0.24	498.0 : 0.08
MN984415-MN984418	288 : 0.02	75 : 0.08	399 : 0.06	143.3 : 0.14	498.7 : 0.06
MN984415-KJ744238	276 : 0.04	81 : 0.06	399 : 0.06	143.0 : 0.25	499.0 : 0.1
MN984415-MH791027	290 : 0.07	81 : 0.05	398 : 0.08	142.7 : 0.24	499.3 : 0.07
MN984415-MT583805	278 : 0.03	73 : 0.04	397 : 0.05	143.2 : 0.19	498.8 : 0.09
MN984415-MT583804	282 : 0.06	78 : 0.07	397 : 0.09	143.2 : 0.25	498.8 : 0.07
MN984415-MH457145	275 : 0.08	72 : 0.06	397 : 0.10	143.0 : 0.26	499.0 : 0.09
MN984415-KJ744243	271 : 0.05	73 : 0.06	398 : 0.07	144.0 : 0.18	498.0 : 0.08
MN984415-MN984463	265 : 0.04	79 : 0.07	399 : 0.07	143.7 : 0.17	498.3 : 0.07
MN984415-MN984433	274 : 0.03	72 : 0.06	399 : 0.06	143.5 : 0.12	498.5 : 0.07
MN984415-KJ744257	279 : 0.04	74 : 0.06	398 : 0.06	145.3 : 0.22	496.7 : 0.08
MN984415-KJ744244	274 : 0.07	71 : 0.11	398 : 0.09	145.0 : 0.2	497.0 : 0.07
MN984415-EF514905	239 : 0.10	62 : 0.05	388 : 0.11	143.2 : 0.32	498.8 : 0.13
MN984415-EF514907	251 : 0.08	67 : 0.05	388 : 0.09	143.2 : 0.26	498.8 : 0.12
MN984415-EF514904	242 : 0.08	66 : 0.05	388 : 0.09	142.0 : 0.32	500.0 : 0.14
MN984415-EF514903	246 : 0.08	66 : 0.05	388 : 0.10	143.5 : 0.28	498.5 : 0.12
MN984415-EF514906	255 : 0.07	65 : 0.05	387 : 0.09	143.8 : 0.23	498.2 : 0.09
MN984415-KJ744256	267 : 0.05	70 : 0.08	398 : 0.09	145.5 : 0.2	496.5 : 0.1
MN984415-MN984465	268 : 0.04	69 : 0.09	397 : 0.08	144.2 : 0.22	497.8 : 0.08
MN984415-KJ744228	271 : 0.05	74 : 0.04	399 : 0.07	145.0 : 0.25	497.0 : 0.1
MN984415-KJ744227	268 : 0.07	73 : 0.07	399 : 0.08	144.2 : 0.25	497.8 : 0.08
MN984415-KJ744234	277 : 0.05	83 : 0.04	398 : 0.07	143.7 : 0.22	498.3 : 0.09
MN984415-KJ744254	268 : 0.05	70 : 0.11	399 : 0.08	144.8 : 0.24	497.2 : 0.08
MN984415-KJ744248	278 : 0.05	71 : 0.11	398 : 0.08	144.3 : 0.2	497.7 : 0.08
MN984415-KJ744232	228 : 0.05	67 : 0.11	398 : 0.13	144.7 : 0.24	497.3 : 0.09
MN984415-KJ744253	281 : 0.05	80 : 0.09	398 : 0.07	144.8 : 0.19	497.2 : 0.09
MN984415-KJ744247	280 : 0.05	73 : 0.07	399 : 0.07	145.2 : 0.19	496.8 : 0.08
MN984415-MN984462	271 : 0.05	71 : 0.11	399 : 0.08	145.0 : 0.18	497.0 : 0.08
MN984415-KJ744245	261 : 0.03	72 : 0.07	398 : 0.08	144.8 : 0.19	497.2 : 0.1
MN984415-MN984464	279 : 0.05	71 : 0.09	399 : 0.08	143.5 : 0.18	498.5 : 0.09
MN984415-KJ744218	278 : 0.06	71 : 0.11	396 : 0.08	144.7 : 0.2	497.3 : 0.09
MN984415-KJ744249	274 : 0.05	72 : 0.06	398 : 0.08	144.5 : 0.21	497.5 : 0.08
MN984415-KJ744231	288 : 0.06	77 : 0.05	399 : 0.08	144.7 : 0.21	497.3 : 0.11
MN984415-MN984446	276 : 0.05	67 : 0.02	397 : 0.07	143.5 : 0.16	498.5 : 0.06
MN984415-KJ744226	274 : 0.05	67 : 0.02	397 : 0.07	144.3 : 0.22	497.7 : 0.09
MN984415-KJ744225	262 : 0.04	60 : 0.02	398 : 0.08	144.5 : 0.23	497.5 : 0.09
MN984415-NC_001653	288 : 0.01	83 : 0.01	399 : 0.02	144.0 : 0.21	498.0 : 0.06
MN984415-D01075	283 : 0.04	81 : 0.01	391 : 0.05	144.0 : 0.21	498.0 : 0.06
MN984415-KJ744230	281 : 0.02	79 : 0.03	399 : 0.03	143.0 : 0.22	499.0 : 0.07
MN984415-KJ744229	279 : 0.06	72 : 0.06	398 : 0.07	145.2 : 0.29	496.8 : 0.08
MN984415-KJ744235	290 : 0.06	77 : 0.11	398 : 0.09	144.2 : 0.2	497.8 : 0.09
MN984415-KJ744233	245 : 0.06	75 : 0.15	399 : 0.12	144.7 : 0.23	497.3 : 0.09
MN984415-KJ744250	281 : 0.06	72 : 0.10	398 : 0.08	144.0 : 0.22	498.0 : 0.07
MN984415-MK124579	279 : 0.06	75 : 0.06	397 : 0.07	145.5 : 0.23	496.5 : 0.06
MN984415-M21012	272 : 0.06	70 : 0.06	398 : 0.07	145.2 : 0.24	496.8 : 0.06
MN984415-HM046802	278 : 0.04	74 : 0.07	398 : 0.06	145.0 : 0.23	497.0 : 0.06
MN984415-AJ307077	274 : 0.06	69 : 0.06	390 : 0.08	144.8 : 0.23	497.2 : 0.06
MN984415-AJ000558	277 : 0.05	70 : 0.06	390 : 0.07	144.8 : 0.23	497.2 : 0.06
MN984415-HQ005369	288 : 0.06	82 : 0.04	399 : 0.07	143.2 : 0.2	498.8 : 0.08
MN984415-KJ744242	286 : 0.05	80 : 0.07	399 : 0.08	144.5 : 0.27	497.5 : 0.12
MN984415-KJ744240	281 : 0.06	74 : 0.06	400 : 0.09	144.3 : 0.34	497.7 : 0.11
MN984415-KJ744241	276 : 0.06	70 : 0.14	399 : 0.10	144.8 : 0.31	497.2 : 0.1
MN984415-MK890224	283 : 0.04	79 : 0.07	397 : 0.07	142.5 : 0.34	499.5 : 0.11
MN984415-MK890229	272 : 0.03	70 : 0.08	396 : 0.05	144.3 : 0.43	497.7 : 0.11
MN984415-MG711778	277 : 0.03	71 : 0.09	397 : 0.07	141.3 : 0.4	479.7 : 0.11
MN984415-MK890233	284 : 0.03	76 : 0.05	399 : 0.05	144.8 : 0.25	497.2 : 0.09
MN984415-KM110794	276 : 0.05	70 : 0.12	398 : 0.10	143.3 : 0.3	498.7 : 0.1
MN984415-KM110792	280 : 0.05	68 : 0.15	398 : 0.11	143.3 : 0.3	498.7 : 0.1
MN984415-KM110797	276 : 0.06	72 : 0.14	398 : 0.11	142.8 : 0.31	499.2 : 0.11
MN984415-KM110799	278 : 0.06	69 : 0.11	398 : 0.11	143.5 : 0.34	498.5 : 0.1
MN984415-MG711717	266 : 0.04	71 : 0.19	397 : 0.10	143.5 : 0.29	498.5 : 0.14
MN984415-KM110795	270 : 0.04	67 : 0.13	397 : 0.09	142.2 : 0.3	499.8 : 0.12
MN984415-KM110791	276 : 0.06	69 : 0.14	397 : 0.11	142.2 : 0.29	499.8 : 0.12
MN984415-KM110798	266 : 0.04	67 : 0.13	397 : 0.10	142.7 : 0.33	499.3 : 0.14
MN984415-KM110790	270 : 0.05	69 : 0.14	397 : 0.10	141.8 : 0.28	500.2 : 0.12
MN984453-MN984452	286 : 0.00	107 : 0.02	401 : 0.01	145.2 : 0.01	496.8 : 0.0
MN984453-MN984455	272 : 0.04	85 : 0.11	400 : 0.07	144.7 : 0.12	497.3 : 0.02
MN984453-MN984451	272 : 0.02	86 : 0.09	400 : 0.05	143.7 : 0.12	498.3 : 0.03
MN984453-MN984450	281 : 0.04	98 : 0.10	401 : 0.08	144.5 : 0.12	497.5 : 0.03
MN984453-MN984454	282 : 0.03	84 : 0.05	399 : 0.05	145.2 : 0.08	496.8 : 0.05
MN984453-MN984427	282 : 0.04	87 : 0.04	399 : 0.07	145.2 : 0.08	496.8 : 0.06
MN984453-MN984437	276 : 0.04	85 : 0.06	400 : 0.06	144.5 : 0.08	497.5 : 0.05
MN984453-MN984424	276 : 0.04	85 : 0.06	400 : 0.06	144.8 : 0.11	497.2 : 0.05
MN984453-MN984428	276 : 0.04	85 : 0.06	400 : 0.05	145.5 : 0.11	496.5 : 0.06
MN984453-MN984457	268 : 0.03	83 : 0.10	401 : 0.08	143.7 : 0.12	498.3 : 0.05
MN984453-MN984448	268 : 0.03	84 : 0.12	401 : 0.08	143.7 : 0.13	498.3 : 0.05
MN984453-MN984425	278 : 0.06	84 : 0.10	401 : 0.08	144.2 : 0.14	497.8 : 0.05
MN984453-MN984447	279 : 0.03	106 : 0.11	401 : 0.07	144.2 : 0.13	497.8 : 0.06
MN984453-MN984421	281 : 0.04	92 : 0.04	400 : 0.06	144.5 : 0.16	497.5 : 0.06
MN984453-MN984430	276 : 0.07	85 : 0.13	400 : 0.10	144.2 : 0.14	497.8 : 0.04
MN984453-MN984423	275 : 0.05	85 : 0.13	401 : 0.09	144.3 : 0.18	497.7 : 0.05
MN984453-MN984461	265 : 0.07	82 : 0.09	400 : 0.11	144.8 : 0.17	497.2 : 0.05
MN984453-MN984414	272 : 0.05	84 : 0.08	399 : 0.08	144.5 : 0.11	497.5 : 0.05
MN984453-MN984432	272 : 0.07	79 : 0.11	401 : 0.10	144.3 : 0.14	497.7 : 0.05
MN984453-MN984410	274 : 0.07	85 : 0.10	399 : 0.10	144.2 : 0.14	497.8 : 0.06
MN984453-MN984431	275 : 0.10	84 : 0.12	398 : 0.12	145.2 : 0.14	496.8 : 0.05
MN984453-MT583796	278 : 0.08	87 : 0.06	388 : 0.09	145.5 : 0.19	496.5 : 0.08
MN984453-MN984412	277 : 0.05	86 : 0.09	399 : 0.08	144.3 : 0.11	497.7 : 0.06
MN984453-MN984460	275 : 0.04	83 : 0.09	398 : 0.07	144.5 : 0.13	497.5 : 0.06
MN984453-MN984416	273 : 0.05	85 : 0.07	400 : 0.08	145.3 : 0.12	496.7 : 0.05
MN984453-KJ744217	273 : 0.02	84 : 0.09	400 : 0.07	145.3 : 0.19	496.7 : 0.06
MN984453-KJ744216	275 : 0.03	84 : 0.09	400 : 0.07	145.3 : 0.17	496.7 : 0.06
MN984453-KJ744215	262 : 0.02	85 : 0.07	400 : 0.07	145.0 : 0.2	497.0 : 0.06
MN984453-KJ744214	275 : 0.02	84 : 0.06	400 : 0.05	145.3 : 0.25	496.7 : 0.07
MN984453-MN984435	277 : 0.05	84 : 0.12	398 : 0.09	144.2 : 0.17	497.8 : 0.06
MN984453-MN984436	274 : 0.04	84 : 0.05	400 : 0.06	144.5 : 0.21	497.5 : 0.06
MN984453-MN984409	274 : 0.05	84 : 0.08	400 : 0.07	144.3 : 0.19	497.7 : 0.06
MN984453-MN984445	272 : 0.03	91 : 0.07	400 : 0.06	144.5 : 0.12	497.5 : 0.05
MN984453-MN984419	274 : 0.05	86 : 0.04	399 : 0.06	144.5 : 0.14	497.5 : 0.05
MN984453-MN984441	281 : 0.04	94 : 0.09	401 : 0.07	144.8 : 0.12	497.2 : 0.05
MN984453-AB118848	278 : 0.05	92 : 0.07	396 : 0.07	145.3 : 0.17	496.7 : 0.06
MN984453-MN984440	284 : 0.04	92 : 0.08	398 : 0.06	144.7 : 0.13	497.3 : 0.06
MN984453-MN984438	272 : 0.05	89 : 0.12	401 : 0.08	144.2 : 0.11	497.8 : 0.05
MN984453-MN984442	269 : 0.02	93 : 0.06	400 : 0.04	144.0 : 0.1	498.0 : 0.05
MN984453-MN984417	281 : 0.07	92 : 0.12	400 : 0.10	144.5 : 0.15	497.5 : 0.04
MN984453-MN984439	281 : 0.05	93 : 0.09	399 : 0.07	143.5 : 0.15	498.5 : 0.05
MN984453-MN984420	276 : 0.05	86 : 0.10	399 : 0.08	143.7 : 0.15	498.3 : 0.06
MN984453-MN984466	276 : 0.04	86 : 0.06	400 : 0.06	143.0 : 0.15	496.0 : 0.05
MN984453-MN984458	273 : 0.04	91 : 0.08	400 : 0.08	143.8 : 0.28	498.2 : 0.07
MN984453-MH457143	282 : 0.04	96 : 0.08	397 : 0.07	145.8 : 0.16	496.2 : 0.06
MN984453-X85253	276 : 0.05	89 : 0.10	390 : 0.09	146.5 : 0.17	495.5 : 0.06
MN984453-MT583812	272 : 0.06	83 : 0.13	399 : 0.09	145.5 : 0.15	496.5 : 0.06
MN984453-KJ744223	273 : 0.06	85 : 0.11	400 : 0.09	145.5 : 0.14	496.5 : 0.07
MN984453-KJ744220	277 : 0.06	93 : 0.12	401 : 0.09	145.5 : 0.16	496.5 : 0.07
MN984453-KJ744222	275 : 0.06	85 : 0.11	400 : 0.09	145.2 : 0.16	496.8 : 0.07
MN984453-KJ744221	282 : 0.07	97 : 0.12	400 : 0.09	145.7 : 0.21	496.3 : 0.07
MN984453-KT722840	282 : 0.05	92 : 0.12	400 : 0.08	145.0 : 0.17	497.0 : 0.05
MN984453-MN984456	284 : 0.02	97 : 0.06	401 : 0.04	145.2 : 0.14	496.8 : 0.06
MN984453-KF660602	251 : 0.05	96 : 0.10	399 : 0.08	144.3 : 0.15	497.7 : 0.06
MN984453-AB118849	278 : 0.05	92 : 0.08	396 : 0.08	143.8 : 0.21	498.2 : 0.09
MN984453-MN984426	259 : 0.06	94 : 0.15	400 : 0.09	144.5 : 0.15	497.5 : 0.06
MN984453-AY648957	279 : 0.06	91 : 0.09	398 : 0.08	144.5 : 0.15	497.5 : 0.06
MN984453-AY648956	271 : 0.06	87 : 0.11	398 : 0.08	144.2 : 0.13	497.8 : 0.05
MN984453-KF660600	279 : 0.06	86 : 0.10	399 : 0.08	145.0 : 0.17	497.0 : 0.07
MN984453-MN984444	275 : 0.06	86 : 0.11	401 : 0.09	144.0 : 0.13	498.0 : 0.05
MN984453-MN984434	277 : 0.06	86 : 0.11	401 : 0.09	144.0 : 0.19	498.0 : 0.1
MN984453-AY648959	277 : 0.06	91 : 0.08	398 : 0.09	144.3 : 0.19	497.7 : 0.07
MN984453-AF425644	275 : 0.06	88 : 0.11	391 : 0.10	144.5 : 0.19	497.5 : 0.07
MN984453-AY648958	279 : 0.06	91 : 0.11	398 : 0.09	144.7 : 0.15	497.3 : 0.08
MN984453-AF104263	272 : 0.06	87 : 0.11	391 : 0.10	144.8 : 0.16	497.2 : 0.07
MN984453-MH791030	256 : 0.06	83 : 0.13	398 : 0.12	145.0 : 0.18	497.0 : 0.07
MN984453-MH791028	280 : 0.06	89 : 0.10	398 : 0.08	144.5 : 0.22	497.5 : 0.06
MN984453-KY463681	274 : 0.06	95 : 0.10	396 : 0.09	145.3 : 0.27	496.7 : 0.08
MN984453-U81989	278 : 0.06	93 : 0.15	394 : 0.10	145.3 : 0.26	496.7 : 0.08
MN984453-MG926381	273 : 0.05	84 : 0.09	394 : 0.08	144.7 : 0.2	497.3 : 0.08
MN984453-MK890226	281 : 0.04	96 : 0.05	398 : 0.06	145.0 : 0.19	497.0 : 0.07
MN984453-MK890225	281 : 0.04	96 : 0.05	398 : 0.06	145.0 : 0.19	497.0 : 0.07
MN984453-MK890231	281 : 0.06	94 : 0.08	398 : 0.09	144.3 : 0.16	497.7 : 0.07
MN984453-HQ005372	251 : 0.06	88 : 0.14	390 : 0.10	144.0 : 0.23	498.0 : 0.07
MN984453-MG926380	273 : 0.07	87 : 0.09	397 : 0.08	144.0 : 0.19	498.0 : 0.06
MN984453-HQ005366	275 : 0.03	94 : 0.10	401 : 0.07	144.3 : 0.17	497.7 : 0.07
MN984453-MN984469	285 : 0.02	92 : 0.07	399 : 0.05	145.0 : 0.18	497.0 : 0.08
MN984453-MH791029	275 : 0.06	84 : 0.09	398 : 0.09	145.0 : 0.19	497.0 : 0.07
MN984453-MK890228	276 : 0.05	87 : 0.07	397 : 0.06	145.2 : 0.18	496.8 : 0.08
MN984453-MK890227	278 : 0.04	95 : 0.08	396 : 0.07	145.3 : 0.17	496.7 : 0.08
MN984453-MK890232	276 : 0.04	87 : 0.10	398 : 0.07	145.3 : 0.17	496.7 : 0.07
MN984453-MK890235	271 : 0.03	92 : 0.08	398 : 0.07	144.8 : 0.16	497.2 : 0.06
MN984453-KJ744237	274 : 0.03	87 : 0.09	401 : 0.07	145.5 : 0.18	496.5 : 0.07
MN984453-MK890234	271 : 0.05	88 : 0.08	398 : 0.08	144.8 : 0.17	497.2 : 0.07
MN984453-HQ005370	271 : 0.03	97 : 0.12	400 : 0.08	143.8 : 0.23	498.2 : 0.08
MN984453-HQ005364	275 : 0.03	85 : 0.04	401 : 0.05	145.2 : 0.25	496.8 : 0.05
MN984453-MK890230	274 : 0.05	86 : 0.10	397 : 0.08	143.8 : 0.23	498.2 : 0.07
MN984453-HQ005368	269 : 0.03	100 : 0.08	401 : 0.07	144.2 : 0.23	497.8 : 0.07
MN984453-HQ005365	275 : 0.04	95 : 0.08	401 : 0.07	144.8 : 0.18	497.2 : 0.09
MN984453-U81988	278 : 0.07	89 : 0.14	393 : 0.11	144.5 : 0.27	497.5 : 0.11
MN984453-AY633627	284 : 0.02	95 : 0.04	401 : 0.04	146.7 : 0.26	495.3 : 0.08
MN984453-KJ744255	283 : 0.03	92 : 0.13	399 : 0.07	145.3 : 0.21	496.7 : 0.08
MN984453-MN984418	277 : 0.05	81 : 0.12	398 : 0.09	144.7 : 0.16	497.3 : 0.06
MN984453-KJ744238	263 : 0.02	86 : 0.05	401 : 0.04	144.3 : 0.22	497.7 : 0.08
MN984453-MH791027	274 : 0.07	83 : 0.10	398 : 0.10	144.0 : 0.21	498.0 : 0.06
MN984453-MT583805	280 : 0.04	93 : 0.09	398 : 0.07	144.5 : 0.19	497.5 : 0.07
MN984453-MT583804	272 : 0.06	86 : 0.10	398 : 0.09	144.5 : 0.24	497.5 : 0.06
MN984453-MH457145	266 : 0.08	81 : 0.06	397 : 0.09	144.3 : 0.22	497.7 : 0.07
MN984453-KJ744243	282 : 0.03	101 : 0.08	400 : 0.06	145.3 : 0.16	496.7 : 0.06
MN984453-MN984463	258 : 0.03	90 : 0.05	401 : 0.06	145.0 : 0.16	497.0 : 0.06
MN984453-MN984433	281 : 0.04	98 : 0.08	400 : 0.07	144.8 : 0.12	497.2 : 0.06
MN984453-KJ744257	284 : 0.03	95 : 0.03	399 : 0.04	146.7 : 0.23	495.3 : 0.07
MN984453-KJ744244	273 : 0.03	87 : 0.11	400 : 0.07	146.3 : 0.2	495.7 : 0.06
MN984453-EF514905	243 : 0.08	84 : 0.12	388 : 0.11	144.5 : 0.26	497.5 : 0.12
MN984453-EF514907	251 : 0.06	85 : 0.10	388 : 0.09	144.5 : 0.21	497.5 : 0.11
MN984453-EF514904	242 : 0.06	84 : 0.10	388 : 0.09	143.3 : 0.27	498.7 : 0.12
MN984453-EF514903	251 : 0.06	89 : 0.11	388 : 0.10	144.8 : 0.23	497.2 : 0.11
MN984453-EF514906	256 : 0.05	84 : 0.10	387 : 0.09	145.2 : 0.19	496.8 : 0.09
MN984453-KJ744256	276 : 0.04	97 : 0.09	400 : 0.06	146.8 : 0.18	495.2 : 0.09
MN984453-MN984465	271 : 0.02	90 : 0.06	399 : 0.05	145.5 : 0.16	496.5 : 0.07
MN984453-KJ744228	282 : 0.02	103 : 0.06	401 : 0.05	146.3 : 0.24	495.7 : 0.08
MN984453-KJ744227	279 : 0.03	102 : 0.08	401 : 0.07	145.5 : 0.24	496.5 : 0.06
MN984453-KJ744234	267 : 0.03	90 : 0.08	400 : 0.06	145.0 : 0.17	497.0 : 0.07
MN984453-KJ744254	272 : 0.03	92 : 0.10	401 : 0.07	146.2 : 0.24	495.8 : 0.06
MN984453-KJ744248	286 : 0.04	97 : 0.11	400 : 0.07	145.7 : 0.2	496.3 : 0.08
MN984453-KJ744232	234 : 0.04	90 : 0.11	400 : 0.11	146.0 : 0.19	496.0 : 0.07
MN984453-KJ744253	273 : 0.04	89 : 0.10	400 : 0.06	146.2 : 0.19	495.8 : 0.08
MN984453-KJ744247	286 : 0.03	97 : 0.08	401 : 0.06	146.5 : 0.19	495.5 : 0.06
MN984453-MN984462	280 : 0.03	98 : 0.11	401 : 0.06	146.3 : 0.18	495.7 : 0.06
MN984453-KJ744245	271 : 0.03	100 : 0.11	400 : 0.07	146.2 : 0.19	495.8 : 0.09
MN984453-MN984464	283 : 0.09	92 : 0.10	400 : 0.11	144.8 : 0.18	497.2 : 0.08
MN984453-KJ744218	283 : 0.03	93 : 0.12	398 : 0.07	146.0 : 0.21	496.0 : 0.09
MN984453-KJ744249	284 : 0.04	100 : 0.10	400 : 0.07	145.8 : 0.18	496.2 : 0.06
MN984453-KJ744231	280 : 0.03	87 : 0.10	401 : 0.06	146.0 : 0.15	496.0 : 0.09
MN984453-MN984446	282 : 0.03	90 : 0.13	399 : 0.08	144.8 : 0.17	497.2 : 0.06
MN984453-KJ744226	282 : 0.03	92 : 0.14	399 : 0.08	145.7 : 0.19	496.3 : 0.07
MN984453-KJ744225	270 : 0.03	86 : 0.10	400 : 0.07	145.8 : 0.22	496.2 : 0.07
MN984453-NC_001653	278 : 0.07	90 : 0.07	398 : 0.08	145.3 : 0.21	496.7 : 0.06
MN984453-D01075	272 : 0.07	86 : 0.07	390 : 0.09	145.3 : 0.21	496.7 : 0.06
MN984453-KJ744230	266 : 0.04	81 : 0.04	399 : 0.05	144.3 : 0.22	497.7 : 0.07
MN984453-KJ744229	283 : 0.03	93 : 0.04	400 : 0.05	146.5 : 0.23	495.5 : 0.07
MN984453-KJ744235	281 : 0.04	86 : 0.10	400 : 0.06	145.5 : 0.08	496.5 : 0.05
MN984453-KJ744233	240 : 0.03	88 : 0.11	401 : 0.09	146.0 : 0.11	496.0 : 0.06
MN984453-KJ744250	287 : 0.02	95 : 0.09	400 : 0.05	145.3 : 0.12	496.7 : 0.05
MN984453-MK124579	282 : 0.04	96 : 0.03	397 : 0.05	146.8 : 0.13	495.2 : 0.03
MN984453-M21012	277 : 0.02	92 : 0.02	400 : 0.03	146.5 : 0.12	495.5 : 0.03
MN984453-HM046802	285 : 0.03	98 : 0.02	398 : 0.03	146.3 : 0.11	495.7 : 0.03
MN984453-AJ307077	278 : 0.04	90 : 0.03	390 : 0.06	146.2 : 0.11	495.8 : 0.04
MN984453-AJ000558	281 : 0.04	92 : 0.04	390 : 0.06	146.2 : 0.11	495.8 : 0.03
MN984453-HQ005369	274 : 0.03	86 : 0.09	401 : 0.07	144.5 : 0.2	497.5 : 0.07
MN984453-KJ744242	271 : 0.03	83 : 0.06	399 : 0.05	145.8 : 0.24	496.2 : 0.11
MN984453-KJ744240	270 : 0.06	81 : 0.09	400 : 0.10	145.7 : 0.29	496.3 : 0.1
MN984453-KJ744241	276 : 0.06	88 : 0.14	401 : 0.12	146.2 : 0.27	495.8 : 0.09
MN984453-MK890224	270 : 0.08	83 : 0.13	397 : 0.11	143.8 : 0.31	498.2 : 0.09
MN984453-MK890229	275 : 0.05	91 : 0.06	396 : 0.07	145.7 : 0.41	496.3 : 0.09
MN984453-MG711778	280 : 0.05	91 : 0.12	396 : 0.09	142.5 : 0.32	478.5 : 0.1
MN984453-MK890233	273 : 0.06	83 : 0.10	399 : 0.09	146.2 : 0.27	495.8 : 0.1
MN984453-KM110794	281 : 0.05	92 : 0.10	397 : 0.09	144.7 : 0.3	497.3 : 0.08
MN984453-KM110792	279 : 0.05	84 : 0.13	397 : 0.10	144.7 : 0.3	497.3 : 0.08
MN984453-KM110797	276 : 0.06	90 : 0.09	397 : 0.09	144.2 : 0.29	497.8 : 0.09
MN984453-KM110799	280 : 0.04	88 : 0.08	397 : 0.08	144.8 : 0.34	497.2 : 0.09
MN984453-MG711717	268 : 0.05	91 : 0.16	396 : 0.10	144.8 : 0.32	497.2 : 0.11
MN984453-KM110795	274 : 0.05	89 : 0.10	396 : 0.08	143.5 : 0.32	498.5 : 0.1
MN984453-KM110791	278 : 0.05	89 : 0.11	396 : 0.09	143.5 : 0.32	498.5 : 0.1
MN984453-KM110798	271 : 0.05	90 : 0.11	396 : 0.09	144.0 : 0.35	498.0 : 0.1
MN984453-KM110790	272 : 0.05	89 : 0.11	396 : 0.09	143.2 : 0.3	498.8 : 0.1
MN984452-MN984455	271 : 0.04	84 : 0.09	400 : 0.06	144.5 : 0.12	497.5 : 0.02
MN984452-MN984451	271 : 0.02	85 : 0.06	400 : 0.04	143.5 : 0.12	498.5 : 0.03
MN984452-MN984450	280 : 0.04	97 : 0.09	401 : 0.07	144.3 : 0.12	497.7 : 0.02
MN984452-MN984454	282 : 0.02	84 : 0.04	399 : 0.04	145.0 : 0.09	497.0 : 0.05
MN984452-MN984427	282 : 0.04	87 : 0.02	399 : 0.06	145.0 : 0.09	497.0 : 0.05
MN984452-MN984437	277 : 0.04	86 : 0.05	400 : 0.06	144.3 : 0.09	497.7 : 0.04
MN984452-MN984424	277 : 0.04	86 : 0.05	400 : 0.06	144.7 : 0.12	497.3 : 0.05
MN984452-MN984428	277 : 0.04	86 : 0.05	400 : 0.05	145.3 : 0.13	496.7 : 0.05
MN984452-MN984457	268 : 0.03	83 : 0.09	401 : 0.07	143.5 : 0.12	498.5 : 0.05
MN984452-MN984448	268 : 0.03	84 : 0.09	401 : 0.07	143.5 : 0.13	498.5 : 0.05
MN984452-MN984425	278 : 0.06	84 : 0.09	401 : 0.08	144.0 : 0.14	498.0 : 0.05
MN984452-MN984447	278 : 0.03	105 : 0.10	401 : 0.06	144.0 : 0.13	498.0 : 0.05
MN984452-MN984421	281 : 0.05	92 : 0.03	400 : 0.06	144.3 : 0.16	497.7 : 0.05
MN984452-MN984430	276 : 0.08	85 : 0.10	400 : 0.10	144.0 : 0.15	498.0 : 0.04
MN984452-MN984423	275 : 0.06	85 : 0.10	401 : 0.08	144.2 : 0.18	497.8 : 0.05
MN984452-MN984461	264 : 0.07	81 : 0.06	400 : 0.11	144.7 : 0.17	497.3 : 0.05
MN984452-MN984414	272 : 0.06	84 : 0.06	399 : 0.08	144.3 : 0.11	497.7 : 0.04
MN984452-MN984432	272 : 0.07	79 : 0.08	401 : 0.09	144.2 : 0.14	497.8 : 0.05
MN984452-MN984410	274 : 0.08	85 : 0.07	399 : 0.09	144.0 : 0.14	498.0 : 0.05
MN984452-MN984431	276 : 0.10	85 : 0.09	398 : 0.11	145.0 : 0.14	497.0 : 0.05
MN984452-MT583796	278 : 0.08	86 : 0.05	388 : 0.08	145.3 : 0.19	496.7 : 0.07
MN984452-MN984412	278 : 0.05	87 : 0.06	399 : 0.07	144.2 : 0.12	497.8 : 0.06
MN984452-MN984460	275 : 0.04	83 : 0.08	398 : 0.07	144.3 : 0.13	497.7 : 0.05
MN984452-MN984416	274 : 0.06	86 : 0.05	400 : 0.07	145.2 : 0.13	496.8 : 0.05
MN984452-KJ744217	274 : 0.03	85 : 0.07	400 : 0.06	145.2 : 0.19	496.8 : 0.06
MN984452-KJ744216	276 : 0.04	85 : 0.07	400 : 0.06	145.2 : 0.18	496.8 : 0.06
MN984452-KJ744215	262 : 0.03	85 : 0.06	400 : 0.06	144.8 : 0.2	497.2 : 0.06
MN984452-KJ744214	276 : 0.03	85 : 0.05	400 : 0.05	145.2 : 0.26	496.8 : 0.07
MN984452-MN984435	278 : 0.05	85 : 0.09	398 : 0.08	144.0 : 0.18	498.0 : 0.05
MN984452-MN984436	275 : 0.04	85 : 0.04	400 : 0.06	144.3 : 0.22	497.7 : 0.05
MN984452-MN984409	275 : 0.05	85 : 0.05	400 : 0.07	144.2 : 0.2	497.8 : 0.06
MN984452-MN984445	271 : 0.03	90 : 0.06	400 : 0.05	144.3 : 0.14	497.7 : 0.04
MN984452-MN984419	275 : 0.05	87 : 0.02	399 : 0.05	144.3 : 0.14	497.7 : 0.05
MN984452-MN984441	280 : 0.04	93 : 0.07	401 : 0.07	144.7 : 0.12	497.3 : 0.05
MN984452-AB118848	277 : 0.05	91 : 0.06	396 : 0.07	145.2 : 0.17	496.8 : 0.05
MN984452-MN984440	283 : 0.04	91 : 0.06	398 : 0.05	144.5 : 0.13	497.5 : 0.05
MN984452-MN984438	271 : 0.05	88 : 0.10	401 : 0.07	144.0 : 0.11	498.0 : 0.04
MN984452-MN984442	270 : 0.02	94 : 0.06	400 : 0.04	143.8 : 0.11	498.2 : 0.05
MN984452-MN984417	280 : 0.07	91 : 0.09	400 : 0.09	144.3 : 0.15	497.7 : 0.04
MN984452-MN984439	280 : 0.05	92 : 0.07	399 : 0.07	143.3 : 0.15	498.7 : 0.05
MN984452-MN984420	276 : 0.06	86 : 0.07	399 : 0.07	143.5 : 0.15	498.5 : 0.06
MN984452-MN984466	275 : 0.04	85 : 0.05	400 : 0.05	142.8 : 0.16	496.2 : 0.05
MN984452-MN984458	273 : 0.04	91 : 0.07	400 : 0.08	143.7 : 0.28	498.3 : 0.07
MN984452-MH457143	282 : 0.05	96 : 0.05	397 : 0.06	145.7 : 0.18	496.3 : 0.05
MN984452-X85253	277 : 0.05	89 : 0.07	390 : 0.08	146.3 : 0.19	495.7 : 0.06
MN984452-MT583812	272 : 0.07	83 : 0.12	399 : 0.08	145.3 : 0.16	496.7 : 0.06
MN984452-KJ744223	273 : 0.07	85 : 0.10	400 : 0.08	145.3 : 0.14	496.7 : 0.07
MN984452-KJ744220	275 : 0.06	91 : 0.09	401 : 0.09	145.3 : 0.16	496.7 : 0.07
MN984452-KJ744222	275 : 0.06	85 : 0.10	400 : 0.08	145.0 : 0.17	497.0 : 0.07
MN984452-KJ744221	280 : 0.07	95 : 0.10	400 : 0.09	145.5 : 0.21	496.5 : 0.06
MN984452-KT722840	281 : 0.05	91 : 0.11	400 : 0.08	144.8 : 0.17	497.2 : 0.05
MN984452-MN984456	284 : 0.02	97 : 0.04	401 : 0.04	145.0 : 0.15	497.0 : 0.06
MN984452-KF660602	249 : 0.05	94 : 0.08	399 : 0.07	144.2 : 0.15	497.8 : 0.06
MN984452-AB118849	277 : 0.05	91 : 0.07	396 : 0.07	143.7 : 0.21	498.3 : 0.08
MN984452-MN984426	258 : 0.06	93 : 0.12	400 : 0.08	144.3 : 0.15	497.7 : 0.06
MN984452-AY648957	278 : 0.06	90 : 0.08	398 : 0.07	144.3 : 0.15	497.7 : 0.05
MN984452-AY648956	270 : 0.06	86 : 0.10	398 : 0.07	144.0 : 0.13	498.0 : 0.05
MN984452-KF660600	278 : 0.06	85 : 0.09	399 : 0.07	144.8 : 0.17	497.2 : 0.06
MN984452-MN984444	275 : 0.06	86 : 0.09	401 : 0.08	143.8 : 0.13	498.2 : 0.05
MN984452-MN984434	277 : 0.07	86 : 0.09	401 : 0.08	143.8 : 0.19	498.2 : 0.1
MN984452-AY648959	276 : 0.06	90 : 0.07	398 : 0.08	144.2 : 0.19	497.8 : 0.07
MN984452-AF425644	275 : 0.06	87 : 0.10	391 : 0.09	144.3 : 0.19	497.7 : 0.07
MN984452-AY648958	278 : 0.06	90 : 0.09	398 : 0.08	144.5 : 0.15	497.5 : 0.08
MN984452-AF104263	272 : 0.06	86 : 0.10	391 : 0.09	144.7 : 0.16	497.3 : 0.07
MN984452-MH791030	256 : 0.06	83 : 0.10	398 : 0.11	144.8 : 0.18	497.2 : 0.07
MN984452-MH791028	279 : 0.06	88 : 0.08	398 : 0.08	144.3 : 0.22	497.7 : 0.06
MN984452-KY463681	275 : 0.06	96 : 0.09	396 : 0.08	145.2 : 0.28	496.8 : 0.07
MN984452-U81989	279 : 0.06	94 : 0.14	394 : 0.09	145.2 : 0.27	496.8 : 0.07
MN984452-MG926381	273 : 0.06	84 : 0.08	394 : 0.07	144.5 : 0.2	497.5 : 0.07
MN984452-MK890226	281 : 0.05	96 : 0.03	398 : 0.06	144.8 : 0.19	497.2 : 0.06
MN984452-MK890225	281 : 0.05	96 : 0.03	398 : 0.06	144.8 : 0.19	497.2 : 0.06
MN984452-MK890231	281 : 0.06	94 : 0.06	398 : 0.08	144.2 : 0.16	497.8 : 0.07
MN984452-HQ005372	252 : 0.07	89 : 0.12	390 : 0.10	143.8 : 0.23	498.2 : 0.07
MN984452-MG926380	271 : 0.06	85 : 0.06	397 : 0.07	143.8 : 0.19	498.2 : 0.06
MN984452-HQ005366	274 : 0.03	93 : 0.08	401 : 0.07	144.2 : 0.17	497.8 : 0.07
MN984452-MN984469	284 : 0.02	91 : 0.06	399 : 0.04	144.8 : 0.18	497.2 : 0.07
MN984452-MH791029	275 : 0.06	84 : 0.08	398 : 0.08	144.8 : 0.19	497.2 : 0.06
MN984452-MK890228	276 : 0.05	87 : 0.06	397 : 0.06	145.0 : 0.18	497.0 : 0.07
MN984452-MK890227	277 : 0.04	94 : 0.07	396 : 0.06	145.2 : 0.18	496.8 : 0.08
MN984452-MK890232	275 : 0.05	86 : 0.07	398 : 0.07	145.2 : 0.17	496.8 : 0.06
MN984452-MK890235	270 : 0.03	91 : 0.07	398 : 0.07	144.7 : 0.18	497.3 : 0.06
MN984452-KJ744237	274 : 0.04	87 : 0.07	401 : 0.06	145.3 : 0.18	496.7 : 0.07
MN984452-MK890234	270 : 0.05	87 : 0.07	398 : 0.07	144.7 : 0.18	497.3 : 0.06
MN984452-HQ005370	270 : 0.03	96 : 0.10	400 : 0.07	143.7 : 0.24	498.3 : 0.07
MN984452-HQ005364	276 : 0.03	86 : 0.02	401 : 0.04	145.0 : 0.27	497.0 : 0.05
MN984452-MK890230	274 : 0.05	86 : 0.09	397 : 0.07	143.7 : 0.24	498.3 : 0.07
MN984452-HQ005368	268 : 0.03	99 : 0.06	401 : 0.07	144.0 : 0.25	498.0 : 0.06
MN984452-HQ005365	274 : 0.04	94 : 0.06	401 : 0.07	144.7 : 0.19	497.3 : 0.08
MN984452-U81988	278 : 0.07	89 : 0.11	393 : 0.10	144.3 : 0.27	497.7 : 0.1
MN984452-AY633627	284 : 0.02	95 : 0.03	401 : 0.04	146.5 : 0.26	495.5 : 0.07
MN984452-KJ744255	282 : 0.03	91 : 0.11	399 : 0.07	145.2 : 0.21	496.8 : 0.07
MN984452-MN984418	278 : 0.06	82 : 0.09	398 : 0.08	144.5 : 0.16	497.5 : 0.06
MN984452-KJ744238	264 : 0.02	87 : 0.04	401 : 0.04	144.2 : 0.24	497.8 : 0.08
MN984452-MH791027	274 : 0.07	83 : 0.09	398 : 0.09	143.8 : 0.21	498.2 : 0.06
MN984452-MT583805	279 : 0.05	92 : 0.08	398 : 0.07	144.3 : 0.19	497.7 : 0.06
MN984452-MT583804	271 : 0.05	85 : 0.09	398 : 0.08	144.3 : 0.24	497.7 : 0.05
MN984452-MH457145	265 : 0.07	80 : 0.05	397 : 0.09	144.2 : 0.22	497.8 : 0.07
MN984452-KJ744243	281 : 0.03	100 : 0.06	400 : 0.05	145.2 : 0.16	496.8 : 0.06
MN984452-MN984463	258 : 0.03	90 : 0.05	401 : 0.06	144.8 : 0.16	497.2 : 0.05
MN984452-MN984433	280 : 0.04	97 : 0.03	400 : 0.06	144.7 : 0.12	497.3 : 0.06
MN984452-KJ744257	284 : 0.03	95 : 0.04	399 : 0.04	146.5 : 0.23	495.5 : 0.06
MN984452-KJ744244	273 : 0.03	87 : 0.09	400 : 0.06	146.2 : 0.2	495.8 : 0.06
MN984452-EF514905	242 : 0.09	83 : 0.08	388 : 0.11	144.3 : 0.27	497.7 : 0.11
MN984452-EF514907	249 : 0.07	83 : 0.06	388 : 0.09	144.3 : 0.22	497.7 : 0.1
MN984452-EF514904	240 : 0.07	82 : 0.06	388 : 0.09	143.2 : 0.28	498.8 : 0.12
MN984452-EF514903	249 : 0.07	87 : 0.07	388 : 0.09	144.7 : 0.24	497.3 : 0.1
MN984452-EF514906	254 : 0.06	82 : 0.08	387 : 0.09	145.0 : 0.2	497.0 : 0.08
MN984452-KJ744256	274 : 0.03	95 : 0.07	400 : 0.06	146.7 : 0.18	495.3 : 0.08
MN984452-MN984465	271 : 0.02	90 : 0.03	399 : 0.04	145.3 : 0.18	496.7 : 0.06
MN984452-KJ744228	282 : 0.02	103 : 0.05	401 : 0.04	146.2 : 0.24	495.8 : 0.07
MN984452-KJ744227	279 : 0.04	102 : 0.07	401 : 0.06	145.3 : 0.24	496.7 : 0.06
MN984452-KJ744234	266 : 0.03	89 : 0.07	400 : 0.05	144.8 : 0.18	497.2 : 0.06
MN984452-KJ744254	272 : 0.03	92 : 0.09	401 : 0.07	146.0 : 0.24	496.0 : 0.06
MN984452-KJ744248	286 : 0.04	97 : 0.10	400 : 0.06	145.5 : 0.2	496.5 : 0.07
MN984452-KJ744232	233 : 0.05	89 : 0.10	400 : 0.10	145.8 : 0.19	496.2 : 0.07
MN984452-KJ744253	273 : 0.04	89 : 0.08	400 : 0.05	146.0 : 0.19	496.0 : 0.07
MN984452-KJ744247	286 : 0.04	97 : 0.06	401 : 0.05	146.3 : 0.19	495.7 : 0.06
MN984452-MN984462	279 : 0.03	97 : 0.10	401 : 0.06	146.2 : 0.18	495.8 : 0.06
MN984452-KJ744245	270 : 0.03	99 : 0.09	400 : 0.06	146.0 : 0.19	496.0 : 0.09
MN984452-MN984464	283 : 0.09	92 : 0.08	400 : 0.10	144.7 : 0.18	497.3 : 0.08
MN984452-KJ744218	282 : 0.03	92 : 0.09	398 : 0.06	145.8 : 0.21	496.2 : 0.08
MN984452-KJ744249	283 : 0.04	99 : 0.07	400 : 0.06	145.7 : 0.18	496.3 : 0.06
MN984452-KJ744231	280 : 0.03	87 : 0.09	401 : 0.05	145.8 : 0.17	496.2 : 0.08
MN984452-MN984446	280 : 0.03	88 : 0.10	399 : 0.07	144.7 : 0.17	497.3 : 0.05
MN984452-KJ744226	280 : 0.03	90 : 0.12	399 : 0.07	145.5 : 0.2	496.5 : 0.06
MN984452-KJ744225	268 : 0.03	84 : 0.09	400 : 0.07	145.7 : 0.22	496.3 : 0.06
MN984452-NC_001653	278 : 0.07	90 : 0.05	398 : 0.08	145.2 : 0.21	496.8 : 0.06
MN984452-D01075	273 : 0.07	87 : 0.05	390 : 0.08	145.2 : 0.21	496.8 : 0.06
MN984452-KJ744230	268 : 0.04	83 : 0.02	399 : 0.04	144.2 : 0.22	497.8 : 0.07
MN984452-KJ744229	283 : 0.03	93 : 0.03	400 : 0.05	146.3 : 0.23	495.7 : 0.07
MN984452-KJ744235	281 : 0.04	86 : 0.09	400 : 0.06	145.3 : 0.1	496.7 : 0.05
MN984452-KJ744233	239 : 0.03	87 : 0.10	401 : 0.09	145.8 : 0.13	496.2 : 0.06
MN984452-KJ744250	286 : 0.02	94 : 0.08	400 : 0.04	145.2 : 0.14	496.8 : 0.04
MN984452-MK124579	285 : 0.04	99 : 0.01	397 : 0.04	146.7 : 0.11	495.3 : 0.03
MN984452-HM046802	282 : 0.04	95 : 0.02	398 : 0.04	146.2 : 0.13	495.8 : 0.03
MN984452-AJ307077	277 : 0.04	89 : 0.01	390 : 0.06	146.0 : 0.13	496.0 : 0.04
MN984452-AJ000558	281 : 0.04	91 : 0.02	390 : 0.05	146.0 : 0.13	496.0 : 0.03
MN984452-HQ005369	274 : 0.03	86 : 0.09	401 : 0.07	144.3 : 0.2	497.7 : 0.07
MN984452-KJ744242	272 : 0.03	84 : 0.05	399 : 0.05	145.7 : 0.26	496.3 : 0.1
MN984452-KJ744240	270 : 0.06	81 : 0.08	400 : 0.09	145.5 : 0.31	496.5 : 0.09
MN984452-KJ744241	276 : 0.06	88 : 0.12	401 : 0.11	146.0 : 0.27	496.0 : 0.09
MN984452-MK890224	269 : 0.08	82 : 0.09	397 : 0.11	143.7 : 0.31	498.3 : 0.08
MN984452-MK890229	275 : 0.06	91 : 0.05	396 : 0.07	145.5 : 0.41	496.5 : 0.08
MN984452-MG711778	280 : 0.05	91 : 0.09	396 : 0.08	142.3 : 0.34	478.7 : 0.1
MN984452-MK890233	273 : 0.07	83 : 0.09	399 : 0.08	146.0 : 0.27	496.0 : 0.1
MN984452-KM110794	280 : 0.05	91 : 0.08	397 : 0.09	144.5 : 0.31	497.5 : 0.07
MN984452-KM110792	278 : 0.05	83 : 0.10	397 : 0.09	144.5 : 0.31	497.5 : 0.07
MN984452-KM110797	278 : 0.06	92 : 0.08	397 : 0.09	144.0 : 0.3	498.0 : 0.09
MN984452-KM110799	280 : 0.04	88 : 0.06	397 : 0.08	144.7 : 0.35	497.3 : 0.09
MN984452-MG711717	270 : 0.05	93 : 0.14	396 : 0.09	144.7 : 0.34	497.3 : 0.11
MN984452-KM110795	273 : 0.05	88 : 0.07	396 : 0.07	143.3 : 0.33	498.7 : 0.1
MN984452-KM110791	280 : 0.05	91 : 0.09	396 : 0.09	143.3 : 0.33	498.7 : 0.09
MN984452-KM110798	270 : 0.04	89 : 0.08	396 : 0.08	143.8 : 0.36	498.2 : 0.1
MN984452-KM110790	274 : 0.05	91 : 0.09	396 : 0.08	143.0 : 0.31	499.0 : 0.09
MN984455-MN984451	295 : 0.02	103 : 0.05	401 : 0.03	143.0 : 0.12	499.0 : 0.01
MN984455-MN984450	280 : 0.04	90 : 0.07	400 : 0.06	143.8 : 0.1	498.2 : 0.02
MN984455-MN984454	285 : 0.05	81 : 0.11	399 : 0.07	144.5 : 0.15	497.5 : 0.04
MN984455-MN984427	283 : 0.06	82 : 0.09	399 : 0.08	144.5 : 0.12	497.5 : 0.04
MN984455-MN984437	277 : 0.07	79 : 0.09	399 : 0.08	143.8 : 0.15	498.2 : 0.03
MN984455-MN984424	277 : 0.07	79 : 0.09	399 : 0.08	144.2 : 0.19	497.8 : 0.04
MN984455-MN984428	277 : 0.07	79 : 0.09	399 : 0.08	144.8 : 0.19	497.2 : 0.05
MN984455-MN984457	272 : 0.05	79 : 0.11	400 : 0.08	143.0 : 0.12	499.0 : 0.04
MN984455-MN984448	272 : 0.05	80 : 0.11	401 : 0.08	143.0 : 0.13	499.0 : 0.04
MN984455-MN984425	279 : 0.06	78 : 0.05	400 : 0.08	143.5 : 0.12	498.5 : 0.04
MN984455-MN984447	268 : 0.03	87 : 0.12	400 : 0.07	143.5 : 0.15	498.5 : 0.04
MN984455-MN984421	282 : 0.06	86 : 0.09	399 : 0.08	143.8 : 0.14	498.2 : 0.04
MN984455-MN984423	279 : 0.06	82 : 0.08	401 : 0.07	143.7 : 0.13	498.3 : 0.03
MN984455-MN984461	274 : 0.06	85 : 0.09	399 : 0.10	144.2 : 0.14	497.8 : 0.03
MN984455-MN984414	274 : 0.06	80 : 0.12	399 : 0.09	143.8 : 0.1	498.2 : 0.03
MN984455-MN984432	273 : 0.04	74 : 0.06	401 : 0.06	143.7 : 0.1	498.3 : 0.04
MN984455-MN984410	275 : 0.05	79 : 0.03	398 : 0.06	143.5 : 0.11	498.5 : 0.04
MN984455-MN984431	273 : 0.11	77 : 0.05	398 : 0.11	144.5 : 0.11	497.5 : 0.04
MN984455-MT583796	276 : 0.09	79 : 0.04	388 : 0.09	144.8 : 0.15	497.2 : 0.06
MN984455-MN984412	277 : 0.06	79 : 0.14	399 : 0.09	143.7 : 0.16	498.3 : 0.05
MN984455-MN984460	276 : 0.04	77 : 0.07	398 : 0.07	143.8 : 0.09	498.2 : 0.03
MN984455-MN984416	276 : 0.06	81 : 0.09	400 : 0.08	144.7 : 0.11	497.3 : 0.04
MN984455-KJ744217	275 : 0.04	78 : 0.11	399 : 0.07	144.7 : 0.18	497.3 : 0.05
MN984455-KJ744216	277 : 0.04	78 : 0.11	399 : 0.07	144.7 : 0.17	497.3 : 0.05
MN984455-KJ744215	265 : 0.05	80 : 0.11	399 : 0.08	144.3 : 0.19	497.7 : 0.05
MN984455-KJ744214	277 : 0.05	78 : 0.10	399 : 0.07	144.7 : 0.21	497.3 : 0.06
MN984455-MN984435	278 : 0.06	78 : 0.13	398 : 0.09	143.5 : 0.15	498.5 : 0.05
MN984455-MN984436	276 : 0.07	79 : 0.09	399 : 0.08	143.8 : 0.18	498.2 : 0.05
MN984455-MN984409	276 : 0.07	79 : 0.09	399 : 0.08	143.7 : 0.15	498.3 : 0.05
MN984455-MN984445	270 : 0.04	83 : 0.09	400 : 0.06	143.8 : 0.16	498.2 : 0.03
MN984455-MN984419	275 : 0.06	80 : 0.09	398 : 0.07	143.8 : 0.12	498.2 : 0.04
MN984455-MN984441	281 : 0.04	88 : 0.05	401 : 0.06	144.2 : 0.12	497.8 : 0.03
MN984455-AB118848	278 : 0.05	87 : 0.06	396 : 0.06	144.7 : 0.17	497.3 : 0.04
MN984455-MN984440	282 : 0.06	83 : 0.05	398 : 0.07	144.0 : 0.12	498.0 : 0.04
MN984455-MN984438	273 : 0.05	84 : 0.05	401 : 0.06	143.5 : 0.12	498.5 : 0.03
MN984455-MN984442	269 : 0.03	87 : 0.11	400 : 0.06	143.3 : 0.19	498.7 : 0.03
MN984455-MN984439	282 : 0.04	88 : 0.06	399 : 0.06	142.8 : 0.15	499.2 : 0.03
MN984455-MN984420	277 : 0.05	81 : 0.06	399 : 0.06	143.0 : 0.15	499.0 : 0.04
MN984455-MN984466	275 : 0.04	78 : 0.10	400 : 0.07	142.3 : 0.21	496.7 : 0.04
MN984455-MN984458	271 : 0.05	82 : 0.15	400 : 0.09	143.2 : 0.22	498.8 : 0.06
MN984455-MH457143	277 : 0.07	85 : 0.10	397 : 0.09	145.2 : 0.24	496.8 : 0.05
MN984455-X85253	273 : 0.08	79 : 0.12	389 : 0.10	145.8 : 0.25	496.2 : 0.05
MN984455-MT583812	274 : 0.08	79 : 0.12	399 : 0.10	144.8 : 0.18	497.2 : 0.04
MN984455-KJ744223	274 : 0.04	79 : 0.04	399 : 0.05	144.8 : 0.11	497.2 : 0.05
MN984455-KJ744220	271 : 0.03	80 : 0.07	400 : 0.06	144.8 : 0.12	497.2 : 0.05
MN984455-KJ744222	276 : 0.04	79 : 0.04	399 : 0.05	144.5 : 0.13	497.5 : 0.05
MN984455-KJ744221	278 : 0.03	86 : 0.05	399 : 0.05	145.0 : 0.19	497.0 : 0.05
MN984455-KT722840	285 : 0.01	88 : 0.01	400 : 0.02	144.3 : 0.05	497.7 : 0.03
MN984455-MN984456	280 : 0.05	85 : 0.10	400 : 0.07	144.5 : 0.26	497.5 : 0.05
MN984455-KF660602	255 : 0.04	94 : 0.07	399 : 0.07	143.7 : 0.17	498.3 : 0.05
MN984455-AB118849	278 : 0.05	87 : 0.07	396 : 0.07	143.2 : 0.21	498.8 : 0.07
MN984455-MN984426	257 : 0.05	86 : 0.06	400 : 0.07	143.8 : 0.17	498.2 : 0.05
MN984455-AY648957	280 : 0.06	87 : 0.09	398 : 0.07	143.8 : 0.17	498.2 : 0.04
MN984455-AY648956	272 : 0.05	83 : 0.08	398 : 0.07	143.5 : 0.15	498.5 : 0.04
MN984455-KF660600	281 : 0.05	82 : 0.05	399 : 0.07	144.3 : 0.17	497.7 : 0.05
MN984455-MN984444	276 : 0.06	81 : 0.06	401 : 0.07	143.3 : 0.14	498.7 : 0.04
MN984455-MN984434	278 : 0.06	81 : 0.05	401 : 0.07	143.3 : 0.2	498.7 : 0.08
MN984455-AY648959	275 : 0.06	84 : 0.08	398 : 0.08	143.7 : 0.2	498.3 : 0.06
MN984455-AF425644	275 : 0.06	82 : 0.08	390 : 0.08	143.8 : 0.2	498.2 : 0.06
MN984455-AY648958	280 : 0.06	87 : 0.07	398 : 0.08	144.0 : 0.16	498.0 : 0.07
MN984455-AF104263	272 : 0.06	81 : 0.08	390 : 0.09	144.2 : 0.17	497.8 : 0.06
MN984455-MH791030	267 : 0.07	88 : 0.11	398 : 0.10	144.3 : 0.14	497.7 : 0.05
MN984455-MH791028	281 : 0.06	84 : 0.05	398 : 0.07	143.8 : 0.19	498.2 : 0.04
MN984455-KY463681	268 : 0.09	83 : 0.13	396 : 0.11	144.7 : 0.31	497.3 : 0.07
MN984455-U81989	272 : 0.09	81 : 0.17	393 : 0.12	144.7 : 0.3	497.3 : 0.07
MN984455-MG926381	274 : 0.06	79 : 0.09	394 : 0.08	144.0 : 0.17	498.0 : 0.06
MN984455-MK890226	277 : 0.05	86 : 0.10	398 : 0.07	144.3 : 0.17	497.7 : 0.05
MN984455-MK890225	277 : 0.05	86 : 0.10	398 : 0.07	144.3 : 0.17	497.7 : 0.05
MN984455-MK890231	279 : 0.06	86 : 0.11	398 : 0.09	143.7 : 0.19	498.3 : 0.05
MN984455-HQ005372	249 : 0.05	78 : 0.14	389 : 0.09	143.3 : 0.23	498.7 : 0.06
MN984455-MG926380	274 : 0.08	82 : 0.08	397 : 0.10	143.3 : 0.18	498.7 : 0.05
MN984455-HQ005366	274 : 0.05	85 : 0.11	400 : 0.08	143.7 : 0.17	498.3 : 0.06
MN984455-MN984469	283 : 0.04	83 : 0.05	399 : 0.06	144.3 : 0.17	497.7 : 0.06
MN984455-MH791029	276 : 0.06	79 : 0.05	398 : 0.08	144.3 : 0.17	497.7 : 0.06
MN984455-MK890228	274 : 0.06	79 : 0.09	397 : 0.07	144.5 : 0.19	497.5 : 0.06
MN984455-MK890227	274 : 0.05	85 : 0.05	396 : 0.06	144.7 : 0.19	497.3 : 0.08
MN984455-MK890232	275 : 0.06	79 : 0.08	398 : 0.08	144.7 : 0.21	497.3 : 0.05
MN984455-MK890235	268 : 0.04	82 : 0.08	398 : 0.07	144.2 : 0.21	497.8 : 0.05
MN984455-KJ744237	278 : 0.04	83 : 0.09	400 : 0.07	144.8 : 0.21	497.2 : 0.05
MN984455-MK890234	272 : 0.05	82 : 0.08	398 : 0.07	144.2 : 0.19	497.8 : 0.05
MN984455-HQ005370	268 : 0.05	86 : 0.10	399 : 0.07	143.2 : 0.28	498.8 : 0.07
MN984455-HQ005364	277 : 0.03	80 : 0.12	400 : 0.06	144.5 : 0.23	497.5 : 0.05
MN984455-MK890230	275 : 0.06	80 : 0.09	397 : 0.08	143.2 : 0.19	498.8 : 0.05
MN984455-HQ005368	266 : 0.03	89 : 0.10	400 : 0.06	143.5 : 0.26	498.5 : 0.05
MN984455-HQ005365	273 : 0.03	85 : 0.06	400 : 0.05	144.2 : 0.27	497.8 : 0.07
MN984455-U81988	276 : 0.08	80 : 0.15	393 : 0.11	143.8 : 0.33	498.2 : 0.1
MN984455-AY633627	282 : 0.05	85 : 0.07	400 : 0.07	146.0 : 0.29	496.0 : 0.07
MN984455-KJ744255	277 : 0.03	79 : 0.12	398 : 0.07	144.7 : 0.21	497.3 : 0.07
MN984455-MN984418	278 : 0.05	77 : 0.11	398 : 0.08	144.0 : 0.16	498.0 : 0.06
MN984455-KJ744238	265 : 0.05	80 : 0.09	400 : 0.07	143.7 : 0.25	498.3 : 0.07
MN984455-MH791027	277 : 0.06	80 : 0.07	398 : 0.08	143.3 : 0.19	498.7 : 0.06
MN984455-MT583805	281 : 0.05	88 : 0.07	398 : 0.07	143.8 : 0.17	498.2 : 0.05
MN984455-MT583804	274 : 0.08	81 : 0.09	398 : 0.09	143.8 : 0.17	498.2 : 0.04
MN984455-MH457145	265 : 0.08	75 : 0.08	397 : 0.09	143.7 : 0.13	498.3 : 0.06
MN984455-KJ744243	274 : 0.03	86 : 0.09	400 : 0.05	144.7 : 0.16	497.3 : 0.06
MN984455-MN984463	261 : 0.04	85 : 0.10	400 : 0.07	144.3 : 0.15	497.7 : 0.05
MN984455-MN984433	276 : 0.04	87 : 0.09	400 : 0.07	144.2 : 0.11	497.8 : 0.05
MN984455-KJ744257	278 : 0.04	82 : 0.09	398 : 0.07	146.0 : 0.21	496.0 : 0.06
MN984455-KJ744244	278 : 0.04	85 : 0.09	400 : 0.06	145.7 : 0.19	496.3 : 0.05
MN984455-EF514905	243 : 0.08	79 : 0.07	388 : 0.11	143.8 : 0.28	498.2 : 0.1
MN984455-EF514907	252 : 0.07	81 : 0.04	388 : 0.09	143.8 : 0.26	498.2 : 0.09
MN984455-EF514904	249 : 0.07	86 : 0.05	388 : 0.09	142.7 : 0.31	499.3 : 0.11
MN984455-EF514903	251 : 0.06	84 : 0.06	388 : 0.09	144.2 : 0.27	497.8 : 0.09
MN984455-EF514906	257 : 0.06	81 : 0.06	387 : 0.09	144.5 : 0.22	497.5 : 0.07
MN984455-KJ744256	271 : 0.04	85 : 0.07	399 : 0.06	146.2 : 0.19	495.8 : 0.08
MN984455-MN984465	270 : 0.03	83 : 0.10	398 : 0.06	144.8 : 0.22	497.2 : 0.06
MN984455-KJ744228	273 : 0.04	86 : 0.09	400 : 0.07	145.7 : 0.23	496.3 : 0.07
MN984455-KJ744227	270 : 0.04	85 : 0.10	400 : 0.07	144.8 : 0.23	497.2 : 0.06
MN984455-KJ744234	271 : 0.04	87 : 0.05	400 : 0.05	144.3 : 0.16	497.7 : 0.06
MN984455-KJ744254	270 : 0.03	82 : 0.12	400 : 0.07	145.5 : 0.22	496.5 : 0.06
MN984455-KJ744248	279 : 0.03	82 : 0.12	399 : 0.07	145.0 : 0.2	497.0 : 0.07
MN984455-KJ744232	226 : 0.07	75 : 0.16	400 : 0.12	145.3 : 0.23	496.7 : 0.07
MN984455-KJ744253	270 : 0.04	79 : 0.14	399 : 0.07	145.5 : 0.17	496.5 : 0.07
MN984455-KJ744247	281 : 0.03	84 : 0.12	400 : 0.07	145.8 : 0.17	496.2 : 0.06
MN984455-MN984462	270 : 0.03	80 : 0.12	400 : 0.07	145.7 : 0.16	496.3 : 0.06
MN984455-KJ744245	262 : 0.03	84 : 0.09	399 : 0.06	145.5 : 0.19	496.5 : 0.09
MN984455-MN984464	281 : 0.08	83 : 0.12	399 : 0.11	144.2 : 0.15	497.8 : 0.08
MN984455-KJ744218	280 : 0.02	84 : 0.09	398 : 0.05	145.3 : 0.18	496.7 : 0.09
MN984455-KJ744249	276 : 0.03	84 : 0.08	399 : 0.05	145.2 : 0.18	496.8 : 0.05
MN984455-KJ744231	278 : 0.04	77 : 0.10	400 : 0.06	145.3 : 0.15	496.7 : 0.08
MN984455-MN984446	279 : 0.03	81 : 0.05	400 : 0.05	144.2 : 0.14	497.8 : 0.06
MN984455-KJ744226	277 : 0.03	81 : 0.06	399 : 0.06	145.0 : 0.17	497.0 : 0.07
MN984455-KJ744225	263 : 0.04	73 : 0.06	399 : 0.06	145.2 : 0.2	496.8 : 0.06
MN984455-NC_001653	274 : 0.09	79 : 0.04	398 : 0.10	144.7 : 0.21	497.3 : 0.05
MN984455-D01075	269 : 0.09	76 : 0.05	389 : 0.10	144.7 : 0.21	497.3 : 0.05
MN984455-KJ744230	264 : 0.05	71 : 0.07	398 : 0.07	143.7 : 0.21	498.3 : 0.06
MN984455-KJ744229	282 : 0.06	85 : 0.07	400 : 0.08	145.8 : 0.26	496.2 : 0.07
MN984455-KJ744235	277 : 0.06	75 : 0.12	399 : 0.09	144.8 : 0.22	497.2 : 0.07
MN984455-KJ744233	240 : 0.07	80 : 0.17	400 : 0.12	145.3 : 0.25	496.7 : 0.08
MN984455-KJ744250	280 : 0.04	81 : 0.12	399 : 0.08	144.7 : 0.27	497.3 : 0.06
MN984455-MK124579	274 : 0.08	82 : 0.10	397 : 0.10	146.2 : 0.25	495.8 : 0.05
MN984455-M21012	268 : 0.05	76 : 0.11	399 : 0.08	145.8 : 0.27	496.2 : 0.05
MN984455-HM046802	275 : 0.07	82 : 0.12	398 : 0.10	145.7 : 0.25	496.3 : 0.05
MN984455-AJ307077	272 : 0.08	77 : 0.13	389 : 0.11	145.5 : 0.25	496.5 : 0.05
MN984455-AJ000558	275 : 0.08	79 : 0.12	389 : 0.10	145.5 : 0.25	496.5 : 0.05
MN984455-HQ005369	279 : 0.04	83 : 0.09	400 : 0.06	143.8 : 0.18	498.2 : 0.07
MN984455-KJ744242	275 : 0.05	78 : 0.10	398 : 0.08	145.2 : 0.26	496.8 : 0.09
MN984455-KJ744240	271 : 0.06	75 : 0.10	399 : 0.09	145.0 : 0.33	497.0 : 0.08
MN984455-KJ744241	280 : 0.07	84 : 0.14	400 : 0.11	145.5 : 0.33	496.5 : 0.08
MN984455-MK890224	272 : 0.07	79 : 0.11	397 : 0.11	143.2 : 0.38	498.8 : 0.08
MN984455-MK890229	271 : 0.05	81 : 0.11	396 : 0.08	145.0 : 0.42	497.0 : 0.08
MN984455-MG711778	278 : 0.07	81 : 0.12	396 : 0.10	141.8 : 0.39	479.2 : 0.1
MN984455-MK890233	275 : 0.07	78 : 0.10	399 : 0.09	145.5 : 0.31	496.5 : 0.09
MN984455-KM110794	275 : 0.08	79 : 0.17	397 : 0.12	144.0 : 0.33	498.0 : 0.09
MN984455-KM110792	277 : 0.08	75 : 0.18	397 : 0.13	144.0 : 0.33	498.0 : 0.09
MN984455-KM110797	271 : 0.09	78 : 0.16	397 : 0.13	143.5 : 0.33	498.5 : 0.1
MN984455-KM110799	278 : 0.06	79 : 0.14	397 : 0.11	144.2 : 0.32	497.8 : 0.08
MN984455-MG711717	264 : 0.06	80 : 0.22	396 : 0.12	144.2 : 0.34	497.8 : 0.11
MN984455-KM110795	270 : 0.07	78 : 0.16	396 : 0.11	142.8 : 0.32	499.2 : 0.09
MN984455-KM110791	273 : 0.08	77 : 0.16	396 : 0.13	142.8 : 0.32	499.2 : 0.1
MN984455-KM110798	265 : 0.07	77 : 0.16	396 : 0.12	143.3 : 0.38	498.7 : 0.1
MN984455-KM110790	267 : 0.07	77 : 0.16	396 : 0.12	142.5 : 0.32	499.5 : 0.09
MN984451-MN984450	280 : 0.03	91 : 0.09	400 : 0.05	142.8 : 0.13	499.2 : 0.02
MN984451-MN984454	285 : 0.03	83 : 0.12	399 : 0.05	143.5 : 0.17	498.5 : 0.05
MN984451-MN984427	283 : 0.04	83 : 0.10	399 : 0.06	143.5 : 0.15	498.5 : 0.05
MN984451-MN984437	277 : 0.05	80 : 0.09	399 : 0.07	142.8 : 0.18	499.2 : 0.05
MN984451-MN984424	277 : 0.05	80 : 0.09	399 : 0.07	143.2 : 0.21	498.8 : 0.05
MN984451-MN984428	277 : 0.05	80 : 0.09	399 : 0.06	143.8 : 0.22	498.2 : 0.06
MN984451-MN984457	272 : 0.03	80 : 0.11	400 : 0.07	142.0 : 0.15	500.0 : 0.05
MN984451-MN984448	272 : 0.03	81 : 0.11	401 : 0.07	142.0 : 0.16	500.0 : 0.05
MN984451-MN984425	279 : 0.04	79 : 0.04	400 : 0.06	142.5 : 0.16	499.5 : 0.05
MN984451-MN984447	268 : 0.01	88 : 0.14	400 : 0.05	142.5 : 0.18	499.5 : 0.05
MN984451-MN984421	282 : 0.04	87 : 0.09	399 : 0.06	142.8 : 0.18	499.2 : 0.05
MN984451-MN984430	277 : 0.05	81 : 0.06	400 : 0.07	142.5 : 0.15	499.5 : 0.03
MN984451-MN984423	279 : 0.04	83 : 0.08	401 : 0.06	142.7 : 0.19	499.3 : 0.05
MN984451-MN984461	274 : 0.05	86 : 0.09	399 : 0.08	143.2 : 0.18	498.8 : 0.04
MN984451-MN984414	274 : 0.05	81 : 0.12	399 : 0.08	142.8 : 0.14	499.2 : 0.05
MN984451-MN984432	273 : 0.05	75 : 0.08	401 : 0.07	142.7 : 0.12	499.3 : 0.05
MN984451-MN984410	275 : 0.06	80 : 0.05	398 : 0.07	142.5 : 0.12	499.5 : 0.05
MN984451-MN984431	273 : 0.10	77 : 0.05	398 : 0.10	143.5 : 0.16	498.5 : 0.05
MN984451-MT583796	276 : 0.08	80 : 0.05	388 : 0.08	143.8 : 0.21	498.2 : 0.07
MN984451-MN984412	277 : 0.04	80 : 0.12	399 : 0.07	142.7 : 0.16	499.3 : 0.05
MN984451-MN984460	276 : 0.02	79 : 0.08	398 : 0.05	142.8 : 0.1	499.2 : 0.04
MN984451-MN984416	276 : 0.04	82 : 0.09	400 : 0.07	143.7 : 0.18	498.3 : 0.04
MN984451-KJ744217	275 : 0.03	79 : 0.12	399 : 0.06	143.7 : 0.23	498.3 : 0.06
MN984451-KJ744216	277 : 0.03	79 : 0.11	399 : 0.06	143.7 : 0.21	498.3 : 0.06
MN984451-KJ744215	265 : 0.03	81 : 0.11	399 : 0.06	143.3 : 0.24	498.7 : 0.06
MN984451-KJ744214	277 : 0.03	79 : 0.11	399 : 0.05	143.7 : 0.26	498.3 : 0.07
MN984451-MN984435	278 : 0.04	80 : 0.14	398 : 0.07	142.5 : 0.2	499.5 : 0.06
MN984451-MN984436	276 : 0.05	80 : 0.11	399 : 0.07	142.8 : 0.23	499.2 : 0.06
MN984451-MN984409	276 : 0.05	80 : 0.11	399 : 0.07	142.7 : 0.2	499.3 : 0.06
MN984451-MN984445	270 : 0.02	84 : 0.08	400 : 0.04	142.8 : 0.19	499.2 : 0.05
MN984451-MN984419	275 : 0.04	81 : 0.09	398 : 0.06	142.8 : 0.16	499.2 : 0.05
MN984451-MN984441	281 : 0.03	89 : 0.03	401 : 0.04	143.2 : 0.12	498.8 : 0.05
MN984451-AB118848	278 : 0.03	88 : 0.05	396 : 0.04	143.7 : 0.17	498.3 : 0.05
MN984451-MN984440	282 : 0.04	85 : 0.02	398 : 0.04	143.0 : 0.12	499.0 : 0.04
MN984451-MN984438	272 : 0.03	84 : 0.06	401 : 0.04	142.5 : 0.11	499.5 : 0.04
MN984451-MN984442	269 : 0.02	88 : 0.12	400 : 0.05	142.3 : 0.17	499.7 : 0.04
MN984451-MN984417	282 : 0.04	88 : 0.06	400 : 0.06	142.8 : 0.15	499.2 : 0.03
MN984451-MN984466	276 : 0.03	80 : 0.05	400 : 0.04	141.3 : 0.23	497.7 : 0.05
MN984451-MN984458	271 : 0.03	83 : 0.13	400 : 0.08	142.2 : 0.23	499.8 : 0.07
MN984451-MH457143	277 : 0.05	86 : 0.10	397 : 0.07	144.2 : 0.26	497.8 : 0.06
MN984451-X85253	273 : 0.06	80 : 0.09	389 : 0.08	144.8 : 0.27	497.2 : 0.06
MN984451-MT583812	274 : 0.06	80 : 0.14	399 : 0.09	143.8 : 0.2	498.2 : 0.05
MN984451-KJ744223	274 : 0.05	80 : 0.07	399 : 0.06	143.8 : 0.12	498.2 : 0.06
MN984451-KJ744220	271 : 0.05	81 : 0.09	400 : 0.07	143.8 : 0.15	498.2 : 0.06
MN984451-KJ744222	276 : 0.05	80 : 0.07	399 : 0.06	143.5 : 0.15	498.5 : 0.06
MN984451-KJ744221	278 : 0.04	87 : 0.07	399 : 0.06	144.0 : 0.19	498.0 : 0.06
MN984451-KT722840	283 : 0.03	87 : 0.07	400 : 0.05	143.3 : 0.18	498.7 : 0.04
MN984451-MN984456	280 : 0.03	86 : 0.11	400 : 0.05	143.5 : 0.26	498.5 : 0.06
MN984451-KF660602	255 : 0.02	95 : 0.09	399 : 0.05	142.7 : 0.16	499.3 : 0.06
MN984451-AB118849	278 : 0.03	88 : 0.06	396 : 0.05	142.2 : 0.21	499.8 : 0.08
MN984451-MN984426	257 : 0.03	87 : 0.09	400 : 0.05	142.8 : 0.16	499.2 : 0.06
MN984451-AY648957	280 : 0.04	88 : 0.07	398 : 0.05	142.8 : 0.15	499.2 : 0.05
MN984451-AY648956	271 : 0.03	83 : 0.09	398 : 0.05	142.5 : 0.14	499.5 : 0.04
MN984451-KF660600	280 : 0.03	83 : 0.09	399 : 0.05	143.3 : 0.17	498.7 : 0.06
MN984451-MN984444	276 : 0.04	82 : 0.05	401 : 0.05	142.3 : 0.11	499.7 : 0.06
MN984451-MN984434	278 : 0.04	82 : 0.06	401 : 0.05	142.3 : 0.19	499.7 : 0.1
MN984451-AY648959	275 : 0.04	85 : 0.06	398 : 0.06	142.7 : 0.16	499.3 : 0.07
MN984451-AF425644	275 : 0.04	83 : 0.06	390 : 0.06	142.8 : 0.16	499.2 : 0.07
MN984451-AY648958	280 : 0.04	88 : 0.07	398 : 0.06	143.0 : 0.12	499.0 : 0.08
MN984451-AF104263	272 : 0.04	82 : 0.06	390 : 0.07	143.2 : 0.13	498.8 : 0.07
MN984451-MH791030	267 : 0.05	89 : 0.14	398 : 0.09	143.3 : 0.15	498.7 : 0.06
MN984451-MH791028	281 : 0.04	85 : 0.06	398 : 0.06	142.8 : 0.2	499.2 : 0.05
MN984451-KY463681	268 : 0.07	84 : 0.14	396 : 0.10	143.7 : 0.29	498.3 : 0.08
MN984451-U81989	272 : 0.07	83 : 0.19	393 : 0.10	143.7 : 0.28	498.3 : 0.08
MN984451-MG926381	274 : 0.05	80 : 0.09	394 : 0.06	143.0 : 0.19	499.0 : 0.07
MN984451-MK890226	277 : 0.03	87 : 0.10	398 : 0.06	143.3 : 0.21	498.7 : 0.06
MN984451-MK890225	277 : 0.03	87 : 0.10	398 : 0.06	143.3 : 0.21	498.7 : 0.06
MN984451-MK890231	279 : 0.04	87 : 0.12	398 : 0.07	142.7 : 0.21	499.3 : 0.07
MN984451-HQ005372	249 : 0.05	80 : 0.14	389 : 0.08	142.3 : 0.25	499.7 : 0.07
MN984451-MG926380	274 : 0.06	83 : 0.06	397 : 0.08	142.3 : 0.22	499.7 : 0.05
MN984451-HQ005366	274 : 0.03	86 : 0.11	400 : 0.06	142.7 : 0.2	499.3 : 0.07
MN984451-MN984469	283 : 0.02	84 : 0.02	399 : 0.04	143.3 : 0.17	498.7 : 0.07
MN984451-MH791029	276 : 0.04	80 : 0.04	398 : 0.06	143.3 : 0.21	498.7 : 0.06
MN984451-MK890228	274 : 0.04	80 : 0.05	397 : 0.05	143.5 : 0.25	498.5 : 0.07
MN984451-MK890227	274 : 0.03	86 : 0.06	396 : 0.05	143.7 : 0.2	498.3 : 0.09
MN984451-MK890232	275 : 0.04	80 : 0.07	398 : 0.06	143.7 : 0.26	498.3 : 0.07
MN984451-MK890235	268 : 0.02	83 : 0.06	398 : 0.05	143.2 : 0.24	498.8 : 0.06
MN984451-KJ744237	278 : 0.03	84 : 0.09	400 : 0.05	143.8 : 0.2	498.2 : 0.07
MN984451-MK890234	272 : 0.03	83 : 0.06	398 : 0.05	143.2 : 0.24	498.8 : 0.06
MN984451-HQ005370	268 : 0.03	87 : 0.10	399 : 0.05	142.2 : 0.26	499.8 : 0.07
MN984451-HQ005364	277 : 0.01	81 : 0.09	400 : 0.04	143.5 : 0.32	498.5 : 0.06
MN984451-MK890230	275 : 0.04	82 : 0.06	397 : 0.05	142.2 : 0.28	499.8 : 0.06
MN984451-HQ005368	266 : 0.01	90 : 0.08	400 : 0.04	142.5 : 0.27	499.5 : 0.07
MN984451-HQ005365	272 : 0.02	85 : 0.07	400 : 0.04	143.2 : 0.28	498.8 : 0.08
MN984451-U81988	276 : 0.06	81 : 0.15	393 : 0.09	142.8 : 0.33	499.2 : 0.1
MN984451-AY633627	282 : 0.03	86 : 0.09	400 : 0.05	145.0 : 0.29	497.0 : 0.08
MN984451-KJ744255	277 : 0.01	81 : 0.13	398 : 0.05	143.7 : 0.24	498.3 : 0.08
MN984451-MN984418	278 : 0.03	79 : 0.12	398 : 0.06	143.0 : 0.18	499.0 : 0.07
MN984451-KJ744238	265 : 0.03	81 : 0.09	400 : 0.05	142.7 : 0.26	499.3 : 0.08
MN984451-MH791027	277 : 0.04	81 : 0.09	398 : 0.07	142.3 : 0.22	499.7 : 0.06
MN984451-MT583805	281 : 0.03	89 : 0.06	398 : 0.05	142.8 : 0.22	499.2 : 0.06
MN984451-MT583804	274 : 0.06	82 : 0.10	398 : 0.08	142.8 : 0.27	499.2 : 0.05
MN984451-MH457145	265 : 0.07	76 : 0.07	397 : 0.08	142.7 : 0.22	499.3 : 0.06
MN984451-KJ744243	274 : 0.01	87 : 0.07	400 : 0.04	143.7 : 0.18	498.3 : 0.06
MN984451-MN984463	261 : 0.02	86 : 0.10	400 : 0.06	143.3 : 0.17	498.7 : 0.06
MN984451-MN984433	276 : 0.03	88 : 0.07	400 : 0.05	143.2 : 0.13	498.8 : 0.06
MN984451-KJ744257	278 : 0.02	84 : 0.10	398 : 0.05	145.0 : 0.25	497.0 : 0.07
MN984451-KJ744244	278 : 0.02	86 : 0.09	400 : 0.04	144.7 : 0.21	497.3 : 0.06
MN984451-EF514905	243 : 0.07	80 : 0.04	388 : 0.09	142.8 : 0.28	499.2 : 0.12
MN984451-EF514907	251 : 0.05	81 : 0.04	388 : 0.07	142.8 : 0.24	499.2 : 0.11
MN984451-EF514904	248 : 0.05	86 : 0.05	388 : 0.07	141.7 : 0.3	500.3 : 0.12
MN984451-EF514903	251 : 0.05	85 : 0.05	388 : 0.08	143.2 : 0.26	498.8 : 0.1
MN984451-EF514906	256 : 0.05	81 : 0.06	387 : 0.07	143.5 : 0.21	498.5 : 0.08
MN984451-KJ744256	271 : 0.02	86 : 0.07	399 : 0.05	145.2 : 0.22	496.8 : 0.09
MN984451-MN984465	270 : 0.01	84 : 0.08	398 : 0.04	143.8 : 0.19	498.2 : 0.07
MN984451-KJ744228	273 : 0.02	87 : 0.10	400 : 0.05	144.7 : 0.27	497.3 : 0.08
MN984451-KJ744227	270 : 0.02	86 : 0.10	400 : 0.05	143.8 : 0.26	498.2 : 0.06
MN984451-KJ744234	271 : 0.02	88 : 0.07	400 : 0.04	143.3 : 0.19	498.7 : 0.07
MN984451-KJ744254	270 : 0.01	83 : 0.15	400 : 0.06	144.5 : 0.25	497.5 : 0.07
MN984451-KJ744248	279 : 0.01	83 : 0.13	399 : 0.06	144.0 : 0.23	498.0 : 0.07
MN984451-KJ744232	226 : 0.05	76 : 0.13	400 : 0.10	144.3 : 0.25	497.7 : 0.08
MN984451-KJ744253	270 : 0.02	80 : 0.15	399 : 0.06	144.5 : 0.22	497.5 : 0.08
MN984451-KJ744247	281 : 0.01	85 : 0.13	400 : 0.05	144.8 : 0.22	497.2 : 0.06
MN984451-MN984462	270 : 0.01	81 : 0.13	400 : 0.05	144.7 : 0.21	497.3 : 0.07
MN984451-KJ744245	262 : 0.02	85 : 0.10	399 : 0.05	144.5 : 0.24	497.5 : 0.09
MN984451-MN984464	281 : 0.07	85 : 0.11	399 : 0.10	143.2 : 0.24	498.8 : 0.08
MN984451-KJ744218	280 : 0.01	85 : 0.10	398 : 0.05	144.3 : 0.23	497.7 : 0.09
MN984451-KJ744249	276 : 0.01	85 : 0.09	399 : 0.04	144.2 : 0.26	497.8 : 0.06
MN984451-KJ744231	278 : 0.02	78 : 0.08	400 : 0.04	144.3 : 0.22	497.7 : 0.09
MN984451-MN984446	279 : 0.01	82 : 0.05	400 : 0.04	143.2 : 0.21	498.8 : 0.06
MN984451-KJ744226	277 : 0.01	82 : 0.06	399 : 0.04	144.0 : 0.24	498.0 : 0.06
MN984451-KJ744225	263 : 0.02	74 : 0.06	399 : 0.05	144.2 : 0.25	497.8 : 0.06
MN984451-NC_001653	273 : 0.07	80 : 0.07	398 : 0.08	143.7 : 0.27	498.3 : 0.06
MN984451-D01075	268 : 0.07	77 : 0.08	389 : 0.08	143.7 : 0.27	498.3 : 0.06
MN984451-KJ744230	264 : 0.03	73 : 0.04	398 : 0.05	142.7 : 0.28	499.3 : 0.06
MN984451-KJ744229	282 : 0.04	86 : 0.06	400 : 0.06	144.8 : 0.26	497.2 : 0.09
MN984451-KJ744235	277 : 0.04	76 : 0.08	399 : 0.07	143.8 : 0.22	498.2 : 0.08
MN984451-KJ744233	240 : 0.05	81 : 0.12	400 : 0.10	144.3 : 0.25	497.7 : 0.09
MN984451-KJ744250	280 : 0.02	82 : 0.09	399 : 0.05	143.7 : 0.24	498.3 : 0.08
MN984451-MK124579	274 : 0.06	83 : 0.08	397 : 0.08	145.2 : 0.25	496.8 : 0.06
MN984451-M21012	268 : 0.03	77 : 0.08	399 : 0.06	144.8 : 0.27	497.2 : 0.06
MN984451-HM046802	275 : 0.05	83 : 0.09	398 : 0.08	144.7 : 0.25	497.3 : 0.06
MN984451-AJ307077	272 : 0.06	78 : 0.10	389 : 0.09	144.5 : 0.25	497.5 : 0.07
MN984451-AJ000558	275 : 0.06	80 : 0.09	389 : 0.08	144.5 : 0.25	497.5 : 0.06
MN984451-HQ005369	279 : 0.02	84 : 0.10	400 : 0.05	142.8 : 0.19	499.2 : 0.08
MN984451-KJ744242	275 : 0.04	80 : 0.11	398 : 0.07	144.2 : 0.25	497.8 : 0.09
MN984451-KJ744240	271 : 0.05	77 : 0.11	399 : 0.08	144.0 : 0.34	498.0 : 0.08
MN984451-KJ744241	279 : 0.05	84 : 0.12	400 : 0.09	144.5 : 0.3	497.5 : 0.08
MN984451-MK890224	271 : 0.06	79 : 0.14	397 : 0.09	142.2 : 0.34	499.8 : 0.08
MN984451-MK890229	271 : 0.03	82 : 0.10	396 : 0.06	144.0 : 0.4	498.0 : 0.09
MN984451-MG711778	278 : 0.05	83 : 0.12	396 : 0.08	140.8 : 0.36	480.2 : 0.09
MN984451-MK890233	275 : 0.05	79 : 0.11	399 : 0.07	144.5 : 0.28	497.5 : 0.09
MN984451-KM110794	275 : 0.06	81 : 0.17	397 : 0.10	143.0 : 0.29	499.0 : 0.1
MN984451-KM110792	277 : 0.06	77 : 0.17	397 : 0.11	143.0 : 0.29	499.0 : 0.1
MN984451-KM110797	271 : 0.07	80 : 0.14	397 : 0.11	142.5 : 0.29	499.5 : 0.11
MN984451-KM110799	278 : 0.04	81 : 0.13	397 : 0.09	143.2 : 0.3	498.8 : 0.09
MN984451-MG711717	264 : 0.04	82 : 0.21	396 : 0.10	143.2 : 0.32	498.8 : 0.12
MN984451-KM110795	270 : 0.05	80 : 0.14	396 : 0.09	141.8 : 0.33	500.2 : 0.1
MN984451-KM110791	273 : 0.06	79 : 0.15	396 : 0.11	141.8 : 0.35	500.2 : 0.11
MN984451-KM110798	265 : 0.05	79 : 0.15	396 : 0.10	142.3 : 0.37	499.7 : 0.11
MN984451-KM110790	267 : 0.05	79 : 0.15	396 : 0.10	141.5 : 0.33	500.5 : 0.11
MN984450-MN984454	286 : 0.04	85 : 0.04	399 : 0.05	144.3 : 0.17	497.7 : 0.04
MN984450-MN984427	284 : 0.02	86 : 0.06	399 : 0.05	144.3 : 0.17	497.7 : 0.04
MN984450-MN984437	281 : 0.04	86 : 0.05	400 : 0.05	143.7 : 0.16	498.3 : 0.05
MN984450-MN984424	281 : 0.04	86 : 0.05	400 : 0.05	144.0 : 0.19	498.0 : 0.05
MN984450-MN984428	281 : 0.03	86 : 0.05	400 : 0.05	144.7 : 0.2	497.3 : 0.06
MN984450-MN984457	274 : 0.05	85 : 0.05	401 : 0.07	142.8 : 0.12	499.2 : 0.04
MN984450-MN984448	273 : 0.05	85 : 0.05	401 : 0.07	142.8 : 0.14	499.2 : 0.04
MN984450-MN984425	284 : 0.03	86 : 0.04	401 : 0.03	143.3 : 0.05	498.7 : 0.05
MN984450-MN984447	277 : 0.04	100 : 0.10	401 : 0.06	143.3 : 0.16	498.7 : 0.05
MN984450-MN984421	286 : 0.02	93 : 0.08	400 : 0.05	143.7 : 0.15	498.3 : 0.05
MN984450-MN984430	281 : 0.04	86 : 0.06	400 : 0.07	143.3 : 0.12	498.7 : 0.04
MN984450-MN984423	281 : 0.02	87 : 0.04	401 : 0.03	143.5 : 0.08	498.5 : 0.05
MN984450-MN984461	275 : 0.03	88 : 0.07	400 : 0.06	144.0 : 0.08	498.0 : 0.04
MN984450-MN984414	278 : 0.03	86 : 0.07	399 : 0.05	143.7 : 0.14	498.3 : 0.05
MN984450-MN984432	278 : 0.04	81 : 0.09	401 : 0.07	143.5 : 0.11	498.5 : 0.05
MN984450-MN984410	280 : 0.06	87 : 0.04	399 : 0.07	143.3 : 0.12	498.7 : 0.05
MN984450-MN984431	277 : 0.09	82 : 0.08	398 : 0.11	144.3 : 0.16	497.7 : 0.05
MN984450-MT583796	281 : 0.06	86 : 0.06	388 : 0.08	144.7 : 0.21	497.3 : 0.07
MN984450-MN984412	280 : 0.02	85 : 0.10	399 : 0.05	143.5 : 0.15	498.5 : 0.05
MN984450-MN984460	281 : 0.05	86 : 0.02	398 : 0.05	143.7 : 0.1	498.3 : 0.04
MN984450-MN984416	278 : 0.02	86 : 0.09	400 : 0.05	144.5 : 0.14	497.5 : 0.04
MN984450-KJ744217	277 : 0.05	84 : 0.06	400 : 0.07	144.5 : 0.2	497.5 : 0.07
MN984450-KJ744216	280 : 0.05	85 : 0.07	400 : 0.07	144.5 : 0.2	497.5 : 0.06
MN984450-KJ744215	267 : 0.05	86 : 0.07	400 : 0.07	144.2 : 0.21	497.8 : 0.07
MN984450-KJ744214	280 : 0.06	86 : 0.09	400 : 0.07	144.5 : 0.26	497.5 : 0.07
MN984450-MN984435	281 : 0.03	84 : 0.09	398 : 0.05	143.3 : 0.19	498.7 : 0.06
MN984450-MN984436	280 : 0.03	86 : 0.07	400 : 0.06	143.7 : 0.22	498.3 : 0.06
MN984450-MN984409	280 : 0.04	86 : 0.09	400 : 0.07	143.5 : 0.2	498.5 : 0.06
MN984450-MN984445	279 : 0.03	94 : 0.07	400 : 0.06	143.7 : 0.19	498.3 : 0.04
MN984450-MN984419	280 : 0.02	88 : 0.07	399 : 0.04	143.7 : 0.13	498.3 : 0.05
MN984450-MN984441	285 : 0.02	94 : 0.06	401 : 0.04	144.0 : 0.14	498.0 : 0.05
MN984450-AB118848	282 : 0.04	94 : 0.06	396 : 0.05	144.5 : 0.19	497.5 : 0.06
MN984450-MN984440	286 : 0.03	90 : 0.05	398 : 0.05	143.8 : 0.14	498.2 : 0.04
MN984450-MN984438	276 : 0.02	89 : 0.07	401 : 0.05	143.3 : 0.14	498.7 : 0.04
MN984450-MN984442	270 : 0.05	91 : 0.08	400 : 0.06	143.2 : 0.17	498.8 : 0.04
MN984450-MN984417	286 : 0.04	93 : 0.07	400 : 0.06	143.7 : 0.13	498.3 : 0.04
MN984450-MN984439	286 : 0.02	94 : 0.09	399 : 0.05	142.7 : 0.16	499.3 : 0.04
MN984450-MN984420	281 : 0.03	87 : 0.09	399 : 0.05	142.8 : 0.16	499.2 : 0.05
MN984450-MN984466	276 : 0.05	83 : 0.06	400 : 0.07	142.2 : 0.25	496.8 : 0.05
MN984450-MN984458	276 : 0.06	91 : 0.12	400 : 0.10	143.0 : 0.27	499.0 : 0.07
MN984450-MH457143	284 : 0.05	96 : 0.05	397 : 0.06	145.0 : 0.22	497.0 : 0.06
MN984450-X85253	282 : 0.07	90 : 0.08	390 : 0.09	145.7 : 0.23	496.3 : 0.06
MN984450-MT583812	278 : 0.05	87 : 0.06	399 : 0.06	144.7 : 0.19	497.3 : 0.05
MN984450-KJ744223	279 : 0.04	87 : 0.04	400 : 0.05	144.7 : 0.12	497.3 : 0.06
MN984450-KJ744220	280 : 0.03	92 : 0.09	401 : 0.07	144.7 : 0.14	497.3 : 0.06
MN984450-KJ744222	281 : 0.04	87 : 0.04	400 : 0.05	144.3 : 0.15	497.7 : 0.06
MN984450-KJ744221	285 : 0.03	96 : 0.05	400 : 0.05	144.8 : 0.19	497.2 : 0.06
MN984450-KT722840	286 : 0.06	93 : 0.07	400 : 0.08	144.2 : 0.15	497.8 : 0.05
MN984450-MN984456	287 : 0.05	96 : 0.05	401 : 0.07	144.3 : 0.25	497.7 : 0.06
MN984450-KF660602	260 : 0.01	102 : 0.04	399 : 0.03	143.5 : 0.17	498.5 : 0.06
MN984450-AB118849	283 : 0.05	95 : 0.04	396 : 0.05	143.0 : 0.22	499.0 : 0.09
MN984450-MN984426	262 : 0.02	93 : 0.06	400 : 0.04	143.7 : 0.17	498.3 : 0.06
MN984450-AY648957	284 : 0.04	94 : 0.10	398 : 0.06	143.7 : 0.18	498.3 : 0.05
MN984450-AY648956	275 : 0.04	89 : 0.08	398 : 0.06	143.3 : 0.17	498.7 : 0.04
MN984450-KF660600	285 : 0.02	89 : 0.06	399 : 0.04	144.2 : 0.17	497.8 : 0.06
MN984450-MN984444	281 : 0.03	88 : 0.08	401 : 0.06	143.2 : 0.13	498.8 : 0.05
MN984450-MN984434	283 : 0.03	88 : 0.06	401 : 0.05	143.2 : 0.22	498.8 : 0.09
MN984450-AY648959	283 : 0.04	95 : 0.09	398 : 0.07	143.5 : 0.19	498.5 : 0.07
MN984450-AF425644	280 : 0.05	90 : 0.11	391 : 0.08	143.7 : 0.19	498.3 : 0.06
MN984450-AY648958	285 : 0.04	95 : 0.09	398 : 0.06	143.8 : 0.17	498.2 : 0.08
MN984450-AF104263	277 : 0.05	89 : 0.11	391 : 0.09	144.0 : 0.16	498.0 : 0.07
MN984450-MH791030	262 : 0.04	87 : 0.09	398 : 0.09	144.2 : 0.15	497.8 : 0.05
MN984450-MH791028	285 : 0.04	92 : 0.04	398 : 0.05	143.7 : 0.19	498.3 : 0.05
MN984450-KY463681	275 : 0.07	94 : 0.06	396 : 0.08	144.5 : 0.3	497.5 : 0.07
MN984450-U81989	280 : 0.07	93 : 0.12	394 : 0.10	144.5 : 0.29	497.5 : 0.07
MN984450-MG926381	278 : 0.04	87 : 0.06	394 : 0.06	143.8 : 0.17	498.2 : 0.06
MN984450-MK890226	284 : 0.02	97 : 0.08	398 : 0.05	144.2 : 0.18	497.8 : 0.06
MN984450-MK890225	284 : 0.02	97 : 0.08	398 : 0.05	144.2 : 0.18	497.8 : 0.06
MN984450-MK890231	286 : 0.02	97 : 0.09	398 : 0.05	143.5 : 0.19	498.5 : 0.07
MN984450-HQ005372	254 : 0.09	88 : 0.11	390 : 0.11	143.2 : 0.23	498.8 : 0.06
MN984450-MG926380	276 : 0.06	88 : 0.08	397 : 0.08	143.2 : 0.2	498.8 : 0.05
MN984450-HQ005366	280 : 0.05	95 : 0.05	401 : 0.07	143.5 : 0.18	498.5 : 0.06
MN984450-MN984469	287 : 0.05	91 : 0.05	399 : 0.07	144.2 : 0.16	497.8 : 0.07
MN984450-MH791029	280 : 0.04	87 : 0.04	398 : 0.04	144.2 : 0.1	497.8 : 0.06
MN984450-MK890228	277 : 0.02	86 : 0.05	397 : 0.04	144.3 : 0.22	497.7 : 0.07
MN984450-MK890227	281 : 0.02	96 : 0.01	396 : 0.03	144.5 : 0.19	497.5 : 0.1
MN984450-MK890232	279 : 0.03	87 : 0.05	398 : 0.05	144.5 : 0.23	497.5 : 0.07
MN984450-MK890235	276 : 0.03	94 : 0.07	398 : 0.05	144.0 : 0.23	498.0 : 0.06
MN984450-KJ744237	279 : 0.05	88 : 0.03	401 : 0.06	144.7 : 0.21	497.3 : 0.06
MN984450-MK890234	276 : 0.02	90 : 0.03	398 : 0.04	144.0 : 0.23	498.0 : 0.05
MN984450-HQ005370	275 : 0.06	97 : 0.04	400 : 0.07	143.0 : 0.23	499.0 : 0.07
MN984450-HQ005364	281 : 0.04	87 : 0.11	401 : 0.07	144.3 : 0.25	497.7 : 0.06
MN984450-MK890230	279 : 0.03	88 : 0.06	397 : 0.05	143.0 : 0.23	499.0 : 0.06
MN984450-HQ005368	273 : 0.05	100 : 0.06	401 : 0.07	143.3 : 0.26	498.7 : 0.06
MN984450-HQ005365	279 : 0.05	95 : 0.05	401 : 0.07	144.0 : 0.25	498.0 : 0.07
MN984450-U81988	281 : 0.06	89 : 0.11	393 : 0.09	143.7 : 0.3	498.3 : 0.09
MN984450-AY633627	287 : 0.05	94 : 0.06	401 : 0.07	145.8 : 0.27	496.2 : 0.08
MN984450-KJ744255	283 : 0.04	88 : 0.12	399 : 0.08	144.5 : 0.21	497.5 : 0.08
MN984450-MN984418	281 : 0.03	81 : 0.12	398 : 0.06	143.8 : 0.15	498.2 : 0.06
MN984450-KJ744238	267 : 0.05	86 : 0.07	401 : 0.07	143.5 : 0.27	498.5 : 0.06
MN984450-MT583805	284 : 0.02	95 : 0.04	398 : 0.04	143.7 : 0.19	498.3 : 0.06
MN984450-MT583804	276 : 0.04	88 : 0.06	398 : 0.05	143.7 : 0.21	498.3 : 0.04
MN984450-MH457145	267 : 0.06	80 : 0.05	397 : 0.07	143.5 : 0.21	498.5 : 0.06
MN984450-KJ744243	281 : 0.04	97 : 0.08	400 : 0.07	144.5 : 0.17	497.5 : 0.06
MN984450-MN984463	262 : 0.04	90 : 0.07	401 : 0.07	144.2 : 0.16	497.8 : 0.05
MN984450-MN984433	282 : 0.02	95 : 0.08	400 : 0.05	144.0 : 0.12	498.0 : 0.05
MN984450-KJ744257	285 : 0.05	93 : 0.08	399 : 0.08	145.8 : 0.23	496.2 : 0.07
MN984450-KJ744244	275 : 0.05	86 : 0.10	400 : 0.07	145.5 : 0.2	496.5 : 0.05
MN984450-EF514905	246 : 0.08	85 : 0.13	388 : 0.11	143.7 : 0.28	498.3 : 0.1
MN984450-EF514907	254 : 0.06	86 : 0.09	388 : 0.09	143.7 : 0.24	498.3 : 0.09
MN984450-EF514904	246 : 0.06	86 : 0.09	388 : 0.09	142.5 : 0.29	499.5 : 0.11
MN984450-EF514903	254 : 0.06	90 : 0.08	388 : 0.09	144.0 : 0.25	498.0 : 0.09
MN984450-EF514906	257 : 0.06	83 : 0.09	387 : 0.09	144.3 : 0.21	497.7 : 0.07
MN984450-KJ744256	274 : 0.05	91 : 0.07	400 : 0.07	146.0 : 0.13	496.0 : 0.09
MN984450-MN984465	275 : 0.03	90 : 0.07	399 : 0.06	144.7 : 0.21	497.3 : 0.06
MN984450-KJ744228	282 : 0.05	99 : 0.07	401 : 0.07	145.5 : 0.2	496.5 : 0.07
MN984450-KJ744227	279 : 0.05	98 : 0.06	401 : 0.07	144.7 : 0.2	497.3 : 0.06
MN984450-KJ744234	271 : 0.05	91 : 0.02	400 : 0.05	144.2 : 0.16	497.8 : 0.07
MN984450-KJ744254	274 : 0.04	90 : 0.09	401 : 0.07	145.3 : 0.21	496.7 : 0.06
MN984450-KJ744248	284 : 0.04	91 : 0.09	400 : 0.07	144.8 : 0.21	497.2 : 0.07
MN984450-KJ744232	236 : 0.07	89 : 0.14	400 : 0.13	145.2 : 0.22	496.8 : 0.07
MN984450-KJ744253	274 : 0.05	87 : 0.10	400 : 0.07	145.3 : 0.19	496.7 : 0.08
MN984450-KJ744247	285 : 0.04	92 : 0.10	401 : 0.07	145.7 : 0.19	496.3 : 0.06
MN984450-MN984462	278 : 0.04	92 : 0.10	401 : 0.06	145.5 : 0.18	496.5 : 0.06
MN984450-KJ744245	270 : 0.03	95 : 0.04	400 : 0.06	145.3 : 0.2	496.7 : 0.09
MN984450-MN984464	288 : 0.05	93 : 0.07	400 : 0.06	144.0 : 0.17	498.0 : 0.08
MN984450-KJ744218	283 : 0.04	90 : 0.06	398 : 0.06	145.2 : 0.22	496.8 : 0.09
MN984450-KJ744249	283 : 0.05	95 : 0.04	400 : 0.06	145.0 : 0.2	497.0 : 0.06
MN984450-KJ744231	280 : 0.06	83 : 0.08	401 : 0.08	145.2 : 0.19	496.8 : 0.08
MN984450-MN984446	285 : 0.04	90 : 0.05	399 : 0.06	144.0 : 0.18	498.0 : 0.06
MN984450-KJ744226	283 : 0.04	90 : 0.05	399 : 0.06	144.8 : 0.21	497.2 : 0.07
MN984450-KJ744225	271 : 0.03	83 : 0.06	400 : 0.08	145.0 : 0.24	497.0 : 0.06
MN984450-NC_001653	280 : 0.06	89 : 0.05	398 : 0.07	144.5 : 0.23	497.5 : 0.07
MN984450-D01075	276 : 0.08	85 : 0.06	390 : 0.09	144.5 : 0.23	497.5 : 0.07
MN984450-KJ744230	266 : 0.06	78 : 0.07	399 : 0.07	143.5 : 0.25	498.5 : 0.08
MN984450-KJ744229	288 : 0.06	95 : 0.08	400 : 0.07	145.7 : 0.26	496.3 : 0.08
MN984450-KJ744235	281 : 0.06	82 : 0.09	400 : 0.08	144.7 : 0.22	497.3 : 0.08
MN984450-KJ744233	239 : 0.07	83 : 0.15	401 : 0.13	145.2 : 0.25	496.8 : 0.09
MN984450-KJ744250	286 : 0.06	91 : 0.12	400 : 0.09	144.5 : 0.25	497.5 : 0.07
MN984450-MK124579	281 : 0.06	93 : 0.09	397 : 0.09	146.0 : 0.25	496.0 : 0.06
MN984450-M21012	275 : 0.07	87 : 0.09	400 : 0.09	145.7 : 0.27	496.3 : 0.05
MN984450-HM046802	282 : 0.04	93 : 0.10	398 : 0.08	145.5 : 0.25	496.5 : 0.06
MN984450-AJ307077	280 : 0.07	87 : 0.11	390 : 0.10	145.3 : 0.25	496.7 : 0.06
MN984450-AJ000558	282 : 0.06	89 : 0.11	390 : 0.09	145.3 : 0.25	496.7 : 0.06
MN984450-HQ005369	282 : 0.03	90 : 0.02	401 : 0.03	143.7 : 0.18	498.3 : 0.08
MN984450-KJ744242	277 : 0.06	84 : 0.08	399 : 0.08	145.0 : 0.26	497.0 : 0.09
MN984450-KJ744240	276 : 0.07	83 : 0.05	400 : 0.08	144.8 : 0.32	497.2 : 0.08
MN984450-KJ744241	281 : 0.08	89 : 0.14	401 : 0.12	145.3 : 0.29	496.7 : 0.09
MN984450-MK890224	272 : 0.05	83 : 0.08	397 : 0.08	143.0 : 0.34	499.0 : 0.08
MN984450-MK890229	279 : 0.02	93 : 0.07	396 : 0.04	144.8 : 0.41	497.2 : 0.09
MN984450-MG711778	285 : 0.04	93 : 0.09	396 : 0.07	141.7 : 0.37	479.3 : 0.1
MN984450-MK890233	278 : 0.04	85 : 0.09	399 : 0.06	145.3 : 0.29	496.7 : 0.1
MN984450-KM110794	282 : 0.04	90 : 0.08	397 : 0.08	143.8 : 0.26	498.2 : 0.1
MN984450-KM110792	280 : 0.04	82 : 0.10	397 : 0.09	143.8 : 0.26	498.2 : 0.1
MN984450-KM110797	278 : 0.05	89 : 0.08	397 : 0.09	143.3 : 0.26	498.7 : 0.11
MN984450-KM110799	283 : 0.03	88 : 0.06	397 : 0.06	144.0 : 0.29	498.0 : 0.09
MN984450-MG711717	271 : 0.03	91 : 0.16	396 : 0.09	144.0 : 0.26	498.0 : 0.12
MN984450-KM110795	277 : 0.03	89 : 0.10	396 : 0.07	142.7 : 0.3	499.3 : 0.1
MN984450-KM110791	280 : 0.04	88 : 0.07	396 : 0.09	142.7 : 0.3	499.3 : 0.1
MN984450-KM110798	272 : 0.03	88 : 0.10	396 : 0.09	143.2 : 0.33	498.8 : 0.11
MN984450-KM110790	274 : 0.04	88 : 0.07	396 : 0.08	142.3 : 0.27	499.7 : 0.1
MN984454-MN984427	299 : 0.04	88 : 0.01	402 : 0.05	145.0 : 0.06	497.0 : 0.03
MN984454-MN984457	280 : 0.06	77 : 0.07	399 : 0.08	143.5 : 0.18	498.5 : 0.07
MN984454-MN984448	280 : 0.06	77 : 0.07	400 : 0.08	143.5 : 0.2	498.5 : 0.08
MN984454-MN984425	289 : 0.07	77 : 0.05	399 : 0.08	144.0 : 0.17	498.0 : 0.07
MN984454-MN984447	279 : 0.03	87 : 0.05	399 : 0.05	144.0 : 0.18	498.0 : 0.07
MN984454-MN984421	293 : 0.05	86 : 0.04	398 : 0.06	144.3 : 0.19	497.7 : 0.07
MN984454-MN984430	287 : 0.08	78 : 0.10	399 : 0.10	144.0 : 0.18	498.0 : 0.06
MN984454-MN984423	288 : 0.06	79 : 0.05	400 : 0.07	144.2 : 0.22	497.8 : 0.07
MN984454-MN984461	277 : 0.07	76 : 0.05	398 : 0.10	144.7 : 0.23	497.3 : 0.06
MN984454-MN984414	285 : 0.07	81 : 0.06	398 : 0.09	144.3 : 0.16	497.7 : 0.06
MN984454-MN984432	283 : 0.08	72 : 0.09	400 : 0.10	144.2 : 0.18	497.8 : 0.07
MN984454-MN984410	285 : 0.07	78 : 0.05	397 : 0.08	144.0 : 0.17	498.0 : 0.07
MN984454-MN984431	283 : 0.11	74 : 0.09	399 : 0.13	145.0 : 0.2	497.0 : 0.06
MN984454-MT583796	285 : 0.09	77 : 0.08	390 : 0.10	145.3 : 0.25	496.7 : 0.09
MN984454-MN984412	289 : 0.06	79 : 0.05	398 : 0.07	144.2 : 0.2	497.8 : 0.07
MN984454-MN984460	285 : 0.06	78 : 0.04	397 : 0.06	144.3 : 0.18	497.7 : 0.06
MN984454-MN984416	287 : 0.05	80 : 0.05	399 : 0.07	145.2 : 0.18	496.8 : 0.06
MN984454-KJ744217	285 : 0.05	79 : 0.04	398 : 0.06	145.2 : 0.24	496.8 : 0.08
MN984454-KJ744216	287 : 0.05	79 : 0.07	398 : 0.07	145.2 : 0.23	496.8 : 0.08
MN984454-KJ744215	273 : 0.05	79 : 0.05	398 : 0.07	144.8 : 0.25	497.2 : 0.08
MN984454-KJ744214	288 : 0.06	79 : 0.04	399 : 0.06	145.2 : 0.25	496.8 : 0.08
MN984454-MN984435	290 : 0.06	79 : 0.04	398 : 0.07	144.0 : 0.17	498.0 : 0.07
MN984454-MN984436	288 : 0.07	80 : 0.03	398 : 0.07	144.3 : 0.2	497.7 : 0.07
MN984454-MN984409	288 : 0.07	79 : 0.04	398 : 0.08	144.2 : 0.18	497.8 : 0.07
MN984454-MN984445	278 : 0.04	80 : 0.08	399 : 0.07	144.3 : 0.16	497.7 : 0.06
MN984454-MN984419	287 : 0.06	81 : 0.03	397 : 0.06	144.3 : 0.17	497.7 : 0.07
MN984454-MN984441	290 : 0.05	85 : 0.07	400 : 0.07	144.7 : 0.18	497.3 : 0.07
MN984454-AB118848	287 : 0.05	85 : 0.07	395 : 0.06	145.2 : 0.23	496.8 : 0.08
MN984454-MN984440	291 : 0.04	82 : 0.06	398 : 0.07	144.5 : 0.19	497.5 : 0.07
MN984454-MN984438	281 : 0.05	80 : 0.09	400 : 0.07	144.0 : 0.19	498.0 : 0.06
MN984454-MN984442	278 : 0.05	85 : 0.04	399 : 0.05	143.8 : 0.19	498.2 : 0.07
MN984454-MN984417	291 : 0.06	84 : 0.10	399 : 0.09	144.3 : 0.19	497.7 : 0.06
MN984454-MN984439	291 : 0.05	86 : 0.11	399 : 0.07	143.3 : 0.2	498.7 : 0.07
MN984454-MN984420	287 : 0.06	80 : 0.11	399 : 0.08	143.5 : 0.2	498.5 : 0.07
MN984454-MN984466	282 : 0.05	76 : 0.05	398 : 0.06	142.8 : 0.24	496.2 : 0.07
MN984454-MN984458	279 : 0.05	80 : 0.12	398 : 0.09	143.7 : 0.3	498.3 : 0.09
MN984454-MH457143	288 : 0.06	84 : 0.01	396 : 0.06	145.7 : 0.25	496.3 : 0.07
MN984454-X85253	284 : 0.08	79 : 0.03	388 : 0.08	146.3 : 0.26	495.7 : 0.07
MN984454-MT583812	284 : 0.09	77 : 0.05	398 : 0.09	145.3 : 0.22	496.7 : 0.07
MN984454-KJ744223	284 : 0.07	78 : 0.05	398 : 0.08	145.3 : 0.18	496.7 : 0.08
MN984454-KJ744220	279 : 0.06	76 : 0.08	399 : 0.09	145.3 : 0.2	496.7 : 0.08
MN984454-KJ744222	286 : 0.07	78 : 0.05	398 : 0.08	145.0 : 0.2	497.0 : 0.08
MN984454-KJ744221	286 : 0.06	83 : 0.08	398 : 0.08	145.5 : 0.25	496.5 : 0.08
MN984454-KT722840	291 : 0.05	83 : 0.09	398 : 0.08	144.8 : 0.21	497.2 : 0.07
MN984454-MN984456	290 : 0.05	85 : 0.01	399 : 0.05	145.0 : 0.22	497.0 : 0.08
MN984454-KF660602	256 : 0.05	83 : 0.05	398 : 0.07	144.2 : 0.24	497.8 : 0.08
MN984454-AB118849	287 : 0.05	85 : 0.06	395 : 0.06	143.7 : 0.25	498.3 : 0.11
MN984454-MN984426	265 : 0.05	82 : 0.06	399 : 0.08	144.3 : 0.24	497.7 : 0.08
MN984454-AY648957	289 : 0.05	85 : 0.13	397 : 0.07	144.3 : 0.23	497.7 : 0.08
MN984454-AY648956	280 : 0.04	80 : 0.11	397 : 0.07	144.0 : 0.22	498.0 : 0.07
MN984454-KF660600	289 : 0.05	80 : 0.08	399 : 0.07	144.8 : 0.23	497.2 : 0.09
MN984454-MN984444	286 : 0.07	79 : 0.11	400 : 0.09	143.8 : 0.2	498.2 : 0.08
MN984454-MN984434	288 : 0.07	79 : 0.08	400 : 0.08	143.8 : 0.28	498.2 : 0.12
MN984454-AY648959	287 : 0.05	85 : 0.11	397 : 0.08	144.2 : 0.26	497.8 : 0.09
MN984454-AF425644	284 : 0.06	80 : 0.11	389 : 0.09	144.3 : 0.26	497.7 : 0.09
MN984454-AY648958	289 : 0.05	85 : 0.11	397 : 0.08	144.5 : 0.22	497.5 : 0.1
MN984454-AF104263	281 : 0.06	79 : 0.11	389 : 0.09	144.7 : 0.23	497.3 : 0.1
MN984454-MH791030	268 : 0.05	77 : 0.10	397 : 0.10	144.8 : 0.24	497.2 : 0.08
MN984454-MH791028	289 : 0.05	81 : 0.06	397 : 0.07	144.3 : 0.25	497.7 : 0.07
MN984454-KY463681	279 : 0.06	83 : 0.05	395 : 0.08	145.2 : 0.33	496.8 : 0.09
MN984454-U81989	283 : 0.06	82 : 0.12	393 : 0.10	145.2 : 0.32	496.8 : 0.09
MN984454-MG926381	283 : 0.06	77 : 0.05	393 : 0.07	144.5 : 0.24	497.5 : 0.08
MN984454-MK890226	288 : 0.05	85 : 0.04	397 : 0.06	144.8 : 0.22	497.2 : 0.08
MN984454-MK890225	288 : 0.05	85 : 0.04	397 : 0.06	144.8 : 0.22	497.2 : 0.08
MN984454-MK890231	289 : 0.07	85 : 0.05	397 : 0.07	144.2 : 0.22	497.8 : 0.08
MN984454-HQ005372	256 : 0.09	76 : 0.14	390 : 0.10	143.8 : 0.27	498.2 : 0.09
MN984454-MG926380	281 : 0.06	78 : 0.10	396 : 0.09	143.8 : 0.26	498.2 : 0.08
MN984454-HQ005366	281 : 0.05	82 : 0.08	399 : 0.07	144.2 : 0.24	497.8 : 0.1
MN984454-MN984469	291 : 0.03	82 : 0.06	397 : 0.05	144.8 : 0.24	497.2 : 0.09
MN984454-MH791029	286 : 0.07	78 : 0.05	397 : 0.07	144.8 : 0.23	497.2 : 0.09
MN984454-MK890228	283 : 0.06	76 : 0.05	396 : 0.07	145.0 : 0.23	497.0 : 0.09
MN984454-MK890227	283 : 0.05	83 : 0.02	395 : 0.06	145.2 : 0.22	496.8 : 0.11
MN984454-MK890232	286 : 0.06	79 : 0.04	397 : 0.08	145.2 : 0.22	496.8 : 0.09
MN984454-MK890235	277 : 0.05	80 : 0.09	397 : 0.08	144.7 : 0.21	497.3 : 0.08
MN984454-KJ744237	286 : 0.05	80 : 0.05	399 : 0.05	145.3 : 0.25	496.7 : 0.08
MN984454-MK890234	283 : 0.06	82 : 0.04	397 : 0.07	144.7 : 0.22	497.3 : 0.08
MN984454-HQ005370	276 : 0.04	83 : 0.05	398 : 0.06	143.7 : 0.29	498.3 : 0.1
MN984454-HQ005364	289 : 0.04	81 : 0.06	399 : 0.05	145.0 : 0.27	497.0 : 0.08
MN984454-MK890230	284 : 0.07	79 : 0.09	397 : 0.08	143.7 : 0.29	498.3 : 0.08
MN984454-HQ005368	274 : 0.04	86 : 0.06	399 : 0.06	144.0 : 0.27	498.0 : 0.07
MN984454-HQ005365	280 : 0.05	81 : 0.06	399 : 0.06	144.7 : 0.23	497.3 : 0.09
MN984454-U81988	286 : 0.07	80 : 0.11	392 : 0.11	144.3 : 0.32	497.7 : 0.11
MN984454-AY633627	292 : 0.05	85 : 0.02	399 : 0.05	146.5 : 0.33	495.5 : 0.09
MN984454-KJ744255	286 : 0.03	77 : 0.07	398 : 0.06	145.2 : 0.26	496.8 : 0.09
MN984454-MN984418	290 : 0.06	77 : 0.07	398 : 0.07	144.5 : 0.2	497.5 : 0.07
MN984454-KJ744238	275 : 0.06	80 : 0.04	399 : 0.06	144.2 : 0.25	497.8 : 0.1
MN984454-MH791027	287 : 0.07	79 : 0.04	397 : 0.07	143.8 : 0.27	498.2 : 0.08
MN984454-MT583805	290 : 0.05	85 : 0.05	397 : 0.07	144.3 : 0.24	497.7 : 0.08
MN984454-MT583804	282 : 0.07	78 : 0.08	398 : 0.09	144.3 : 0.3	497.7 : 0.07
MN984454-MH457145	276 : 0.06	74 : 0.07	396 : 0.08	144.2 : 0.27	497.8 : 0.08
MN984454-KJ744243	283 : 0.03	84 : 0.04	398 : 0.05	145.2 : 0.22	496.8 : 0.09
MN984454-MN984463	269 : 0.05	83 : 0.05	399 : 0.06	144.8 : 0.22	497.2 : 0.08
MN984454-MN984433	287 : 0.04	86 : 0.05	399 : 0.07	144.7 : 0.17	497.3 : 0.08
MN984454-KJ744257	288 : 0.05	83 : 0.05	398 : 0.06	146.5 : 0.29	495.5 : 0.09
MN984454-KJ744244	282 : 0.06	78 : 0.04	398 : 0.06	146.2 : 0.26	495.8 : 0.08
MN984454-EF514905	248 : 0.09	72 : 0.09	387 : 0.12	144.3 : 0.35	497.7 : 0.14
MN984454-EF514907	257 : 0.09	74 : 0.09	387 : 0.10	144.3 : 0.29	497.7 : 0.13
MN984454-EF514904	248 : 0.09	73 : 0.09	387 : 0.10	143.2 : 0.36	498.8 : 0.14
MN984454-EF514903	257 : 0.08	78 : 0.08	387 : 0.09	144.7 : 0.31	497.3 : 0.12
MN984454-EF514906	258 : 0.06	71 : 0.09	386 : 0.09	145.0 : 0.26	497.0 : 0.1
MN984454-KJ744256	279 : 0.04	81 : 0.04	398 : 0.06	146.7 : 0.22	495.3 : 0.1
MN984454-MN984465	281 : 0.04	83 : 0.05	397 : 0.05	145.3 : 0.22	496.7 : 0.1
MN984454-KJ744228	284 : 0.04	86 : 0.02	399 : 0.05	146.2 : 0.28	495.8 : 0.1
MN984454-KJ744227	281 : 0.04	85 : 0.01	399 : 0.05	145.3 : 0.28	496.7 : 0.08
MN984454-KJ744234	278 : 0.05	83 : 0.04	398 : 0.06	144.8 : 0.21	497.2 : 0.09
MN984454-KJ744254	280 : 0.03	81 : 0.06	399 : 0.06	146.0 : 0.27	496.0 : 0.09
MN984454-KJ744248	289 : 0.04	82 : 0.06	398 : 0.06	145.5 : 0.26	496.5 : 0.09
MN984454-KJ744232	238 : 0.06	76 : 0.08	398 : 0.11	145.8 : 0.25	496.2 : 0.1
MN984454-KJ744253	282 : 0.05	81 : 0.06	398 : 0.05	146.0 : 0.25	496.0 : 0.1
MN984454-KJ744247	291 : 0.04	83 : 0.06	399 : 0.05	146.3 : 0.25	495.7 : 0.08
MN984454-MN984462	279 : 0.03	79 : 0.07	399 : 0.05	146.2 : 0.24	495.8 : 0.09
MN984454-KJ744245	273 : 0.04	84 : 0.02	398 : 0.05	146.0 : 0.25	496.0 : 0.11
MN984454-MN984464	293 : 0.10	84 : 0.04	399 : 0.09	144.7 : 0.23	497.3 : 0.1
MN984454-KJ744218	289 : 0.04	83 : 0.04	396 : 0.05	145.8 : 0.24	496.2 : 0.1
MN984454-KJ744249	285 : 0.04	83 : 0.01	398 : 0.05	145.7 : 0.22	496.3 : 0.07
MN984454-KJ744231	287 : 0.04	75 : 0.07	399 : 0.06	145.8 : 0.2	496.2 : 0.08
MN984454-MN984446	287 : 0.03	77 : 0.07	398 : 0.07	144.7 : 0.21	497.3 : 0.07
MN984454-KJ744226	284 : 0.03	76 : 0.07	397 : 0.06	145.5 : 0.23	496.5 : 0.08
MN984454-KJ744225	271 : 0.04	68 : 0.08	398 : 0.07	145.7 : 0.24	496.3 : 0.07
MN984454-NC_001653	282 : 0.09	76 : 0.05	398 : 0.09	145.2 : 0.24	496.8 : 0.08
MN984454-D01075	277 : 0.09	74 : 0.06	389 : 0.09	145.2 : 0.24	496.8 : 0.08
MN984454-KJ744230	274 : 0.06	72 : 0.06	399 : 0.07	144.2 : 0.26	497.8 : 0.1
MN984454-KJ744229	291 : 0.06	84 : 0.04	398 : 0.07	146.3 : 0.26	495.7 : 0.1
MN984454-KJ744235	289 : 0.05	77 : 0.08	398 : 0.07	145.3 : 0.17	496.7 : 0.11
MN984454-KJ744233	244 : 0.06	74 : 0.12	399 : 0.11	145.8 : 0.2	496.2 : 0.11
MN984454-KJ744250	290 : 0.04	81 : 0.12	398 : 0.07	145.2 : 0.22	496.8 : 0.1
MN984454-MK124579	285 : 0.05	81 : 0.05	396 : 0.07	146.7 : 0.22	495.3 : 0.08
MN984454-M21012	278 : 0.05	76 : 0.05	398 : 0.06	146.3 : 0.21	495.7 : 0.08
MN984454-HM046802	285 : 0.06	80 : 0.07	397 : 0.08	146.2 : 0.2	495.8 : 0.09
MN984454-AJ307077	284 : 0.07	78 : 0.05	388 : 0.08	146.0 : 0.2	496.0 : 0.09
MN984454-AJ000558	286 : 0.06	78 : 0.05	388 : 0.07	146.0 : 0.2	496.0 : 0.09
MN984454-HQ005369	287 : 0.05	80 : 0.03	399 : 0.05	144.3 : 0.26	497.7 : 0.11
MN984454-KJ744242	285 : 0.05	79 : 0.04	398 : 0.06	145.7 : 0.26	496.3 : 0.09
MN984454-KJ744240	282 : 0.07	75 : 0.04	399 : 0.08	145.5 : 0.31	496.5 : 0.1
MN984454-KJ744241	288 : 0.07	82 : 0.12	399 : 0.10	146.0 : 0.32	496.0 : 0.1
MN984454-MK890224	281 : 0.08	77 : 0.13	396 : 0.11	143.7 : 0.36	498.3 : 0.1
MN984454-MK890229	282 : 0.06	81 : 0.04	395 : 0.06	145.5 : 0.42	496.5 : 0.11
MN984454-MG711778	289 : 0.05	84 : 0.10	396 : 0.08	142.3 : 0.39	478.7 : 0.11
MN984454-MK890233	284 : 0.07	75 : 0.07	398 : 0.08	146.0 : 0.32	496.0 : 0.11
MN984454-KM110794	286 : 0.06	80 : 0.08	397 : 0.09	144.5 : 0.31	497.5 : 0.12
MN984454-KM110792	292 : 0.06	80 : 0.09	397 : 0.09	144.5 : 0.31	497.5 : 0.12
MN984454-KM110797	282 : 0.06	79 : 0.08	397 : 0.10	144.0 : 0.31	498.0 : 0.13
MN984454-KM110799	288 : 0.04	80 : 0.05	397 : 0.07	144.7 : 0.36	497.3 : 0.11
MN984454-MG711717	275 : 0.05	81 : 0.13	396 : 0.10	144.7 : 0.35	497.3 : 0.14
MN984454-KM110795	281 : 0.05	79 : 0.09	396 : 0.08	143.3 : 0.35	498.7 : 0.12
MN984454-KM110791	284 : 0.05	78 : 0.07	396 : 0.09	143.3 : 0.34	498.7 : 0.11
MN984454-KM110798	276 : 0.05	78 : 0.07	396 : 0.09	143.8 : 0.39	498.2 : 0.12
MN984454-KM110790	278 : 0.06	78 : 0.07	396 : 0.09	143.0 : 0.33	499.0 : 0.12
MN984427-MN984437	291 : 0.05	84 : 0.02	399 : 0.05	144.3 : 0.16	497.7 : 0.06
MN984427-MN984424	291 : 0.05	84 : 0.02	399 : 0.05	144.7 : 0.19	497.3 : 0.07
MN984427-MN984428	291 : 0.05	84 : 0.02	399 : 0.05	145.3 : 0.2	496.7 : 0.07
MN984427-MN984457	280 : 0.07	80 : 0.09	399 : 0.09	143.5 : 0.14	498.5 : 0.07
MN984427-MN984448	280 : 0.07	80 : 0.09	400 : 0.10	143.5 : 0.16	498.5 : 0.07
MN984427-MN984425	290 : 0.05	81 : 0.08	399 : 0.07	144.0 : 0.16	498.0 : 0.07
MN984427-MN984447	279 : 0.05	90 : 0.06	399 : 0.07	144.0 : 0.17	498.0 : 0.06
MN984427-MN984421	294 : 0.03	90 : 0.03	400 : 0.05	144.3 : 0.17	497.7 : 0.06
MN984427-MN984430	287 : 0.06	80 : 0.08	400 : 0.08	144.0 : 0.15	498.0 : 0.06
MN984427-MN984423	287 : 0.05	81 : 0.06	400 : 0.06	144.2 : 0.18	497.8 : 0.06
MN984427-MN984461	276 : 0.05	78 : 0.05	398 : 0.09	144.7 : 0.22	497.3 : 0.06
MN984427-MN984414	287 : 0.05	85 : 0.07	400 : 0.07	144.3 : 0.13	497.7 : 0.06
MN984427-MN984432	282 : 0.06	74 : 0.06	400 : 0.08	144.2 : 0.19	497.8 : 0.06
MN984427-MN984410	285 : 0.08	79 : 0.05	399 : 0.08	144.0 : 0.18	498.0 : 0.06
MN984427-MN984431	287 : 0.10	80 : 0.09	400 : 0.12	145.0 : 0.18	497.0 : 0.07
MN984427-MT583796	288 : 0.08	82 : 0.08	389 : 0.09	145.3 : 0.23	496.7 : 0.1
MN984427-MN984412	291 : 0.04	84 : 0.05	400 : 0.05	144.2 : 0.18	497.8 : 0.07
MN984427-MN984460	285 : 0.07	79 : 0.05	396 : 0.08	144.3 : 0.18	497.7 : 0.06
MN984427-MN984416	287 : 0.04	83 : 0.04	401 : 0.06	145.2 : 0.16	496.8 : 0.06
MN984427-KJ744217	286 : 0.06	82 : 0.05	398 : 0.07	145.2 : 0.2	496.8 : 0.08
MN984427-KJ744216	288 : 0.07	82 : 0.08	398 : 0.08	145.2 : 0.19	496.8 : 0.08
MN984427-KJ744215	274 : 0.06	82 : 0.06	398 : 0.08	144.8 : 0.21	497.2 : 0.08
MN984427-KJ744214	288 : 0.06	82 : 0.02	399 : 0.06	145.2 : 0.26	496.8 : 0.08
MN984427-MN984435	291 : 0.04	82 : 0.05	399 : 0.05	144.0 : 0.18	498.0 : 0.06
MN984427-MN984436	289 : 0.04	84 : 0.01	400 : 0.05	144.3 : 0.21	497.7 : 0.07
MN984427-MN984409	289 : 0.04	83 : 0.02	400 : 0.05	144.2 : 0.19	497.8 : 0.07
MN984427-MN984445	280 : 0.04	85 : 0.07	399 : 0.07	144.3 : 0.12	497.7 : 0.07
MN984427-MN984419	288 : 0.04	85 : 0.02	399 : 0.04	144.3 : 0.15	497.7 : 0.06
MN984427-MN984441	290 : 0.03	88 : 0.07	400 : 0.05	144.7 : 0.16	497.3 : 0.07
MN984427-AB118848	288 : 0.05	88 : 0.07	397 : 0.07	145.2 : 0.21	496.8 : 0.08
MN984427-MN984440	293 : 0.03	84 : 0.08	398 : 0.06	144.5 : 0.18	497.5 : 0.07
MN984427-MN984438	281 : 0.03	83 : 0.09	400 : 0.06	144.0 : 0.17	498.0 : 0.06
MN984427-MN984442	277 : 0.06	87 : 0.05	399 : 0.07	143.8 : 0.17	498.2 : 0.07
MN984427-MN984417	291 : 0.05	86 : 0.09	400 : 0.08	144.3 : 0.15	497.7 : 0.06
MN984427-MN984439	291 : 0.03	87 : 0.10	399 : 0.06	143.3 : 0.19	498.7 : 0.07
MN984427-MN984420	287 : 0.04	81 : 0.09	399 : 0.07	143.5 : 0.19	498.5 : 0.07
MN984427-MN984466	284 : 0.05	80 : 0.08	398 : 0.08	142.8 : 0.24	496.2 : 0.07
MN984427-MN984458	279 : 0.08	83 : 0.10	398 : 0.11	143.7 : 0.31	498.3 : 0.09
MN984427-MH457143	290 : 0.06	88 : 0.03	398 : 0.07	145.7 : 0.24	496.3 : 0.07
MN984427-X85253	284 : 0.08	82 : 0.05	390 : 0.09	146.3 : 0.25	495.7 : 0.07
MN984427-MT583812	284 : 0.06	80 : 0.08	398 : 0.08	145.3 : 0.19	496.7 : 0.07
MN984427-KJ744223	283 : 0.05	79 : 0.05	398 : 0.07	145.3 : 0.19	496.7 : 0.08
MN984427-KJ744220	278 : 0.04	78 : 0.05	399 : 0.07	145.3 : 0.21	496.7 : 0.08
MN984427-KJ744222	285 : 0.05	79 : 0.05	398 : 0.07	145.0 : 0.21	497.0 : 0.08
MN984427-KJ744221	285 : 0.04	84 : 0.08	398 : 0.07	145.5 : 0.26	496.5 : 0.07
MN984427-KT722840	290 : 0.07	85 : 0.07	398 : 0.09	144.8 : 0.18	497.2 : 0.07
MN984427-MN984456	291 : 0.06	89 : 0.03	399 : 0.06	145.0 : 0.22	497.0 : 0.08
MN984427-KF660602	256 : 0.03	85 : 0.07	399 : 0.06	144.2 : 0.22	497.8 : 0.08
MN984427-AB118849	288 : 0.06	88 : 0.08	397 : 0.07	143.7 : 0.23	498.3 : 0.11
MN984427-MN984426	266 : 0.03	85 : 0.07	400 : 0.07	144.3 : 0.22	497.7 : 0.08
MN984427-AY648957	289 : 0.06	87 : 0.11	399 : 0.08	144.3 : 0.2	497.7 : 0.08
MN984427-AY648956	281 : 0.05	83 : 0.10	399 : 0.07	144.0 : 0.19	498.0 : 0.07
MN984427-KF660600	288 : 0.04	81 : 0.11	398 : 0.06	144.8 : 0.22	497.2 : 0.09
MN984427-MN984444	285 : 0.05	81 : 0.11	400 : 0.08	143.8 : 0.19	498.2 : 0.08
MN984427-MN984434	287 : 0.05	81 : 0.05	400 : 0.06	143.8 : 0.26	498.2 : 0.12
MN984427-AY648959	287 : 0.06	87 : 0.11	399 : 0.08	144.2 : 0.23	497.8 : 0.09
MN984427-AF425644	284 : 0.07	82 : 0.10	391 : 0.10	144.3 : 0.25	497.7 : 0.09
MN984427-AY648958	289 : 0.05	87 : 0.11	399 : 0.08	144.5 : 0.2	497.5 : 0.1
MN984427-AF104263	281 : 0.07	81 : 0.11	391 : 0.10	144.7 : 0.21	497.3 : 0.1
MN984427-MH791030	268 : 0.05	79 : 0.09	399 : 0.10	144.8 : 0.24	497.2 : 0.08
MN984427-MH791028	291 : 0.05	85 : 0.09	399 : 0.07	144.3 : 0.29	497.7 : 0.07
MN984427-KY463681	281 : 0.08	86 : 0.06	397 : 0.09	145.2 : 0.32	496.8 : 0.09
MN984427-U81989	286 : 0.08	86 : 0.13	394 : 0.11	145.2 : 0.31	496.8 : 0.09
MN984427-MG926381	285 : 0.06	81 : 0.06	395 : 0.07	144.5 : 0.25	497.5 : 0.07
MN984427-MK890226	289 : 0.04	89 : 0.03	399 : 0.05	144.8 : 0.2	497.2 : 0.07
MN984427-MK890225	289 : 0.04	89 : 0.03	399 : 0.05	144.8 : 0.2	497.2 : 0.07
MN984427-MK890231	289 : 0.05	88 : 0.05	399 : 0.06	144.2 : 0.21	497.8 : 0.08
MN984427-HQ005372	255 : 0.09	77 : 0.13	389 : 0.11	143.8 : 0.27	498.2 : 0.08
MN984427-MG926380	283 : 0.07	82 : 0.09	398 : 0.09	143.8 : 0.24	498.2 : 0.07
MN984427-HQ005366	281 : 0.06	85 : 0.10	399 : 0.09	144.2 : 0.2	497.8 : 0.09
MN984427-MN984469	292 : 0.05	85 : 0.07	397 : 0.07	144.8 : 0.23	497.2 : 0.08
MN984427-MH791029	288 : 0.07	82 : 0.08	399 : 0.07	144.8 : 0.22	497.2 : 0.09
MN984427-MK890228	285 : 0.04	80 : 0.08	397 : 0.06	145.0 : 0.2	497.0 : 0.09
MN984427-MK890227	286 : 0.03	88 : 0.03	397 : 0.04	145.2 : 0.19	496.8 : 0.11
MN984427-MK890232	287 : 0.04	82 : 0.06	398 : 0.07	145.2 : 0.22	496.8 : 0.09
MN984427-MK890235	279 : 0.04	84 : 0.08	399 : 0.06	144.7 : 0.16	497.3 : 0.08
MN984427-KJ744237	286 : 0.07	83 : 0.06	399 : 0.08	145.3 : 0.21	496.7 : 0.08
MN984427-MK890234	284 : 0.04	85 : 0.06	398 : 0.06	144.7 : 0.2	497.3 : 0.07
MN984427-HQ005370	275 : 0.06	85 : 0.09	398 : 0.09	143.7 : 0.26	498.3 : 0.1
MN984427-HQ005364	289 : 0.05	84 : 0.05	399 : 0.05	145.0 : 0.25	497.0 : 0.08
MN984427-MK890230	286 : 0.04	83 : 0.08	398 : 0.06	143.7 : 0.24	498.3 : 0.08
MN984427-HQ005368	273 : 0.05	88 : 0.07	399 : 0.08	144.0 : 0.23	498.0 : 0.06
MN984427-HQ005365	280 : 0.06	84 : 0.06	399 : 0.08	144.7 : 0.23	497.3 : 0.09
MN984427-U81988	288 : 0.07	84 : 0.12	394 : 0.10	144.3 : 0.3	497.7 : 0.1
MN984427-AY633627	293 : 0.06	89 : 0.01	399 : 0.06	146.5 : 0.3	495.5 : 0.09
MN984427-KJ744255	285 : 0.05	78 : 0.05	397 : 0.07	145.2 : 0.24	496.8 : 0.09
MN984427-MN984418	290 : 0.04	79 : 0.05	399 : 0.06	144.5 : 0.18	497.5 : 0.07
MN984427-KJ744238	276 : 0.06	84 : 0.04	399 : 0.06	144.2 : 0.25	497.8 : 0.1
MN984427-MH791027	287 : 0.07	81 : 0.06	399 : 0.08	143.8 : 0.26	498.2 : 0.08
MN984427-MT583805	291 : 0.04	88 : 0.07	398 : 0.06	144.3 : 0.23	497.7 : 0.07
MN984427-MT583804	283 : 0.06	81 : 0.08	399 : 0.08	144.3 : 0.25	497.7 : 0.07
MN984427-MH457145	277 : 0.09	77 : 0.07	398 : 0.10	144.2 : 0.24	497.8 : 0.08
MN984427-KJ744243	283 : 0.04	87 : 0.04	398 : 0.06	145.2 : 0.22	496.8 : 0.08
MN984427-MN984463	269 : 0.06	86 : 0.06	399 : 0.07	144.8 : 0.22	497.2 : 0.08
MN984427-MN984433	288 : 0.02	89 : 0.05	400 : 0.05	144.7 : 0.17	497.3 : 0.08
MN984427-KJ744257	287 : 0.07	84 : 0.02	397 : 0.07	146.5 : 0.31	495.5 : 0.09
MN984427-KJ744244	284 : 0.06	83 : 0.05	398 : 0.07	146.2 : 0.26	495.8 : 0.08
MN984427-EF514905	250 : 0.09	76 : 0.08	389 : 0.11	144.3 : 0.34	497.7 : 0.13
MN984427-EF514907	260 : 0.08	79 : 0.08	389 : 0.09	144.3 : 0.28	497.7 : 0.12
MN984427-EF514904	250 : 0.08	77 : 0.08	389 : 0.09	143.2 : 0.34	498.8 : 0.14
MN984427-EF514903	260 : 0.08	83 : 0.08	389 : 0.09	144.7 : 0.3	497.3 : 0.12
MN984427-EF514906	259 : 0.06	74 : 0.07	388 : 0.09	145.0 : 0.25	497.0 : 0.1
MN984427-KJ744256	280 : 0.05	85 : 0.04	398 : 0.07	146.7 : 0.23	495.3 : 0.09
MN984427-MN984465	282 : 0.03	86 : 0.06	397 : 0.06	145.3 : 0.22	496.7 : 0.09
MN984427-KJ744228	285 : 0.05	90 : 0.01	399 : 0.06	146.2 : 0.3	495.8 : 0.1
MN984427-KJ744227	282 : 0.05	89 : 0.03	399 : 0.07	145.3 : 0.3	496.7 : 0.08
MN984427-KJ744234	279 : 0.06	87 : 0.05	398 : 0.07	144.8 : 0.19	497.2 : 0.1
MN984427-KJ744254	279 : 0.05	83 : 0.06	399 : 0.07	146.0 : 0.29	496.0 : 0.09
MN984427-KJ744248	288 : 0.05	83 : 0.06	398 : 0.07	145.5 : 0.28	496.5 : 0.09
MN984427-KJ744232	236 : 0.06	77 : 0.08	398 : 0.12	145.8 : 0.26	496.2 : 0.1
MN984427-KJ744253	281 : 0.06	83 : 0.06	398 : 0.07	146.0 : 0.27	496.0 : 0.1
MN984427-KJ744247	290 : 0.05	85 : 0.04	399 : 0.06	146.3 : 0.26	495.7 : 0.08
MN984427-MN984462	279 : 0.05	82 : 0.09	399 : 0.07	146.2 : 0.26	495.8 : 0.08
MN984427-KJ744245	273 : 0.05	86 : 0.04	398 : 0.07	146.0 : 0.25	496.0 : 0.12
MN984427-MN984464	293 : 0.08	86 : 0.06	398 : 0.09	144.7 : 0.21	497.3 : 0.11
MN984427-KJ744218	289 : 0.05	85 : 0.05	396 : 0.07	145.8 : 0.24	496.2 : 0.11
MN984427-KJ744249	285 : 0.06	85 : 0.02	398 : 0.07	145.7 : 0.22	496.3 : 0.08
MN984427-KJ744231	288 : 0.06	79 : 0.05	399 : 0.07	145.8 : 0.18	496.2 : 0.07
MN984427-MN984446	287 : 0.05	80 : 0.07	398 : 0.08	144.7 : 0.2	497.3 : 0.08
MN984427-KJ744226	284 : 0.05	79 : 0.07	397 : 0.08	145.5 : 0.23	496.5 : 0.08
MN984427-KJ744225	273 : 0.03	73 : 0.06	398 : 0.08	145.7 : 0.23	496.3 : 0.08
MN984427-NC_001653	283 : 0.07	79 : 0.04	399 : 0.08	145.2 : 0.24	496.8 : 0.08
MN984427-D01075	277 : 0.10	76 : 0.04	390 : 0.10	145.2 : 0.24	496.8 : 0.08
MN984427-KJ744230	275 : 0.08	75 : 0.06	398 : 0.09	144.2 : 0.26	497.8 : 0.1
MN984427-KJ744229	292 : 0.07	88 : 0.03	398 : 0.08	146.3 : 0.28	495.7 : 0.1
MN984427-KJ744235	290 : 0.07	80 : 0.09	398 : 0.09	145.3 : 0.17	496.7 : 0.11
MN984427-KJ744233	246 : 0.05	79 : 0.12	399 : 0.13	145.8 : 0.2	496.2 : 0.12
MN984427-KJ744250	291 : 0.06	85 : 0.11	398 : 0.09	145.2 : 0.22	496.8 : 0.1
MN984427-MK124579	287 : 0.07	85 : 0.04	398 : 0.08	146.7 : 0.22	495.3 : 0.09
MN984427-M21012	279 : 0.07	80 : 0.04	398 : 0.08	146.3 : 0.22	495.7 : 0.08
MN984427-HM046802	287 : 0.05	85 : 0.05	399 : 0.07	146.2 : 0.2	495.8 : 0.09
MN984427-AJ307077	283 : 0.07	80 : 0.04	390 : 0.09	146.0 : 0.2	496.0 : 0.09
MN984427-AJ000558	286 : 0.07	81 : 0.04	390 : 0.08	146.0 : 0.2	496.0 : 0.09
MN984427-HQ005369	286 : 0.07	82 : 0.05	399 : 0.07	144.3 : 0.21	497.7 : 0.1
MN984427-KJ744242	284 : 0.07	80 : 0.03	397 : 0.07	145.7 : 0.21	496.3 : 0.09
MN984427-KJ744240	281 : 0.08	76 : 0.05	398 : 0.10	145.5 : 0.3	496.5 : 0.1
MN984427-KJ744241	287 : 0.09	84 : 0.13	399 : 0.12	146.0 : 0.29	496.0 : 0.09
MN984427-MK890224	281 : 0.07	80 : 0.11	398 : 0.10	143.7 : 0.32	498.3 : 0.1
MN984427-MK890229	283 : 0.04	83 : 0.05	397 : 0.06	145.5 : 0.46	496.5 : 0.1
MN984427-MG711778	288 : 0.05	84 : 0.10	397 : 0.09	142.3 : 0.39	478.7 : 0.1
MN984427-MK890233	286 : 0.05	80 : 0.05	400 : 0.06	146.0 : 0.33	496.0 : 0.11
MN984427-KM110794	288 : 0.05	83 : 0.09	398 : 0.09	144.5 : 0.32	497.5 : 0.12
MN984427-KM110792	294 : 0.05	83 : 0.10	398 : 0.09	144.5 : 0.32	497.5 : 0.12
MN984427-KM110797	284 : 0.06	81 : 0.09	398 : 0.10	144.0 : 0.32	498.0 : 0.12
MN984427-KM110799	290 : 0.03	83 : 0.06	398 : 0.07	144.7 : 0.3	497.3 : 0.11
MN984427-MG711717	275 : 0.04	81 : 0.13	397 : 0.09	144.7 : 0.36	497.3 : 0.13
MN984427-KM110795	281 : 0.05	79 : 0.09	397 : 0.09	143.3 : 0.35	498.7 : 0.11
MN984427-KM110791	286 : 0.05	80 : 0.08	397 : 0.09	143.3 : 0.33	498.7 : 0.11
MN984427-KM110798	278 : 0.04	80 : 0.08	397 : 0.09	143.8 : 0.42	498.2 : 0.12
MN984427-KM110790	280 : 0.05	80 : 0.08	397 : 0.09	143.0 : 0.35	499.0 : 0.11
MN984437-MN984457	291 : 0.02	94 : 0.07	400 : 0.05	142.8 : 0.13	499.2 : 0.03
MN984437-MN984448	290 : 0.02	94 : 0.07	400 : 0.05	142.8 : 0.13	499.2 : 0.03
MN984437-MN984425	299 : 0.02	93 : 0.06	400 : 0.03	143.3 : 0.13	498.7 : 0.03
MN984437-MN984447	274 : 0.04	89 : 0.06	400 : 0.05	143.3 : 0.13	498.7 : 0.03
MN984437-MN984421	290 : 0.01	88 : 0.03	400 : 0.02	143.7 : 0.14	498.3 : 0.03
MN984437-MN984430	295 : 0.03	91 : 0.07	400 : 0.05	143.3 : 0.13	498.7 : 0.01
MN984437-MN984423	295 : 0.01	93 : 0.03	400 : 0.03	143.5 : 0.14	498.5 : 0.02
MN984437-MN984461	277 : 0.03	82 : 0.06	399 : 0.06	144.0 : 0.13	498.0 : 0.02
MN984437-MN984414	295 : 0.01	94 : 0.04	399 : 0.03	143.7 : 0.09	498.3 : 0.02
MN984437-MN984432	290 : 0.02	85 : 0.06	400 : 0.04	143.5 : 0.14	498.5 : 0.02
MN984437-MN984410	293 : 0.04	91 : 0.03	399 : 0.05	143.3 : 0.14	498.7 : 0.02
MN984437-MN984431	293 : 0.06	89 : 0.08	398 : 0.09	144.3 : 0.15	497.7 : 0.03
MN984437-MT583796	282 : 0.06	78 : 0.07	387 : 0.07	144.7 : 0.24	497.3 : 0.06
MN984437-MN984412	297 : 0.01	94 : 0.07	399 : 0.03	143.5 : 0.13	498.5 : 0.04
MN984437-MN984460	294 : 0.04	91 : 0.03	397 : 0.04	143.7 : 0.14	498.3 : 0.03
MN984437-MN984416	295 : 0.01	94 : 0.04	400 : 0.03	144.5 : 0.11	497.5 : 0.02
MN984437-KJ744217	293 : 0.02	92 : 0.02	399 : 0.04	144.5 : 0.22	497.5 : 0.04
MN984437-KJ744216	295 : 0.03	92 : 0.04	399 : 0.05	144.5 : 0.2	497.5 : 0.04
MN984437-KJ744215	281 : 0.03	92 : 0.03	399 : 0.05	144.2 : 0.23	497.8 : 0.04
MN984437-KJ744214	296 : 0.02	94 : 0.04	399 : 0.04	144.5 : 0.28	497.5 : 0.05
MN984437-MN984435	297 : 0.01	92 : 0.06	398 : 0.03	143.3 : 0.17	498.7 : 0.04
MN984437-MN984436	300 : 0.00	97 : 0.03	400 : 0.01	143.7 : 0.19	498.3 : 0.03
MN984437-MN984409	298 : 0.00	95 : 0.04	400 : 0.02	143.5 : 0.17	498.5 : 0.03
MN984437-MN984445	277 : 0.02	85 : 0.07	399 : 0.05	143.7 : 0.13	498.3 : 0.03
MN984437-MN984419	296 : 0.01	96 : 0.03	399 : 0.02	143.7 : 0.15	498.3 : 0.04
MN984437-MN984441	285 : 0.02	86 : 0.05	400 : 0.04	144.0 : 0.14	498.0 : 0.04
MN984437-AB118848	284 : 0.05	86 : 0.05	396 : 0.05	144.5 : 0.2	497.5 : 0.06
MN984437-MN984440	288 : 0.02	83 : 0.05	398 : 0.04	143.8 : 0.17	498.2 : 0.04
MN984437-MN984438	276 : 0.02	81 : 0.06	400 : 0.04	143.3 : 0.13	498.7 : 0.03
MN984437-MN984442	281 : 0.03	94 : 0.04	399 : 0.04	143.2 : 0.15	498.8 : 0.04
MN984437-MN984417	286 : 0.04	84 : 0.08	400 : 0.06	143.7 : 0.17	498.3 : 0.02
MN984437-MN984439	286 : 0.02	85 : 0.07	399 : 0.04	142.7 : 0.2	499.3 : 0.04
MN984437-MN984420	295 : 0.01	92 : 0.07	399 : 0.03	142.8 : 0.19	499.2 : 0.04
MN984437-MN984466	278 : 0.05	77 : 0.04	399 : 0.05	142.2 : 0.2	496.8 : 0.04
MN984437-MN984458	275 : 0.05	82 : 0.09	399 : 0.08	143.0 : 0.3	499.0 : 0.05
MN984437-X85253	282 : 0.04	83 : 0.01	390 : 0.06	145.7 : 0.16	496.3 : 0.04
MN984437-MT583812	293 : 0.02	93 : 0.06	398 : 0.04	144.7 : 0.22	497.3 : 0.05
MN984437-KJ744223	290 : 0.02	90 : 0.03	399 : 0.04	144.7 : 0.2	497.3 : 0.05
MN984437-KJ744220	276 : 0.02	80 : 0.07	400 : 0.05	144.7 : 0.22	497.3 : 0.05
MN984437-KJ744222	292 : 0.02	90 : 0.03	399 : 0.04	144.3 : 0.22	497.7 : 0.05
MN984437-KJ744221	282 : 0.03	85 : 0.05	399 : 0.05	144.8 : 0.27	497.2 : 0.05
MN984437-KT722840	285 : 0.06	84 : 0.08	399 : 0.08	144.2 : 0.21	497.8 : 0.04
MN984437-MN984456	289 : 0.02	90 : 0.01	400 : 0.02	144.3 : 0.21	497.7 : 0.04
MN984437-KF660602	256 : 0.02	88 : 0.06	399 : 0.04	143.5 : 0.2	498.5 : 0.05
MN984437-AB118849	284 : 0.05	86 : 0.04	396 : 0.05	143.0 : 0.23	499.0 : 0.09
MN984437-MN984426	274 : 0.01	96 : 0.07	400 : 0.04	143.7 : 0.2	498.3 : 0.06
MN984437-AY648957	285 : 0.05	85 : 0.09	398 : 0.06	143.7 : 0.21	498.3 : 0.05
MN984437-AY648956	277 : 0.04	81 : 0.08	398 : 0.05	143.3 : 0.18	498.7 : 0.04
MN984437-KF660600	284 : 0.03	79 : 0.07	398 : 0.04	144.2 : 0.24	497.8 : 0.06
MN984437-MN984444	293 : 0.01	92 : 0.09	400 : 0.05	143.2 : 0.14	498.8 : 0.04
MN984437-MN984434	295 : 0.02	92 : 0.06	400 : 0.04	143.2 : 0.26	498.8 : 0.08
MN984437-AY648959	284 : 0.05	86 : 0.10	398 : 0.07	143.5 : 0.25	498.5 : 0.06
MN984437-AF425644	280 : 0.06	81 : 0.11	391 : 0.08	143.7 : 0.25	498.3 : 0.06
MN984437-AY648958	285 : 0.05	85 : 0.10	398 : 0.07	143.8 : 0.21	498.2 : 0.07
MN984437-AF104263	277 : 0.06	80 : 0.11	391 : 0.09	144.0 : 0.21	498.0 : 0.07
MN984437-MH791030	263 : 0.05	78 : 0.10	398 : 0.09	144.2 : 0.23	497.8 : 0.06
MN984437-MH791028	287 : 0.04	84 : 0.06	398 : 0.05	143.7 : 0.25	498.3 : 0.05
MN984437-KY463681	278 : 0.05	87 : 0.04	396 : 0.06	144.5 : 0.37	497.5 : 0.06
MN984437-U81989	283 : 0.05	86 : 0.13	394 : 0.08	144.5 : 0.36	497.5 : 0.06
MN984437-MG926381	293 : 0.03	93 : 0.04	394 : 0.04	143.8 : 0.2	498.2 : 0.07
MN984437-MK890226	286 : 0.01	89 : 0.03	398 : 0.03	144.2 : 0.2	497.8 : 0.06
MN984437-MK890225	286 : 0.01	89 : 0.03	398 : 0.03	144.2 : 0.2	497.8 : 0.06
MN984437-MK890231	287 : 0.04	88 : 0.06	398 : 0.05	143.5 : 0.18	498.5 : 0.06
MN984437-HQ005372	255 : 0.08	81 : 0.13	389 : 0.10	143.2 : 0.25	498.8 : 0.06
MN984437-MG926380	288 : 0.05	90 : 0.08	397 : 0.08	143.2 : 0.2	498.8 : 0.05
MN984437-HQ005366	279 : 0.03	86 : 0.07	400 : 0.06	143.5 : 0.2	498.5 : 0.07
MN984437-MN984469	288 : 0.05	84 : 0.05	398 : 0.06	144.2 : 0.22	497.8 : 0.07
MN984437-MH791029	298 : 0.05	95 : 0.05	398 : 0.05	144.2 : 0.22	497.8 : 0.07
MN984437-MK890228	292 : 0.01	92 : 0.04	397 : 0.03	144.3 : 0.23	497.7 : 0.06
MN984437-MK890227	282 : 0.02	88 : 0.02	396 : 0.03	144.5 : 0.17	497.5 : 0.09
MN984437-MK890232	296 : 0.01	95 : 0.03	398 : 0.03	144.5 : 0.17	497.5 : 0.06
MN984437-MK890235	276 : 0.01	85 : 0.07	398 : 0.04	144.0 : 0.17	498.0 : 0.06
MN984437-KJ744237	292 : 0.03	93 : 0.04	400 : 0.05	144.7 : 0.23	497.3 : 0.06
MN984437-MK890234	290 : 0.01	95 : 0.03	398 : 0.03	144.0 : 0.2	498.0 : 0.05
MN984437-HQ005370	270 : 0.07	84 : 0.04	399 : 0.08	143.0 : 0.29	499.0 : 0.08
MN984437-HQ005364	299 : 0.04	97 : 0.05	400 : 0.05	144.3 : 0.32	497.7 : 0.06
MN984437-MK890230	294 : 0.01	94 : 0.09	397 : 0.04	143.0 : 0.24	499.0 : 0.06
MN984437-HQ005368	269 : 0.05	88 : 0.07	400 : 0.07	143.3 : 0.25	498.7 : 0.06
MN984437-HQ005365	276 : 0.05	84 : 0.06	400 : 0.07	144.0 : 0.25	498.0 : 0.08
MN984437-U81988	284 : 0.05	83 : 0.08	393 : 0.07	143.7 : 0.3	498.3 : 0.1
MN984437-AY633627	290 : 0.02	89 : 0.02	400 : 0.03	145.8 : 0.29	496.2 : 0.08
MN984437-KJ744255	283 : 0.03	80 : 0.07	398 : 0.06	144.5 : 0.26	497.5 : 0.07
MN984437-MN984418	297 : 0.01	88 : 0.06	398 : 0.03	143.8 : 0.16	498.2 : 0.04
MN984437-KJ744238	286 : 0.02	97 : 0.04	400 : 0.03	143.5 : 0.27	498.5 : 0.08
MN984437-MH791027	297 : 0.06	94 : 0.04	398 : 0.06	143.2 : 0.26	498.8 : 0.06
MN984437-MT583805	286 : 0.01	87 : 0.04	398 : 0.03	143.7 : 0.24	498.3 : 0.07
MN984437-MT583804	289 : 0.04	91 : 0.08	398 : 0.07	143.7 : 0.25	498.3 : 0.05
MN984437-MH457145	282 : 0.07	85 : 0.07	397 : 0.09	143.5 : 0.23	498.5 : 0.06
MN984437-KJ744243	281 : 0.03	89 : 0.02	399 : 0.04	144.5 : 0.2	497.5 : 0.07
MN984437-MN984463	275 : 0.03	95 : 0.04	400 : 0.04	144.2 : 0.19	497.8 : 0.06
MN984437-MN984433	284 : 0.01	88 : 0.02	400 : 0.03	144.0 : 0.14	498.0 : 0.06
MN984437-KJ744257	285 : 0.03	85 : 0.04	398 : 0.04	145.8 : 0.25	496.2 : 0.07
MN984437-KJ744244	284 : 0.04	87 : 0.05	399 : 0.05	145.5 : 0.24	496.5 : 0.06
MN984437-EF514905	246 : 0.08	75 : 0.06	388 : 0.09	143.7 : 0.29	498.3 : 0.1
MN984437-EF514907	252 : 0.06	74 : 0.04	388 : 0.07	143.7 : 0.26	498.3 : 0.09
MN984437-EF514904	243 : 0.06	73 : 0.04	388 : 0.07	142.5 : 0.32	499.5 : 0.11
MN984437-EF514903	252 : 0.06	78 : 0.04	388 : 0.06	144.0 : 0.28	498.0 : 0.09
MN984437-EF514906	256 : 0.06	72 : 0.04	387 : 0.06	144.3 : 0.23	497.7 : 0.06
MN984437-KJ744256	276 : 0.04	85 : 0.04	399 : 0.05	146.0 : 0.24	496.0 : 0.07
MN984437-MN984465	278 : 0.02	85 : 0.04	398 : 0.04	144.7 : 0.23	497.3 : 0.06
MN984437-KJ744228	281 : 0.03	90 : 0.02	400 : 0.03	145.5 : 0.31	496.5 : 0.07
MN984437-KJ744234	285 : 0.02	97 : 0.05	399 : 0.04	144.2 : 0.19	497.8 : 0.05
MN984437-KJ744254	275 : 0.04	83 : 0.06	400 : 0.05	145.3 : 0.28	496.7 : 0.07
MN984437-KJ744248	284 : 0.04	83 : 0.04	399 : 0.05	144.8 : 0.22	497.2 : 0.07
MN984437-KJ744232	232 : 0.04	77 : 0.07	399 : 0.10	145.2 : 0.22	496.8 : 0.07
MN984437-KJ744253	287 : 0.04	92 : 0.04	399 : 0.05	145.3 : 0.22	496.7 : 0.07
MN984437-KJ744247	286 : 0.04	85 : 0.05	400 : 0.05	145.7 : 0.22	496.3 : 0.06
MN984437-MN984462	277 : 0.04	83 : 0.04	400 : 0.05	145.5 : 0.2	496.5 : 0.07
MN984437-KJ744245	270 : 0.02	87 : 0.01	399 : 0.05	145.3 : 0.24	496.7 : 0.09
MN984437-MN984464	288 : 0.05	85 : 0.01	399 : 0.05	144.0 : 0.19	498.0 : 0.08
MN984437-KJ744218	286 : 0.04	85 : 0.02	397 : 0.05	145.2 : 0.27	496.8 : 0.08
MN984437-KJ744231	294 : 0.03	89 : 0.07	400 : 0.06	145.2 : 0.21	496.8 : 0.08
MN984437-MN984446	283 : 0.04	80 : 0.07	398 : 0.06	144.0 : 0.16	498.0 : 0.04
MN984437-KJ744226	281 : 0.03	80 : 0.07	398 : 0.06	144.8 : 0.22	497.2 : 0.07
MN984437-KJ744225	270 : 0.02	74 : 0.07	399 : 0.06	145.0 : 0.25	497.0 : 0.07
MN984437-NC_001653	280 : 0.03	79 : 0.05	398 : 0.05	144.5 : 0.25	497.5 : 0.06
MN984437-D01075	275 : 0.06	77 : 0.05	390 : 0.07	144.5 : 0.25	497.5 : 0.06
MN984437-KJ744230	284 : 0.03	88 : 0.07	398 : 0.05	143.5 : 0.26	498.5 : 0.06
MN984437-KJ744229	289 : 0.03	88 : 0.02	399 : 0.04	145.7 : 0.31	496.3 : 0.06
MN984437-KJ744235	297 : 0.05	90 : 0.08	399 : 0.07	144.7 : 0.17	497.3 : 0.07
MN984437-KJ744233	251 : 0.05	87 : 0.12	400 : 0.10	145.2 : 0.2	496.8 : 0.08
MN984437-KJ744250	288 : 0.04	85 : 0.13	399 : 0.07	144.5 : 0.21	497.5 : 0.06
MN984437-MK124579	284 : 0.03	86 : 0.05	397 : 0.05	146.0 : 0.21	496.0 : 0.05
MN984437-M21012	277 : 0.03	81 : 0.05	399 : 0.05	145.7 : 0.21	496.3 : 0.05
MN984437-HM046802	284 : 0.01	85 : 0.06	398 : 0.04	145.5 : 0.2	496.5 : 0.05
MN984437-AJ307077	281 : 0.04	81 : 0.05	390 : 0.06	145.3 : 0.2	496.7 : 0.05
MN984437-AJ000558	283 : 0.03	82 : 0.05	390 : 0.06	145.3 : 0.2	496.7 : 0.05
MN984437-HQ005369	295 : 0.05	95 : 0.03	400 : 0.05	143.7 : 0.25	498.3 : 0.08
MN984437-KJ744242	294 : 0.03	93 : 0.03	398 : 0.05	145.0 : 0.28	497.0 : 0.09
MN984437-KJ744240	288 : 0.05	87 : 0.05	399 : 0.08	144.8 : 0.31	497.2 : 0.08
MN984437-KJ744241	284 : 0.07	84 : 0.10	400 : 0.10	145.3 : 0.27	496.7 : 0.09
MN984437-MK890224	283 : 0.04	84 : 0.10	397 : 0.08	143.0 : 0.36	499.0 : 0.09
MN984437-MK890229	280 : 0.02	84 : 0.02	396 : 0.03	144.8 : 0.47	497.2 : 0.1
MN984437-MG711778	286 : 0.03	84 : 0.08	396 : 0.05	141.7 : 0.38	479.3 : 0.1
MN984437-MK890233	292 : 0.02	89 : 0.07	399 : 0.04	145.3 : 0.31	496.7 : 0.1
MN984437-KM110794	285 : 0.02	83 : 0.06	397 : 0.06	143.8 : 0.31	498.2 : 0.09
MN984437-KM110792	289 : 0.03	81 : 0.08	397 : 0.07	143.8 : 0.31	498.2 : 0.09
MN984437-KM110797	281 : 0.03	82 : 0.06	397 : 0.07	143.3 : 0.32	498.7 : 0.1
MN984437-KM110799	287 : 0.04	82 : 0.04	397 : 0.06	144.0 : 0.34	498.0 : 0.09
MN984437-MG711717	272 : 0.02	82 : 0.10	396 : 0.06	144.0 : 0.38	498.0 : 0.11
MN984437-KM110795	278 : 0.02	80 : 0.07	396 : 0.05	142.7 : 0.4	499.3 : 0.09
MN984437-KM110791	283 : 0.03	81 : 0.05	396 : 0.06	142.7 : 0.4	499.3 : 0.1
MN984437-KM110798	275 : 0.02	81 : 0.05	396 : 0.06	143.2 : 0.43	498.8 : 0.1
MN984437-KM110790	277 : 0.02	81 : 0.05	396 : 0.05	142.3 : 0.38	499.7 : 0.08
MN984424-MN984457	291 : 0.02	94 : 0.07	400 : 0.05	143.2 : 0.16	498.8 : 0.05
MN984424-MN984448	290 : 0.02	94 : 0.07	400 : 0.05	143.2 : 0.14	498.8 : 0.04
MN984424-MN984425	299 : 0.02	93 : 0.06	400 : 0.03	143.7 : 0.16	498.3 : 0.05
MN984424-MN984447	274 : 0.04	89 : 0.06	400 : 0.05	143.7 : 0.16	498.3 : 0.04
MN984424-MN984421	290 : 0.01	88 : 0.03	400 : 0.02	144.0 : 0.17	498.0 : 0.04
MN984424-MN984430	295 : 0.03	91 : 0.07	400 : 0.05	143.7 : 0.16	498.3 : 0.03
MN984424-MN984423	295 : 0.01	93 : 0.03	400 : 0.03	143.8 : 0.15	498.2 : 0.03
MN984424-MN984461	277 : 0.03	82 : 0.06	399 : 0.06	144.3 : 0.14	497.7 : 0.03
MN984424-MN984414	295 : 0.01	94 : 0.04	399 : 0.03	144.0 : 0.1	498.0 : 0.03
MN984424-MN984432	290 : 0.02	85 : 0.06	400 : 0.04	143.8 : 0.15	498.2 : 0.03
MN984424-MN984410	293 : 0.04	91 : 0.03	399 : 0.05	143.7 : 0.17	498.3 : 0.04
MN984424-MN984431	293 : 0.06	89 : 0.08	398 : 0.09	144.7 : 0.18	497.3 : 0.05
MN984424-MT583796	282 : 0.06	78 : 0.07	387 : 0.07	145.0 : 0.26	497.0 : 0.07
MN984424-MN984412	297 : 0.01	94 : 0.07	399 : 0.03	143.8 : 0.16	498.2 : 0.05
MN984424-MN984460	294 : 0.04	91 : 0.03	397 : 0.04	144.0 : 0.17	498.0 : 0.04
MN984424-MN984416	295 : 0.01	94 : 0.04	400 : 0.03	144.8 : 0.14	497.2 : 0.04
MN984424-KJ744217	293 : 0.02	92 : 0.02	399 : 0.04	144.8 : 0.26	497.2 : 0.05
MN984424-KJ744216	295 : 0.03	92 : 0.04	399 : 0.05	144.8 : 0.24	497.2 : 0.05
MN984424-KJ744215	281 : 0.03	92 : 0.03	399 : 0.05	144.5 : 0.27	497.5 : 0.05
MN984424-KJ744214	296 : 0.02	94 : 0.04	399 : 0.04	144.8 : 0.32	497.2 : 0.06
MN984424-MN984435	297 : 0.01	92 : 0.06	398 : 0.03	143.7 : 0.2	498.3 : 0.05
MN984424-MN984436	300 : 0.00	97 : 0.03	400 : 0.01	144.0 : 0.2	498.0 : 0.04
MN984424-MN984409	298 : 0.00	95 : 0.04	400 : 0.02	143.8 : 0.18	498.2 : 0.05
MN984424-MN984445	277 : 0.02	85 : 0.07	399 : 0.05	144.0 : 0.15	498.0 : 0.03
MN984424-MN984419	296 : 0.01	96 : 0.03	399 : 0.02	144.0 : 0.17	498.0 : 0.04
MN984424-MN984441	285 : 0.02	86 : 0.05	400 : 0.04	144.3 : 0.15	497.7 : 0.04
MN984424-AB118848	284 : 0.05	86 : 0.05	396 : 0.05	144.8 : 0.22	497.2 : 0.06
MN984424-MN984440	288 : 0.02	83 : 0.05	398 : 0.04	144.2 : 0.18	497.8 : 0.04
MN984424-MN984438	276 : 0.02	81 : 0.06	400 : 0.04	143.7 : 0.15	498.3 : 0.04
MN984424-MN984442	281 : 0.03	94 : 0.04	399 : 0.04	143.5 : 0.17	498.5 : 0.04
MN984424-MN984417	286 : 0.04	84 : 0.08	400 : 0.06	144.0 : 0.19	498.0 : 0.03
MN984424-MN984439	286 : 0.02	85 : 0.07	399 : 0.04	143.0 : 0.21	499.0 : 0.04
MN984424-MN984420	295 : 0.01	92 : 0.07	399 : 0.03	143.2 : 0.21	498.8 : 0.04
MN984424-MN984466	278 : 0.05	77 : 0.04	399 : 0.05	142.5 : 0.22	496.5 : 0.05
MN984424-MN984458	275 : 0.05	82 : 0.09	399 : 0.08	143.3 : 0.32	498.7 : 0.06
MN984424-X85253	282 : 0.04	83 : 0.01	390 : 0.06	146.0 : 0.18	496.0 : 0.04
MN984424-MT583812	293 : 0.02	93 : 0.06	398 : 0.04	145.0 : 0.26	497.0 : 0.05
MN984424-KJ744223	290 : 0.02	90 : 0.03	399 : 0.04	145.0 : 0.22	497.0 : 0.05
MN984424-KJ744220	276 : 0.02	80 : 0.07	400 : 0.05	145.0 : 0.24	497.0 : 0.05
MN984424-KJ744222	292 : 0.02	90 : 0.03	399 : 0.04	144.7 : 0.23	497.3 : 0.05
MN984424-KJ744221	282 : 0.03	85 : 0.05	399 : 0.05	145.2 : 0.27	496.8 : 0.05
MN984424-KT722840	285 : 0.06	84 : 0.08	399 : 0.08	144.5 : 0.25	497.5 : 0.05
MN984424-MN984456	289 : 0.02	90 : 0.01	400 : 0.02	144.7 : 0.22	497.3 : 0.04
MN984424-KF660602	256 : 0.02	88 : 0.06	399 : 0.04	143.8 : 0.22	498.2 : 0.06
MN984424-AB118849	284 : 0.05	86 : 0.04	396 : 0.05	143.3 : 0.25	498.7 : 0.09
MN984424-MN984426	274 : 0.01	96 : 0.07	400 : 0.04	144.0 : 0.22	498.0 : 0.06
MN984424-AY648957	285 : 0.05	85 : 0.09	398 : 0.06	144.0 : 0.23	498.0 : 0.05
MN984424-AY648956	277 : 0.04	81 : 0.08	398 : 0.05	143.7 : 0.19	498.3 : 0.05
MN984424-KF660600	284 : 0.03	79 : 0.07	398 : 0.04	144.5 : 0.26	497.5 : 0.06
MN984424-MN984444	293 : 0.01	92 : 0.09	400 : 0.05	143.5 : 0.15	498.5 : 0.05
MN984424-MN984434	295 : 0.02	92 : 0.06	400 : 0.04	143.5 : 0.28	498.5 : 0.09
MN984424-AY648959	284 : 0.05	86 : 0.10	398 : 0.07	143.8 : 0.25	498.2 : 0.07
MN984424-AF425644	280 : 0.06	81 : 0.11	391 : 0.08	144.0 : 0.27	498.0 : 0.07
MN984424-AY648958	285 : 0.05	85 : 0.10	398 : 0.07	144.2 : 0.22	497.8 : 0.08
MN984424-AF104263	277 : 0.06	80 : 0.11	391 : 0.09	144.3 : 0.22	497.7 : 0.08
MN984424-MH791030	263 : 0.05	78 : 0.10	398 : 0.09	144.5 : 0.27	497.5 : 0.06
MN984424-MH791028	287 : 0.04	84 : 0.06	398 : 0.05	144.0 : 0.29	498.0 : 0.05
MN984424-KY463681	278 : 0.05	87 : 0.04	396 : 0.06	144.8 : 0.39	497.2 : 0.07
MN984424-U81989	283 : 0.05	86 : 0.13	394 : 0.08	144.8 : 0.38	497.2 : 0.07
MN984424-MG926381	293 : 0.03	93 : 0.04	394 : 0.04	144.2 : 0.24	497.8 : 0.07
MN984424-MK890226	286 : 0.01	89 : 0.03	398 : 0.03	144.5 : 0.21	497.5 : 0.06
MN984424-MK890225	286 : 0.01	89 : 0.03	398 : 0.03	144.5 : 0.21	497.5 : 0.06
MN984424-MK890231	287 : 0.04	88 : 0.06	398 : 0.05	143.8 : 0.2	498.2 : 0.05
MN984424-HQ005372	255 : 0.08	81 : 0.13	389 : 0.10	143.5 : 0.28	498.5 : 0.06
MN984424-MG926380	288 : 0.05	90 : 0.08	397 : 0.08	143.5 : 0.24	498.5 : 0.05
MN984424-HQ005366	279 : 0.03	86 : 0.07	400 : 0.06	143.8 : 0.23	498.2 : 0.07
MN984424-MN984469	288 : 0.05	84 : 0.05	398 : 0.06	144.5 : 0.22	497.5 : 0.07
MN984424-MH791029	298 : 0.05	95 : 0.05	398 : 0.05	144.5 : 0.24	497.5 : 0.07
MN984424-MK890228	292 : 0.01	92 : 0.04	397 : 0.03	144.7 : 0.24	497.3 : 0.07
MN984424-MK890227	282 : 0.02	88 : 0.02	396 : 0.03	144.8 : 0.18	497.2 : 0.09
MN984424-MK890232	296 : 0.01	95 : 0.03	398 : 0.03	144.8 : 0.19	497.2 : 0.06
MN984424-MK890235	276 : 0.01	85 : 0.07	398 : 0.04	144.3 : 0.19	497.7 : 0.06
MN984424-KJ744237	292 : 0.03	93 : 0.04	400 : 0.05	145.0 : 0.25	497.0 : 0.06
MN984424-MK890234	290 : 0.01	95 : 0.03	398 : 0.03	144.3 : 0.22	497.7 : 0.06
MN984424-HQ005370	270 : 0.07	84 : 0.04	399 : 0.08	143.3 : 0.31	498.7 : 0.08
MN984424-HQ005364	299 : 0.04	97 : 0.05	400 : 0.05	144.7 : 0.34	497.3 : 0.06
MN984424-MK890230	294 : 0.01	94 : 0.09	397 : 0.04	143.3 : 0.26	498.7 : 0.06
MN984424-HQ005368	269 : 0.05	88 : 0.07	400 : 0.07	143.7 : 0.27	498.3 : 0.06
MN984424-HQ005365	276 : 0.05	84 : 0.06	400 : 0.07	144.3 : 0.27	497.7 : 0.08
MN984424-U81988	284 : 0.05	83 : 0.08	393 : 0.07	144.0 : 0.32	498.0 : 0.11
MN984424-AY633627	290 : 0.02	89 : 0.02	400 : 0.03	146.2 : 0.29	495.8 : 0.08
MN984424-KJ744255	283 : 0.03	80 : 0.07	398 : 0.06	144.8 : 0.28	497.2 : 0.07
MN984424-MN984418	297 : 0.01	88 : 0.06	398 : 0.03	144.2 : 0.17	497.8 : 0.05
MN984424-KJ744238	286 : 0.02	97 : 0.04	400 : 0.03	143.8 : 0.31	498.2 : 0.08
MN984424-MH791027	297 : 0.06	94 : 0.04	398 : 0.06	143.5 : 0.27	498.5 : 0.06
MN984424-MT583805	286 : 0.01	87 : 0.04	398 : 0.03	144.0 : 0.28	498.0 : 0.07
MN984424-MT583804	289 : 0.04	91 : 0.08	398 : 0.07	144.0 : 0.27	498.0 : 0.05
MN984424-MH457145	282 : 0.07	85 : 0.07	397 : 0.09	143.8 : 0.24	498.2 : 0.06
MN984424-KJ744243	281 : 0.03	89 : 0.02	399 : 0.04	144.8 : 0.22	497.2 : 0.07
MN984424-MN984463	275 : 0.03	95 : 0.04	400 : 0.04	144.5 : 0.22	497.5 : 0.06
MN984424-MN984433	284 : 0.01	88 : 0.02	400 : 0.03	144.3 : 0.17	497.7 : 0.06
MN984424-KJ744257	285 : 0.03	85 : 0.04	398 : 0.04	146.2 : 0.26	495.8 : 0.07
MN984424-KJ744244	284 : 0.04	87 : 0.05	399 : 0.05	145.8 : 0.25	496.2 : 0.06
MN984424-EF514905	246 : 0.08	75 : 0.06	388 : 0.09	144.0 : 0.27	498.0 : 0.1
MN984424-EF514907	252 : 0.06	74 : 0.04	388 : 0.07	144.0 : 0.24	498.0 : 0.09
MN984424-EF514904	243 : 0.06	73 : 0.04	388 : 0.07	142.8 : 0.3	499.2 : 0.11
MN984424-EF514903	252 : 0.06	78 : 0.04	388 : 0.06	144.3 : 0.26	497.7 : 0.09
MN984424-EF514906	256 : 0.06	72 : 0.04	387 : 0.06	144.7 : 0.27	497.3 : 0.07
MN984424-KJ744256	276 : 0.04	85 : 0.04	399 : 0.05	146.3 : 0.27	495.7 : 0.07
MN984424-MN984465	278 : 0.02	85 : 0.04	398 : 0.04	145.0 : 0.26	497.0 : 0.06
MN984424-KJ744228	281 : 0.03	90 : 0.02	400 : 0.03	145.8 : 0.33	496.2 : 0.08
MN984424-KJ744234	285 : 0.02	97 : 0.05	399 : 0.04	144.5 : 0.21	497.5 : 0.06
MN984424-KJ744254	275 : 0.04	83 : 0.06	400 : 0.05	145.7 : 0.29	496.3 : 0.07
MN984424-KJ744248	284 : 0.04	83 : 0.04	399 : 0.05	145.2 : 0.24	496.8 : 0.07
MN984424-KJ744232	232 : 0.04	77 : 0.07	399 : 0.10	145.5 : 0.22	496.5 : 0.08
MN984424-KJ744253	287 : 0.04	92 : 0.04	399 : 0.05	145.7 : 0.24	496.3 : 0.07
MN984424-KJ744247	286 : 0.04	85 : 0.05	400 : 0.05	146.0 : 0.24	496.0 : 0.06
MN984424-MN984462	277 : 0.04	83 : 0.04	400 : 0.05	145.8 : 0.22	496.2 : 0.06
MN984424-KJ744245	270 : 0.02	87 : 0.01	399 : 0.05	145.7 : 0.26	496.3 : 0.09
MN984424-MN984464	288 : 0.05	85 : 0.01	399 : 0.05	144.3 : 0.21	497.7 : 0.07
MN984424-KJ744218	286 : 0.04	85 : 0.02	397 : 0.05	145.5 : 0.26	496.5 : 0.09
MN984424-KJ744231	294 : 0.03	89 : 0.07	400 : 0.06	145.5 : 0.24	496.5 : 0.08
MN984424-MN984446	283 : 0.04	80 : 0.07	398 : 0.06	144.3 : 0.2	497.7 : 0.05
MN984424-KJ744226	281 : 0.03	80 : 0.07	398 : 0.06	145.2 : 0.24	496.8 : 0.06
MN984424-KJ744225	270 : 0.02	74 : 0.07	399 : 0.06	145.3 : 0.27	496.7 : 0.06
MN984424-NC_001653	280 : 0.03	79 : 0.05	398 : 0.05	144.8 : 0.27	497.2 : 0.06
MN984424-D01075	275 : 0.06	77 : 0.05	390 : 0.07	144.8 : 0.27	497.2 : 0.06
MN984424-KJ744230	284 : 0.03	88 : 0.07	398 : 0.05	143.8 : 0.28	498.2 : 0.06
MN984424-KJ744229	289 : 0.03	88 : 0.02	399 : 0.04	146.0 : 0.33	496.0 : 0.06
MN984424-KJ744235	297 : 0.05	90 : 0.08	399 : 0.07	145.0 : 0.18	497.0 : 0.07
MN984424-KJ744233	251 : 0.05	87 : 0.12	400 : 0.10	145.5 : 0.2	496.5 : 0.07
MN984424-KJ744250	288 : 0.04	85 : 0.13	399 : 0.07	144.8 : 0.22	497.2 : 0.06
MN984424-MK124579	284 : 0.03	86 : 0.05	397 : 0.05	146.3 : 0.22	495.7 : 0.05
MN984424-M21012	277 : 0.03	81 : 0.05	399 : 0.05	146.0 : 0.22	496.0 : 0.05
MN984424-HM046802	284 : 0.01	85 : 0.06	398 : 0.04	145.8 : 0.2	496.2 : 0.05
MN984424-AJ307077	281 : 0.04	81 : 0.05	390 : 0.06	145.7 : 0.2	496.3 : 0.05
MN984424-AJ000558	283 : 0.03	82 : 0.05	390 : 0.06	145.7 : 0.2	496.3 : 0.05
MN984424-HQ005369	295 : 0.05	95 : 0.03	400 : 0.05	144.0 : 0.29	498.0 : 0.08
MN984424-KJ744242	294 : 0.03	93 : 0.03	398 : 0.05	145.3 : 0.3	496.7 : 0.08
MN984424-KJ744240	288 : 0.05	87 : 0.05	399 : 0.08	145.2 : 0.35	496.8 : 0.08
MN984424-KJ744241	284 : 0.07	84 : 0.10	400 : 0.10	145.7 : 0.29	496.3 : 0.08
MN984424-MK890224	283 : 0.04	84 : 0.10	397 : 0.08	143.3 : 0.38	498.7 : 0.09
MN984424-MK890229	280 : 0.02	84 : 0.02	396 : 0.03	145.2 : 0.49	496.8 : 0.09
MN984424-MG711778	286 : 0.03	84 : 0.08	396 : 0.05	142.0 : 0.4	479.0 : 0.09
MN984424-MK890233	292 : 0.02	89 : 0.07	399 : 0.04	145.7 : 0.31	496.3 : 0.1
MN984424-KM110794	285 : 0.02	83 : 0.06	397 : 0.06	144.2 : 0.32	497.8 : 0.09
MN984424-KM110792	289 : 0.03	81 : 0.08	397 : 0.07	144.2 : 0.32	497.8 : 0.09
MN984424-KM110797	281 : 0.03	82 : 0.06	397 : 0.07	143.7 : 0.33	498.3 : 0.1
MN984424-KM110799	287 : 0.04	82 : 0.04	397 : 0.06	144.3 : 0.37	497.7 : 0.09
MN984424-MG711717	272 : 0.02	82 : 0.10	396 : 0.06	144.3 : 0.38	497.7 : 0.11
MN984424-KM110795	278 : 0.02	80 : 0.07	396 : 0.05	143.0 : 0.39	499.0 : 0.09
MN984424-KM110791	283 : 0.03	81 : 0.05	396 : 0.06	143.0 : 0.39	499.0 : 0.1
MN984424-KM110798	275 : 0.02	81 : 0.05	396 : 0.06	143.5 : 0.42	498.5 : 0.1
MN984424-KM110790	277 : 0.02	81 : 0.05	396 : 0.05	142.7 : 0.38	499.3 : 0.09
MN984428-MN984457	290 : 0.02	93 : 0.07	400 : 0.05	143.8 : 0.18	498.2 : 0.05
MN984428-MN984448	289 : 0.02	93 : 0.07	400 : 0.06	143.8 : 0.2	498.2 : 0.06
MN984428-MN984425	298 : 0.02	92 : 0.06	400 : 0.04	144.3 : 0.18	497.7 : 0.05
MN984428-MN984447	274 : 0.03	89 : 0.06	400 : 0.05	144.3 : 0.17	497.7 : 0.04
MN984428-MN984421	290 : 0.01	88 : 0.03	400 : 0.02	144.7 : 0.19	497.3 : 0.04
MN984428-MN984430	294 : 0.03	90 : 0.07	400 : 0.06	144.3 : 0.2	497.7 : 0.04
MN984428-MN984423	294 : 0.01	92 : 0.03	400 : 0.03	144.5 : 0.21	497.5 : 0.05
MN984428-MN984461	277 : 0.04	82 : 0.06	399 : 0.07	145.0 : 0.2	497.0 : 0.04
MN984428-MN984414	294 : 0.01	93 : 0.04	399 : 0.04	144.7 : 0.16	497.3 : 0.04
MN984428-MN984432	289 : 0.02	84 : 0.06	400 : 0.05	144.5 : 0.21	497.5 : 0.04
MN984428-MN984410	292 : 0.04	90 : 0.03	399 : 0.05	144.3 : 0.21	497.7 : 0.05
MN984428-MN984431	292 : 0.06	88 : 0.08	398 : 0.09	145.3 : 0.2	496.7 : 0.05
MN984428-MT583796	282 : 0.06	78 : 0.07	387 : 0.06	145.7 : 0.23	496.3 : 0.07
MN984428-MN984412	296 : 0.01	93 : 0.07	399 : 0.04	144.5 : 0.17	497.5 : 0.06
MN984428-MN984460	293 : 0.04	90 : 0.03	397 : 0.05	144.7 : 0.19	497.3 : 0.05
MN984428-MN984416	294 : 0.01	93 : 0.04	400 : 0.04	145.5 : 0.18	496.5 : 0.04
MN984428-KJ744217	294 : 0.02	93 : 0.02	399 : 0.04	145.5 : 0.23	496.5 : 0.04
MN984428-KJ744216	296 : 0.03	93 : 0.04	399 : 0.05	145.5 : 0.21	496.5 : 0.04
MN984428-KJ744215	282 : 0.03	93 : 0.03	399 : 0.04	145.2 : 0.24	496.8 : 0.04
MN984428-KJ744214	297 : 0.02	95 : 0.04	399 : 0.03	145.5 : 0.29	496.5 : 0.06
MN984428-MN984435	296 : 0.01	91 : 0.06	398 : 0.04	144.3 : 0.23	497.7 : 0.06
MN984428-MN984436	299 : 0.00	96 : 0.03	400 : 0.02	144.7 : 0.26	497.3 : 0.06
MN984428-MN984409	297 : 0.00	94 : 0.04	400 : 0.03	144.5 : 0.24	497.5 : 0.06
MN984428-MN984445	277 : 0.01	85 : 0.07	399 : 0.04	144.7 : 0.13	497.3 : 0.05
MN984428-MN984419	297 : 0.01	97 : 0.03	399 : 0.02	144.7 : 0.16	497.3 : 0.05
MN984428-MN984441	285 : 0.01	86 : 0.05	400 : 0.03	145.0 : 0.17	497.0 : 0.06
MN984428-AB118848	284 : 0.04	86 : 0.05	396 : 0.05	145.5 : 0.21	496.5 : 0.06
MN984428-MN984440	288 : 0.02	83 : 0.05	398 : 0.04	144.8 : 0.21	497.2 : 0.06
MN984428-MN984438	276 : 0.02	81 : 0.06	400 : 0.04	144.3 : 0.17	497.7 : 0.06
MN984428-MN984442	281 : 0.03	94 : 0.03	399 : 0.03	144.2 : 0.19	497.8 : 0.06
MN984428-MN984417	286 : 0.04	84 : 0.08	400 : 0.06	144.7 : 0.21	497.3 : 0.05
MN984428-MN984439	286 : 0.02	85 : 0.07	399 : 0.04	143.7 : 0.24	498.3 : 0.06
MN984428-MN984420	294 : 0.01	91 : 0.07	399 : 0.04	143.8 : 0.23	498.2 : 0.06
MN984428-MN984466	278 : 0.04	77 : 0.04	399 : 0.05	143.2 : 0.2	495.8 : 0.05
MN984428-MN984458	275 : 0.05	82 : 0.09	399 : 0.08	144.0 : 0.32	498.0 : 0.06
MN984428-X85253	282 : 0.04	83 : 0.01	390 : 0.05	146.7 : 0.14	495.3 : 0.05
MN984428-MT583812	294 : 0.02	94 : 0.06	398 : 0.03	145.7 : 0.23	496.3 : 0.05
MN984428-KJ744223	291 : 0.02	91 : 0.03	399 : 0.04	145.7 : 0.22	496.3 : 0.06
MN984428-KJ744220	276 : 0.02	80 : 0.07	400 : 0.05	145.7 : 0.24	496.3 : 0.06
MN984428-KJ744222	293 : 0.02	91 : 0.03	399 : 0.03	145.3 : 0.24	496.7 : 0.06
MN984428-KJ744221	282 : 0.03	85 : 0.05	399 : 0.04	145.8 : 0.27	496.2 : 0.05
MN984428-KT722840	285 : 0.05	84 : 0.08	399 : 0.07	145.2 : 0.23	496.8 : 0.06
MN984428-MN984456	289 : 0.02	90 : 0.01	400 : 0.02	145.3 : 0.2	496.7 : 0.06
MN984428-KF660602	256 : 0.02	88 : 0.06	399 : 0.04	144.5 : 0.22	497.5 : 0.06
MN984428-AB118849	284 : 0.05	86 : 0.04	396 : 0.05	144.0 : 0.24	498.0 : 0.1
MN984428-MN984426	273 : 0.01	95 : 0.07	400 : 0.04	144.7 : 0.22	497.3 : 0.06
MN984428-AY648957	285 : 0.05	85 : 0.09	398 : 0.05	144.7 : 0.22	497.3 : 0.06
MN984428-AY648956	277 : 0.04	81 : 0.08	398 : 0.05	144.3 : 0.2	497.7 : 0.06
MN984428-KF660600	284 : 0.03	79 : 0.07	398 : 0.04	145.2 : 0.25	496.8 : 0.07
MN984428-MN984444	292 : 0.01	91 : 0.09	400 : 0.05	144.2 : 0.21	497.8 : 0.06
MN984428-MN984434	294 : 0.02	91 : 0.06	400 : 0.04	144.2 : 0.27	497.8 : 0.09
MN984428-AY648959	284 : 0.05	86 : 0.10	398 : 0.07	144.5 : 0.28	497.5 : 0.07
MN984428-AF425644	280 : 0.05	81 : 0.11	391 : 0.08	144.7 : 0.26	497.3 : 0.07
MN984428-AY648958	285 : 0.05	85 : 0.10	398 : 0.06	144.8 : 0.22	497.2 : 0.08
MN984428-AF104263	277 : 0.05	80 : 0.11	391 : 0.08	145.0 : 0.22	497.0 : 0.07
MN984428-MH791030	264 : 0.05	79 : 0.09	398 : 0.08	145.2 : 0.24	496.8 : 0.07
MN984428-MH791028	287 : 0.04	84 : 0.06	398 : 0.05	144.7 : 0.23	497.3 : 0.07
MN984428-KY463681	278 : 0.05	87 : 0.04	396 : 0.05	145.5 : 0.34	496.5 : 0.06
MN984428-U81989	283 : 0.05	86 : 0.13	394 : 0.08	145.5 : 0.33	496.5 : 0.06
MN984428-MG926381	294 : 0.03	94 : 0.04	394 : 0.03	144.8 : 0.21	497.2 : 0.07
MN984428-MK890226	286 : 0.01	89 : 0.03	398 : 0.02	145.2 : 0.18	496.8 : 0.06
MN984428-MK890225	286 : 0.01	89 : 0.03	398 : 0.02	145.2 : 0.18	496.8 : 0.06
MN984428-MK890231	287 : 0.04	88 : 0.06	398 : 0.05	144.5 : 0.16	497.5 : 0.05
MN984428-HQ005372	255 : 0.08	81 : 0.13	389 : 0.09	144.2 : 0.2	497.8 : 0.07
MN984428-MG926380	289 : 0.05	91 : 0.08	397 : 0.07	144.2 : 0.21	497.8 : 0.06
MN984428-HQ005366	279 : 0.03	86 : 0.07	400 : 0.05	144.5 : 0.21	497.5 : 0.08
MN984428-MN984469	288 : 0.04	84 : 0.05	398 : 0.05	145.2 : 0.24	496.8 : 0.07
MN984428-MH791029	299 : 0.05	96 : 0.05	398 : 0.05	145.2 : 0.21	496.8 : 0.07
MN984428-MK890228	293 : 0.01	93 : 0.04	397 : 0.02	145.3 : 0.23	496.7 : 0.06
MN984428-MK890227	282 : 0.01	88 : 0.02	396 : 0.02	145.5 : 0.18	496.5 : 0.09
MN984428-MK890232	296 : 0.01	95 : 0.03	398 : 0.03	145.5 : 0.16	496.5 : 0.06
MN984428-MK890235	276 : 0.01	85 : 0.07	398 : 0.03	145.0 : 0.15	497.0 : 0.06
MN984428-KJ744237	293 : 0.03	94 : 0.04	400 : 0.05	145.7 : 0.23	496.3 : 0.07
MN984428-MK890234	291 : 0.01	96 : 0.03	398 : 0.03	145.0 : 0.2	497.0 : 0.06
MN984428-HQ005370	270 : 0.06	84 : 0.04	399 : 0.07	144.0 : 0.24	498.0 : 0.07
MN984428-HQ005364	300 : 0.04	98 : 0.05	400 : 0.05	145.3 : 0.33	496.7 : 0.06
MN984428-MK890230	295 : 0.01	95 : 0.09	397 : 0.04	144.0 : 0.22	498.0 : 0.07
MN984428-HQ005368	269 : 0.05	88 : 0.07	400 : 0.06	144.3 : 0.24	497.7 : 0.07
MN984428-HQ005365	276 : 0.04	84 : 0.06	400 : 0.06	145.0 : 0.24	497.0 : 0.07
MN984428-U81988	284 : 0.04	83 : 0.08	393 : 0.07	144.7 : 0.26	497.3 : 0.09
MN984428-AY633627	290 : 0.02	89 : 0.02	400 : 0.02	146.8 : 0.25	495.2 : 0.09
MN984428-KJ744255	283 : 0.03	80 : 0.07	398 : 0.05	145.5 : 0.28	496.5 : 0.07
MN984428-MN984418	296 : 0.01	87 : 0.06	398 : 0.04	144.8 : 0.23	497.2 : 0.06
MN984428-KJ744238	287 : 0.02	98 : 0.04	400 : 0.03	144.5 : 0.26	497.5 : 0.09
MN984428-MH791027	298 : 0.06	95 : 0.04	398 : 0.05	144.2 : 0.23	497.8 : 0.07
MN984428-MT583805	286 : 0.01	87 : 0.04	398 : 0.02	144.7 : 0.21	497.3 : 0.07
MN984428-MT583804	290 : 0.04	92 : 0.08	398 : 0.06	144.7 : 0.24	497.3 : 0.07
MN984428-MH457145	283 : 0.07	86 : 0.07	397 : 0.08	144.5 : 0.23	497.5 : 0.08
MN984428-KJ744243	281 : 0.03	89 : 0.02	399 : 0.04	145.5 : 0.18	496.5 : 0.07
MN984428-MN984463	275 : 0.03	95 : 0.04	400 : 0.04	145.2 : 0.19	496.8 : 0.07
MN984428-MN984433	284 : 0.01	88 : 0.02	400 : 0.03	145.0 : 0.15	497.0 : 0.08
MN984428-KJ744257	285 : 0.02	85 : 0.04	398 : 0.03	146.8 : 0.24	495.2 : 0.07
MN984428-KJ744244	284 : 0.04	87 : 0.04	399 : 0.04	146.5 : 0.23	495.5 : 0.06
MN984428-EF514905	246 : 0.07	75 : 0.06	388 : 0.08	144.7 : 0.26	497.3 : 0.1
MN984428-EF514907	252 : 0.06	74 : 0.04	388 : 0.06	144.7 : 0.23	497.3 : 0.09
MN984428-EF514904	243 : 0.06	73 : 0.04	388 : 0.06	143.5 : 0.27	498.5 : 0.11
MN984428-EF514903	252 : 0.05	78 : 0.04	388 : 0.06	145.0 : 0.25	497.0 : 0.09
MN984428-EF514906	256 : 0.05	72 : 0.04	387 : 0.06	145.3 : 0.24	496.7 : 0.07
MN984428-KJ744256	276 : 0.03	85 : 0.04	399 : 0.05	147.0 : 0.22	495.0 : 0.08
MN984428-MN984465	278 : 0.01	85 : 0.04	398 : 0.04	145.7 : 0.2	496.3 : 0.08
MN984428-KJ744228	281 : 0.02	90 : 0.02	400 : 0.03	146.5 : 0.27	495.5 : 0.07
MN984428-KJ744234	285 : 0.02	97 : 0.04	399 : 0.04	145.2 : 0.19	496.8 : 0.07
MN984428-KJ744254	275 : 0.03	83 : 0.06	400 : 0.05	146.3 : 0.26	495.7 : 0.07
MN984428-KJ744248	284 : 0.03	83 : 0.04	399 : 0.05	145.8 : 0.21	496.2 : 0.06
MN984428-KJ744232	232 : 0.04	77 : 0.07	399 : 0.09	146.2 : 0.19	495.8 : 0.07
MN984428-KJ744253	288 : 0.04	93 : 0.04	399 : 0.04	146.3 : 0.16	495.7 : 0.08
MN984428-KJ744247	286 : 0.03	85 : 0.05	400 : 0.04	146.7 : 0.23	495.3 : 0.06
MN984428-MN984462	277 : 0.03	83 : 0.04	400 : 0.05	146.5 : 0.23	495.5 : 0.08
MN984428-KJ744245	270 : 0.02	87 : 0.01	399 : 0.04	146.3 : 0.2	495.7 : 0.08
MN984428-MN984464	288 : 0.05	85 : 0.01	399 : 0.05	145.0 : 0.19	497.0 : 0.08
MN984428-KJ744218	286 : 0.04	85 : 0.02	397 : 0.04	146.2 : 0.22	495.8 : 0.08
MN984428-KJ744231	295 : 0.03	90 : 0.07	400 : 0.05	146.2 : 0.19	495.8 : 0.09
MN984428-MN984446	283 : 0.03	80 : 0.07	398 : 0.06	145.0 : 0.21	497.0 : 0.05
MN984428-KJ744226	281 : 0.03	80 : 0.07	398 : 0.06	145.8 : 0.24	496.2 : 0.07
MN984428-KJ744225	270 : 0.01	74 : 0.07	399 : 0.06	146.0 : 0.26	496.0 : 0.06
MN984428-NC_001653	280 : 0.03	79 : 0.05	398 : 0.05	145.5 : 0.23	496.5 : 0.07
MN984428-D01075	275 : 0.06	77 : 0.05	390 : 0.07	145.5 : 0.23	496.5 : 0.07
MN984428-KJ744230	285 : 0.03	89 : 0.07	398 : 0.05	144.5 : 0.23	497.5 : 0.08
MN984428-KJ744229	289 : 0.03	88 : 0.02	399 : 0.03	146.7 : 0.27	495.3 : 0.08
MN984428-KJ744235	298 : 0.05	91 : 0.08	399 : 0.07	145.7 : 0.13	496.3 : 0.08
MN984428-KJ744233	251 : 0.05	87 : 0.11	400 : 0.10	146.2 : 0.2	495.8 : 0.09
MN984428-KJ744250	288 : 0.03	85 : 0.13	399 : 0.06	145.5 : 0.2	496.5 : 0.06
MN984428-MK124579	284 : 0.03	86 : 0.05	397 : 0.04	147.0 : 0.2	495.0 : 0.06
MN984428-M21012	277 : 0.03	81 : 0.05	399 : 0.04	146.7 : 0.21	495.3 : 0.06
MN984428-HM046802	284 : 0.01	85 : 0.06	398 : 0.04	146.5 : 0.19	495.5 : 0.06
MN984428-AJ307077	281 : 0.03	81 : 0.05	390 : 0.06	146.3 : 0.19	495.7 : 0.06
MN984428-AJ000558	283 : 0.03	82 : 0.05	390 : 0.05	146.3 : 0.19	495.7 : 0.06
MN984428-HQ005369	296 : 0.05	96 : 0.03	400 : 0.05	144.7 : 0.24	497.3 : 0.1
MN984428-KJ744242	295 : 0.03	94 : 0.03	398 : 0.04	146.0 : 0.26	496.0 : 0.1
MN984428-KJ744240	289 : 0.05	88 : 0.05	399 : 0.08	145.8 : 0.29	496.2 : 0.09
MN984428-KJ744241	284 : 0.07	84 : 0.10	400 : 0.09	146.3 : 0.27	495.7 : 0.1
MN984428-MK890224	284 : 0.04	85 : 0.10	397 : 0.07	144.0 : 0.33	498.0 : 0.1
MN984428-MK890229	280 : 0.01	84 : 0.02	396 : 0.02	145.8 : 0.45	496.2 : 0.1
MN984428-MG711778	286 : 0.02	84 : 0.08	396 : 0.05	142.7 : 0.39	478.3 : 0.11
MN984428-MK890233	292 : 0.02	89 : 0.07	399 : 0.04	146.3 : 0.29	495.7 : 0.11
MN984428-KM110794	285 : 0.02	83 : 0.06	397 : 0.05	144.8 : 0.29	497.2 : 0.09
MN984428-KM110792	289 : 0.02	81 : 0.08	397 : 0.06	144.8 : 0.29	497.2 : 0.09
MN984428-KM110797	281 : 0.03	82 : 0.06	397 : 0.06	144.3 : 0.31	497.7 : 0.1
MN984428-KM110799	287 : 0.04	82 : 0.04	397 : 0.06	145.0 : 0.29	497.0 : 0.09
MN984428-MG711717	272 : 0.01	82 : 0.10	396 : 0.06	145.0 : 0.33	497.0 : 0.12
MN984428-KM110795	278 : 0.02	80 : 0.07	396 : 0.05	143.7 : 0.32	498.3 : 0.09
MN984428-KM110791	283 : 0.03	81 : 0.05	396 : 0.06	143.7 : 0.34	498.3 : 0.1
MN984428-KM110798	275 : 0.01	81 : 0.05	396 : 0.05	144.2 : 0.36	497.8 : 0.11
MN984428-KM110790	277 : 0.02	81 : 0.05	396 : 0.05	143.3 : 0.32	498.7 : 0.09
MN984457-MN984425	291 : 0.03	91 : 0.03	401 : 0.04	142.5 : 0.1	499.5 : 0.02
MN984457-MN984447	266 : 0.02	87 : 0.11	401 : 0.06	142.5 : 0.11	499.5 : 0.02
MN984457-MN984421	281 : 0.03	86 : 0.06	400 : 0.05	142.8 : 0.13	499.2 : 0.02
MN984457-MN984430	287 : 0.04	90 : 0.07	400 : 0.08	142.5 : 0.11	499.5 : 0.02
MN984457-MN984423	290 : 0.03	94 : 0.04	401 : 0.05	142.7 : 0.14	499.3 : 0.02
MN984457-MN984461	270 : 0.05	82 : 0.06	401 : 0.08	143.2 : 0.13	498.8 : 0.03
MN984457-MN984414	284 : 0.03	90 : 0.06	399 : 0.05	142.8 : 0.09	499.2 : 0.03
MN984457-MN984432	289 : 0.04	90 : 0.09	401 : 0.08	142.7 : 0.13	499.3 : 0.03
MN984457-MN984410	287 : 0.05	92 : 0.04	399 : 0.07	142.5 : 0.12	499.5 : 0.03
MN984457-MN984431	284 : 0.07	87 : 0.07	398 : 0.10	143.5 : 0.08	498.5 : 0.03
MN984457-MT583796	274 : 0.07	76 : 0.05	388 : 0.09	143.8 : 0.17	498.2 : 0.07
MN984457-MN984412	288 : 0.03	92 : 0.09	399 : 0.06	142.7 : 0.14	499.3 : 0.04
MN984457-MN984460	289 : 0.02	91 : 0.03	399 : 0.03	142.8 : 0.09	499.2 : 0.03
MN984457-MN984416	287 : 0.03	93 : 0.06	400 : 0.05	143.7 : 0.12	498.3 : 0.03
MN984457-KJ744217	287 : 0.01	93 : 0.07	401 : 0.04	143.7 : 0.21	498.3 : 0.05
MN984457-KJ744216	286 : 0.01	89 : 0.06	401 : 0.05	143.7 : 0.19	498.3 : 0.05
MN984457-KJ744215	277 : 0.01	95 : 0.05	401 : 0.04	143.3 : 0.21	498.7 : 0.05
MN984457-KJ744214	289 : 0.01	94 : 0.10	401 : 0.05	143.7 : 0.25	498.3 : 0.06
MN984457-MN984435	288 : 0.03	90 : 0.07	398 : 0.05	142.5 : 0.15	499.5 : 0.03
MN984457-MN984436	291 : 0.02	95 : 0.10	400 : 0.05	142.8 : 0.19	499.2 : 0.04
MN984457-MN984409	289 : 0.03	93 : 0.10	400 : 0.06	142.7 : 0.16	499.3 : 0.04
MN984457-MN984445	270 : 0.01	84 : 0.06	400 : 0.04	142.8 : 0.17	499.2 : 0.03
MN984457-MN984419	287 : 0.02	94 : 0.06	399 : 0.05	142.8 : 0.14	499.2 : 0.03
MN984457-MN984441	279 : 0.04	86 : 0.04	401 : 0.06	143.2 : 0.14	498.8 : 0.05
MN984457-AB118848	277 : 0.04	86 : 0.04	396 : 0.06	143.7 : 0.18	498.3 : 0.06
MN984457-MN984440	279 : 0.04	81 : 0.03	398 : 0.07	143.0 : 0.16	499.0 : 0.04
MN984457-MN984438	268 : 0.04	79 : 0.08	401 : 0.07	142.5 : 0.13	499.5 : 0.04
MN984457-MN984442	273 : 0.01	92 : 0.10	400 : 0.05	142.3 : 0.15	499.7 : 0.04
MN984457-MN984417	278 : 0.06	83 : 0.08	400 : 0.09	142.8 : 0.15	499.2 : 0.03
MN984457-MN984439	278 : 0.04	84 : 0.08	399 : 0.07	141.8 : 0.18	500.2 : 0.05
MN984457-MN984420	287 : 0.02	91 : 0.07	399 : 0.06	142.0 : 0.18	500.0 : 0.05
MN984457-MN984466	270 : 0.03	75 : 0.06	401 : 0.06	141.3 : 0.22	497.7 : 0.05
MN984457-MN984458	267 : 0.03	80 : 0.14	401 : 0.08	142.2 : 0.29	499.8 : 0.05
MN984457-MH457143	276 : 0.04	85 : 0.06	397 : 0.06	144.2 : 0.24	497.8 : 0.06
MN984457-X85253	272 : 0.05	79 : 0.08	390 : 0.09	144.8 : 0.26	497.2 : 0.07
MN984457-MT583812	287 : 0.03	93 : 0.06	399 : 0.06	143.8 : 0.19	498.2 : 0.05
MN984457-KJ744223	285 : 0.04	92 : 0.04	401 : 0.07	143.8 : 0.18	498.2 : 0.06
MN984457-KJ744220	275 : 0.05	86 : 0.10	402 : 0.09	143.8 : 0.19	498.2 : 0.06
MN984457-KJ744222	287 : 0.04	92 : 0.04	401 : 0.07	143.5 : 0.18	498.5 : 0.06
MN984457-KJ744221	275 : 0.05	85 : 0.05	401 : 0.07	144.0 : 0.25	498.0 : 0.06
MN984457-KT722840	279 : 0.04	84 : 0.08	401 : 0.07	143.3 : 0.17	498.7 : 0.05
MN984457-MN984456	280 : 0.01	87 : 0.06	401 : 0.04	143.5 : 0.24	498.5 : 0.06
MN984457-KF660602	249 : 0.04	88 : 0.07	399 : 0.07	142.7 : 0.18	499.3 : 0.06
MN984457-AB118849	277 : 0.05	86 : 0.02	396 : 0.06	142.2 : 0.23	499.8 : 0.08
MN984457-MN984426	268 : 0.03	97 : 0.08	400 : 0.06	142.8 : 0.18	499.2 : 0.06
MN984457-AY648957	277 : 0.06	84 : 0.09	398 : 0.08	142.8 : 0.18	499.2 : 0.05
MN984457-AY648956	268 : 0.05	79 : 0.09	398 : 0.08	142.5 : 0.16	499.5 : 0.05
MN984457-KF660600	277 : 0.05	78 : 0.07	399 : 0.07	143.3 : 0.21	498.7 : 0.06
MN984457-MN984444	286 : 0.03	91 : 0.08	401 : 0.07	142.3 : 0.13	499.7 : 0.03
MN984457-MN984434	288 : 0.02	91 : 0.07	401 : 0.05	142.3 : 0.22	499.7 : 0.07
MN984457-AY648959	276 : 0.06	85 : 0.09	398 : 0.09	142.7 : 0.22	499.3 : 0.06
MN984457-AF425644	272 : 0.05	80 : 0.09	391 : 0.09	142.8 : 0.22	499.2 : 0.05
MN984457-AY648958	277 : 0.06	84 : 0.12	398 : 0.09	143.0 : 0.18	499.0 : 0.06
MN984457-AF104263	269 : 0.05	79 : 0.09	391 : 0.10	143.2 : 0.19	498.8 : 0.06
MN984457-MH791030	256 : 0.06	78 : 0.10	398 : 0.10	143.3 : 0.17	498.7 : 0.06
MN984457-MH791028	278 : 0.05	82 : 0.04	398 : 0.07	142.8 : 0.25	499.2 : 0.06
MN984457-KY463681	267 : 0.05	83 : 0.09	396 : 0.08	143.7 : 0.28	498.3 : 0.07
MN984457-U81989	272 : 0.07	82 : 0.18	394 : 0.11	143.7 : 0.27	498.3 : 0.07
MN984457-MG926381	285 : 0.04	92 : 0.07	394 : 0.06	143.0 : 0.18	499.0 : 0.07
MN984457-MK890226	277 : 0.03	87 : 0.05	398 : 0.05	143.3 : 0.18	498.7 : 0.05
MN984457-MK890225	277 : 0.03	87 : 0.05	398 : 0.05	143.3 : 0.18	498.7 : 0.05
MN984457-MK890231	278 : 0.06	86 : 0.11	398 : 0.08	142.7 : 0.17	499.3 : 0.05
MN984457-HQ005372	248 : 0.05	81 : 0.13	391 : 0.09	142.3 : 0.21	499.7 : 0.04
MN984457-MG926380	280 : 0.06	89 : 0.06	397 : 0.09	142.3 : 0.19	499.7 : 0.05
MN984457-MN984469	281 : 0.03	83 : 0.02	400 : 0.05	143.3 : 0.21	498.7 : 0.06
MN984457-MH791029	289 : 0.05	93 : 0.03	398 : 0.06	143.3 : 0.19	498.7 : 0.06
MN984457-MK890228	285 : 0.02	92 : 0.03	397 : 0.05	143.5 : 0.23	498.5 : 0.06
MN984457-MK890227	273 : 0.04	86 : 0.02	396 : 0.05	143.7 : 0.2	498.3 : 0.08
MN984457-MK890232	287 : 0.03	93 : 0.03	398 : 0.05	143.7 : 0.23	498.3 : 0.06
MN984457-MK890235	268 : 0.02	84 : 0.06	398 : 0.05	143.2 : 0.21	498.8 : 0.05
MN984457-KJ744237	288 : 0.01	95 : 0.02	402 : 0.03	143.8 : 0.19	498.2 : 0.06
MN984457-MK890234	284 : 0.03	96 : 0.02	398 : 0.04	143.2 : 0.19	498.8 : 0.04
MN984457-HQ005370	263 : 0.04	84 : 0.05	401 : 0.07	142.2 : 0.25	499.8 : 0.07
MN984457-HQ005364	291 : 0.02	96 : 0.10	402 : 0.06	143.5 : 0.25	498.5 : 0.06
MN984457-MK890230	286 : 0.03	93 : 0.07	397 : 0.06	142.2 : 0.24	499.8 : 0.06
MN984457-HQ005368	263 : 0.03	89 : 0.07	402 : 0.06	142.5 : 0.21	499.5 : 0.06
MN984457-HQ005365	270 : 0.03	85 : 0.05	402 : 0.06	143.2 : 0.26	498.8 : 0.07
MN984457-U81988	273 : 0.05	79 : 0.12	393 : 0.09	142.8 : 0.28	499.2 : 0.09
MN984457-AY633627	281 : 0.01	86 : 0.09	401 : 0.05	145.0 : 0.27	497.0 : 0.08
MN984457-KJ744255	275 : 0.01	79 : 0.14	400 : 0.07	143.7 : 0.22	498.3 : 0.07
MN984457-MN984418	287 : 0.02	85 : 0.13	398 : 0.07	143.0 : 0.14	499.0 : 0.05
MN984457-KJ744238	279 : 0.01	97 : 0.04	402 : 0.04	142.7 : 0.26	499.3 : 0.08
MN984457-MH791027	289 : 0.06	93 : 0.04	398 : 0.07	142.3 : 0.21	499.7 : 0.06
MN984457-MT583805	279 : 0.03	87 : 0.02	398 : 0.04	142.8 : 0.17	499.2 : 0.06
MN984457-MT583804	282 : 0.06	91 : 0.07	398 : 0.09	142.8 : 0.23	499.2 : 0.05
MN984457-MH457145	272 : 0.07	82 : 0.05	397 : 0.10	142.7 : 0.22	499.3 : 0.06
MN984457-KJ744243	274 : 0.01	88 : 0.06	401 : 0.05	143.7 : 0.18	498.3 : 0.06
MN984457-MN984463	270 : 0.01	97 : 0.04	402 : 0.03	143.3 : 0.18	498.7 : 0.06
MN984457-MN984433	275 : 0.03	86 : 0.06	400 : 0.06	143.2 : 0.12	498.8 : 0.05
MN984457-KJ744257	277 : 0.01	83 : 0.12	400 : 0.06	145.0 : 0.21	497.0 : 0.06
MN984457-KJ744244	276 : 0.03	85 : 0.13	401 : 0.06	144.7 : 0.2	497.3 : 0.05
MN984457-EF514905	240 : 0.07	76 : 0.10	388 : 0.11	142.8 : 0.26	499.2 : 0.11
MN984457-EF514907	247 : 0.06	76 : 0.10	388 : 0.09	142.8 : 0.23	499.2 : 0.1
MN984457-EF514904	238 : 0.06	75 : 0.10	388 : 0.09	141.7 : 0.27	500.3 : 0.11
MN984457-EF514903	247 : 0.05	80 : 0.11	388 : 0.09	143.2 : 0.23	498.8 : 0.09
MN984457-EF514906	249 : 0.05	72 : 0.09	387 : 0.09	143.5 : 0.18	498.5 : 0.07
MN984457-KJ744256	268 : 0.01	84 : 0.09	401 : 0.06	145.2 : 0.17	496.8 : 0.09
MN984457-MN984465	270 : 0.02	83 : 0.05	400 : 0.04	143.8 : 0.17	498.2 : 0.07
MN984457-KJ744228	272 : 0.01	88 : 0.10	402 : 0.06	144.7 : 0.25	497.3 : 0.08
MN984457-KJ744227	269 : 0.02	87 : 0.09	402 : 0.06	143.8 : 0.25	498.2 : 0.06
MN984457-KJ744234	279 : 0.01	96 : 0.05	401 : 0.04	143.3 : 0.18	498.7 : 0.06
MN984457-KJ744254	267 : 0.02	82 : 0.15	402 : 0.07	144.5 : 0.24	497.5 : 0.07
MN984457-KJ744248	276 : 0.01	81 : 0.11	401 : 0.06	144.0 : 0.18	498.0 : 0.06
MN984457-KJ744232	233 : 0.04	84 : 0.19	401 : 0.11	144.3 : 0.18	497.7 : 0.07
MN984457-KJ744253	279 : 0.01	90 : 0.12	401 : 0.06	144.5 : 0.17	497.5 : 0.08
MN984457-KJ744247	278 : 0.01	84 : 0.13	402 : 0.06	144.8 : 0.18	497.2 : 0.06
MN984457-MN984462	269 : 0.02	81 : 0.08	402 : 0.06	144.7 : 0.18	497.3 : 0.07
MN984457-KJ744245	262 : 0.02	86 : 0.05	401 : 0.05	144.5 : 0.21	497.5 : 0.1
MN984457-MN984464	278 : 0.06	82 : 0.09	401 : 0.09	143.2 : 0.18	498.8 : 0.08
MN984457-KJ744218	277 : 0.02	81 : 0.06	399 : 0.05	144.3 : 0.23	497.7 : 0.08
MN984457-KJ744249	274 : 0.02	85 : 0.05	401 : 0.05	144.2 : 0.19	497.8 : 0.06
MN984457-KJ744231	287 : 0.01	89 : 0.08	402 : 0.06	144.3 : 0.19	497.7 : 0.09
MN984457-MN984446	277 : 0.01	79 : 0.07	399 : 0.06	143.2 : 0.16	498.8 : 0.05
MN984457-KJ744226	275 : 0.01	80 : 0.07	400 : 0.06	144.0 : 0.22	498.0 : 0.07
MN984457-KJ744225	264 : 0.02	75 : 0.06	401 : 0.05	144.2 : 0.25	497.8 : 0.07
MN984457-NC_001653	271 : 0.04	77 : 0.04	398 : 0.07	143.7 : 0.27	498.3 : 0.05
MN984457-D01075	267 : 0.05	75 : 0.06	390 : 0.08	143.7 : 0.27	498.3 : 0.05
MN984457-KJ744230	276 : 0.01	86 : 0.06	400 : 0.05	142.7 : 0.28	499.3 : 0.07
MN984457-KJ744229	280 : 0.02	85 : 0.06	401 : 0.05	144.8 : 0.24	497.2 : 0.08
MN984457-KJ744235	287 : 0.01	87 : 0.07	401 : 0.05	143.8 : 0.21	498.2 : 0.08
MN984457-KJ744233	247 : 0.03	89 : 0.16	402 : 0.10	144.3 : 0.23	497.7 : 0.08
MN984457-KJ744250	279 : 0.02	83 : 0.12	401 : 0.07	143.7 : 0.23	498.3 : 0.07
MN984457-MK124579	273 : 0.05	82 : 0.08	397 : 0.08	145.2 : 0.24	496.8 : 0.06
MN984457-M21012	268 : 0.02	78 : 0.10	401 : 0.07	144.8 : 0.26	497.2 : 0.06
MN984457-HM046802	274 : 0.04	82 : 0.09	398 : 0.08	144.7 : 0.24	497.3 : 0.06
MN984457-AJ307077	271 : 0.05	77 : 0.10	390 : 0.09	144.5 : 0.24	497.5 : 0.06
MN984457-AJ000558	273 : 0.05	78 : 0.08	390 : 0.09	144.5 : 0.24	497.5 : 0.06
MN984457-HQ005369	289 : 0.02	95 : 0.02	402 : 0.04	142.8 : 0.2	499.2 : 0.07
MN984457-KJ744242	288 : 0.02	94 : 0.07	400 : 0.06	144.2 : 0.23	497.8 : 0.1
MN984457-KJ744240	279 : 0.02	84 : 0.05	401 : 0.06	144.0 : 0.34	498.0 : 0.09
MN984457-KJ744241	276 : 0.03	82 : 0.18	402 : 0.10	144.5 : 0.3	497.5 : 0.09
MN984457-MK890224	275 : 0.04	83 : 0.09	397 : 0.09	142.2 : 0.32	499.8 : 0.08
MN984457-MK890229	269 : 0.03	80 : 0.05	396 : 0.05	144.0 : 0.45	498.0 : 0.09
MN984457-MG711778	277 : 0.04	82 : 0.09	396 : 0.08	141.2 : 0.38	479.8 : 0.11
MN984457-MK890233	283 : 0.03	87 : 0.09	399 : 0.06	144.5 : 0.26	497.5 : 0.09
MN984457-KM110794	274 : 0.05	79 : 0.12	397 : 0.10	143.0 : 0.3	499.0 : 0.08
MN984457-KM110792	278 : 0.05	77 : 0.14	397 : 0.11	143.0 : 0.3	499.0 : 0.08
MN984457-KM110797	270 : 0.05	78 : 0.10	397 : 0.10	142.5 : 0.29	499.5 : 0.09
MN984457-KM110799	277 : 0.06	79 : 0.09	397 : 0.10	143.2 : 0.31	498.8 : 0.08
MN984457-MG711717	262 : 0.04	79 : 0.19	396 : 0.10	143.2 : 0.28	498.8 : 0.11
MN984457-KM110795	268 : 0.04	77 : 0.11	396 : 0.09	141.8 : 0.27	500.2 : 0.09
MN984457-KM110791	272 : 0.05	77 : 0.11	396 : 0.10	141.8 : 0.26	500.2 : 0.09
MN984457-KM110798	264 : 0.04	77 : 0.11	396 : 0.10	142.3 : 0.3	499.7 : 0.11
MN984457-KM110790	266 : 0.04	77 : 0.11	396 : 0.09	141.5 : 0.27	500.5 : 0.09
MN984448-MN984425	290 : 0.03	91 : 0.03	401 : 0.05	142.5 : 0.11	499.5 : 0.02
MN984448-MN984447	266 : 0.02	88 : 0.12	401 : 0.06	142.5 : 0.13	499.5 : 0.02
MN984448-MN984421	280 : 0.03	86 : 0.06	400 : 0.05	142.8 : 0.14	499.2 : 0.02
MN984448-MN984430	287 : 0.04	91 : 0.07	401 : 0.08	142.5 : 0.11	499.5 : 0.02
MN984448-MN984423	291 : 0.03	95 : 0.04	402 : 0.04	142.7 : 0.12	499.3 : 0.02
MN984448-MN984461	269 : 0.05	81 : 0.06	400 : 0.08	143.2 : 0.11	498.8 : 0.02
MN984448-MN984414	283 : 0.03	90 : 0.06	400 : 0.05	142.8 : 0.08	499.2 : 0.03
MN984448-MN984432	289 : 0.04	91 : 0.09	402 : 0.08	142.7 : 0.11	499.3 : 0.03
MN984448-MN984410	287 : 0.05	93 : 0.04	399 : 0.06	142.5 : 0.12	499.5 : 0.03
MN984448-MN984431	284 : 0.07	88 : 0.07	399 : 0.10	143.5 : 0.1	498.5 : 0.04
MN984448-MT583796	273 : 0.07	76 : 0.05	389 : 0.09	143.8 : 0.19	498.2 : 0.07
MN984448-MN984412	289 : 0.03	93 : 0.09	400 : 0.05	142.7 : 0.14	499.3 : 0.04
MN984448-MN984460	288 : 0.01	91 : 0.03	398 : 0.03	142.8 : 0.1	499.2 : 0.03
MN984448-MN984416	288 : 0.03	94 : 0.06	401 : 0.05	143.7 : 0.12	498.3 : 0.03
MN984448-KJ744217	286 : 0.01	92 : 0.07	400 : 0.04	143.7 : 0.23	498.3 : 0.05
MN984448-KJ744216	285 : 0.01	89 : 0.06	400 : 0.04	143.7 : 0.21	498.3 : 0.05
MN984448-KJ744215	276 : 0.00	94 : 0.06	400 : 0.04	143.3 : 0.23	498.7 : 0.05
MN984448-KJ744214	289 : 0.01	93 : 0.10	400 : 0.05	143.7 : 0.27	498.3 : 0.06
MN984448-MN984435	289 : 0.03	91 : 0.07	399 : 0.05	142.5 : 0.17	499.5 : 0.04
MN984448-MN984436	290 : 0.02	95 : 0.10	400 : 0.06	142.8 : 0.17	499.2 : 0.04
MN984448-MN984409	289 : 0.03	94 : 0.10	400 : 0.06	142.7 : 0.14	499.3 : 0.04
MN984448-MN984445	269 : 0.01	84 : 0.06	401 : 0.04	142.8 : 0.19	499.2 : 0.03
MN984448-MN984419	286 : 0.02	94 : 0.06	399 : 0.05	142.8 : 0.15	499.2 : 0.03
MN984448-MN984441	279 : 0.04	87 : 0.04	402 : 0.06	143.2 : 0.12	498.8 : 0.04
MN984448-AB118848	276 : 0.04	86 : 0.04	397 : 0.06	143.7 : 0.2	498.3 : 0.06
MN984448-MN984440	280 : 0.05	82 : 0.02	399 : 0.07	143.0 : 0.15	499.0 : 0.03
MN984448-MN984438	268 : 0.04	80 : 0.08	402 : 0.07	142.5 : 0.11	499.5 : 0.03
MN984448-MN984442	273 : 0.01	93 : 0.12	401 : 0.06	142.3 : 0.13	499.7 : 0.03
MN984448-MN984417	278 : 0.06	84 : 0.08	401 : 0.09	142.8 : 0.13	499.2 : 0.03
MN984448-MN984439	278 : 0.04	85 : 0.07	400 : 0.07	141.8 : 0.16	500.2 : 0.04
MN984448-MN984420	287 : 0.02	92 : 0.07	400 : 0.06	142.0 : 0.18	500.0 : 0.04
MN984448-MN984466	269 : 0.03	74 : 0.04	400 : 0.06	141.3 : 0.23	497.7 : 0.05
MN984448-MN984458	266 : 0.03	79 : 0.12	400 : 0.08	142.2 : 0.31	499.8 : 0.05
MN984448-MH457143	277 : 0.04	86 : 0.07	398 : 0.06	144.2 : 0.26	497.8 : 0.06
MN984448-X85253	271 : 0.05	79 : 0.08	390 : 0.08	144.8 : 0.29	497.2 : 0.07
MN984448-MT583812	288 : 0.03	94 : 0.07	400 : 0.06	143.8 : 0.21	498.2 : 0.05
MN984448-KJ744223	285 : 0.04	92 : 0.06	400 : 0.07	143.8 : 0.2	498.2 : 0.06
MN984448-KJ744220	275 : 0.05	86 : 0.11	401 : 0.09	143.8 : 0.22	498.2 : 0.06
MN984448-KJ744222	287 : 0.04	92 : 0.06	400 : 0.07	143.5 : 0.2	498.5 : 0.06
MN984448-KJ744221	275 : 0.05	85 : 0.06	400 : 0.07	144.0 : 0.25	498.0 : 0.06
MN984448-KT722840	279 : 0.04	84 : 0.09	400 : 0.07	143.3 : 0.19	498.7 : 0.05
MN984448-MN984456	279 : 0.01	87 : 0.06	401 : 0.04	143.5 : 0.27	498.5 : 0.05
MN984448-KF660602	249 : 0.04	89 : 0.07	400 : 0.07	142.7 : 0.2	499.3 : 0.06
MN984448-AB118849	276 : 0.04	86 : 0.02	397 : 0.06	142.2 : 0.25	499.8 : 0.08
MN984448-MN984426	268 : 0.03	98 : 0.08	401 : 0.06	142.8 : 0.19	499.2 : 0.06
MN984448-AY648957	276 : 0.05	84 : 0.09	399 : 0.08	142.8 : 0.19	499.2 : 0.05
MN984448-AY648956	267 : 0.05	79 : 0.09	399 : 0.08	142.5 : 0.17	499.5 : 0.05
MN984448-KF660600	276 : 0.04	78 : 0.07	400 : 0.07	143.3 : 0.23	498.7 : 0.06
MN984448-MN984444	286 : 0.03	92 : 0.08	402 : 0.07	142.3 : 0.11	499.7 : 0.03
MN984448-MN984434	288 : 0.02	92 : 0.07	402 : 0.05	142.3 : 0.24	499.7 : 0.07
MN984448-AY648959	275 : 0.05	85 : 0.09	399 : 0.08	142.7 : 0.22	499.3 : 0.06
MN984448-AF425644	271 : 0.05	80 : 0.09	391 : 0.09	142.8 : 0.24	499.2 : 0.05
MN984448-AY648958	276 : 0.05	84 : 0.12	399 : 0.08	143.0 : 0.2	499.0 : 0.06
MN984448-AF104263	268 : 0.05	79 : 0.09	391 : 0.09	143.2 : 0.21	498.8 : 0.06
MN984448-MH791030	257 : 0.06	79 : 0.09	399 : 0.10	143.3 : 0.19	498.7 : 0.06
MN984448-MH791028	278 : 0.05	82 : 0.04	399 : 0.07	142.8 : 0.27	499.2 : 0.06
MN984448-KY463681	268 : 0.05	84 : 0.10	397 : 0.08	143.7 : 0.3	498.3 : 0.07
MN984448-U81989	271 : 0.06	82 : 0.18	394 : 0.11	143.7 : 0.29	498.3 : 0.07
MN984448-MG926381	285 : 0.04	92 : 0.07	395 : 0.06	143.0 : 0.19	499.0 : 0.07
MN984448-MK890226	278 : 0.03	88 : 0.06	399 : 0.05	143.3 : 0.2	498.7 : 0.05
MN984448-MK890225	278 : 0.03	88 : 0.06	399 : 0.05	143.3 : 0.2	498.7 : 0.05
MN984448-MK890231	278 : 0.05	86 : 0.11	399 : 0.08	142.7 : 0.18	499.3 : 0.05
MN984448-HQ005372	248 : 0.05	80 : 0.12	390 : 0.09	142.3 : 0.23	499.7 : 0.05
MN984448-MG926380	280 : 0.06	89 : 0.06	398 : 0.09	142.3 : 0.2	499.7 : 0.05
MN984448-MN984469	280 : 0.03	82 : 0.02	399 : 0.05	143.3 : 0.21	498.7 : 0.06
MN984448-MH791029	289 : 0.05	93 : 0.03	399 : 0.06	143.3 : 0.2	498.7 : 0.06
MN984448-MK890228	286 : 0.02	93 : 0.04	398 : 0.05	143.5 : 0.25	498.5 : 0.07
MN984448-MK890227	274 : 0.04	87 : 0.04	397 : 0.05	143.7 : 0.22	498.3 : 0.09
MN984448-MK890232	287 : 0.03	93 : 0.03	399 : 0.05	143.7 : 0.26	498.3 : 0.06
MN984448-MK890235	268 : 0.02	84 : 0.06	399 : 0.06	143.2 : 0.23	498.8 : 0.06
MN984448-KJ744237	288 : 0.01	96 : 0.03	401 : 0.03	143.8 : 0.22	498.2 : 0.06
MN984448-MK890234	284 : 0.03	96 : 0.02	399 : 0.05	143.2 : 0.21	498.8 : 0.04
MN984448-HQ005370	263 : 0.04	84 : 0.06	400 : 0.07	142.2 : 0.27	499.8 : 0.07
MN984448-HQ005364	290 : 0.02	95 : 0.09	401 : 0.06	143.5 : 0.26	498.5 : 0.07
MN984448-MK890230	286 : 0.03	93 : 0.07	398 : 0.06	142.2 : 0.26	499.8 : 0.06
MN984448-HQ005368	263 : 0.03	89 : 0.08	401 : 0.06	142.5 : 0.23	499.5 : 0.06
MN984448-HQ005365	270 : 0.03	85 : 0.05	401 : 0.06	143.2 : 0.28	498.8 : 0.07
MN984448-U81988	272 : 0.05	79 : 0.12	394 : 0.09	142.8 : 0.3	499.2 : 0.09
MN984448-AY633627	280 : 0.01	86 : 0.09	401 : 0.05	145.0 : 0.27	497.0 : 0.08
MN984448-KJ744255	275 : 0.01	79 : 0.15	399 : 0.07	143.7 : 0.24	498.3 : 0.07
MN984448-MN984418	287 : 0.02	86 : 0.13	399 : 0.07	143.0 : 0.12	499.0 : 0.05
MN984448-KJ744238	278 : 0.01	96 : 0.04	401 : 0.04	142.7 : 0.28	499.3 : 0.08
MN984448-MH791027	289 : 0.05	93 : 0.04	399 : 0.07	142.3 : 0.23	499.7 : 0.06
MN984448-MT583805	280 : 0.03	88 : 0.03	399 : 0.05	142.8 : 0.19	499.2 : 0.06
MN984448-MT583804	283 : 0.07	91 : 0.07	399 : 0.09	142.8 : 0.25	499.2 : 0.05
MN984448-MH457145	272 : 0.07	83 : 0.06	398 : 0.10	142.7 : 0.24	499.3 : 0.06
MN984448-KJ744243	274 : 0.01	88 : 0.07	400 : 0.05	143.7 : 0.2	498.3 : 0.06
MN984448-MN984463	269 : 0.01	96 : 0.04	401 : 0.04	143.3 : 0.19	498.7 : 0.06
MN984448-MN984433	275 : 0.03	87 : 0.06	401 : 0.06	143.2 : 0.13	498.8 : 0.05
MN984448-KJ744257	276 : 0.01	83 : 0.12	399 : 0.06	145.0 : 0.22	497.0 : 0.07
MN984448-KJ744244	276 : 0.03	85 : 0.14	400 : 0.06	144.7 : 0.21	497.3 : 0.06
MN984448-EF514905	240 : 0.07	77 : 0.10	389 : 0.11	142.8 : 0.26	499.2 : 0.11
MN984448-EF514907	247 : 0.06	77 : 0.10	389 : 0.09	142.8 : 0.23	499.2 : 0.1
MN984448-EF514904	238 : 0.06	76 : 0.10	389 : 0.09	141.7 : 0.27	500.3 : 0.12
MN984448-EF514903	247 : 0.05	81 : 0.11	389 : 0.09	143.2 : 0.23	498.8 : 0.1
MN984448-EF514906	248 : 0.05	72 : 0.09	388 : 0.08	143.5 : 0.2	498.5 : 0.07
MN984448-KJ744256	268 : 0.01	84 : 0.10	400 : 0.06	145.2 : 0.19	496.8 : 0.09
MN984448-MN984465	269 : 0.02	83 : 0.05	399 : 0.04	143.8 : 0.19	498.2 : 0.07
MN984448-KJ744228	272 : 0.01	88 : 0.10	401 : 0.05	144.7 : 0.27	497.3 : 0.08
MN984448-KJ744227	269 : 0.02	87 : 0.09	401 : 0.06	143.8 : 0.26	498.2 : 0.06
MN984448-KJ744234	279 : 0.01	97 : 0.06	400 : 0.04	143.3 : 0.21	498.7 : 0.06
MN984448-KJ744254	267 : 0.02	82 : 0.16	401 : 0.07	144.5 : 0.26	497.5 : 0.07
MN984448-KJ744248	276 : 0.01	82 : 0.12	400 : 0.06	144.0 : 0.2	498.0 : 0.06
MN984448-KJ744232	233 : 0.04	84 : 0.19	400 : 0.10	144.3 : 0.18	497.7 : 0.07
MN984448-KJ744253	278 : 0.01	90 : 0.12	400 : 0.06	144.5 : 0.2	497.5 : 0.07
MN984448-KJ744247	278 : 0.01	84 : 0.14	401 : 0.06	144.8 : 0.2	497.2 : 0.07
MN984448-MN984462	268 : 0.01	81 : 0.08	401 : 0.06	144.7 : 0.18	497.3 : 0.07
MN984448-KJ744245	262 : 0.02	86 : 0.06	400 : 0.05	144.5 : 0.23	497.5 : 0.1
MN984448-MN984464	278 : 0.06	82 : 0.09	400 : 0.08	143.2 : 0.2	498.8 : 0.09
MN984448-KJ744218	276 : 0.01	81 : 0.06	398 : 0.05	144.3 : 0.23	497.7 : 0.09
MN984448-KJ744249	274 : 0.02	85 : 0.06	400 : 0.05	144.2 : 0.21	497.8 : 0.07
MN984448-KJ744231	287 : 0.01	89 : 0.10	401 : 0.06	144.3 : 0.21	497.7 : 0.09
MN984448-MN984446	278 : 0.02	80 : 0.07	400 : 0.06	143.2 : 0.18	498.8 : 0.05
MN984448-KJ744226	275 : 0.01	80 : 0.08	399 : 0.06	144.0 : 0.24	498.0 : 0.08
MN984448-KJ744225	264 : 0.02	75 : 0.07	400 : 0.05	144.2 : 0.27	497.8 : 0.08
MN984448-NC_001653	272 : 0.04	78 : 0.05	399 : 0.07	143.7 : 0.29	498.3 : 0.05
MN984448-D01075	266 : 0.05	75 : 0.06	390 : 0.08	143.7 : 0.29	498.3 : 0.05
MN984448-KJ744230	276 : 0.01	86 : 0.06	399 : 0.05	142.7 : 0.3	499.3 : 0.07
MN984448-KJ744229	279 : 0.02	84 : 0.06	400 : 0.05	144.8 : 0.27	497.2 : 0.08
MN984448-KJ744235	286 : 0.01	86 : 0.07	400 : 0.05	143.8 : 0.23	498.2 : 0.08
MN984448-KJ744233	246 : 0.02	89 : 0.16	401 : 0.09	144.3 : 0.24	497.7 : 0.08
MN984448-KJ744250	278 : 0.01	82 : 0.10	400 : 0.06	143.7 : 0.25	498.3 : 0.07
MN984448-MK124579	274 : 0.05	83 : 0.09	398 : 0.08	145.2 : 0.25	496.8 : 0.06
MN984448-M21012	267 : 0.02	78 : 0.10	400 : 0.07	144.8 : 0.27	497.2 : 0.06
MN984448-HM046802	275 : 0.04	83 : 0.10	399 : 0.08	144.7 : 0.25	497.3 : 0.06
MN984448-AJ307077	270 : 0.05	77 : 0.10	390 : 0.10	144.5 : 0.25	497.5 : 0.06
MN984448-AJ000558	273 : 0.05	79 : 0.09	390 : 0.09	144.5 : 0.25	497.5 : 0.06
MN984448-HQ005369	289 : 0.02	96 : 0.03	401 : 0.04	142.8 : 0.22	499.2 : 0.07
MN984448-KJ744242	287 : 0.02	93 : 0.07	399 : 0.06	144.2 : 0.25	497.8 : 0.1
MN984448-KJ744240	279 : 0.02	85 : 0.06	400 : 0.06	144.0 : 0.36	498.0 : 0.1
MN984448-KJ744241	275 : 0.03	82 : 0.18	401 : 0.10	144.5 : 0.32	497.5 : 0.09
MN984448-MK890224	275 : 0.04	84 : 0.09	398 : 0.08	142.2 : 0.34	499.8 : 0.08
MN984448-MK890229	270 : 0.03	81 : 0.06	397 : 0.06	144.0 : 0.46	498.0 : 0.1
MN984448-MG711778	277 : 0.04	82 : 0.09	397 : 0.08	141.2 : 0.4	479.8 : 0.11
MN984448-MK890233	284 : 0.03	88 : 0.10	400 : 0.06	144.5 : 0.26	497.5 : 0.1
MN984448-KM110794	275 : 0.05	80 : 0.14	398 : 0.10	143.0 : 0.32	499.0 : 0.08
MN984448-KM110792	279 : 0.05	78 : 0.16	398 : 0.11	143.0 : 0.32	499.0 : 0.08
MN984448-KM110797	271 : 0.06	79 : 0.11	398 : 0.11	142.5 : 0.31	499.5 : 0.09
MN984448-KM110799	277 : 0.06	79 : 0.09	398 : 0.10	143.2 : 0.33	498.8 : 0.08
MN984448-MG711717	263 : 0.04	80 : 0.20	397 : 0.10	143.2 : 0.28	498.8 : 0.12
MN984448-KM110795	269 : 0.04	78 : 0.13	397 : 0.09	141.8 : 0.27	500.2 : 0.1
MN984448-KM110791	273 : 0.05	78 : 0.13	397 : 0.10	141.8 : 0.26	500.2 : 0.1
MN984448-KM110798	265 : 0.04	78 : 0.13	397 : 0.10	142.3 : 0.3	499.7 : 0.11
MN984448-KM110790	267 : 0.05	78 : 0.13	397 : 0.10	141.5 : 0.27	500.5 : 0.09
MN984425-MN984447	275 : 0.04	87 : 0.10	401 : 0.06	143.0 : 0.13	499.0 : 0.03
MN984425-MN984421	289 : 0.01	85 : 0.06	400 : 0.04	143.3 : 0.13	498.7 : 0.03
MN984425-MN984430	299 : 0.03	93 : 0.04	400 : 0.05	143.0 : 0.11	499.0 : 0.03
MN984425-MN984423	300 : 0.01	95 : 0.03	401 : 0.02	143.2 : 0.07	498.8 : 0.03
MN984425-MN984461	280 : 0.03	82 : 0.05	400 : 0.05	143.7 : 0.04	498.3 : 0.03
MN984425-MN984414	294 : 0.01	91 : 0.06	399 : 0.03	143.3 : 0.1	498.7 : 0.03
MN984425-MN984432	295 : 0.03	87 : 0.07	401 : 0.06	143.2 : 0.11	498.8 : 0.03
MN984425-MN984410	297 : 0.05	93 : 0.02	399 : 0.05	143.0 : 0.12	499.0 : 0.03
MN984425-MN984431	297 : 0.07	91 : 0.06	398 : 0.08	144.0 : 0.14	498.0 : 0.04
MN984425-MT583796	284 : 0.07	78 : 0.04	388 : 0.07	144.3 : 0.22	497.7 : 0.07
MN984425-MN984412	297 : 0.01	92 : 0.10	399 : 0.03	143.2 : 0.16	498.8 : 0.04
MN984425-MN984460	299 : 0.03	93 : 0.03	398 : 0.03	143.3 : 0.1	498.7 : 0.03
MN984425-MN984416	295 : 0.01	92 : 0.06	400 : 0.03	144.2 : 0.13	497.8 : 0.03
MN984425-KJ744217	293 : 0.03	89 : 0.07	400 : 0.05	144.2 : 0.21	497.8 : 0.05
MN984425-KJ744216	295 : 0.03	89 : 0.06	400 : 0.05	144.2 : 0.19	497.8 : 0.05
MN984425-KJ744215	283 : 0.03	91 : 0.06	400 : 0.05	143.8 : 0.22	498.2 : 0.05
MN984425-KJ744214	295 : 0.03	90 : 0.09	400 : 0.06	144.2 : 0.24	497.8 : 0.05
MN984425-MN984435	297 : 0.01	90 : 0.09	398 : 0.03	143.0 : 0.15	499.0 : 0.03
MN984425-MN984436	297 : 0.01	92 : 0.08	400 : 0.04	143.3 : 0.18	498.7 : 0.04
MN984425-MN984409	296 : 0.02	91 : 0.09	400 : 0.04	143.2 : 0.15	498.8 : 0.04
MN984425-MN984445	281 : 0.02	86 : 0.06	400 : 0.04	143.3 : 0.2	498.7 : 0.04
MN984425-MN984419	293 : 0.01	91 : 0.06	399 : 0.03	143.3 : 0.14	498.7 : 0.03
MN984425-MN984441	289 : 0.02	87 : 0.04	401 : 0.04	143.7 : 0.16	498.3 : 0.04
MN984425-AB118848	286 : 0.05	87 : 0.04	396 : 0.05	144.2 : 0.2	497.8 : 0.06
MN984425-MN984440	290 : 0.03	83 : 0.02	398 : 0.04	143.5 : 0.15	498.5 : 0.03
MN984425-MN984438	280 : 0.03	82 : 0.08	401 : 0.05	143.0 : 0.16	499.0 : 0.04
MN984425-MN984442	283 : 0.04	93 : 0.10	400 : 0.07	142.8 : 0.19	499.2 : 0.05
MN984425-MN984417	288 : 0.04	84 : 0.05	400 : 0.06	143.3 : 0.15	498.7 : 0.04
MN984425-MN984439	288 : 0.02	85 : 0.04	399 : 0.04	142.3 : 0.19	499.7 : 0.04
MN984425-MN984420	299 : 0.02	94 : 0.03	399 : 0.03	142.5 : 0.19	499.5 : 0.05
MN984425-MN984466	279 : 0.05	75 : 0.04	400 : 0.05	141.8 : 0.25	497.2 : 0.05
MN984425-MN984458	275 : 0.05	79 : 0.09	400 : 0.09	142.7 : 0.26	499.3 : 0.06
MN984425-MH457143	286 : 0.04	87 : 0.06	397 : 0.05	144.7 : 0.22	497.3 : 0.07
MN984425-X85253	282 : 0.06	81 : 0.05	390 : 0.08	145.3 : 0.23	496.7 : 0.07
MN984425-MT583812	293 : 0.04	91 : 0.07	399 : 0.06	144.3 : 0.22	497.7 : 0.05
MN984425-KJ744223	295 : 0.03	92 : 0.02	400 : 0.05	144.3 : 0.16	497.7 : 0.06
MN984425-KJ744220	280 : 0.04	81 : 0.08	401 : 0.07	144.3 : 0.17	497.7 : 0.06
MN984425-KJ744222	297 : 0.03	92 : 0.02	400 : 0.04	144.0 : 0.18	498.0 : 0.06
MN984425-KJ744221	286 : 0.04	86 : 0.04	400 : 0.05	144.5 : 0.23	497.5 : 0.06
MN984425-KT722840	288 : 0.06	84 : 0.05	400 : 0.07	143.8 : 0.18	498.2 : 0.05
MN984425-MN984456	289 : 0.04	87 : 0.06	401 : 0.05	144.0 : 0.25	498.0 : 0.06
MN984425-KF660602	256 : 0.02	87 : 0.05	399 : 0.04	143.2 : 0.21	498.8 : 0.05
MN984425-AB118849	285 : 0.05	86 : 0.02	396 : 0.05	142.7 : 0.25	499.3 : 0.08
MN984425-MN984426	274 : 0.00	94 : 0.04	400 : 0.03	143.3 : 0.21	498.7 : 0.05
MN984425-AY648957	287 : 0.05	86 : 0.07	398 : 0.06	143.3 : 0.2	498.7 : 0.05
MN984425-AY648956	279 : 0.04	82 : 0.09	398 : 0.06	143.0 : 0.19	499.0 : 0.04
MN984425-KF660600	286 : 0.03	79 : 0.04	399 : 0.04	143.8 : 0.2	498.2 : 0.06
MN984425-MN984444	298 : 0.02	94 : 0.06	401 : 0.04	142.8 : 0.14	499.2 : 0.04
MN984425-MN984434	300 : 0.03	94 : 0.06	401 : 0.04	142.8 : 0.24	499.2 : 0.08
MN984425-AY648959	285 : 0.05	86 : 0.06	398 : 0.06	143.2 : 0.24	498.8 : 0.06
MN984425-AF425644	282 : 0.06	82 : 0.08	391 : 0.08	143.3 : 0.24	498.7 : 0.06
MN984425-AY648958	286 : 0.05	85 : 0.09	398 : 0.06	143.5 : 0.19	498.5 : 0.07
MN984425-AF104263	279 : 0.06	81 : 0.08	391 : 0.08	143.7 : 0.2	498.3 : 0.06
MN984425-MH791030	264 : 0.05	78 : 0.08	398 : 0.09	143.8 : 0.19	498.2 : 0.06
MN984425-MH791028	288 : 0.04	84 : 0.02	398 : 0.04	143.3 : 0.23	498.7 : 0.06
MN984425-KY463681	277 : 0.06	85 : 0.09	396 : 0.08	144.2 : 0.34	497.8 : 0.07
MN984425-U81989	282 : 0.06	84 : 0.16	394 : 0.09	144.2 : 0.32	497.8 : 0.07
MN984425-MG926381	292 : 0.03	91 : 0.07	394 : 0.04	143.5 : 0.19	498.5 : 0.06
MN984425-MK890226	285 : 0.01	87 : 0.06	398 : 0.04	143.8 : 0.18	498.2 : 0.06
MN984425-MK890225	285 : 0.01	87 : 0.06	398 : 0.04	143.8 : 0.18	498.2 : 0.06
MN984425-MK890231	286 : 0.03	86 : 0.10	398 : 0.05	143.2 : 0.19	498.8 : 0.05
MN984425-HQ005372	259 : 0.09	82 : 0.13	390 : 0.11	142.8 : 0.23	499.2 : 0.06
MN984425-MG926380	291 : 0.05	92 : 0.04	397 : 0.07	142.8 : 0.2	499.2 : 0.05
MN984425-HQ005366	281 : 0.04	85 : 0.04	401 : 0.05	143.2 : 0.17	498.8 : 0.06
MN984425-MN984469	291 : 0.05	84 : 0.02	399 : 0.05	143.8 : 0.18	498.2 : 0.05
MN984425-MK890228	291 : 0.01	90 : 0.03	397 : 0.03	144.0 : 0.24	498.0 : 0.06
MN984425-MK890227	283 : 0.02	88 : 0.02	396 : 0.03	144.2 : 0.2	497.8 : 0.08
MN984425-MK890232	294 : 0.01	92 : 0.03	398 : 0.03	144.2 : 0.22	497.8 : 0.07
MN984425-MK890235	278 : 0.01	86 : 0.06	398 : 0.03	143.7 : 0.24	498.3 : 0.06
MN984425-KJ744237	294 : 0.03	92 : 0.02	401 : 0.04	144.3 : 0.24	497.7 : 0.07
MN984425-MK890234	289 : 0.01	93 : 0.02	398 : 0.03	143.7 : 0.22	498.3 : 0.05
MN984425-HQ005370	273 : 0.07	84 : 0.05	400 : 0.08	142.7 : 0.29	499.3 : 0.06
MN984425-HQ005364	297 : 0.04	92 : 0.08	401 : 0.06	144.0 : 0.28	498.0 : 0.06
MN984425-MK890230	293 : 0.01	92 : 0.04	397 : 0.03	142.7 : 0.25	499.3 : 0.06
MN984425-HQ005368	272 : 0.05	88 : 0.07	401 : 0.07	143.0 : 0.27	499.0 : 0.06
MN984425-HQ005365	279 : 0.05	84 : 0.04	401 : 0.06	143.7 : 0.31	498.3 : 0.07
MN984425-U81988	283 : 0.05	81 : 0.12	393 : 0.09	143.3 : 0.32	498.7 : 0.09
MN984425-AY633627	290 : 0.04	86 : 0.07	401 : 0.05	145.5 : 0.29	496.5 : 0.08
MN984425-KJ744255	285 : 0.04	79 : 0.12	399 : 0.07	144.2 : 0.22	497.8 : 0.07
MN984425-MN984418	299 : 0.02	88 : 0.11	398 : 0.04	143.5 : 0.14	498.5 : 0.05
MN984425-KJ744238	284 : 0.03	92 : 0.06	401 : 0.05	143.2 : 0.31	498.8 : 0.08
MN984425-MH791027	296 : 0.03	92 : 0.03	398 : 0.04	142.8 : 0.13	499.2 : 0.06
MN984425-MT583805	287 : 0.01	87 : 0.02	398 : 0.03	143.3 : 0.18	498.7 : 0.06
MN984425-MT583804	289 : 0.03	90 : 0.06	398 : 0.05	143.3 : 0.23	498.7 : 0.05
MN984425-MH457145	281 : 0.06	83 : 0.05	397 : 0.07	143.2 : 0.2	498.8 : 0.06
MN984425-KJ744243	283 : 0.03	88 : 0.06	400 : 0.05	144.2 : 0.17	497.8 : 0.06
MN984425-MN984463	273 : 0.03	90 : 0.06	401 : 0.05	143.8 : 0.17	498.2 : 0.06
MN984425-MN984433	284 : 0.02	86 : 0.06	400 : 0.04	143.7 : 0.11	498.3 : 0.06
MN984425-KJ744257	285 : 0.05	82 : 0.09	399 : 0.07	145.5 : 0.25	496.5 : 0.06
MN984425-KJ744244	285 : 0.04	85 : 0.10	400 : 0.06	145.2 : 0.2	496.8 : 0.05
MN984425-EF514905	248 : 0.07	76 : 0.05	388 : 0.09	143.3 : 0.31	498.7 : 0.11
MN984425-EF514907	253 : 0.06	74 : 0.06	388 : 0.07	143.3 : 0.27	498.7 : 0.1
MN984425-EF514904	244 : 0.06	73 : 0.06	388 : 0.07	142.2 : 0.31	499.8 : 0.12
MN984425-EF514903	253 : 0.05	78 : 0.07	388 : 0.07	143.7 : 0.27	498.3 : 0.1
MN984425-EF514906	258 : 0.06	73 : 0.06	387 : 0.07	144.0 : 0.23	498.0 : 0.07
MN984425-KJ744256	279 : 0.04	85 : 0.07	400 : 0.06	145.7 : 0.16	496.3 : 0.08
MN984425-MN984465	278 : 0.03	82 : 0.05	399 : 0.05	144.3 : 0.22	497.7 : 0.07
MN984425-KJ744228	281 : 0.04	87 : 0.07	401 : 0.06	145.2 : 0.25	496.8 : 0.07
MN984425-KJ744227	278 : 0.04	86 : 0.06	401 : 0.06	144.3 : 0.25	497.7 : 0.05
MN984425-KJ744234	286 : 0.02	95 : 0.04	400 : 0.04	143.8 : 0.18	498.2 : 0.06
MN984425-KJ744254	275 : 0.03	80 : 0.11	401 : 0.07	145.0 : 0.26	497.0 : 0.07
MN984425-KJ744248	286 : 0.04	82 : 0.09	400 : 0.06	144.5 : 0.22	497.5 : 0.06
MN984425-KJ744232	234 : 0.05	76 : 0.14	400 : 0.11	144.8 : 0.24	497.2 : 0.07
MN984425-KJ744253	285 : 0.04	87 : 0.10	400 : 0.07	145.0 : 0.2	497.0 : 0.07
MN984425-KJ744247	286 : 0.03	82 : 0.10	401 : 0.06	145.3 : 0.21	496.7 : 0.06
MN984425-MN984462	278 : 0.04	81 : 0.08	401 : 0.06	145.2 : 0.21	496.8 : 0.07
MN984425-KJ744245	271 : 0.03	85 : 0.05	400 : 0.06	145.0 : 0.21	497.0 : 0.09
MN984425-MN984464	289 : 0.05	83 : 0.08	400 : 0.07	143.7 : 0.18	498.3 : 0.08
MN984425-KJ744218	287 : 0.04	83 : 0.06	398 : 0.05	144.8 : 0.24	497.2 : 0.08
MN984425-KJ744249	285 : 0.05	86 : 0.05	400 : 0.06	144.7 : 0.23	497.3 : 0.06
MN984425-KJ744231	299 : 0.04	91 : 0.08	401 : 0.06	144.8 : 0.21	497.2 : 0.09
MN984425-MN984446	286 : 0.04	80 : 0.03	399 : 0.05	143.7 : 0.15	498.3 : 0.04
MN984425-KJ744226	285 : 0.04	81 : 0.03	399 : 0.05	144.5 : 0.21	497.5 : 0.07
MN984425-KJ744225	275 : 0.02	76 : 0.04	400 : 0.06	144.7 : 0.23	497.3 : 0.07
MN984425-NC_001653	281 : 0.05	79 : 0.04	398 : 0.06	144.2 : 0.25	497.8 : 0.06
MN984425-D01075	276 : 0.08	76 : 0.04	390 : 0.08	144.2 : 0.25	497.8 : 0.06
MN984425-KJ744230	283 : 0.05	84 : 0.06	399 : 0.07	143.2 : 0.26	498.8 : 0.07
MN984425-KJ744229	290 : 0.04	86 : 0.06	400 : 0.05	145.3 : 0.3	496.7 : 0.08
MN984425-KJ744235	298 : 0.04	88 : 0.07	400 : 0.06	144.3 : 0.23	497.7 : 0.07
MN984425-KJ744233	251 : 0.05	84 : 0.13	401 : 0.11	144.8 : 0.25	497.2 : 0.08
MN984425-KJ744250	289 : 0.04	83 : 0.12	400 : 0.07	144.2 : 0.25	497.8 : 0.07
MN984425-MK124579	283 : 0.05	84 : 0.08	397 : 0.07	145.7 : 0.26	496.3 : 0.06
MN984425-M21012	277 : 0.05	78 : 0.08	400 : 0.07	145.3 : 0.28	496.7 : 0.05
MN984425-HM046802	284 : 0.03	84 : 0.09	398 : 0.06	145.2 : 0.26	496.8 : 0.06
MN984425-AJ307077	280 : 0.05	78 : 0.08	390 : 0.09	145.0 : 0.26	497.0 : 0.06
MN984425-AJ000558	282 : 0.05	80 : 0.08	390 : 0.08	145.0 : 0.26	497.0 : 0.06
MN984425-HQ005369	296 : 0.03	93 : 0.03	401 : 0.04	143.3 : 0.2	498.7 : 0.08
MN984425-KJ744242	292 : 0.05	88 : 0.07	399 : 0.07	144.7 : 0.29	497.3 : 0.1
MN984425-KJ744240	290 : 0.04	86 : 0.04	400 : 0.07	144.5 : 0.35	497.5 : 0.09
MN984425-KJ744241	284 : 0.07	81 : 0.15	401 : 0.11	145.0 : 0.31	497.0 : 0.09
MN984425-MK890224	286 : 0.04	86 : 0.10	397 : 0.08	142.7 : 0.36	499.3 : 0.08
MN984425-MK890229	279 : 0.02	82 : 0.05	396 : 0.04	144.5 : 0.43	497.5 : 0.09
MN984425-MG711778	285 : 0.03	82 : 0.09	396 : 0.06	141.3 : 0.4	479.7 : 0.11
MN984425-MK890233	294 : 0.02	90 : 0.08	399 : 0.04	145.0 : 0.3	497.0 : 0.09
MN984425-KM110794	284 : 0.03	81 : 0.12	397 : 0.08	143.5 : 0.26	498.5 : 0.08
MN984425-KM110792	288 : 0.03	79 : 0.14	397 : 0.08	143.5 : 0.26	498.5 : 0.08
MN984425-KM110797	280 : 0.04	80 : 0.09	397 : 0.08	143.0 : 0.26	499.0 : 0.09
MN984425-KM110799	286 : 0.04	80 : 0.09	397 : 0.07	143.7 : 0.3	498.3 : 0.09
MN984425-MG711717	271 : 0.02	80 : 0.17	396 : 0.08	143.7 : 0.31	498.3 : 0.12
MN984425-KM110795	277 : 0.03	78 : 0.10	396 : 0.07	142.3 : 0.32	499.7 : 0.09
MN984425-KM110791	282 : 0.03	79 : 0.11	396 : 0.08	142.3 : 0.31	499.7 : 0.09
MN984425-KM110798	274 : 0.02	79 : 0.11	396 : 0.07	142.8 : 0.36	499.2 : 0.11
MN984425-KM110790	276 : 0.03	79 : 0.11	396 : 0.07	142.0 : 0.3	500.0 : 0.09
MN984447-MN984421	281 : 0.02	98 : 0.05	400 : 0.04	143.3 : 0.04	498.7 : 0.01
MN984447-MN984430	275 : 0.04	90 : 0.12	400 : 0.07	143.0 : 0.15	499.0 : 0.02
MN984447-MN984423	274 : 0.03	90 : 0.11	401 : 0.05	143.2 : 0.16	498.8 : 0.02
MN984447-MN984461	262 : 0.05	85 : 0.07	400 : 0.08	143.7 : 0.15	498.3 : 0.03
MN984447-MN984414	270 : 0.03	88 : 0.08	399 : 0.07	143.3 : 0.13	498.7 : 0.03
MN984447-MN984432	271 : 0.05	84 : 0.12	401 : 0.08	143.2 : 0.13	498.8 : 0.03
MN984447-MN984410	273 : 0.05	90 : 0.09	399 : 0.07	143.0 : 0.14	499.0 : 0.03
MN984447-MN984431	271 : 0.09	86 : 0.13	398 : 0.11	144.0 : 0.14	498.0 : 0.04
MN984447-MT583796	275 : 0.07	89 : 0.07	388 : 0.08	144.3 : 0.2	497.7 : 0.07
MN984447-MN984412	275 : 0.03	90 : 0.08	399 : 0.05	143.2 : 0.16	498.8 : 0.05
MN984447-MN984460	273 : 0.01	87 : 0.07	398 : 0.03	143.3 : 0.1	498.7 : 0.03
MN984447-MN984416	273 : 0.03	91 : 0.11	400 : 0.06	144.2 : 0.15	497.8 : 0.03
MN984447-KJ744217	271 : 0.01	88 : 0.07	400 : 0.05	144.2 : 0.17	497.8 : 0.04
MN984447-KJ744216	273 : 0.01	88 : 0.10	400 : 0.05	144.2 : 0.15	497.8 : 0.04
MN984447-KJ744215	259 : 0.01	88 : 0.08	400 : 0.05	143.8 : 0.18	498.2 : 0.04
MN984447-KJ744214	274 : 0.01	89 : 0.06	400 : 0.04	144.2 : 0.18	497.8 : 0.04
MN984447-MN984435	276 : 0.03	89 : 0.08	398 : 0.05	143.0 : 0.16	499.0 : 0.03
MN984447-MN984436	273 : 0.03	89 : 0.05	400 : 0.05	143.3 : 0.15	498.7 : 0.03
MN984447-MN984409	273 : 0.03	89 : 0.07	400 : 0.06	143.2 : 0.17	498.8 : 0.04
MN984447-MN984445	270 : 0.01	95 : 0.11	400 : 0.05	143.3 : 0.15	498.7 : 0.04
MN984447-MN984419	273 : 0.02	91 : 0.06	399 : 0.04	143.3 : 0.12	498.7 : 0.03
MN984447-MN984441	280 : 0.02	99 : 0.09	401 : 0.05	143.7 : 0.18	498.3 : 0.04
MN984447-AB118848	277 : 0.03	97 : 0.06	396 : 0.05	144.2 : 0.2	497.8 : 0.05
MN984447-MN984440	280 : 0.03	94 : 0.10	398 : 0.06	143.5 : 0.18	498.5 : 0.04
MN984447-MN984438	271 : 0.02	94 : 0.10	401 : 0.05	143.0 : 0.16	499.0 : 0.04
MN984447-MN984442	270 : 0.01	100 : 0.03	400 : 0.02	142.8 : 0.19	499.2 : 0.05
MN984447-MN984417	281 : 0.04	98 : 0.11	400 : 0.07	143.3 : 0.19	498.7 : 0.03
MN984447-MN984439	281 : 0.02	99 : 0.12	399 : 0.05	142.3 : 0.21	499.7 : 0.04
MN984447-MN984420	275 : 0.03	91 : 0.13	399 : 0.06	142.5 : 0.21	499.5 : 0.05
MN984447-MN984466	270 : 0.02	86 : 0.09	400 : 0.05	141.8 : 0.16	497.2 : 0.05
MN984447-MN984458	271 : 0.02	95 : 0.14	400 : 0.07	142.7 : 0.28	499.3 : 0.05
MN984447-MH457143	281 : 0.04	101 : 0.08	397 : 0.06	144.7 : 0.17	497.3 : 0.06
MN984447-X85253	277 : 0.05	94 : 0.10	390 : 0.08	145.3 : 0.2	496.7 : 0.06
MN984447-MT583812	270 : 0.05	87 : 0.10	399 : 0.07	144.3 : 0.19	497.7 : 0.05
MN984447-KJ744223	272 : 0.04	90 : 0.11	400 : 0.07	144.3 : 0.17	497.7 : 0.05
MN984447-KJ744220	277 : 0.04	99 : 0.12	401 : 0.07	144.3 : 0.18	497.7 : 0.05
MN984447-KJ744222	274 : 0.04	90 : 0.11	400 : 0.06	144.0 : 0.18	498.0 : 0.06
MN984447-KJ744221	282 : 0.04	103 : 0.13	400 : 0.07	144.5 : 0.23	497.5 : 0.05
MN984447-KT722840	282 : 0.02	98 : 0.11	400 : 0.05	143.8 : 0.19	498.2 : 0.05
MN984447-MN984456	283 : 0.01	102 : 0.07	401 : 0.04	144.0 : 0.21	498.0 : 0.05
MN984447-KF660602	254 : 0.02	105 : 0.07	399 : 0.04	143.2 : 0.2	498.8 : 0.04
MN984447-AB118849	277 : 0.03	97 : 0.08	396 : 0.05	142.7 : 0.23	499.3 : 0.08
MN984447-MN984426	258 : 0.03	99 : 0.10	400 : 0.05	143.3 : 0.2	498.7 : 0.05
MN984447-AY648957	279 : 0.04	97 : 0.11	398 : 0.06	143.3 : 0.17	498.7 : 0.05
MN984447-AY648956	270 : 0.03	92 : 0.09	398 : 0.05	143.0 : 0.17	499.0 : 0.05
MN984447-KF660600	279 : 0.03	92 : 0.09	399 : 0.05	143.8 : 0.18	498.2 : 0.06
MN984447-MN984444	274 : 0.03	91 : 0.12	401 : 0.07	142.8 : 0.15	499.2 : 0.05
MN984447-MN984434	276 : 0.04	91 : 0.09	401 : 0.06	142.8 : 0.22	499.2 : 0.08
MN984447-AY648959	277 : 0.04	97 : 0.09	398 : 0.06	143.2 : 0.22	498.8 : 0.06
MN984447-AF425644	275 : 0.03	93 : 0.12	391 : 0.07	143.3 : 0.22	498.7 : 0.05
MN984447-AY648958	279 : 0.04	97 : 0.09	398 : 0.06	143.5 : 0.18	498.5 : 0.07
MN984447-AF104263	272 : 0.03	92 : 0.12	391 : 0.08	143.7 : 0.19	498.3 : 0.06
MN984447-MH791030	254 : 0.05	87 : 0.12	398 : 0.09	143.8 : 0.17	498.2 : 0.06
MN984447-MH791028	278 : 0.03	93 : 0.09	398 : 0.06	143.3 : 0.23	498.7 : 0.06
MN984447-KY463681	274 : 0.06	101 : 0.12	396 : 0.08	144.2 : 0.32	497.8 : 0.06
MN984447-U81989	276 : 0.06	97 : 0.14	394 : 0.09	144.2 : 0.31	497.8 : 0.06
MN984447-MG926381	270 : 0.03	87 : 0.06	394 : 0.05	143.5 : 0.14	498.5 : 0.06
MN984447-MK890226	281 : 0.02	102 : 0.08	398 : 0.04	143.8 : 0.17	498.2 : 0.05
MN984447-MK890225	281 : 0.02	102 : 0.08	398 : 0.04	143.8 : 0.17	498.2 : 0.05
MN984447-MK890231	282 : 0.03	101 : 0.02	398 : 0.03	143.2 : 0.11	498.8 : 0.02
MN984447-HQ005372	252 : 0.04	95 : 0.11	390 : 0.08	142.8 : 0.23	499.2 : 0.04
MN984447-MG926380	269 : 0.06	89 : 0.11	397 : 0.09	142.8 : 0.24	499.2 : 0.04
MN984447-HQ005366	274 : 0.01	99 : 0.12	401 : 0.05	143.2 : 0.11	498.8 : 0.06
MN984447-MN984469	281 : 0.01	94 : 0.09	399 : 0.05	143.8 : 0.19	498.2 : 0.06
MN984447-MH791029	272 : 0.04	87 : 0.10	398 : 0.06	143.8 : 0.2	498.2 : 0.05
MN984447-MK890228	270 : 0.03	87 : 0.11	397 : 0.06	144.0 : 0.18	498.0 : 0.06
MN984447-MK890227	278 : 0.03	101 : 0.08	396 : 0.05	144.2 : 0.17	497.8 : 0.08
MN984447-MK890232	271 : 0.03	88 : 0.10	398 : 0.06	144.2 : 0.15	497.8 : 0.06
MN984447-MK890235	269 : 0.01	96 : 0.12	398 : 0.06	143.7 : 0.13	498.3 : 0.06
MN984447-KJ744237	272 : 0.01	91 : 0.09	401 : 0.04	144.3 : 0.19	497.7 : 0.06
MN984447-MK890234	269 : 0.02	92 : 0.09	398 : 0.05	143.7 : 0.2	498.3 : 0.04
MN984447-HQ005370	272 : 0.03	104 : 0.11	400 : 0.06	142.7 : 0.26	499.3 : 0.07
MN984447-HQ005364	274 : 0.01	90 : 0.09	401 : 0.04	144.0 : 0.27	498.0 : 0.06
MN984447-MK890230	271 : 0.03	89 : 0.11	397 : 0.06	142.7 : 0.2	499.3 : 0.06
MN984447-HQ005368	272 : 0.01	109 : 0.08	401 : 0.04	143.0 : 0.23	499.0 : 0.05
MN984447-HQ005365	279 : 0.01	105 : 0.09	401 : 0.04	143.7 : 0.27	498.3 : 0.06
MN984447-U81988	276 : 0.06	92 : 0.10	393 : 0.08	143.3 : 0.31	498.7 : 0.1
MN984447-AY633627	283 : 0.01	100 : 0.05	401 : 0.03	145.5 : 0.23	496.5 : 0.08
MN984447-KJ744255	284 : 0.00	99 : 0.10	399 : 0.04	144.2 : 0.19	497.8 : 0.07
MN984447-MN984418	277 : 0.03	87 : 0.09	398 : 0.05	143.5 : 0.17	498.5 : 0.05
MN984447-KJ744238	261 : 0.02	90 : 0.07	401 : 0.04	143.2 : 0.24	498.8 : 0.09
MN984447-MH791027	273 : 0.04	88 : 0.08	398 : 0.06	142.8 : 0.23	499.2 : 0.06
MN984447-MT583805	279 : 0.02	98 : 0.09	398 : 0.04	143.3 : 0.19	498.7 : 0.06
MN984447-MT583804	269 : 0.03	89 : 0.11	398 : 0.07	143.3 : 0.25	498.7 : 0.06
MN984447-MH457145	263 : 0.04	84 : 0.10	397 : 0.07	143.2 : 0.24	498.8 : 0.06
MN984447-KJ744243	282 : 0.00	107 : 0.09	400 : 0.03	144.2 : 0.17	497.8 : 0.06
MN984447-MN984463	258 : 0.00	96 : 0.09	401 : 0.04	143.8 : 0.19	498.2 : 0.07
MN984447-MN984433	281 : 0.02	104 : 0.09	400 : 0.05	143.7 : 0.12	498.3 : 0.06
MN984447-KJ744257	282 : 0.01	99 : 0.07	399 : 0.04	145.5 : 0.2	496.5 : 0.07
MN984447-KJ744244	270 : 0.01	90 : 0.08	400 : 0.04	145.2 : 0.16	496.8 : 0.06
MN984447-EF514905	240 : 0.06	87 : 0.12	388 : 0.10	143.3 : 0.26	498.7 : 0.1
MN984447-EF514907	248 : 0.05	88 : 0.11	388 : 0.08	143.3 : 0.23	498.7 : 0.1
MN984447-EF514904	239 : 0.05	87 : 0.11	388 : 0.08	142.2 : 0.29	499.8 : 0.11
MN984447-EF514903	248 : 0.05	92 : 0.10	388 : 0.08	143.7 : 0.25	498.3 : 0.09
MN984447-EF514906	253 : 0.04	87 : 0.11	387 : 0.08	144.0 : 0.17	498.0 : 0.07
MN984447-KJ744256	274 : 0.01	101 : 0.09	400 : 0.04	145.7 : 0.16	496.3 : 0.07
MN984447-MN984465	270 : 0.01	95 : 0.11	399 : 0.04	144.3 : 0.2	497.7 : 0.08
MN984447-KJ744228	281 : 0.01	108 : 0.07	401 : 0.03	145.2 : 0.22	496.8 : 0.07
MN984447-KJ744227	278 : 0.01	107 : 0.09	401 : 0.04	144.3 : 0.22	497.7 : 0.06
MN984447-KJ744234	265 : 0.01	94 : 0.07	400 : 0.04	143.8 : 0.2	498.2 : 0.05
MN984447-KJ744254	273 : 0.00	99 : 0.09	401 : 0.03	145.0 : 0.2	497.0 : 0.07
MN984447-KJ744248	284 : 0.01	101 : 0.12	400 : 0.04	144.5 : 0.18	497.5 : 0.06
MN984447-KJ744232	232 : 0.04	94 : 0.14	400 : 0.09	144.8 : 0.18	497.2 : 0.07
MN984447-KJ744253	270 : 0.00	92 : 0.12	400 : 0.04	145.0 : 0.22	497.0 : 0.07
MN984447-KJ744247	284 : 0.00	101 : 0.08	401 : 0.03	145.3 : 0.17	496.7 : 0.06
MN984447-MN984462	282 : 0.00	106 : 0.13	401 : 0.04	145.2 : 0.22	496.8 : 0.07
MN984447-KJ744245	271 : 0.01	106 : 0.09	400 : 0.04	145.0 : 0.17	497.0 : 0.09
MN984447-MN984464	283 : 0.07	98 : 0.11	400 : 0.08	143.7 : 0.14	498.3 : 0.08
MN984447-KJ744218	283 : 0.01	99 : 0.10	398 : 0.04	144.8 : 0.19	497.2 : 0.08
MN984447-KJ744249	284 : 0.01	106 : 0.08	400 : 0.03	144.7 : 0.19	497.3 : 0.05
MN984447-KJ744231	275 : 0.01	88 : 0.10	401 : 0.05	144.8 : 0.15	497.2 : 0.08
MN984447-MN984446	282 : 0.00	96 : 0.09	399 : 0.04	143.7 : 0.09	498.3 : 0.03
MN984447-KJ744226	282 : 0.00	98 : 0.11	399 : 0.04	144.5 : 0.16	497.5 : 0.06
MN984447-KJ744225	268 : 0.01	90 : 0.11	400 : 0.05	144.7 : 0.19	497.3 : 0.06
MN984447-NC_001653	274 : 0.05	92 : 0.08	398 : 0.07	144.2 : 0.22	497.8 : 0.05
MN984447-D01075	270 : 0.05	88 : 0.08	390 : 0.08	144.2 : 0.22	497.8 : 0.05
MN984447-KJ744230	260 : 0.02	81 : 0.06	399 : 0.04	143.2 : 0.23	498.8 : 0.07
MN984447-KJ744229	282 : 0.03	98 : 0.08	400 : 0.05	145.3 : 0.24	496.7 : 0.07
MN984447-KJ744235	276 : 0.03	87 : 0.14	400 : 0.07	144.3 : 0.18	497.7 : 0.08
MN984447-KJ744233	233 : 0.04	87 : 0.15	401 : 0.10	144.8 : 0.19	497.2 : 0.08
MN984447-KJ744250	282 : 0.01	96 : 0.11	400 : 0.05	144.2 : 0.18	497.8 : 0.07
MN984447-MK124579	278 : 0.05	98 : 0.09	397 : 0.07	145.7 : 0.19	496.3 : 0.06
MN984447-M21012	272 : 0.02	93 : 0.08	400 : 0.05	145.3 : 0.2	496.7 : 0.06
MN984447-HM046802	278 : 0.04	97 : 0.10	398 : 0.07	145.2 : 0.19	496.8 : 0.06
MN984447-AJ307077	276 : 0.05	92 : 0.09	390 : 0.08	145.0 : 0.19	497.0 : 0.06
MN984447-AJ000558	279 : 0.05	94 : 0.10	390 : 0.08	145.0 : 0.19	497.0 : 0.06
MN984447-HQ005369	273 : 0.01	91 : 0.07	401 : 0.03	143.3 : 0.21	498.7 : 0.07
MN984447-KJ744242	271 : 0.03	88 : 0.07	399 : 0.05	144.7 : 0.23	497.3 : 0.09
MN984447-KJ744240	268 : 0.04	85 : 0.09	400 : 0.07	144.5 : 0.29	497.5 : 0.09
MN984447-KJ744241	277 : 0.03	95 : 0.15	401 : 0.08	145.0 : 0.29	497.0 : 0.09
MN984447-MK890224	268 : 0.06	87 : 0.14	397 : 0.09	142.7 : 0.32	499.3 : 0.09
MN984447-MK890229	275 : 0.02	97 : 0.09	396 : 0.05	144.5 : 0.39	497.5 : 0.09
MN984447-MG711778	281 : 0.04	98 : 0.16	396 : 0.07	141.7 : 0.37	479.3 : 0.11
MN984447-MK890233	271 : 0.04	87 : 0.10	399 : 0.06	145.0 : 0.26	497.0 : 0.1
MN984447-KM110794	278 : 0.04	95 : 0.15	397 : 0.09	143.5 : 0.27	498.5 : 0.08
MN984447-KM110792	276 : 0.04	87 : 0.17	397 : 0.10	143.5 : 0.27	498.5 : 0.08
MN984447-KM110797	274 : 0.05	94 : 0.13	397 : 0.09	143.0 : 0.3	499.0 : 0.09
MN984447-KM110799	278 : 0.04	92 : 0.12	397 : 0.09	143.7 : 0.34	498.3 : 0.08
MN984447-MG711717	267 : 0.03	96 : 0.20	396 : 0.09	143.7 : 0.33	498.3 : 0.11
MN984447-KM110795	273 : 0.03	94 : 0.15	396 : 0.08	142.3 : 0.35	499.7 : 0.08
MN984447-KM110791	276 : 0.04	93 : 0.14	396 : 0.09	142.3 : 0.35	499.7 : 0.08
MN984447-KM110798	268 : 0.03	93 : 0.14	396 : 0.09	142.8 : 0.37	499.2 : 0.09
MN984447-KM110790	270 : 0.04	93 : 0.14	396 : 0.09	142.0 : 0.35	500.0 : 0.07
MN984421-MN984430	286 : 0.02	84 : 0.08	400 : 0.05	143.3 : 0.13	498.7 : 0.02
MN984421-MN984423	286 : 0.01	86 : 0.09	400 : 0.04	143.5 : 0.17	498.5 : 0.02
MN984421-MN984461	272 : 0.03	79 : 0.07	399 : 0.06	144.0 : 0.15	498.0 : 0.02
MN984421-MN984414	286 : 0.01	88 : 0.05	400 : 0.04	143.7 : 0.12	498.3 : 0.03
MN984421-MN984432	281 : 0.02	78 : 0.07	400 : 0.05	143.5 : 0.13	498.5 : 0.03
MN984421-MN984410	284 : 0.04	84 : 0.06	400 : 0.06	143.3 : 0.13	498.7 : 0.03
MN984421-MN984431	283 : 0.06	81 : 0.06	398 : 0.09	144.3 : 0.14	497.7 : 0.04
MN984421-MT583796	290 : 0.05	88 : 0.03	387 : 0.05	144.7 : 0.21	497.3 : 0.06
MN984421-MN984412	289 : 0.01	88 : 0.07	400 : 0.04	143.5 : 0.16	498.5 : 0.04
MN984421-MN984460	286 : 0.04	85 : 0.06	397 : 0.05	143.7 : 0.12	498.3 : 0.03
MN984421-MN984416	286 : 0.01	88 : 0.02	401 : 0.03	144.5 : 0.13	497.5 : 0.03
MN984421-KJ744217	285 : 0.02	86 : 0.06	399 : 0.05	144.5 : 0.17	497.5 : 0.04
MN984421-KJ744216	287 : 0.03	86 : 0.06	399 : 0.05	144.5 : 0.15	497.5 : 0.04
MN984421-KJ744215	273 : 0.03	86 : 0.05	399 : 0.05	144.2 : 0.18	497.8 : 0.04
MN984421-KJ744214	286 : 0.02	86 : 0.05	399 : 0.04	144.5 : 0.17	497.5 : 0.04
MN984421-MN984435	289 : 0.01	86 : 0.05	399 : 0.03	143.3 : 0.14	498.7 : 0.04
MN984421-MN984436	288 : 0.00	88 : 0.03	401 : 0.02	143.7 : 0.12	498.3 : 0.04
MN984421-MN984409	287 : 0.01	87 : 0.05	401 : 0.03	143.5 : 0.16	498.5 : 0.04
MN984421-MN984445	282 : 0.01	91 : 0.07	399 : 0.04	143.7 : 0.17	498.3 : 0.04
MN984421-MN984441	295 : 0.01	98 : 0.03	400 : 0.02	144.0 : 0.19	498.0 : 0.04
MN984421-AB118848	294 : 0.03	98 : 0.03	397 : 0.03	144.5 : 0.21	497.5 : 0.05
MN984421-MN984440	296 : 0.01	93 : 0.04	398 : 0.03	143.8 : 0.2	498.2 : 0.04
MN984421-MN984438	284 : 0.01	91 : 0.07	400 : 0.04	143.3 : 0.18	498.7 : 0.04
MN984421-MN984442	277 : 0.03	92 : 0.03	399 : 0.03	143.2 : 0.19	498.8 : 0.04
MN984421-MN984417	295 : 0.02	95 : 0.07	400 : 0.05	143.7 : 0.18	498.3 : 0.03
MN984421-MN984439	295 : 0.01	96 : 0.07	399 : 0.03	142.7 : 0.22	499.3 : 0.04
MN984421-MN984420	286 : 0.00	85 : 0.07	399 : 0.04	142.8 : 0.22	499.2 : 0.05
MN984421-MN984466	286 : 0.04	87 : 0.05	399 : 0.05	142.2 : 0.18	496.8 : 0.04
MN984421-MN984458	282 : 0.04	91 : 0.11	399 : 0.07	143.0 : 0.26	499.0 : 0.04
MN984421-MH457143	293 : 0.02	97 : 0.05	398 : 0.04	145.0 : 0.19	497.0 : 0.06
MN984421-X85253	289 : 0.05	90 : 0.08	391 : 0.07	145.7 : 0.22	496.3 : 0.06
MN984421-MT583812	284 : 0.03	86 : 0.07	398 : 0.04	144.7 : 0.17	497.3 : 0.05
MN984421-KJ744223	282 : 0.01	84 : 0.06	399 : 0.04	144.7 : 0.17	497.3 : 0.05
MN984421-KJ744220	282 : 0.01	88 : 0.07	400 : 0.05	144.7 : 0.19	497.3 : 0.05
MN984421-KJ744222	284 : 0.01	84 : 0.06	399 : 0.04	144.3 : 0.18	497.7 : 0.05
MN984421-KJ744221	289 : 0.01	94 : 0.08	399 : 0.04	144.8 : 0.22	497.2 : 0.05
MN984421-KT722840	294 : 0.04	95 : 0.07	399 : 0.06	144.2 : 0.17	497.8 : 0.05
MN984421-MN984456	295 : 0.02	98 : 0.04	400 : 0.03	144.3 : 0.22	497.7 : 0.05
MN984421-KF660602	258 : 0.00	92 : 0.06	399 : 0.03	143.5 : 0.22	498.5 : 0.05
MN984421-AB118849	294 : 0.04	98 : 0.04	397 : 0.04	143.0 : 0.23	499.0 : 0.08
MN984421-MN984426	263 : 0.00	87 : 0.07	400 : 0.04	143.7 : 0.22	498.3 : 0.05
MN984421-AY648957	294 : 0.03	96 : 0.08	399 : 0.05	143.7 : 0.19	498.3 : 0.04
MN984421-AY648956	285 : 0.03	91 : 0.08	399 : 0.05	143.3 : 0.19	498.7 : 0.04
MN984421-KF660600	293 : 0.01	90 : 0.08	398 : 0.03	144.2 : 0.2	497.8 : 0.06
MN984421-MN984444	284 : 0.01	85 : 0.09	400 : 0.05	143.2 : 0.17	498.8 : 0.05
MN984421-MN984434	286 : 0.01	85 : 0.07	400 : 0.04	143.2 : 0.25	498.8 : 0.07
MN984421-AY648959	289 : 0.04	93 : 0.08	399 : 0.05	143.5 : 0.24	498.5 : 0.06
MN984421-AF425644	289 : 0.04	91 : 0.09	392 : 0.07	143.7 : 0.24	498.3 : 0.05
MN984421-AY648958	294 : 0.03	96 : 0.10	399 : 0.05	143.8 : 0.2	498.2 : 0.06
MN984421-AF104263	286 : 0.04	90 : 0.09	392 : 0.07	144.0 : 0.22	498.0 : 0.06
MN984421-MH791030	266 : 0.04	83 : 0.10	399 : 0.07	144.2 : 0.19	497.8 : 0.06
MN984421-MH791028	295 : 0.03	94 : 0.06	399 : 0.04	143.7 : 0.25	498.3 : 0.05
MN984421-KY463681	284 : 0.04	95 : 0.09	397 : 0.06	144.5 : 0.31	497.5 : 0.06
MN984421-U81989	289 : 0.04	94 : 0.15	395 : 0.08	144.5 : 0.3	497.5 : 0.06
MN984421-MG926381	285 : 0.02	86 : 0.07	395 : 0.04	143.8 : 0.12	498.2 : 0.06
MN984421-MK890226	294 : 0.00	100 : 0.02	399 : 0.01	144.2 : 0.12	497.8 : 0.04
MN984421-MK890225	294 : 0.00	100 : 0.02	399 : 0.01	144.2 : 0.12	497.8 : 0.04
MN984421-MK890231	294 : 0.03	98 : 0.08	399 : 0.04	143.5 : 0.16	498.5 : 0.04
MN984421-HQ005372	257 : 0.07	85 : 0.16	389 : 0.10	143.2 : 0.21	498.8 : 0.04
MN984421-MG926380	283 : 0.05	87 : 0.07	398 : 0.07	143.2 : 0.22	498.8 : 0.04
MN984421-HQ005366	287 : 0.02	96 : 0.08	400 : 0.05	143.5 : 0.13	498.5 : 0.05
MN984421-MN984469	296 : 0.03	94 : 0.04	398 : 0.05	144.2 : 0.22	497.8 : 0.06
MN984421-MH791029	287 : 0.04	86 : 0.06	399 : 0.05	144.2 : 0.19	497.8 : 0.06
MN984421-MK890228	284 : 0.00	85 : 0.06	397 : 0.03	144.3 : 0.17	497.7 : 0.06
MN984421-MK890227	287 : 0.01	95 : 0.05	397 : 0.03	144.5 : 0.18	497.5 : 0.08
MN984421-MK890232	286 : 0.00	86 : 0.05	398 : 0.03	144.5 : 0.14	497.5 : 0.05
MN984421-MK890235	281 : 0.00	91 : 0.07	399 : 0.03	144.0 : 0.15	498.0 : 0.05
MN984421-KJ744237	286 : 0.02	89 : 0.06	400 : 0.04	144.7 : 0.17	497.3 : 0.05
MN984421-MK890234	285 : 0.00	91 : 0.05	398 : 0.02	144.0 : 0.18	498.0 : 0.04
MN984421-HQ005370	277 : 0.05	93 : 0.09	399 : 0.07	143.0 : 0.27	499.0 : 0.07
MN984421-HQ005364	290 : 0.04	90 : 0.03	400 : 0.04	144.3 : 0.25	497.7 : 0.06
MN984421-MK890230	286 : 0.01	88 : 0.07	398 : 0.03	143.0 : 0.16	499.0 : 0.05
MN984421-HQ005368	276 : 0.03	97 : 0.09	400 : 0.06	143.3 : 0.23	498.7 : 0.05
MN984421-HQ005365	283 : 0.03	93 : 0.06	400 : 0.05	144.0 : 0.29	498.0 : 0.06
MN984421-U81988	291 : 0.04	91 : 0.13	394 : 0.07	143.7 : 0.3	498.3 : 0.1
MN984421-AY633627	297 : 0.02	98 : 0.04	400 : 0.03	145.8 : 0.22	496.2 : 0.09
MN984421-KJ744255	289 : 0.02	88 : 0.08	398 : 0.05	144.5 : 0.17	497.5 : 0.07
MN984421-MN984418	289 : 0.00	83 : 0.08	399 : 0.04	143.8 : 0.15	498.2 : 0.06
MN984421-KJ744238	275 : 0.03	88 : 0.01	400 : 0.03	143.5 : 0.24	498.5 : 0.08
MN984421-MH791027	287 : 0.05	86 : 0.07	399 : 0.05	143.2 : 0.22	498.8 : 0.05
MN984421-MT583805	296 : 0.00	99 : 0.04	398 : 0.01	143.7 : 0.17	498.3 : 0.05
MN984421-MT583804	284 : 0.03	88 : 0.06	398 : 0.05	143.7 : 0.22	498.3 : 0.05
MN984421-MH457145	275 : 0.05	80 : 0.05	398 : 0.07	143.5 : 0.22	498.5 : 0.06
MN984421-KJ744243	288 : 0.02	98 : 0.02	399 : 0.03	144.5 : 0.16	497.5 : 0.06
MN984421-MN984463	272 : 0.02	94 : 0.03	400 : 0.03	144.2 : 0.18	497.8 : 0.06
MN984421-MN984433	293 : 0.00	99 : 0.03	400 : 0.02	144.0 : 0.12	498.0 : 0.06
MN984421-KJ744257	292 : 0.03	94 : 0.07	398 : 0.04	145.8 : 0.2	496.2 : 0.06
MN984421-KJ744244	278 : 0.03	83 : 0.05	399 : 0.04	145.5 : 0.16	496.5 : 0.05
MN984421-EF514905	247 : 0.06	78 : 0.05	389 : 0.08	143.7 : 0.25	498.3 : 0.1
MN984421-EF514907	259 : 0.05	83 : 0.06	389 : 0.06	143.7 : 0.23	498.3 : 0.09
MN984421-EF514904	250 : 0.05	82 : 0.06	389 : 0.06	142.5 : 0.28	499.5 : 0.1
MN984421-EF514903	259 : 0.05	87 : 0.07	389 : 0.06	144.0 : 0.24	498.0 : 0.09
MN984421-EF514906	263 : 0.05	81 : 0.06	388 : 0.06	144.3 : 0.16	497.7 : 0.06
MN984421-KJ744256	283 : 0.03	94 : 0.04	399 : 0.05	146.0 : 0.16	496.0 : 0.06
MN984421-MN984465	286 : 0.01	95 : 0.05	398 : 0.04	144.7 : 0.23	497.3 : 0.07
MN984421-KJ744228	287 : 0.03	98 : 0.04	400 : 0.04	145.5 : 0.22	496.5 : 0.06
MN984421-KJ744227	284 : 0.03	97 : 0.05	400 : 0.04	144.7 : 0.22	497.3 : 0.06
MN984421-KJ744234	277 : 0.02	91 : 0.05	399 : 0.04	144.2 : 0.16	497.8 : 0.06
MN984421-KJ744254	282 : 0.02	92 : 0.09	400 : 0.05	145.3 : 0.19	496.7 : 0.07
MN984421-KJ744248	291 : 0.02	92 : 0.09	399 : 0.05	144.8 : 0.18	497.2 : 0.06
MN984421-KJ744232	238 : 0.04	85 : 0.10	399 : 0.10	145.2 : 0.18	496.8 : 0.07
MN984421-KJ744253	282 : 0.03	89 : 0.11	399 : 0.05	145.3 : 0.22	496.7 : 0.06
MN984421-KJ744247	293 : 0.02	94 : 0.08	400 : 0.04	145.7 : 0.17	496.3 : 0.05
MN984421-MN984462	283 : 0.02	91 : 0.08	400 : 0.05	145.5 : 0.22	496.5 : 0.06
MN984421-KJ744245	275 : 0.01	94 : 0.04	399 : 0.04	145.3 : 0.16	496.7 : 0.09
MN984421-MN984464	295 : 0.05	94 : 0.08	399 : 0.06	144.0 : 0.12	498.0 : 0.08
MN984421-KJ744218	293 : 0.02	94 : 0.06	397 : 0.05	145.2 : 0.19	496.8 : 0.07
MN984421-KJ744249	288 : 0.02	94 : 0.03	399 : 0.04	145.0 : 0.17	497.0 : 0.06
MN984421-KJ744231	286 : 0.02	83 : 0.08	400 : 0.05	145.2 : 0.15	496.8 : 0.08
MN984421-MN984446	290 : 0.02	89 : 0.06	398 : 0.05	144.0 : 0.08	498.0 : 0.04
MN984421-KJ744226	287 : 0.02	88 : 0.07	398 : 0.05	144.8 : 0.16	497.2 : 0.07
MN984421-KJ744225	275 : 0.01	81 : 0.05	399 : 0.05	145.0 : 0.17	497.0 : 0.06
MN984421-NC_001653	286 : 0.03	88 : 0.06	399 : 0.05	144.5 : 0.22	497.5 : 0.05
MN984421-D01075	282 : 0.06	84 : 0.08	391 : 0.07	144.5 : 0.22	497.5 : 0.05
MN984421-KJ744230	273 : 0.03	79 : 0.05	398 : 0.05	143.5 : 0.23	498.5 : 0.07
MN984421-KJ744229	296 : 0.03	97 : 0.03	399 : 0.04	145.7 : 0.27	496.3 : 0.08
MN984421-KJ744235	290 : 0.04	85 : 0.09	399 : 0.07	144.7 : 0.21	497.3 : 0.08
MN984421-KJ744233	245 : 0.05	83 : 0.12	400 : 0.10	145.2 : 0.22	496.8 : 0.09
MN984421-KJ744250	295 : 0.02	94 : 0.11	399 : 0.06	144.5 : 0.21	497.5 : 0.07
MN984421-MK124579	290 : 0.03	94 : 0.04	398 : 0.05	146.0 : 0.22	496.0 : 0.06
MN984421-M21012	283 : 0.04	89 : 0.05	399 : 0.05	145.7 : 0.24	496.3 : 0.06
MN984421-HM046802	290 : 0.01	94 : 0.06	399 : 0.04	145.5 : 0.22	496.5 : 0.06
MN984421-AJ307077	288 : 0.04	88 : 0.06	391 : 0.06	145.3 : 0.22	496.7 : 0.06
MN984421-AJ000558	290 : 0.04	89 : 0.06	391 : 0.05	145.3 : 0.22	496.7 : 0.06
MN984421-HQ005369	285 : 0.04	87 : 0.05	400 : 0.05	143.7 : 0.21	498.3 : 0.07
MN984421-KJ744242	284 : 0.04	85 : 0.04	398 : 0.05	145.0 : 0.21	497.0 : 0.09
MN984421-KJ744240	280 : 0.05	81 : 0.04	399 : 0.07	144.8 : 0.28	497.2 : 0.09
MN984421-KJ744241	292 : 0.06	94 : 0.15	400 : 0.10	145.3 : 0.28	496.7 : 0.09
MN984421-MK890224	278 : 0.03	82 : 0.10	398 : 0.06	143.0 : 0.29	499.0 : 0.09
MN984421-MK890229	286 : 0.00	92 : 0.04	397 : 0.02	144.8 : 0.34	497.2 : 0.09
MN984421-MG711778	293 : 0.01	94 : 0.14	397 : 0.05	142.0 : 0.35	479.0 : 0.11
MN984421-MK890233	285 : 0.02	85 : 0.07	400 : 0.04	145.3 : 0.24	496.7 : 0.1
MN984421-KM110794	291 : 0.01	92 : 0.12	398 : 0.06	143.8 : 0.26	498.2 : 0.08
MN984421-KM110792	293 : 0.01	88 : 0.12	398 : 0.07	143.8 : 0.26	498.2 : 0.08
MN984421-KM110797	287 : 0.02	90 : 0.09	398 : 0.06	143.3 : 0.29	498.7 : 0.1
MN984421-KM110799	294 : 0.03	92 : 0.09	398 : 0.06	144.0 : 0.33	498.0 : 0.08
MN984421-MG711717	279 : 0.00	91 : 0.17	397 : 0.06	144.0 : 0.35	498.0 : 0.11
MN984421-KM110795	285 : 0.01	89 : 0.10	397 : 0.05	142.7 : 0.37	499.3 : 0.09
MN984421-KM110791	289 : 0.02	89 : 0.11	397 : 0.06	142.7 : 0.37	499.3 : 0.09
MN984421-KM110798	281 : 0.01	89 : 0.11	397 : 0.06	143.2 : 0.37	498.8 : 0.1
MN984421-KM110790	283 : 0.01	89 : 0.11	397 : 0.05	142.3 : 0.36	499.7 : 0.08
MN984430-MN984423	297 : 0.02	95 : 0.04	401 : 0.04	143.2 : 0.1	498.8 : 0.01
MN984430-MN984461	277 : 0.04	82 : 0.05	399 : 0.06	143.7 : 0.11	498.3 : 0.01
MN984430-MN984414	290 : 0.03	90 : 0.09	400 : 0.06	143.3 : 0.08	498.7 : 0.01
MN984430-MN984432	295 : 0.00	91 : 0.05	401 : 0.03	143.2 : 0.08	498.8 : 0.02
MN984430-MN984410	298 : 0.02	96 : 0.03	399 : 0.03	143.0 : 0.09	499.0 : 0.02
MN984430-MN984431	296 : 0.07	94 : 0.04	399 : 0.07	144.0 : 0.1	498.0 : 0.02
MN984430-MT583796	281 : 0.06	80 : 0.05	388 : 0.07	144.3 : 0.19	497.7 : 0.05
MN984430-MN984412	294 : 0.02	91 : 0.09	400 : 0.05	143.2 : 0.16	498.8 : 0.03
MN984430-MN984460	296 : 0.05	93 : 0.07	397 : 0.06	143.3 : 0.08	498.7 : 0.02
MN984430-MN984416	294 : 0.02	93 : 0.06	401 : 0.05	144.2 : 0.09	497.8 : 0.02
MN984430-KJ744217	288 : 0.05	87 : 0.09	399 : 0.08	144.2 : 0.21	497.8 : 0.04
MN984430-KJ744216	290 : 0.05	87 : 0.09	399 : 0.08	144.2 : 0.19	497.8 : 0.04
MN984430-KJ744215	278 : 0.05	89 : 0.08	399 : 0.08	143.8 : 0.22	498.2 : 0.04
MN984430-KJ744214	292 : 0.05	89 : 0.08	399 : 0.07	144.2 : 0.22	497.8 : 0.04
MN984430-MN984435	295 : 0.02	90 : 0.08	399 : 0.05	143.0 : 0.14	499.0 : 0.03
MN984430-MN984436	294 : 0.02	91 : 0.07	400 : 0.05	143.3 : 0.15	498.7 : 0.02
MN984430-MN984409	294 : 0.03	91 : 0.08	400 : 0.05	143.2 : 0.12	498.8 : 0.03
MN984430-MN984445	275 : 0.03	84 : 0.08	400 : 0.07	143.3 : 0.19	498.7 : 0.03
MN984430-MN984419	290 : 0.02	90 : 0.07	399 : 0.05	143.3 : 0.15	498.7 : 0.03
MN984430-MN984441	287 : 0.02	89 : 0.05	401 : 0.04	143.7 : 0.13	498.3 : 0.03
MN984430-AB118848	284 : 0.05	87 : 0.06	397 : 0.06	144.2 : 0.2	497.8 : 0.04
MN984430-MN984440	288 : 0.04	83 : 0.05	399 : 0.05	143.5 : 0.12	498.5 : 0.03
MN984430-MN984438	279 : 0.03	85 : 0.05	401 : 0.04	143.0 : 0.13	499.0 : 0.02
MN984430-MN984442	283 : 0.05	96 : 0.11	400 : 0.07	142.8 : 0.2	499.2 : 0.03
MN984430-MN984439	289 : 0.02	89 : 0.06	400 : 0.04	142.3 : 0.16	499.7 : 0.02
MN984430-MN984420	300 : 0.02	98 : 0.05	400 : 0.03	142.5 : 0.16	499.5 : 0.03
MN984430-MN984466	274 : 0.06	73 : 0.07	399 : 0.08	141.8 : 0.23	497.2 : 0.03
MN984430-MN984458	272 : 0.05	79 : 0.11	399 : 0.10	142.7 : 0.23	499.3 : 0.04
MN984430-MH457143	284 : 0.05	86 : 0.09	398 : 0.07	144.7 : 0.27	497.3 : 0.05
MN984430-X85253	281 : 0.07	80 : 0.09	390 : 0.10	145.3 : 0.3	496.7 : 0.05
MN984430-MT583812	291 : 0.04	91 : 0.11	399 : 0.08	144.3 : 0.2	497.7 : 0.04
MN984430-KJ744223	295 : 0.00	95 : 0.03	399 : 0.03	144.3 : 0.14	497.7 : 0.05
MN984430-KJ744220	280 : 0.01	84 : 0.06	400 : 0.04	144.3 : 0.16	497.7 : 0.05
MN984430-KJ744222	297 : 0.00	95 : 0.03	399 : 0.02	144.0 : 0.16	498.0 : 0.05
MN984430-KJ744221	286 : 0.01	89 : 0.05	399 : 0.03	144.5 : 0.21	497.5 : 0.05
MN984430-KT722840	290 : 0.02	89 : 0.01	399 : 0.03	143.8 : 0.07	498.2 : 0.03
MN984430-MN984456	284 : 0.05	85 : 0.07	400 : 0.07	144.0 : 0.3	498.0 : 0.04
MN984430-KF660602	256 : 0.03	90 : 0.07	400 : 0.05	143.2 : 0.2	498.8 : 0.04
MN984430-AB118849	284 : 0.05	87 : 0.07	397 : 0.07	142.7 : 0.24	499.3 : 0.07
MN984430-MN984426	275 : 0.02	98 : 0.04	401 : 0.03	143.3 : 0.2	498.7 : 0.05
MN984430-AY648957	286 : 0.05	87 : 0.09	399 : 0.06	143.3 : 0.2	498.7 : 0.04
MN984430-AY648956	278 : 0.04	83 : 0.08	399 : 0.06	143.0 : 0.18	499.0 : 0.03
MN984430-KF660600	286 : 0.02	83 : 0.06	399 : 0.05	143.8 : 0.2	498.2 : 0.05
MN984430-MN984444	298 : 0.02	98 : 0.05	401 : 0.04	142.8 : 0.12	499.2 : 0.03
MN984430-MN984434	300 : 0.02	98 : 0.04	401 : 0.03	142.8 : 0.22	499.2 : 0.07
MN984430-AY648959	285 : 0.05	88 : 0.07	399 : 0.07	143.2 : 0.23	498.8 : 0.05
MN984430-AF425644	282 : 0.06	83 : 0.08	391 : 0.08	143.3 : 0.23	498.7 : 0.05
MN984430-AY648958	286 : 0.05	87 : 0.09	399 : 0.07	143.5 : 0.18	498.5 : 0.06
MN984430-AF104263	279 : 0.06	82 : 0.08	391 : 0.09	143.7 : 0.19	498.3 : 0.05
MN984430-MH791030	263 : 0.06	78 : 0.08	399 : 0.09	143.8 : 0.17	498.2 : 0.05
MN984430-MH791028	285 : 0.05	82 : 0.05	399 : 0.07	143.3 : 0.22	498.7 : 0.04
MN984430-KY463681	275 : 0.07	84 : 0.12	397 : 0.10	144.2 : 0.32	497.8 : 0.06
MN984430-U81989	279 : 0.07	82 : 0.15	394 : 0.10	144.2 : 0.31	497.8 : 0.06
MN984430-MG926381	289 : 0.04	89 : 0.07	395 : 0.07	143.5 : 0.18	498.5 : 0.06
MN984430-MK890226	284 : 0.02	87 : 0.09	399 : 0.05	143.8 : 0.19	498.2 : 0.05
MN984430-MK890225	284 : 0.02	87 : 0.09	399 : 0.05	143.8 : 0.19	498.2 : 0.05
MN984430-MK890231	285 : 0.04	86 : 0.10	399 : 0.07	143.2 : 0.21	498.8 : 0.05
MN984430-HQ005372	257 : 0.07	82 : 0.15	389 : 0.10	142.8 : 0.25	499.2 : 0.05
MN984430-MG926380	288 : 0.07	90 : 0.05	398 : 0.09	142.8 : 0.2	499.2 : 0.05
MN984430-HQ005366	277 : 0.05	84 : 0.08	400 : 0.08	143.2 : 0.18	498.8 : 0.06
MN984430-MN984469	287 : 0.06	83 : 0.05	398 : 0.07	143.8 : 0.2	498.2 : 0.06
MN984430-MH791029	294 : 0.06	91 : 0.05	399 : 0.07	143.8 : 0.2	498.2 : 0.06
MN984430-MK890228	289 : 0.02	89 : 0.07	398 : 0.05	144.0 : 0.22	498.0 : 0.06
MN984430-MK890227	281 : 0.03	87 : 0.05	397 : 0.04	144.2 : 0.22	497.8 : 0.08
MN984430-MK890232	291 : 0.02	91 : 0.06	399 : 0.05	144.2 : 0.24	497.8 : 0.05
MN984430-MK890235	274 : 0.03	84 : 0.06	399 : 0.05	143.7 : 0.24	498.3 : 0.05
MN984430-KJ744237	291 : 0.05	92 : 0.07	400 : 0.07	144.3 : 0.25	497.7 : 0.05
MN984430-MK890234	287 : 0.02	93 : 0.06	399 : 0.05	143.7 : 0.22	498.3 : 0.05
MN984430-HQ005370	273 : 0.07	87 : 0.09	399 : 0.08	142.7 : 0.3	499.3 : 0.06
MN984430-HQ005364	293 : 0.05	91 : 0.09	400 : 0.08	144.0 : 0.25	498.0 : 0.06
MN984430-MK890230	290 : 0.02	91 : 0.07	398 : 0.05	142.7 : 0.22	499.3 : 0.05
MN984430-HQ005368	272 : 0.05	91 : 0.08	400 : 0.07	143.0 : 0.28	499.0 : 0.06
MN984430-HQ005365	280 : 0.05	88 : 0.05	400 : 0.06	143.7 : 0.29	498.3 : 0.07
MN984430-U81988	280 : 0.06	80 : 0.14	394 : 0.10	143.3 : 0.34	498.7 : 0.1
MN984430-AY633627	285 : 0.05	84 : 0.06	400 : 0.07	145.5 : 0.31	496.5 : 0.08
MN984430-KJ744255	285 : 0.04	82 : 0.12	398 : 0.07	144.2 : 0.23	497.8 : 0.06
MN984430-MN984418	300 : 0.02	92 : 0.09	399 : 0.04	143.5 : 0.13	498.5 : 0.04
MN984430-KJ744238	279 : 0.05	90 : 0.06	400 : 0.07	143.2 : 0.28	498.8 : 0.07
MN984430-MH791027	295 : 0.06	92 : 0.06	399 : 0.07	142.8 : 0.21	499.2 : 0.05
MN984430-MT583805	286 : 0.02	87 : 0.07	399 : 0.05	143.3 : 0.19	498.7 : 0.06
MN984430-MT583804	288 : 0.05	90 : 0.07	399 : 0.08	143.3 : 0.19	498.7 : 0.04
MN984430-MH457145	280 : 0.06	84 : 0.08	398 : 0.09	143.2 : 0.15	498.8 : 0.05
MN984430-KJ744243	282 : 0.04	90 : 0.08	399 : 0.06	144.2 : 0.18	497.8 : 0.06
MN984430-MN984463	269 : 0.04	89 : 0.07	400 : 0.07	143.8 : 0.17	498.2 : 0.05
MN984430-MN984433	284 : 0.02	89 : 0.07	401 : 0.04	143.7 : 0.12	498.3 : 0.05
MN984430-KJ744257	283 : 0.05	82 : 0.08	398 : 0.07	145.5 : 0.23	496.5 : 0.06
MN984430-KJ744244	282 : 0.05	85 : 0.10	399 : 0.07	145.2 : 0.21	496.8 : 0.05
MN984430-EF514905	248 : 0.09	78 : 0.08	389 : 0.10	143.3 : 0.3	498.7 : 0.1
MN984430-EF514907	254 : 0.07	77 : 0.05	389 : 0.08	143.3 : 0.28	498.7 : 0.09
MN984430-EF514904	245 : 0.07	76 : 0.05	389 : 0.08	142.2 : 0.33	499.8 : 0.11
MN984430-EF514903	253 : 0.06	80 : 0.08	389 : 0.08	143.7 : 0.28	498.3 : 0.09
MN984430-EF514906	258 : 0.06	75 : 0.06	388 : 0.08	144.0 : 0.23	498.0 : 0.06
MN984430-KJ744256	277 : 0.06	86 : 0.07	399 : 0.07	145.7 : 0.22	496.3 : 0.07
MN984430-MN984465	274 : 0.03	81 : 0.08	398 : 0.07	144.3 : 0.25	497.7 : 0.06
MN984430-KJ744228	277 : 0.05	86 : 0.07	400 : 0.07	145.2 : 0.27	496.8 : 0.07
MN984430-KJ744227	274 : 0.05	85 : 0.09	400 : 0.08	144.3 : 0.26	497.7 : 0.06
MN984430-KJ744234	282 : 0.04	94 : 0.04	399 : 0.06	143.8 : 0.19	498.2 : 0.05
MN984430-KJ744254	273 : 0.04	81 : 0.11	400 : 0.07	145.0 : 0.25	497.0 : 0.07
MN984430-KJ744248	285 : 0.05	84 : 0.13	399 : 0.08	144.5 : 0.21	497.5 : 0.06
MN984430-KJ744232	230 : 0.07	75 : 0.15	399 : 0.13	144.8 : 0.26	497.2 : 0.07
MN984430-KJ744253	283 : 0.04	87 : 0.11	399 : 0.08	145.0 : 0.2	497.0 : 0.06
MN984430-KJ744247	284 : 0.04	83 : 0.10	400 : 0.07	145.3 : 0.2	496.7 : 0.06
MN984430-MN984462	276 : 0.04	82 : 0.10	400 : 0.08	145.2 : 0.19	496.8 : 0.06
MN984430-KJ744245	270 : 0.03	87 : 0.07	399 : 0.06	145.0 : 0.2	497.0 : 0.09
MN984430-MN984464	286 : 0.06	83 : 0.10	399 : 0.08	143.7 : 0.16	498.3 : 0.08
MN984430-KJ744218	284 : 0.04	83 : 0.08	397 : 0.06	144.8 : 0.21	497.2 : 0.08
MN984430-KJ744249	284 : 0.04	88 : 0.07	399 : 0.06	144.7 : 0.19	497.3 : 0.06
MN984430-KJ744231	297 : 0.05	92 : 0.08	400 : 0.07	144.8 : 0.18	497.2 : 0.08
MN984430-MN984446	285 : 0.04	82 : 0.05	399 : 0.06	143.7 : 0.14	498.3 : 0.04
MN984430-KJ744226	285 : 0.04	84 : 0.06	398 : 0.06	144.5 : 0.2	497.5 : 0.07
MN984430-KJ744225	272 : 0.04	76 : 0.05	399 : 0.07	144.7 : 0.22	497.3 : 0.07
MN984430-NC_001653	280 : 0.06	80 : 0.03	399 : 0.08	144.2 : 0.24	497.8 : 0.05
MN984430-D01075	276 : 0.08	76 : 0.01	390 : 0.10	144.2 : 0.24	497.8 : 0.05
MN984430-KJ744230	279 : 0.05	82 : 0.05	398 : 0.08	143.2 : 0.24	498.8 : 0.05
MN984430-KJ744229	285 : 0.07	84 : 0.06	399 : 0.08	145.3 : 0.3	496.7 : 0.07
MN984430-KJ744235	293 : 0.06	86 : 0.10	399 : 0.10	144.3 : 0.24	497.7 : 0.07
MN984430-KJ744233	245 : 0.06	81 : 0.15	400 : 0.13	144.8 : 0.27	497.2 : 0.07
MN984430-KJ744250	285 : 0.05	81 : 0.12	399 : 0.08	144.2 : 0.28	497.8 : 0.06
MN984430-MK124579	281 : 0.06	83 : 0.09	398 : 0.09	145.7 : 0.27	496.3 : 0.05
MN984430-M21012	273 : 0.06	76 : 0.08	399 : 0.09	145.3 : 0.29	496.7 : 0.05
MN984430-HM046802	282 : 0.04	83 : 0.10	399 : 0.08	145.2 : 0.27	496.8 : 0.05
MN984430-AJ307077	279 : 0.07	77 : 0.08	390 : 0.10	145.0 : 0.27	497.0 : 0.05
MN984430-AJ000558	282 : 0.06	80 : 0.09	390 : 0.09	145.0 : 0.27	497.0 : 0.05
MN984430-HQ005369	294 : 0.05	94 : 0.07	400 : 0.07	143.3 : 0.21	498.7 : 0.07
MN984430-KJ744242	289 : 0.05	88 : 0.06	398 : 0.09	144.7 : 0.29	497.3 : 0.09
MN984430-KJ744240	288 : 0.07	87 : 0.07	399 : 0.10	144.5 : 0.36	497.5 : 0.08
MN984430-KJ744241	282 : 0.07	82 : 0.13	400 : 0.12	145.0 : 0.34	497.0 : 0.07
MN984430-MK890224	288 : 0.04	90 : 0.09	398 : 0.09	142.7 : 0.39	499.3 : 0.09
MN984430-MK890229	278 : 0.02	82 : 0.09	397 : 0.06	144.5 : 0.44	497.5 : 0.09
MN984430-MG711778	283 : 0.04	82 : 0.10	397 : 0.08	141.3 : 0.4	479.7 : 0.1
MN984430-MK890233	291 : 0.04	89 : 0.08	400 : 0.06	145.0 : 0.32	497.0 : 0.09
MN984430-KM110794	281 : 0.04	80 : 0.15	398 : 0.10	143.5 : 0.34	498.5 : 0.09
MN984430-KM110792	285 : 0.04	78 : 0.17	398 : 0.11	143.5 : 0.34	498.5 : 0.09
MN984430-KM110797	277 : 0.05	79 : 0.14	398 : 0.11	143.0 : 0.34	499.0 : 0.1
MN984430-KM110799	282 : 0.05	78 : 0.11	398 : 0.10	143.7 : 0.34	498.3 : 0.08
MN984430-MG711717	270 : 0.03	81 : 0.20	397 : 0.10	143.7 : 0.35	498.3 : 0.11
MN984430-KM110795	276 : 0.03	79 : 0.14	397 : 0.09	142.3 : 0.34	499.7 : 0.09
MN984430-KM110791	279 : 0.04	78 : 0.14	397 : 0.10	142.3 : 0.33	499.7 : 0.1
MN984430-KM110798	271 : 0.03	78 : 0.14	397 : 0.10	142.8 : 0.39	499.2 : 0.1
MN984430-KM110790	273 : 0.04	78 : 0.14	397 : 0.09	142.0 : 0.33	500.0 : 0.08
MN984423-MN984461	277 : 0.02	83 : 0.05	400 : 0.04	143.8 : 0.05	498.2 : 0.02
MN984423-MN984414	289 : 0.01	90 : 0.06	400 : 0.03	143.5 : 0.08	498.5 : 0.02
MN984423-MN984432	293 : 0.02	89 : 0.06	402 : 0.05	143.3 : 0.12	498.7 : 0.02
MN984423-MN984410	295 : 0.04	95 : 0.01	399 : 0.04	143.2 : 0.14	498.8 : 0.03
MN984423-MN984431	293 : 0.06	91 : 0.07	399 : 0.08	144.2 : 0.15	497.8 : 0.04
MN984423-MT583796	280 : 0.06	77 : 0.05	389 : 0.07	144.5 : 0.25	497.5 : 0.07
MN984423-MN984412	297 : 0.01	95 : 0.08	400 : 0.03	143.3 : 0.16	498.7 : 0.04
MN984423-MN984460	295 : 0.02	94 : 0.03	399 : 0.03	143.5 : 0.12	498.5 : 0.03
MN984423-MN984416	297 : 0.00	97 : 0.05	401 : 0.02	144.3 : 0.13	497.7 : 0.02
MN984423-KJ744217	289 : 0.03	89 : 0.05	400 : 0.05	144.3 : 0.23	497.7 : 0.05
MN984423-KJ744216	290 : 0.03	88 : 0.06	400 : 0.05	144.3 : 0.21	497.7 : 0.05
MN984423-KJ744215	279 : 0.03	91 : 0.06	400 : 0.05	144.0 : 0.24	498.0 : 0.05
MN984423-KJ744214	292 : 0.03	90 : 0.07	400 : 0.05	144.3 : 0.29	497.7 : 0.05
MN984423-MN984435	298 : 0.01	94 : 0.07	399 : 0.03	143.2 : 0.19	498.8 : 0.03
MN984423-MN984436	294 : 0.01	93 : 0.07	400 : 0.03	143.5 : 0.19	498.5 : 0.03
MN984423-MN984409	293 : 0.01	92 : 0.07	400 : 0.04	143.3 : 0.16	498.7 : 0.03
MN984423-MN984445	277 : 0.01	86 : 0.05	402 : 0.04	143.5 : 0.21	498.5 : 0.04
MN984423-MN984419	290 : 0.00	92 : 0.08	399 : 0.04	143.5 : 0.18	498.5 : 0.03
MN984423-MN984441	286 : 0.01	88 : 0.03	402 : 0.03	143.8 : 0.16	498.2 : 0.04
MN984423-AB118848	283 : 0.04	87 : 0.04	397 : 0.05	144.3 : 0.24	497.7 : 0.05
MN984423-MN984440	287 : 0.02	83 : 0.02	399 : 0.04	143.7 : 0.14	498.3 : 0.03
MN984423-MN984438	277 : 0.01	83 : 0.04	402 : 0.03	143.2 : 0.16	498.8 : 0.03
MN984423-MN984442	282 : 0.03	96 : 0.11	401 : 0.06	143.0 : 0.19	499.0 : 0.04
MN984423-MN984417	286 : 0.03	86 : 0.05	401 : 0.05	143.5 : 0.13	498.5 : 0.02
MN984423-MN984439	286 : 0.01	87 : 0.05	400 : 0.03	142.5 : 0.19	499.5 : 0.04
MN984423-MN984420	297 : 0.00	96 : 0.04	400 : 0.02	142.7 : 0.21	499.3 : 0.04
MN984423-MN984466	275 : 0.04	75 : 0.04	400 : 0.05	142.0 : 0.28	497.0 : 0.05
MN984423-MN984458	273 : 0.04	81 : 0.11	400 : 0.08	142.8 : 0.31	499.2 : 0.05
MN984423-MH457143	284 : 0.04	87 : 0.04	398 : 0.04	144.8 : 0.27	497.2 : 0.06
MN984423-X85253	279 : 0.06	81 : 0.04	390 : 0.07	145.5 : 0.28	496.5 : 0.05
MN984423-MT583812	292 : 0.03	92 : 0.07	400 : 0.05	144.5 : 0.24	497.5 : 0.05
MN984423-KJ744223	293 : 0.02	94 : 0.02	400 : 0.04	144.5 : 0.21	497.5 : 0.05
MN984423-KJ744220	278 : 0.02	83 : 0.08	401 : 0.06	144.5 : 0.22	497.5 : 0.05
MN984423-KJ744222	295 : 0.02	94 : 0.02	400 : 0.04	144.2 : 0.22	497.8 : 0.06
MN984423-KJ744221	284 : 0.02	88 : 0.03	400 : 0.04	144.7 : 0.26	497.3 : 0.06
MN984423-KT722840	286 : 0.05	86 : 0.06	400 : 0.07	144.0 : 0.18	498.0 : 0.04
MN984423-MN984456	285 : 0.04	87 : 0.05	401 : 0.05	144.2 : 0.29	497.8 : 0.05
MN984423-KF660602	256 : 0.01	90 : 0.06	400 : 0.03	143.3 : 0.24	498.7 : 0.05
MN984423-AB118849	282 : 0.04	86 : 0.02	397 : 0.05	142.8 : 0.29	499.2 : 0.09
MN984423-MN984426	275 : 0.00	99 : 0.06	401 : 0.03	143.5 : 0.24	498.5 : 0.06
MN984423-AY648957	285 : 0.04	87 : 0.06	399 : 0.05	143.5 : 0.23	498.5 : 0.05
MN984423-AY648956	276 : 0.03	82 : 0.05	399 : 0.04	143.2 : 0.22	498.8 : 0.04
MN984423-KF660600	284 : 0.02	80 : 0.04	400 : 0.04	144.0 : 0.24	498.0 : 0.06
MN984423-MN984444	296 : 0.01	96 : 0.07	402 : 0.04	143.0 : 0.13	499.0 : 0.04
MN984423-MN984434	298 : 0.01	96 : 0.03	402 : 0.03	143.0 : 0.28	499.0 : 0.08
MN984423-AY648959	283 : 0.04	87 : 0.07	399 : 0.06	143.3 : 0.24	498.7 : 0.06
MN984423-AF425644	280 : 0.04	83 : 0.09	391 : 0.07	143.5 : 0.26	498.5 : 0.06
MN984423-AY648958	284 : 0.04	86 : 0.07	399 : 0.05	143.7 : 0.22	498.3 : 0.07
MN984423-AF104263	277 : 0.04	82 : 0.09	391 : 0.08	143.8 : 0.23	498.2 : 0.07
MN984423-MH791030	263 : 0.05	79 : 0.08	399 : 0.08	144.0 : 0.21	498.0 : 0.05
MN984423-MH791028	285 : 0.04	83 : 0.04	399 : 0.05	143.5 : 0.24	498.5 : 0.05
MN984423-KY463681	275 : 0.06	85 : 0.07	397 : 0.07	144.3 : 0.34	497.7 : 0.07
MN984423-U81989	278 : 0.05	83 : 0.15	394 : 0.09	144.3 : 0.33	497.7 : 0.07
MN984423-MG926381	290 : 0.03	91 : 0.03	395 : 0.04	143.7 : 0.23	498.3 : 0.06
MN984423-MK890226	284 : 0.01	88 : 0.08	399 : 0.04	144.0 : 0.23	498.0 : 0.05
MN984423-MK890225	284 : 0.01	88 : 0.08	399 : 0.04	144.0 : 0.23	498.0 : 0.05
MN984423-MK890231	286 : 0.02	88 : 0.10	399 : 0.04	143.3 : 0.22	498.7 : 0.05
MN984423-HQ005372	256 : 0.07	82 : 0.12	390 : 0.10	143.0 : 0.26	499.0 : 0.05
MN984423-MG926380	289 : 0.05	92 : 0.06	398 : 0.07	143.0 : 0.25	499.0 : 0.05
MN984423-HQ005366	280 : 0.03	88 : 0.05	401 : 0.05	143.3 : 0.21	498.7 : 0.06
MN984423-MN984469	286 : 0.04	83 : 0.02	399 : 0.05	144.0 : 0.18	498.0 : 0.06
MN984423-MH791029	295 : 0.03	93 : 0.03	399 : 0.04	144.0 : 0.15	498.0 : 0.06
MN984423-MK890228	291 : 0.01	92 : 0.03	398 : 0.02	144.2 : 0.27	497.8 : 0.06
MN984423-MK890227	281 : 0.02	88 : 0.01	397 : 0.02	144.3 : 0.21	497.7 : 0.09
MN984423-MK890232	292 : 0.01	92 : 0.02	399 : 0.03	144.3 : 0.27	497.7 : 0.06
MN984423-MK890235	276 : 0.01	86 : 0.05	400 : 0.04	143.8 : 0.25	498.2 : 0.06
MN984423-KJ744237	292 : 0.03	94 : 0.04	401 : 0.04	144.5 : 0.3	497.5 : 0.06
MN984423-MK890234	288 : 0.01	94 : 0.02	399 : 0.03	143.8 : 0.27	498.2 : 0.05
MN984423-HQ005370	271 : 0.05	86 : 0.04	400 : 0.07	142.8 : 0.29	499.2 : 0.08
MN984423-HQ005364	294 : 0.03	93 : 0.10	401 : 0.06	144.2 : 0.3	497.8 : 0.06
MN984423-MK890230	291 : 0.01	92 : 0.07	398 : 0.04	142.8 : 0.26	499.2 : 0.06
MN984423-HQ005368	270 : 0.04	90 : 0.07	401 : 0.06	143.2 : 0.29	498.8 : 0.06
MN984423-HQ005365	277 : 0.04	86 : 0.06	401 : 0.06	143.8 : 0.33	498.2 : 0.07
MN984423-U81988	279 : 0.04	80 : 0.08	394 : 0.07	143.5 : 0.34	498.5 : 0.11
MN984423-AY633627	286 : 0.04	86 : 0.06	401 : 0.05	145.7 : 0.29	496.3 : 0.09
MN984423-KJ744255	283 : 0.02	81 : 0.11	399 : 0.06	144.3 : 0.26	497.7 : 0.07
MN984423-MN984418	297 : 0.00	90 : 0.08	399 : 0.03	143.7 : 0.14	498.3 : 0.05
MN984423-KJ744238	282 : 0.03	94 : 0.06	401 : 0.05	143.3 : 0.34	498.7 : 0.07
MN984423-MH791027	295 : 0.03	93 : 0.03	399 : 0.04	143.0 : 0.17	499.0 : 0.06
MN984423-MT583805	286 : 0.01	88 : 0.03	399 : 0.03	143.5 : 0.2	498.5 : 0.06
MN984423-MT583804	288 : 0.03	90 : 0.08	399 : 0.06	143.5 : 0.25	498.5 : 0.05
MN984423-MH457145	279 : 0.05	84 : 0.08	398 : 0.07	143.3 : 0.22	498.7 : 0.06
MN984423-KJ744243	280 : 0.02	89 : 0.07	400 : 0.05	144.3 : 0.21	497.7 : 0.07
MN984423-MN984463	272 : 0.02	93 : 0.07	401 : 0.05	144.0 : 0.2	498.0 : 0.06
MN984423-MN984433	281 : 0.01	87 : 0.06	401 : 0.04	143.8 : 0.14	498.2 : 0.06
MN984423-KJ744257	283 : 0.03	84 : 0.08	399 : 0.06	145.7 : 0.28	496.3 : 0.07
MN984423-KJ744244	283 : 0.04	87 : 0.10	400 : 0.05	145.3 : 0.23	496.7 : 0.06
MN984423-EF514905	247 : 0.07	78 : 0.07	389 : 0.09	143.5 : 0.29	498.5 : 0.11
MN984423-EF514907	253 : 0.06	77 : 0.05	389 : 0.07	143.5 : 0.27	498.5 : 0.1
MN984423-EF514904	244 : 0.06	76 : 0.05	389 : 0.07	142.3 : 0.32	499.7 : 0.12
MN984423-EF514903	253 : 0.05	81 : 0.05	389 : 0.06	143.8 : 0.28	498.2 : 0.1
MN984423-EF514906	255 : 0.05	73 : 0.04	388 : 0.06	144.2 : 0.25	497.8 : 0.07
MN984423-KJ744256	275 : 0.03	85 : 0.07	400 : 0.06	145.8 : 0.22	496.2 : 0.08
MN984423-MN984465	274 : 0.02	82 : 0.05	399 : 0.05	144.5 : 0.25	497.5 : 0.07
MN984423-KJ744228	278 : 0.03	88 : 0.07	401 : 0.05	145.3 : 0.26	496.7 : 0.07
MN984423-KJ744227	275 : 0.03	87 : 0.05	401 : 0.05	144.5 : 0.25	497.5 : 0.06
MN984423-KJ744234	283 : 0.03	96 : 0.04	400 : 0.04	144.0 : 0.2	498.0 : 0.06
MN984423-KJ744254	274 : 0.02	83 : 0.12	401 : 0.06	145.2 : 0.29	496.8 : 0.08
MN984423-KJ744248	284 : 0.03	84 : 0.08	400 : 0.05	144.7 : 0.26	497.3 : 0.06
MN984423-KJ744232	231 : 0.04	77 : 0.13	400 : 0.10	145.0 : 0.23	497.0 : 0.08
MN984423-KJ744253	283 : 0.03	89 : 0.08	400 : 0.05	145.2 : 0.26	496.8 : 0.07
MN984423-KJ744247	285 : 0.02	85 : 0.10	401 : 0.05	145.5 : 0.26	496.5 : 0.06
MN984423-MN984462	276 : 0.02	83 : 0.05	401 : 0.05	145.3 : 0.24	496.7 : 0.06
MN984423-KJ744245	269 : 0.02	87 : 0.04	400 : 0.05	145.2 : 0.22	496.8 : 0.1
MN984423-MN984464	286 : 0.05	84 : 0.05	400 : 0.06	143.8 : 0.19	498.2 : 0.09
MN984423-KJ744218	284 : 0.03	84 : 0.04	398 : 0.04	145.0 : 0.23	497.0 : 0.08
MN984423-KJ744249	282 : 0.03	87 : 0.04	400 : 0.05	144.8 : 0.27	497.2 : 0.06
MN984423-KJ744231	295 : 0.03	91 : 0.07	401 : 0.06	145.0 : 0.22	497.0 : 0.09
MN984423-MN984446	285 : 0.03	83 : 0.06	401 : 0.05	143.8 : 0.15	498.2 : 0.04
MN984423-KJ744226	283 : 0.02	84 : 0.08	400 : 0.05	144.7 : 0.21	497.3 : 0.07
MN984423-KJ744225	271 : 0.01	76 : 0.05	401 : 0.06	144.8 : 0.22	497.2 : 0.07
MN984423-NC_001653	280 : 0.04	80 : 0.04	399 : 0.06	144.3 : 0.28	497.7 : 0.05
MN984423-D01075	274 : 0.06	77 : 0.04	390 : 0.08	144.3 : 0.28	497.7 : 0.05
MN984423-KJ744230	280 : 0.04	84 : 0.06	399 : 0.06	143.3 : 0.28	498.7 : 0.06
MN984423-KJ744229	285 : 0.04	85 : 0.05	400 : 0.05	145.5 : 0.31	496.5 : 0.08
MN984423-KJ744235	294 : 0.04	88 : 0.07	400 : 0.07	144.5 : 0.28	497.5 : 0.08
MN984423-KJ744233	247 : 0.05	84 : 0.13	401 : 0.11	145.0 : 0.29	497.0 : 0.09
MN984423-KJ744250	284 : 0.03	82 : 0.12	400 : 0.07	144.3 : 0.3	497.7 : 0.07
MN984423-MK124579	281 : 0.05	84 : 0.09	398 : 0.07	145.8 : 0.3	496.2 : 0.06
MN984423-M21012	273 : 0.05	78 : 0.10	400 : 0.07	145.5 : 0.32	496.5 : 0.06
MN984423-HM046802	282 : 0.03	84 : 0.10	399 : 0.06	145.3 : 0.3	496.7 : 0.06
MN984423-AJ307077	278 : 0.05	79 : 0.09	390 : 0.09	145.2 : 0.3	496.8 : 0.06
MN984423-AJ000558	281 : 0.05	81 : 0.09	390 : 0.08	145.2 : 0.3	496.8 : 0.06
MN984423-HQ005369	294 : 0.02	95 : 0.03	401 : 0.03	143.5 : 0.23	498.5 : 0.07
MN984423-KJ744242	292 : 0.04	92 : 0.04	399 : 0.06	144.8 : 0.33	497.2 : 0.09
MN984423-KJ744240	288 : 0.05	88 : 0.07	400 : 0.08	144.7 : 0.36	497.3 : 0.09
MN984423-KJ744241	282 : 0.06	83 : 0.12	401 : 0.10	145.2 : 0.32	496.8 : 0.09
MN984423-MK890224	285 : 0.03	88 : 0.10	398 : 0.07	142.8 : 0.38	499.2 : 0.09
MN984423-MK890229	278 : 0.01	84 : 0.06	398 : 0.04	144.7 : 0.47	497.3 : 0.09
MN984423-MG711778	284 : 0.02	83 : 0.06	397 : 0.05	141.5 : 0.42	479.5 : 0.11
MN984423-MK890233	292 : 0.02	91 : 0.08	401 : 0.04	145.2 : 0.29	496.8 : 0.1
MN984423-KM110794	282 : 0.03	81 : 0.11	398 : 0.07	143.7 : 0.32	498.3 : 0.09
MN984423-KM110792	286 : 0.03	79 : 0.12	398 : 0.08	143.7 : 0.32	498.3 : 0.09
MN984423-KM110797	278 : 0.04	80 : 0.11	398 : 0.08	143.2 : 0.32	498.8 : 0.1
MN984423-KM110799	284 : 0.04	80 : 0.07	398 : 0.07	143.8 : 0.36	498.2 : 0.09
MN984423-MG711717	271 : 0.01	83 : 0.16	398 : 0.07	143.8 : 0.34	498.2 : 0.12
MN984423-KM110795	277 : 0.01	81 : 0.12	398 : 0.06	142.5 : 0.35	499.5 : 0.09
MN984423-KM110791	280 : 0.03	80 : 0.11	398 : 0.08	142.5 : 0.33	499.5 : 0.1
MN984423-KM110798	272 : 0.02	80 : 0.11	398 : 0.07	143.0 : 0.42	499.0 : 0.11
MN984423-KM110790	274 : 0.03	80 : 0.11	398 : 0.07	142.2 : 0.36	499.8 : 0.09
MN984461-MN984414	275 : 0.03	83 : 0.10	398 : 0.06	144.0 : 0.08	498.0 : 0.02
MN984461-MN984432	274 : 0.03	77 : 0.08	400 : 0.07	143.8 : 0.1	498.2 : 0.02
MN984461-MN984410	276 : 0.06	83 : 0.05	398 : 0.07	143.7 : 0.12	498.3 : 0.02
MN984461-MN984431	273 : 0.08	78 : 0.05	397 : 0.10	144.7 : 0.14	497.3 : 0.02
MN984461-MT583796	267 : 0.07	72 : 0.03	387 : 0.09	145.0 : 0.23	497.0 : 0.05
MN984461-MN984412	277 : 0.02	82 : 0.08	398 : 0.05	143.8 : 0.15	498.2 : 0.03
MN984461-MN984460	277 : 0.04	82 : 0.04	398 : 0.06	144.0 : 0.12	498.0 : 0.02
MN984461-MN984416	275 : 0.01	83 : 0.09	399 : 0.05	144.8 : 0.11	497.2 : 0.02
MN984461-KJ744217	274 : 0.05	82 : 0.08	400 : 0.08	144.8 : 0.23	497.2 : 0.05
MN984461-KJ744216	277 : 0.05	82 : 0.10	400 : 0.08	144.8 : 0.22	497.2 : 0.04
MN984461-KJ744215	264 : 0.05	84 : 0.09	400 : 0.08	144.5 : 0.24	497.5 : 0.05
MN984461-KJ744214	276 : 0.06	83 : 0.08	400 : 0.08	144.8 : 0.27	497.2 : 0.05
MN984461-MN984435	278 : 0.02	81 : 0.09	397 : 0.05	143.7 : 0.16	498.3 : 0.03
MN984461-MN984436	276 : 0.03	82 : 0.06	399 : 0.06	144.0 : 0.16	498.0 : 0.03
MN984461-MN984409	276 : 0.03	82 : 0.08	399 : 0.07	143.8 : 0.14	498.2 : 0.03
MN984461-MN984445	263 : 0.04	78 : 0.07	399 : 0.07	144.0 : 0.22	498.0 : 0.03
MN984461-MN984419	275 : 0.03	83 : 0.06	398 : 0.06	144.0 : 0.16	498.0 : 0.03
MN984461-MN984441	271 : 0.03	80 : 0.04	400 : 0.05	144.3 : 0.16	497.7 : 0.03
MN984461-AB118848	268 : 0.05	80 : 0.04	395 : 0.07	144.8 : 0.24	497.2 : 0.05
MN984461-MN984440	272 : 0.03	76 : 0.03	397 : 0.06	144.2 : 0.12	497.8 : 0.03
MN984461-MN984438	262 : 0.03	75 : 0.06	400 : 0.06	143.7 : 0.16	498.3 : 0.03
MN984461-MN984442	262 : 0.04	83 : 0.06	399 : 0.08	143.5 : 0.19	498.5 : 0.03
MN984461-MN984417	272 : 0.04	79 : 0.05	399 : 0.07	144.0 : 0.14	498.0 : 0.02
MN984461-MN984439	272 : 0.02	80 : 0.05	398 : 0.05	143.0 : 0.18	499.0 : 0.03
MN984461-MN984420	277 : 0.02	83 : 0.05	398 : 0.04	143.2 : 0.2	498.8 : 0.03
MN984461-MN984466	263 : 0.06	71 : 0.06	400 : 0.09	142.5 : 0.25	496.5 : 0.04
MN984461-MN984458	261 : 0.07	77 : 0.13	400 : 0.11	143.3 : 0.24	498.7 : 0.04
MN984461-MH457143	268 : 0.05	80 : 0.07	396 : 0.08	145.3 : 0.26	496.7 : 0.06
MN984461-X85253	266 : 0.08	75 : 0.08	389 : 0.10	146.0 : 0.26	496.0 : 0.05
MN984461-MT583812	274 : 0.05	83 : 0.08	398 : 0.08	145.0 : 0.26	497.0 : 0.05
MN984461-KJ744223	275 : 0.04	84 : 0.05	400 : 0.06	145.0 : 0.19	497.0 : 0.05
MN984461-KJ744220	266 : 0.04	79 : 0.08	401 : 0.07	145.0 : 0.2	497.0 : 0.05
MN984461-KJ744222	277 : 0.04	84 : 0.05	400 : 0.06	144.7 : 0.2	497.3 : 0.05
MN984461-KJ744221	272 : 0.04	84 : 0.06	400 : 0.06	145.2 : 0.23	496.8 : 0.05
MN984461-KT722840	272 : 0.07	80 : 0.05	400 : 0.08	144.5 : 0.19	497.5 : 0.04
MN984461-MN984456	271 : 0.07	80 : 0.07	400 : 0.08	144.7 : 0.3	497.3 : 0.04
MN984461-KF660602	246 : 0.02	89 : 0.06	398 : 0.05	143.8 : 0.24	498.2 : 0.05
MN984461-AB118849	269 : 0.05	81 : 0.05	395 : 0.07	143.3 : 0.29	498.7 : 0.08
MN984461-MN984426	259 : 0.01	90 : 0.03	399 : 0.04	144.0 : 0.24	498.0 : 0.05
MN984461-AY648957	270 : 0.05	80 : 0.09	397 : 0.08	144.0 : 0.23	498.0 : 0.04
MN984461-AY648956	261 : 0.04	75 : 0.07	397 : 0.07	143.7 : 0.22	498.3 : 0.04
MN984461-KF660600	271 : 0.03	75 : 0.07	398 : 0.06	144.5 : 0.24	497.5 : 0.06
MN984461-MN984444	277 : 0.02	84 : 0.05	400 : 0.05	143.5 : 0.12	498.5 : 0.04
MN984461-MN984434	279 : 0.03	84 : 0.05	400 : 0.05	143.5 : 0.28	498.5 : 0.08
MN984461-AY648959	270 : 0.05	82 : 0.05	397 : 0.08	143.8 : 0.23	498.2 : 0.06
MN984461-AF425644	266 : 0.06	77 : 0.05	390 : 0.09	144.0 : 0.25	498.0 : 0.05
MN984461-AY648958	271 : 0.05	81 : 0.05	397 : 0.07	144.2 : 0.21	497.8 : 0.07
MN984461-AF104263	263 : 0.06	76 : 0.05	390 : 0.10	144.3 : 0.22	497.7 : 0.06
MN984461-MH791030	270 : 0.03	96 : 0.05	397 : 0.05	144.5 : 0.21	497.5 : 0.05
MN984461-MH791028	272 : 0.05	79 : 0.07	397 : 0.08	144.0 : 0.25	498.0 : 0.04
MN984461-KY463681	259 : 0.07	78 : 0.10	395 : 0.10	144.8 : 0.37	497.2 : 0.06
MN984461-U81989	264 : 0.07	77 : 0.14	393 : 0.11	144.8 : 0.36	497.2 : 0.06
MN984461-MG926381	273 : 0.04	82 : 0.06	393 : 0.06	144.2 : 0.19	497.8 : 0.06
MN984461-MK890226	268 : 0.02	81 : 0.06	397 : 0.05	144.5 : 0.2	497.5 : 0.06
MN984461-MK890225	268 : 0.02	81 : 0.06	397 : 0.05	144.5 : 0.2	497.5 : 0.06
MN984461-MK890231	270 : 0.03	81 : 0.08	397 : 0.07	143.8 : 0.21	498.2 : 0.05
MN984461-HQ005372	239 : 0.10	74 : 0.15	390 : 0.13	143.5 : 0.23	498.5 : 0.05
MN984461-MG926380	272 : 0.05	84 : 0.02	396 : 0.08	143.5 : 0.22	498.5 : 0.05
MN984461-HQ005366	264 : 0.06	80 : 0.07	401 : 0.08	143.8 : 0.2	498.2 : 0.06
MN984461-MN984469	273 : 0.06	78 : 0.03	399 : 0.07	144.5 : 0.15	497.5 : 0.06
MN984461-MH791029	276 : 0.04	83 : 0.05	397 : 0.07	144.5 : 0.12	497.5 : 0.06
MN984461-MK890228	272 : 0.02	81 : 0.04	396 : 0.05	144.7 : 0.26	497.3 : 0.06
MN984461-MK890227	265 : 0.03	80 : 0.03	395 : 0.05	144.8 : 0.22	497.2 : 0.09
MN984461-MK890232	274 : 0.01	82 : 0.06	397 : 0.05	144.8 : 0.24	497.2 : 0.05
MN984461-MK890235	260 : 0.03	78 : 0.07	397 : 0.05	144.3 : 0.26	497.7 : 0.05
MN984461-KJ744237	276 : 0.05	85 : 0.05	401 : 0.07	145.0 : 0.3	497.0 : 0.05
MN984461-MK890234	272 : 0.01	86 : 0.05	397 : 0.04	144.3 : 0.24	497.7 : 0.05
MN984461-HQ005370	259 : 0.07	81 : 0.05	400 : 0.09	143.3 : 0.31	498.7 : 0.07
MN984461-HQ005364	277 : 0.05	84 : 0.09	401 : 0.09	144.7 : 0.3	497.3 : 0.06
MN984461-MK890230	274 : 0.02	83 : 0.08	396 : 0.05	143.3 : 0.27	498.7 : 0.05
MN984461-HQ005368	256 : 0.06	84 : 0.02	401 : 0.07	143.7 : 0.31	498.3 : 0.06
MN984461-HQ005365	263 : 0.06	80 : 0.05	401 : 0.08	144.3 : 0.35	497.7 : 0.08
MN984461-U81988	267 : 0.06	74 : 0.12	392 : 0.11	144.0 : 0.34	498.0 : 0.1
MN984461-AY633627	272 : 0.07	79 : 0.05	400 : 0.08	146.2 : 0.29	495.8 : 0.08
MN984461-KJ744255	271 : 0.05	78 : 0.11	400 : 0.08	144.8 : 0.25	497.2 : 0.07
MN984461-MN984418	277 : 0.02	78 : 0.11	398 : 0.05	144.2 : 0.13	497.8 : 0.05
MN984461-KJ744238	263 : 0.06	83 : 0.06	401 : 0.08	143.8 : 0.33	498.2 : 0.07
MN984461-MH791027	278 : 0.04	85 : 0.04	397 : 0.06	143.5 : 0.17	498.5 : 0.05
MN984461-MT583805	270 : 0.02	81 : 0.05	397 : 0.05	144.0 : 0.2	498.0 : 0.06
MN984461-MT583804	274 : 0.04	86 : 0.09	397 : 0.08	144.0 : 0.25	498.0 : 0.04
MN984461-MH457145	265 : 0.06	78 : 0.04	396 : 0.09	143.8 : 0.22	498.2 : 0.05
MN984461-KJ744243	267 : 0.05	84 : 0.06	400 : 0.07	144.8 : 0.18	497.2 : 0.06
MN984461-MN984463	254 : 0.04	83 : 0.06	401 : 0.07	144.5 : 0.17	497.5 : 0.05
MN984461-MN984433	269 : 0.02	82 : 0.06	399 : 0.05	144.3 : 0.12	497.7 : 0.05
MN984461-KJ744257	270 : 0.05	78 : 0.08	399 : 0.08	146.2 : 0.26	495.8 : 0.06
MN984461-KJ744244	274 : 0.05	87 : 0.07	400 : 0.08	145.8 : 0.2	496.2 : 0.05
MN984461-EF514905	247 : 0.09	83 : 0.09	387 : 0.11	144.0 : 0.3	498.0 : 0.1
MN984461-EF514907	246 : 0.06	75 : 0.07	387 : 0.09	144.0 : 0.28	498.0 : 0.09
MN984461-EF514904	244 : 0.06	81 : 0.08	387 : 0.09	142.8 : 0.33	499.2 : 0.11
MN984461-EF514903	246 : 0.06	79 : 0.07	387 : 0.09	144.3 : 0.29	497.7 : 0.09
MN984461-EF514906	252 : 0.07	76 : 0.05	386 : 0.09	144.7 : 0.26	497.3 : 0.06
MN984461-KJ744256	262 : 0.06	81 : 0.03	401 : 0.07	146.3 : 0.2	495.7 : 0.07
MN984461-MN984465	261 : 0.03	78 : 0.05	401 : 0.07	145.0 : 0.27	497.0 : 0.06
MN984461-KJ744228	266 : 0.06	84 : 0.06	401 : 0.08	145.8 : 0.28	496.2 : 0.07
MN984461-KJ744227	263 : 0.06	83 : 0.08	401 : 0.09	145.0 : 0.27	497.0 : 0.06
MN984461-KJ744234	266 : 0.04	86 : 0.01	400 : 0.06	144.5 : 0.21	497.5 : 0.06
MN984461-KJ744254	260 : 0.05	77 : 0.10	401 : 0.08	145.7 : 0.29	496.3 : 0.07
MN984461-KJ744248	270 : 0.05	77 : 0.11	400 : 0.08	145.2 : 0.25	496.8 : 0.06
MN984461-KJ744232	220 : 0.08	74 : 0.10	400 : 0.14	145.5 : 0.24	496.5 : 0.07
MN984461-KJ744253	268 : 0.05	81 : 0.13	400 : 0.09	145.7 : 0.25	496.3 : 0.06
MN984461-KJ744247	271 : 0.05	79 : 0.09	401 : 0.08	146.0 : 0.24	496.0 : 0.06
MN984461-MN984462	264 : 0.04	78 : 0.13	401 : 0.08	145.8 : 0.23	496.2 : 0.06
MN984461-KJ744245	256 : 0.04	82 : 0.05	400 : 0.07	145.7 : 0.24	496.3 : 0.1
MN984461-MN984464	273 : 0.05	79 : 0.09	400 : 0.08	144.3 : 0.19	497.7 : 0.09
MN984461-KJ744218	271 : 0.05	79 : 0.07	399 : 0.07	145.5 : 0.24	496.5 : 0.08
MN984461-KJ744249	269 : 0.05	82 : 0.05	400 : 0.07	145.3 : 0.25	496.7 : 0.06
MN984461-KJ744231	276 : 0.06	80 : 0.04	401 : 0.07	145.5 : 0.23	496.5 : 0.08
MN984461-MN984446	273 : 0.05	79 : 0.03	399 : 0.07	144.3 : 0.17	497.7 : 0.04
MN984461-KJ744226	271 : 0.05	80 : 0.03	400 : 0.07	145.2 : 0.23	496.8 : 0.07
MN984461-KJ744225	259 : 0.04	73 : 0.04	401 : 0.08	145.3 : 0.26	496.7 : 0.07
MN984461-NC_001653	264 : 0.06	73 : 0.03	397 : 0.08	144.8 : 0.27	497.2 : 0.05
MN984461-D01075	260 : 0.09	70 : 0.03	389 : 0.10	144.8 : 0.27	497.2 : 0.05
MN984461-KJ744230	262 : 0.06	74 : 0.03	399 : 0.08	143.8 : 0.28	498.2 : 0.06
MN984461-KJ744229	273 : 0.07	81 : 0.08	400 : 0.09	146.0 : 0.31	496.0 : 0.07
MN984461-KJ744235	278 : 0.06	80 : 0.08	400 : 0.10	145.0 : 0.27	497.0 : 0.08
MN984461-KJ744233	238 : 0.06	82 : 0.10	401 : 0.14	145.5 : 0.29	496.5 : 0.08
MN984461-KJ744250	271 : 0.06	77 : 0.11	400 : 0.09	144.8 : 0.3	497.2 : 0.07
MN984461-MK124579	265 : 0.06	77 : 0.05	396 : 0.09	146.3 : 0.29	495.7 : 0.05
MN984461-M21012	259 : 0.07	71 : 0.06	400 : 0.10	146.0 : 0.31	496.0 : 0.05
MN984461-HM046802	267 : 0.04	78 : 0.07	397 : 0.08	145.8 : 0.29	496.2 : 0.06
MN984461-AJ307077	264 : 0.08	72 : 0.06	389 : 0.11	145.7 : 0.29	496.3 : 0.05
MN984461-AJ000558	266 : 0.07	74 : 0.06	389 : 0.09	145.7 : 0.29	496.3 : 0.06
MN984461-HQ005369	278 : 0.04	86 : 0.05	401 : 0.07	144.0 : 0.22	498.0 : 0.07
MN984461-KJ744242	273 : 0.07	81 : 0.06	399 : 0.09	145.3 : 0.31	496.7 : 0.09
MN984461-KJ744240	273 : 0.07	80 : 0.08	400 : 0.10	145.2 : 0.35	496.8 : 0.08
MN984461-KJ744241	269 : 0.08	77 : 0.14	401 : 0.12	145.7 : 0.33	496.3 : 0.08
MN984461-MK890224	270 : 0.04	80 : 0.08	396 : 0.09	143.3 : 0.4	498.7 : 0.09
MN984461-MK890229	263 : 0.02	77 : 0.08	395 : 0.06	145.2 : 0.45	496.8 : 0.1
MN984461-MG711778	269 : 0.05	77 : 0.10	395 : 0.08	142.0 : 0.44	479.0 : 0.1
MN984461-MK890233	276 : 0.04	83 : 0.06	398 : 0.07	145.7 : 0.32	496.3 : 0.1
MN984461-KM110794	266 : 0.05	74 : 0.12	396 : 0.10	144.2 : 0.29	497.8 : 0.09
MN984461-KM110792	270 : 0.05	72 : 0.12	396 : 0.11	144.2 : 0.29	497.8 : 0.09
MN984461-KM110797	262 : 0.06	73 : 0.12	396 : 0.11	143.7 : 0.28	498.3 : 0.1
MN984461-KM110799	268 : 0.03	73 : 0.09	396 : 0.09	144.3 : 0.33	497.7 : 0.09
MN984461-MG711717	255 : 0.03	75 : 0.18	395 : 0.10	144.3 : 0.31	497.7 : 0.12
MN984461-KM110795	261 : 0.04	73 : 0.13	395 : 0.09	143.0 : 0.33	499.0 : 0.09
MN984461-KM110791	264 : 0.05	72 : 0.10	395 : 0.10	143.0 : 0.31	499.0 : 0.1
MN984461-KM110798	256 : 0.04	72 : 0.10	395 : 0.10	143.5 : 0.37	498.5 : 0.11
MN984461-KM110790	258 : 0.04	72 : 0.10	395 : 0.09	142.7 : 0.32	499.3 : 0.08
MN984414-MN984432	285 : 0.02	84 : 0.09	400 : 0.06	143.5 : 0.1	498.5 : 0.01
MN984414-MN984410	288 : 0.05	90 : 0.06	400 : 0.06	143.3 : 0.12	498.7 : 0.02
MN984414-MN984431	288 : 0.06	88 : 0.10	398 : 0.09	144.3 : 0.12	497.7 : 0.03
MN984414-MT583796	278 : 0.06	79 : 0.07	387 : 0.07	144.7 : 0.21	497.3 : 0.06
MN984414-MN984412	291 : 0.00	92 : 0.09	400 : 0.04	143.5 : 0.15	498.5 : 0.04
MN984414-MN984460	289 : 0.03	90 : 0.07	397 : 0.05	143.7 : 0.11	498.3 : 0.03
MN984414-MN984416	289 : 0.01	92 : 0.04	401 : 0.03	144.5 : 0.09	497.5 : 0.03
MN984414-KJ744217	293 : 0.02	96 : 0.03	399 : 0.03	144.5 : 0.13	497.5 : 0.02
MN984414-KJ744216	296 : 0.02	98 : 0.01	400 : 0.02	144.5 : 0.12	497.5 : 0.02
MN984414-KJ744215	281 : 0.02	96 : 0.02	399 : 0.03	144.2 : 0.14	497.8 : 0.03
MN984414-KJ744214	290 : 0.03	91 : 0.08	398 : 0.06	144.5 : 0.27	497.5 : 0.04
MN984414-MN984435	291 : 0.00	90 : 0.08	399 : 0.04	143.3 : 0.16	498.7 : 0.03
MN984414-MN984436	293 : 0.01	94 : 0.07	400 : 0.04	143.7 : 0.16	498.3 : 0.03
MN984414-MN984409	292 : 0.01	93 : 0.08	400 : 0.04	143.5 : 0.15	498.5 : 0.02
MN984414-MN984445	274 : 0.01	86 : 0.10	399 : 0.05	143.7 : 0.15	498.3 : 0.04
MN984414-MN984419	289 : 0.01	93 : 0.04	399 : 0.03	143.7 : 0.14	498.3 : 0.04
MN984414-MN984441	282 : 0.02	87 : 0.07	400 : 0.05	144.0 : 0.12	498.0 : 0.03
MN984414-AB118848	280 : 0.04	87 : 0.06	397 : 0.06	144.5 : 0.2	497.5 : 0.05
MN984414-MN984440	285 : 0.02	84 : 0.06	399 : 0.05	143.8 : 0.09	498.2 : 0.04
MN984414-MN984438	273 : 0.02	82 : 0.10	400 : 0.05	143.3 : 0.11	498.7 : 0.04
MN984414-MN984442	275 : 0.04	93 : 0.09	400 : 0.07	143.2 : 0.15	498.8 : 0.03
MN984414-MN984417	283 : 0.04	85 : 0.10	400 : 0.07	143.7 : 0.1	498.3 : 0.02
MN984414-MN984439	283 : 0.02	86 : 0.10	399 : 0.05	142.7 : 0.14	499.3 : 0.04
MN984414-MN984420	290 : 0.01	91 : 0.09	399 : 0.04	142.8 : 0.16	499.2 : 0.04
MN984414-MN984466	274 : 0.05	76 : 0.05	398 : 0.07	142.2 : 0.2	496.8 : 0.05
MN984414-MN984458	271 : 0.05	81 : 0.12	398 : 0.10	143.0 : 0.24	499.0 : 0.05
MN984414-MH457143	283 : 0.03	89 : 0.06	398 : 0.05	145.0 : 0.24	497.0 : 0.06
MN984414-X85253	279 : 0.05	83 : 0.08	390 : 0.08	145.7 : 0.23	496.3 : 0.05
MN984414-MT583812	286 : 0.03	90 : 0.05	398 : 0.05	144.7 : 0.21	497.3 : 0.04
MN984414-KJ744223	287 : 0.02	91 : 0.06	399 : 0.05	144.7 : 0.18	497.3 : 0.04
MN984414-KJ744220	273 : 0.03	80 : 0.09	399 : 0.07	144.7 : 0.2	497.3 : 0.04
MN984414-KJ744222	287 : 0.02	89 : 0.06	399 : 0.05	144.3 : 0.19	497.7 : 0.05
MN984414-KJ744221	279 : 0.03	86 : 0.09	399 : 0.06	144.8 : 0.22	497.2 : 0.05
MN984414-KT722840	282 : 0.06	84 : 0.09	398 : 0.09	144.2 : 0.16	497.8 : 0.04
MN984414-MN984456	285 : 0.04	89 : 0.06	399 : 0.05	144.3 : 0.25	497.7 : 0.04
MN984414-KF660602	251 : 0.02	88 : 0.08	399 : 0.05	143.5 : 0.2	498.5 : 0.05
MN984414-AB118849	280 : 0.04	87 : 0.05	397 : 0.06	143.0 : 0.24	499.0 : 0.08
MN984414-MN984426	268 : 0.00	94 : 0.09	400 : 0.04	143.7 : 0.2	498.3 : 0.06
MN984414-AY648957	281 : 0.04	86 : 0.09	399 : 0.06	143.7 : 0.19	498.3 : 0.05
MN984414-AY648956	273 : 0.04	82 : 0.10	399 : 0.06	143.3 : 0.17	498.7 : 0.05
MN984414-KF660600	280 : 0.02	80 : 0.08	398 : 0.05	144.2 : 0.2	497.8 : 0.06
MN984414-MN984444	288 : 0.01	91 : 0.09	400 : 0.05	143.2 : 0.11	498.8 : 0.03
MN984414-MN984434	290 : 0.02	91 : 0.07	400 : 0.04	143.2 : 0.24	498.8 : 0.08
MN984414-AY648959	282 : 0.04	89 : 0.08	399 : 0.07	143.5 : 0.22	498.5 : 0.05
MN984414-AF425644	276 : 0.05	81 : 0.09	391 : 0.08	143.7 : 0.24	498.3 : 0.05
MN984414-AY648958	281 : 0.04	86 : 0.11	399 : 0.07	143.8 : 0.19	498.2 : 0.06
MN984414-AF104263	275 : 0.05	82 : 0.09	391 : 0.08	144.0 : 0.2	498.0 : 0.06
MN984414-MH791030	259 : 0.05	78 : 0.13	399 : 0.09	144.2 : 0.2	497.8 : 0.06
MN984414-MH791028	283 : 0.04	84 : 0.06	399 : 0.06	143.7 : 0.23	498.3 : 0.06
MN984414-KY463681	274 : 0.05	88 : 0.07	398 : 0.07	144.5 : 0.32	497.5 : 0.07
MN984414-U81989	281 : 0.05	88 : 0.15	394 : 0.08	144.5 : 0.31	497.5 : 0.07
MN984414-MG926381	286 : 0.02	90 : 0.07	395 : 0.04	143.8 : 0.19	498.2 : 0.06
MN984414-MK890226	282 : 0.01	90 : 0.06	399 : 0.04	144.2 : 0.18	497.8 : 0.07
MN984414-MK890225	282 : 0.01	90 : 0.06	399 : 0.04	144.2 : 0.18	497.8 : 0.07
MN984414-MK890231	283 : 0.04	89 : 0.10	399 : 0.07	143.5 : 0.19	498.5 : 0.05
MN984414-HQ005372	252 : 0.09	81 : 0.15	388 : 0.11	143.2 : 0.25	498.8 : 0.06
MN984414-MG926380	286 : 0.05	92 : 0.10	398 : 0.08	143.2 : 0.19	498.8 : 0.06
MN984414-HQ005366	275 : 0.03	85 : 0.07	399 : 0.06	143.5 : 0.16	498.5 : 0.07
MN984414-MN984469	285 : 0.05	85 : 0.06	398 : 0.07	144.2 : 0.15	497.8 : 0.07
MN984414-MH791029	291 : 0.04	92 : 0.06	399 : 0.05	144.2 : 0.18	497.8 : 0.07
MN984414-MK890228	285 : 0.00	89 : 0.06	397 : 0.03	144.3 : 0.22	497.7 : 0.06
MN984414-MK890227	278 : 0.01	90 : 0.06	398 : 0.04	144.5 : 0.19	497.5 : 0.08
MN984414-MK890232	289 : 0.00	92 : 0.04	398 : 0.03	144.5 : 0.19	497.5 : 0.06
MN984414-MK890235	272 : 0.01	85 : 0.09	399 : 0.04	144.0 : 0.2	498.0 : 0.06
MN984414-KJ744237	290 : 0.02	94 : 0.06	399 : 0.04	144.7 : 0.21	497.3 : 0.06
MN984414-MK890234	287 : 0.00	96 : 0.04	398 : 0.03	144.0 : 0.18	498.0 : 0.06
MN984414-HQ005370	267 : 0.07	84 : 0.09	398 : 0.09	143.0 : 0.27	499.0 : 0.07
MN984414-HQ005364	292 : 0.04	93 : 0.04	399 : 0.06	144.3 : 0.26	497.7 : 0.06
MN984414-MK890230	287 : 0.01	92 : 0.09	398 : 0.04	143.0 : 0.23	499.0 : 0.06
MN984414-HQ005368	268 : 0.05	90 : 0.11	399 : 0.07	143.3 : 0.28	498.7 : 0.06
MN984414-HQ005365	273 : 0.05	84 : 0.08	399 : 0.07	144.0 : 0.26	498.0 : 0.07
MN984414-U81988	280 : 0.04	84 : 0.10	394 : 0.08	143.7 : 0.35	498.3 : 0.09
MN984414-AY633627	286 : 0.04	89 : 0.07	400 : 0.05	145.8 : 0.24	496.2 : 0.07
MN984414-KJ744255	280 : 0.03	80 : 0.12	397 : 0.07	144.5 : 0.22	497.5 : 0.06
MN984414-MN984418	292 : 0.01	88 : 0.11	399 : 0.05	143.8 : 0.1	498.2 : 0.03
MN984414-KJ744238	279 : 0.03	93 : 0.04	399 : 0.05	143.5 : 0.24	498.5 : 0.08
MN984414-MH791027	290 : 0.04	91 : 0.07	399 : 0.06	143.2 : 0.23	498.8 : 0.06
MN984414-MT583805	282 : 0.01	87 : 0.05	398 : 0.03	143.7 : 0.19	498.3 : 0.07
MN984414-MT583804	286 : 0.04	92 : 0.09	398 : 0.07	143.7 : 0.21	498.3 : 0.05
MN984414-MH457145	278 : 0.06	86 : 0.10	398 : 0.10	143.5 : 0.2	498.5 : 0.06
MN984414-KJ744243	278 : 0.03	90 : 0.06	399 : 0.05	144.5 : 0.17	497.5 : 0.06
MN984414-MN984463	272 : 0.02	96 : 0.07	400 : 0.04	144.2 : 0.16	497.8 : 0.05
MN984414-MN984433	281 : 0.01	90 : 0.07	401 : 0.04	144.0 : 0.11	498.0 : 0.05
MN984414-KJ744257	281 : 0.04	85 : 0.09	398 : 0.07	145.8 : 0.23	496.2 : 0.06
MN984414-KJ744244	280 : 0.03	86 : 0.10	398 : 0.06	145.5 : 0.2	496.5 : 0.05
MN984414-EF514905	242 : 0.07	77 : 0.10	390 : 0.10	143.7 : 0.25	498.3 : 0.1
MN984414-EF514907	249 : 0.06	77 : 0.11	390 : 0.08	143.7 : 0.24	498.3 : 0.09
MN984414-EF514904	240 : 0.06	76 : 0.11	390 : 0.08	142.5 : 0.28	499.5 : 0.11
MN984414-EF514903	249 : 0.05	81 : 0.12	390 : 0.08	144.0 : 0.24	498.0 : 0.09
MN984414-EF514906	252 : 0.05	74 : 0.10	389 : 0.08	144.3 : 0.22	497.7 : 0.06
MN984414-KJ744256	275 : 0.04	87 : 0.09	398 : 0.06	146.0 : 0.19	496.0 : 0.07
MN984414-MN984465	274 : 0.02	85 : 0.06	398 : 0.05	144.7 : 0.22	497.3 : 0.07
MN984414-KJ744228	277 : 0.04	89 : 0.07	399 : 0.06	145.5 : 0.25	496.5 : 0.07
MN984414-KJ744227	274 : 0.04	88 : 0.06	399 : 0.06	144.7 : 0.23	497.3 : 0.05
MN984414-KJ744234	283 : 0.02	98 : 0.08	398 : 0.04	144.2 : 0.16	497.8 : 0.05
MN984414-KJ744254	273 : 0.03	84 : 0.08	399 : 0.06	145.3 : 0.27	496.7 : 0.06
MN984414-KJ744248	281 : 0.03	85 : 0.05	400 : 0.05	144.8 : 0.21	497.2 : 0.06
MN984414-KJ744232	230 : 0.05	78 : 0.11	398 : 0.11	145.2 : 0.2	496.8 : 0.07
MN984414-KJ744253	284 : 0.03	92 : 0.10	398 : 0.06	145.3 : 0.21	496.7 : 0.06
MN984414-KJ744247	282 : 0.03	85 : 0.06	400 : 0.06	145.7 : 0.21	496.3 : 0.06
MN984414-MN984462	273 : 0.03	83 : 0.09	400 : 0.06	145.5 : 0.19	496.5 : 0.06
MN984414-KJ744245	266 : 0.03	87 : 0.06	399 : 0.06	145.3 : 0.23	496.7 : 0.09
MN984414-MN984464	285 : 0.05	85 : 0.06	398 : 0.06	144.0 : 0.19	498.0 : 0.08
MN984414-KJ744218	282 : 0.04	85 : 0.07	397 : 0.06	145.2 : 0.22	496.8 : 0.08
MN984414-KJ744249	280 : 0.04	88 : 0.06	399 : 0.06	145.0 : 0.18	497.0 : 0.06
MN984414-KJ744231	289 : 0.03	87 : 0.10	399 : 0.07	145.2 : 0.18	496.8 : 0.08
MN984414-MN984446	280 : 0.04	80 : 0.08	398 : 0.07	144.0 : 0.15	498.0 : 0.03
MN984414-KJ744226	278 : 0.03	80 : 0.09	397 : 0.07	144.8 : 0.21	497.2 : 0.06
MN984414-KJ744225	267 : 0.02	74 : 0.07	398 : 0.07	145.0 : 0.24	497.0 : 0.06
MN984414-NC_001653	276 : 0.04	80 : 0.08	399 : 0.07	144.5 : 0.21	497.5 : 0.06
MN984414-D01075	271 : 0.08	76 : 0.08	390 : 0.10	144.5 : 0.21	497.5 : 0.06
MN984414-KJ744230	277 : 0.04	84 : 0.08	397 : 0.07	143.5 : 0.22	498.5 : 0.06
MN984414-KJ744229	287 : 0.04	89 : 0.07	398 : 0.05	145.7 : 0.24	496.3 : 0.06
MN984414-KJ744235	291 : 0.04	88 : 0.05	399 : 0.07	144.7 : 0.2	497.3 : 0.07
MN984414-KJ744233	245 : 0.05	84 : 0.10	399 : 0.11	145.2 : 0.21	496.8 : 0.07
MN984414-KJ744250	285 : 0.04	85 : 0.14	398 : 0.07	144.5 : 0.22	497.5 : 0.06
MN984414-MK124579	280 : 0.04	86 : 0.07	398 : 0.07	146.0 : 0.23	496.0 : 0.05
MN984414-M21012	273 : 0.05	80 : 0.08	398 : 0.07	145.7 : 0.24	496.3 : 0.05
MN984414-HM046802	280 : 0.02	86 : 0.09	399 : 0.06	145.5 : 0.22	496.5 : 0.05
MN984414-AJ307077	277 : 0.05	80 : 0.08	390 : 0.09	145.3 : 0.22	496.7 : 0.05
MN984414-AJ000558	279 : 0.04	82 : 0.08	390 : 0.08	145.3 : 0.22	496.7 : 0.05
MN984414-HQ005369	290 : 0.04	93 : 0.06	399 : 0.05	143.7 : 0.19	498.3 : 0.08
MN984414-KJ744242	287 : 0.05	89 : 0.06	397 : 0.07	145.0 : 0.25	497.0 : 0.08
MN984414-KJ744240	284 : 0.04	86 : 0.04	398 : 0.07	144.8 : 0.33	497.2 : 0.08
MN984414-KJ744241	280 : 0.07	84 : 0.09	400 : 0.10	145.3 : 0.28	496.7 : 0.08
MN984414-MK890224	282 : 0.04	89 : 0.14	398 : 0.08	143.0 : 0.34	499.0 : 0.09
MN984414-MK890229	276 : 0.01	85 : 0.04	398 : 0.04	144.8 : 0.47	497.2 : 0.1
MN984414-MG711778	282 : 0.03	86 : 0.09	398 : 0.06	141.5 : 0.41	479.5 : 0.1
MN984414-MK890233	288 : 0.01	91 : 0.07	401 : 0.05	145.3 : 0.3	496.7 : 0.1
MN984414-KM110794	281 : 0.02	85 : 0.10	399 : 0.07	143.8 : 0.3	498.2 : 0.09
MN984414-KM110792	287 : 0.02	85 : 0.11	399 : 0.07	143.8 : 0.3	498.2 : 0.09
MN984414-KM110797	279 : 0.03	85 : 0.06	399 : 0.07	143.3 : 0.32	498.7 : 0.09
MN984414-KM110799	285 : 0.03	86 : 0.07	399 : 0.06	144.0 : 0.3	498.0 : 0.09
MN984414-MG711717	268 : 0.02	83 : 0.15	398 : 0.08	144.0 : 0.32	498.0 : 0.12
MN984414-KM110795	274 : 0.02	81 : 0.08	398 : 0.06	142.7 : 0.32	499.3 : 0.09
MN984414-KM110791	281 : 0.03	84 : 0.09	398 : 0.07	142.7 : 0.33	499.3 : 0.09
MN984414-KM110798	273 : 0.01	84 : 0.09	398 : 0.07	143.2 : 0.36	498.8 : 0.1
MN984414-KM110790	273 : 0.02	82 : 0.09	398 : 0.07	142.3 : 0.31	499.7 : 0.08
MN984432-MN984410	296 : 0.02	93 : 0.07	399 : 0.04	143.2 : 0.04	498.8 : 0.0
MN984432-MN984431	291 : 0.07	87 : 0.07	399 : 0.09	144.2 : 0.11	497.8 : 0.03
MN984432-MT583796	278 : 0.07	74 : 0.09	389 : 0.09	144.5 : 0.2	497.5 : 0.07
MN984432-MN984412	289 : 0.02	85 : 0.07	400 : 0.05	143.3 : 0.15	498.7 : 0.03
MN984432-MN984460	293 : 0.05	88 : 0.08	398 : 0.07	143.5 : 0.07	498.5 : 0.03
MN984432-MN984416	289 : 0.01	87 : 0.05	401 : 0.05	144.3 : 0.13	497.7 : 0.02
MN984432-KJ744217	286 : 0.05	83 : 0.09	400 : 0.08	144.3 : 0.24	497.7 : 0.04
MN984432-KJ744216	286 : 0.05	81 : 0.08	400 : 0.08	144.3 : 0.24	497.7 : 0.03
MN984432-KJ744215	276 : 0.05	85 : 0.09	400 : 0.08	144.0 : 0.25	498.0 : 0.04
MN984432-KJ744214	290 : 0.05	85 : 0.07	400 : 0.07	144.3 : 0.24	497.7 : 0.04
MN984432-MN984435	290 : 0.02	84 : 0.08	399 : 0.05	143.2 : 0.15	498.8 : 0.03
MN984432-MN984436	291 : 0.02	87 : 0.06	400 : 0.05	143.5 : 0.15	498.5 : 0.03
MN984432-MN984409	291 : 0.02	87 : 0.07	400 : 0.05	143.3 : 0.12	498.7 : 0.02
MN984432-MN984445	272 : 0.03	79 : 0.09	401 : 0.08	143.5 : 0.2	498.5 : 0.03
MN984432-MN984419	285 : 0.01	84 : 0.06	399 : 0.05	143.5 : 0.15	498.5 : 0.03
MN984432-MN984441	283 : 0.03	83 : 0.06	402 : 0.05	143.8 : 0.12	498.2 : 0.04
MN984432-AB118848	279 : 0.05	81 : 0.08	397 : 0.07	144.3 : 0.21	497.7 : 0.05
MN984432-MN984440	283 : 0.04	77 : 0.07	399 : 0.06	143.7 : 0.09	498.3 : 0.03
MN984432-MN984438	274 : 0.02	78 : 0.08	402 : 0.05	143.2 : 0.11	498.8 : 0.03
MN984432-MN984442	279 : 0.04	90 : 0.09	401 : 0.07	143.0 : 0.15	499.0 : 0.04
MN984432-MN984417	284 : 0.01	82 : 0.05	401 : 0.04	143.5 : 0.1	498.5 : 0.03
MN984432-MN984439	284 : 0.02	83 : 0.08	400 : 0.05	142.5 : 0.12	499.5 : 0.04
MN984432-MN984420	295 : 0.01	92 : 0.07	400 : 0.04	142.7 : 0.14	499.3 : 0.04
MN984432-MN984466	270 : 0.06	67 : 0.08	400 : 0.09	142.0 : 0.26	497.0 : 0.04
MN984432-MN984458	268 : 0.05	73 : 0.13	400 : 0.11	142.8 : 0.26	499.2 : 0.05
MN984432-MH457143	279 : 0.04	80 : 0.08	398 : 0.06	144.8 : 0.28	497.2 : 0.06
MN984432-X85253	276 : 0.06	74 : 0.09	390 : 0.09	145.5 : 0.3	496.5 : 0.05
MN984432-MT583812	288 : 0.03	86 : 0.11	400 : 0.07	144.5 : 0.23	497.5 : 0.05
MN984432-KJ744223	294 : 0.00	92 : 0.07	400 : 0.03	144.5 : 0.07	497.5 : 0.03
MN984432-KJ744220	289 : 0.00	91 : 0.01	401 : 0.01	144.5 : 0.09	497.5 : 0.03
MN984432-KJ744222	296 : 0.00	92 : 0.07	400 : 0.03	144.2 : 0.11	497.8 : 0.03
MN984432-KJ744221	283 : 0.00	84 : 0.06	400 : 0.03	144.7 : 0.12	497.3 : 0.04
MN984432-KT722840	284 : 0.03	81 : 0.06	400 : 0.06	144.0 : 0.15	498.0 : 0.04
MN984432-MN984456	280 : 0.04	79 : 0.07	401 : 0.07	144.2 : 0.32	497.8 : 0.05
MN984432-KF660602	252 : 0.02	85 : 0.10	400 : 0.06	143.3 : 0.18	498.7 : 0.05
MN984432-AB118849	280 : 0.05	82 : 0.09	397 : 0.07	142.8 : 0.24	499.2 : 0.08
MN984432-MN984426	271 : 0.01	93 : 0.07	401 : 0.04	143.5 : 0.18	498.5 : 0.05
MN984432-AY648957	281 : 0.04	81 : 0.11	399 : 0.07	143.5 : 0.18	498.5 : 0.04
MN984432-AY648956	272 : 0.04	76 : 0.11	399 : 0.07	143.2 : 0.17	498.8 : 0.04
MN984432-KF660600	282 : 0.02	77 : 0.11	400 : 0.06	144.0 : 0.2	498.0 : 0.05
MN984432-MN984444	295 : 0.02	93 : 0.08	402 : 0.05	143.0 : 0.09	499.0 : 0.03
MN984432-MN984434	297 : 0.02	93 : 0.04	402 : 0.04	143.0 : 0.22	499.0 : 0.07
MN984432-AY648959	281 : 0.05	83 : 0.10	399 : 0.08	143.3 : 0.2	498.7 : 0.05
MN984432-AF425644	278 : 0.06	78 : 0.11	391 : 0.09	143.5 : 0.22	498.5 : 0.05
MN984432-AY648958	282 : 0.05	82 : 0.12	399 : 0.08	143.7 : 0.19	498.3 : 0.06
MN984432-AF104263	275 : 0.06	77 : 0.11	391 : 0.10	143.8 : 0.18	498.2 : 0.06
MN984432-MH791030	259 : 0.06	73 : 0.12	399 : 0.10	144.0 : 0.16	498.0 : 0.06
MN984432-MH791028	281 : 0.05	77 : 0.08	399 : 0.07	143.5 : 0.21	498.5 : 0.04
MN984432-KY463681	270 : 0.07	78 : 0.11	397 : 0.10	144.3 : 0.35	497.7 : 0.07
MN984432-U81989	274 : 0.06	76 : 0.18	394 : 0.11	144.3 : 0.34	497.7 : 0.07
MN984432-MG926381	284 : 0.04	83 : 0.09	395 : 0.07	143.7 : 0.17	498.3 : 0.06
MN984432-MK890226	279 : 0.02	81 : 0.08	399 : 0.05	144.0 : 0.19	498.0 : 0.06
MN984432-MK890225	279 : 0.02	81 : 0.08	399 : 0.05	144.0 : 0.19	498.0 : 0.06
MN984432-MK890231	280 : 0.04	80 : 0.09	399 : 0.07	143.3 : 0.19	498.7 : 0.06
MN984432-HQ005372	253 : 0.07	76 : 0.13	390 : 0.10	143.0 : 0.24	499.0 : 0.06
MN984432-MG926380	283 : 0.06	84 : 0.08	398 : 0.10	143.0 : 0.22	499.0 : 0.05
MN984432-HQ005366	279 : 0.05	84 : 0.10	401 : 0.09	143.3 : 0.2	498.7 : 0.07
MN984432-MN984469	283 : 0.06	77 : 0.07	399 : 0.08	144.0 : 0.16	498.0 : 0.06
MN984432-MH791029	289 : 0.05	85 : 0.07	399 : 0.08	144.0 : 0.2	498.0 : 0.06
MN984432-MK890228	284 : 0.02	83 : 0.09	398 : 0.06	144.2 : 0.23	497.8 : 0.06
MN984432-MK890227	276 : 0.03	81 : 0.06	397 : 0.05	144.3 : 0.21	497.7 : 0.09
MN984432-MK890232	286 : 0.02	85 : 0.07	399 : 0.05	144.3 : 0.25	497.7 : 0.06
MN984432-MK890235	270 : 0.02	79 : 0.08	399 : 0.06	143.8 : 0.25	498.2 : 0.06
MN984432-KJ744237	287 : 0.05	86 : 0.07	401 : 0.08	144.5 : 0.27	497.5 : 0.05
MN984432-MK890234	282 : 0.01	87 : 0.07	399 : 0.06	143.8 : 0.25	498.2 : 0.05
MN984432-HQ005370	269 : 0.07	81 : 0.11	400 : 0.09	142.8 : 0.29	499.2 : 0.07
MN984432-HQ005364	289 : 0.05	85 : 0.09	401 : 0.08	144.2 : 0.29	497.8 : 0.06
MN984432-MK890230	285 : 0.02	85 : 0.07	398 : 0.06	142.8 : 0.26	499.2 : 0.05
MN984432-HQ005368	268 : 0.05	85 : 0.09	401 : 0.07	143.2 : 0.29	498.8 : 0.06
MN984432-HQ005365	275 : 0.05	81 : 0.06	401 : 0.07	143.8 : 0.32	498.2 : 0.08
MN984432-U81988	275 : 0.06	74 : 0.13	394 : 0.10	143.5 : 0.33	498.5 : 0.1
MN984432-AY633627	281 : 0.04	78 : 0.04	401 : 0.06	145.7 : 0.26	496.3 : 0.08
MN984432-KJ744255	281 : 0.04	76 : 0.10	399 : 0.07	144.3 : 0.22	497.7 : 0.06
MN984432-MN984418	295 : 0.02	86 : 0.07	399 : 0.04	143.7 : 0.11	498.3 : 0.04
MN984432-KJ744238	275 : 0.04	84 : 0.05	401 : 0.07	143.3 : 0.29	498.7 : 0.07
MN984432-MH791027	291 : 0.05	87 : 0.09	399 : 0.08	143.0 : 0.2	499.0 : 0.06
MN984432-MT583805	281 : 0.02	81 : 0.09	399 : 0.05	143.5 : 0.21	498.5 : 0.06
MN984432-MT583804	283 : 0.05	84 : 0.09	399 : 0.08	143.5 : 0.22	498.5 : 0.05
MN984432-MH457145	275 : 0.06	78 : 0.10	398 : 0.09	143.3 : 0.21	498.7 : 0.06
MN984432-KJ744243	278 : 0.04	84 : 0.08	400 : 0.06	144.3 : 0.18	497.7 : 0.06
MN984432-MN984463	265 : 0.04	83 : 0.06	401 : 0.08	144.0 : 0.17	498.0 : 0.06
MN984432-MN984433	279 : 0.02	83 : 0.06	401 : 0.04	143.8 : 0.12	498.2 : 0.05
MN984432-KJ744257	279 : 0.04	76 : 0.05	399 : 0.07	145.7 : 0.22	496.3 : 0.06
MN984432-KJ744244	278 : 0.05	79 : 0.09	400 : 0.07	145.3 : 0.2	496.7 : 0.05
MN984432-EF514905	244 : 0.08	73 : 0.07	389 : 0.10	143.5 : 0.28	498.5 : 0.1
MN984432-EF514907	248 : 0.06	70 : 0.06	389 : 0.08	143.5 : 0.26	498.5 : 0.09
MN984432-EF514904	239 : 0.06	69 : 0.06	389 : 0.08	142.3 : 0.31	499.7 : 0.1
MN984432-EF514903	248 : 0.05	74 : 0.07	389 : 0.08	143.8 : 0.27	498.2 : 0.09
MN984432-EF514906	252 : 0.05	68 : 0.06	388 : 0.08	144.2 : 0.24	497.8 : 0.06
MN984432-KJ744256	273 : 0.06	80 : 0.08	400 : 0.07	145.8 : 0.19	496.2 : 0.07
MN984432-MN984465	273 : 0.03	78 : 0.08	399 : 0.07	144.5 : 0.23	497.5 : 0.06
MN984432-KJ744228	273 : 0.05	80 : 0.05	401 : 0.06	145.3 : 0.26	496.7 : 0.06
MN984432-KJ744227	270 : 0.05	79 : 0.08	401 : 0.08	144.5 : 0.24	497.5 : 0.05
MN984432-KJ744234	278 : 0.04	88 : 0.07	400 : 0.07	144.0 : 0.21	498.0 : 0.05
MN984432-KJ744254	269 : 0.04	75 : 0.12	401 : 0.08	145.2 : 0.23	496.8 : 0.07
MN984432-KJ744248	281 : 0.05	78 : 0.13	400 : 0.08	144.7 : 0.21	497.3 : 0.05
MN984432-KJ744232	234 : 0.07	77 : 0.11	400 : 0.11	145.0 : 0.22	497.0 : 0.07
MN984432-KJ744253	279 : 0.04	81 : 0.08	400 : 0.08	145.2 : 0.2	496.8 : 0.06
MN984432-KJ744247	280 : 0.04	77 : 0.08	401 : 0.07	145.5 : 0.2	496.5 : 0.05
MN984432-MN984462	272 : 0.04	76 : 0.10	401 : 0.08	145.3 : 0.19	496.7 : 0.05
MN984432-KJ744245	269 : 0.03	84 : 0.08	400 : 0.06	145.2 : 0.2	496.8 : 0.09
MN984432-MN984464	283 : 0.05	78 : 0.10	400 : 0.08	143.8 : 0.18	498.2 : 0.09
MN984432-KJ744218	280 : 0.04	77 : 0.07	398 : 0.06	145.0 : 0.2	497.0 : 0.08
MN984432-KJ744249	280 : 0.04	82 : 0.06	400 : 0.06	144.8 : 0.22	497.2 : 0.06
MN984432-KJ744231	293 : 0.05	86 : 0.07	401 : 0.07	145.0 : 0.19	497.0 : 0.08
MN984432-MN984446	281 : 0.04	76 : 0.08	400 : 0.07	143.8 : 0.13	498.2 : 0.04
MN984432-KJ744226	281 : 0.04	78 : 0.10	399 : 0.07	144.7 : 0.19	497.3 : 0.07
MN984432-KJ744225	269 : 0.04	71 : 0.06	400 : 0.07	144.8 : 0.22	497.2 : 0.06
MN984432-NC_001653	274 : 0.04	73 : 0.04	399 : 0.07	144.3 : 0.24	497.7 : 0.06
MN984432-D01075	270 : 0.07	69 : 0.03	390 : 0.09	144.3 : 0.24	497.7 : 0.06
MN984432-KJ744230	275 : 0.04	76 : 0.04	399 : 0.07	143.3 : 0.26	498.7 : 0.06
MN984432-KJ744229	281 : 0.06	78 : 0.05	400 : 0.08	145.5 : 0.3	496.5 : 0.07
MN984432-KJ744235	289 : 0.06	80 : 0.11	400 : 0.10	144.5 : 0.23	497.5 : 0.08
MN984432-KJ744233	243 : 0.06	77 : 0.14	401 : 0.12	145.0 : 0.25	497.0 : 0.08
MN984432-KJ744250	281 : 0.05	75 : 0.12	400 : 0.08	144.3 : 0.28	497.7 : 0.07
MN984432-MK124579	276 : 0.05	77 : 0.07	398 : 0.07	145.8 : 0.26	496.2 : 0.06
MN984432-M21012	269 : 0.05	70 : 0.06	400 : 0.08	145.5 : 0.28	496.5 : 0.06
MN984432-HM046802	277 : 0.03	77 : 0.08	399 : 0.07	145.3 : 0.26	496.7 : 0.06
MN984432-AJ307077	275 : 0.06	72 : 0.06	390 : 0.09	145.2 : 0.26	496.8 : 0.06
MN984432-AJ000558	277 : 0.05	74 : 0.07	390 : 0.08	145.2 : 0.26	496.8 : 0.06
MN984432-HQ005369	290 : 0.05	88 : 0.08	401 : 0.08	143.5 : 0.24	498.5 : 0.08
MN984432-KJ744242	285 : 0.04	82 : 0.05	399 : 0.08	144.8 : 0.27	497.2 : 0.08
MN984432-KJ744240	285 : 0.07	82 : 0.10	400 : 0.11	144.7 : 0.33	497.3 : 0.08
MN984432-KJ744241	277 : 0.07	75 : 0.16	401 : 0.12	145.2 : 0.34	496.8 : 0.08
MN984432-MK890224	282 : 0.04	83 : 0.12	398 : 0.09	142.8 : 0.36	499.2 : 0.09
MN984432-MK890229	274 : 0.02	77 : 0.08	397 : 0.06	144.7 : 0.44	497.3 : 0.1
MN984432-MG711778	278 : 0.03	76 : 0.13	397 : 0.09	141.3 : 0.41	479.7 : 0.11
MN984432-MK890233	286 : 0.03	83 : 0.08	400 : 0.06	145.2 : 0.29	496.8 : 0.1
MN984432-KM110794	276 : 0.04	74 : 0.15	398 : 0.10	143.7 : 0.32	498.3 : 0.1
MN984432-KM110792	280 : 0.04	72 : 0.17	398 : 0.11	143.7 : 0.32	498.3 : 0.1
MN984432-KM110797	272 : 0.05	73 : 0.13	398 : 0.11	143.2 : 0.32	498.8 : 0.1
MN984432-KM110799	277 : 0.04	72 : 0.10	398 : 0.10	143.8 : 0.33	498.2 : 0.09
MN984432-MG711717	265 : 0.02	75 : 0.20	397 : 0.10	143.8 : 0.33	498.2 : 0.12
MN984432-KM110795	271 : 0.03	73 : 0.13	397 : 0.09	142.5 : 0.33	499.5 : 0.09
MN984432-KM110791	274 : 0.04	72 : 0.14	397 : 0.10	142.5 : 0.33	499.5 : 0.1
MN984432-KM110798	266 : 0.03	72 : 0.14	397 : 0.10	143.0 : 0.38	499.0 : 0.11
MN984432-KM110790	268 : 0.03	72 : 0.14	397 : 0.09	142.2 : 0.31	499.8 : 0.08
MN984410-MN984431	294 : 0.09	92 : 0.07	397 : 0.10	144.0 : 0.12	498.0 : 0.04
MN984410-MT583796	280 : 0.09	80 : 0.04	387 : 0.09	144.3 : 0.22	497.7 : 0.07
MN984410-MN984412	292 : 0.04	91 : 0.08	399 : 0.06	143.2 : 0.13	498.8 : 0.04
MN984410-MN984460	295 : 0.06	95 : 0.03	397 : 0.06	143.3 : 0.07	498.7 : 0.03
MN984410-MN984416	292 : 0.04	93 : 0.04	400 : 0.05	144.2 : 0.12	497.8 : 0.03
MN984410-KJ744217	288 : 0.05	90 : 0.07	399 : 0.07	144.2 : 0.24	497.8 : 0.04
MN984410-KJ744216	288 : 0.06	88 : 0.06	399 : 0.07	144.2 : 0.24	497.8 : 0.04
MN984410-KJ744215	278 : 0.06	92 : 0.07	399 : 0.07	143.8 : 0.25	498.2 : 0.05
MN984410-KJ744214	292 : 0.05	91 : 0.07	398 : 0.06	144.2 : 0.22	497.8 : 0.04
MN984410-MN984435	293 : 0.04	90 : 0.07	398 : 0.06	143.0 : 0.12	499.0 : 0.04
MN984410-MN984436	294 : 0.04	93 : 0.06	400 : 0.05	143.3 : 0.14	498.7 : 0.03
MN984410-MN984409	294 : 0.05	93 : 0.07	400 : 0.05	143.2 : 0.12	498.8 : 0.03
MN984410-MN984445	274 : 0.04	84 : 0.05	398 : 0.06	143.3 : 0.2	498.7 : 0.03
MN984410-MN984419	288 : 0.04	90 : 0.06	399 : 0.06	143.3 : 0.15	498.7 : 0.04
MN984410-MN984441	285 : 0.04	88 : 0.05	399 : 0.05	143.7 : 0.14	498.3 : 0.04
MN984410-AB118848	283 : 0.04	87 : 0.05	397 : 0.05	144.2 : 0.2	497.8 : 0.06
MN984410-MN984440	286 : 0.06	84 : 0.04	398 : 0.06	143.5 : 0.13	498.5 : 0.03
MN984410-MN984438	276 : 0.04	83 : 0.06	399 : 0.05	143.0 : 0.13	499.0 : 0.03
MN984410-MN984442	281 : 0.05	95 : 0.10	398 : 0.07	142.8 : 0.13	499.2 : 0.04
MN984410-MN984417	287 : 0.03	87 : 0.04	399 : 0.04	143.3 : 0.12	498.7 : 0.03
MN984410-MN984439	287 : 0.04	88 : 0.06	398 : 0.05	142.3 : 0.14	499.7 : 0.04
MN984410-MN984420	298 : 0.03	97 : 0.05	398 : 0.04	142.5 : 0.14	499.5 : 0.04
MN984410-MN984466	272 : 0.07	73 : 0.03	398 : 0.07	141.8 : 0.26	497.2 : 0.05
MN984410-MN984458	270 : 0.06	79 : 0.09	398 : 0.10	142.7 : 0.22	499.3 : 0.05
MN984410-MH457143	283 : 0.02	86 : 0.05	398 : 0.04	144.7 : 0.28	497.3 : 0.06
MN984410-X85253	280 : 0.06	80 : 0.05	390 : 0.07	145.3 : 0.3	496.7 : 0.05
MN984410-MT583812	290 : 0.05	92 : 0.07	398 : 0.07	144.3 : 0.2	497.7 : 0.05
MN984410-KJ744223	296 : 0.02	99 : 0.02	399 : 0.03	144.3 : 0.1	497.7 : 0.03
MN984410-KJ744220	281 : 0.03	87 : 0.09	399 : 0.05	144.3 : 0.12	497.7 : 0.03
MN984410-KJ744222	298 : 0.02	99 : 0.02	399 : 0.03	144.0 : 0.07	498.0 : 0.03
MN984410-KJ744221	285 : 0.02	91 : 0.03	399 : 0.03	144.5 : 0.14	497.5 : 0.04
MN984410-KT722840	286 : 0.04	87 : 0.05	398 : 0.05	143.8 : 0.16	498.2 : 0.05
MN984410-MN984456	282 : 0.05	85 : 0.04	399 : 0.06	144.0 : 0.3	498.0 : 0.05
MN984410-KF660602	255 : 0.05	90 : 0.05	399 : 0.05	143.2 : 0.19	498.8 : 0.05
MN984410-AB118849	284 : 0.04	88 : 0.03	397 : 0.05	142.7 : 0.25	499.3 : 0.08
MN984410-MN984426	274 : 0.04	98 : 0.05	399 : 0.05	143.3 : 0.19	498.7 : 0.05
MN984410-AY648957	285 : 0.03	87 : 0.07	399 : 0.04	143.3 : 0.19	498.7 : 0.04
MN984410-AY648956	276 : 0.02	82 : 0.08	399 : 0.04	143.0 : 0.18	499.0 : 0.04
MN984410-KF660600	284 : 0.04	83 : 0.02	398 : 0.05	143.8 : 0.23	498.2 : 0.05
MN984410-MN984444	297 : 0.04	98 : 0.06	399 : 0.05	142.8 : 0.12	499.2 : 0.03
MN984410-MN984434	299 : 0.04	98 : 0.04	399 : 0.04	142.8 : 0.22	499.2 : 0.07
MN984410-AY648959	285 : 0.02	89 : 0.07	399 : 0.05	143.2 : 0.23	498.8 : 0.05
MN984410-AF425644	282 : 0.05	84 : 0.08	391 : 0.07	143.3 : 0.23	498.7 : 0.05
MN984410-AY648958	286 : 0.02	88 : 0.08	399 : 0.05	143.5 : 0.19	498.5 : 0.06
MN984410-AF104263	279 : 0.05	83 : 0.08	391 : 0.08	143.7 : 0.18	498.3 : 0.06
MN984410-MH791030	263 : 0.03	79 : 0.08	399 : 0.07	143.8 : 0.15	498.2 : 0.05
MN984410-MH791028	285 : 0.02	84 : 0.02	399 : 0.04	143.3 : 0.21	498.7 : 0.05
MN984410-KY463681	274 : 0.05	85 : 0.09	398 : 0.07	144.2 : 0.32	497.8 : 0.07
MN984410-U81989	278 : 0.04	82 : 0.15	394 : 0.08	144.2 : 0.31	497.8 : 0.07
MN984410-MG926381	288 : 0.02	89 : 0.05	395 : 0.04	143.5 : 0.17	498.5 : 0.06
MN984410-MK890226	282 : 0.04	87 : 0.07	399 : 0.06	143.8 : 0.19	498.2 : 0.06
MN984410-MK890225	282 : 0.04	87 : 0.07	399 : 0.06	143.8 : 0.19	498.2 : 0.06
MN984410-MK890231	283 : 0.06	86 : 0.09	399 : 0.08	143.2 : 0.2	498.8 : 0.06
MN984410-HQ005372	255 : 0.07	82 : 0.12	388 : 0.10	142.8 : 0.23	499.2 : 0.06
MN984410-MG926380	287 : 0.04	90 : 0.05	398 : 0.07	142.8 : 0.22	499.2 : 0.06
MN984410-HQ005366	277 : 0.06	86 : 0.05	399 : 0.07	143.2 : 0.19	498.8 : 0.07
MN984410-MN984469	285 : 0.07	84 : 0.04	398 : 0.07	143.8 : 0.19	498.2 : 0.06
MN984410-MH791029	293 : 0.04	91 : 0.02	399 : 0.05	143.8 : 0.21	498.2 : 0.07
MN984410-MK890228	287 : 0.04	89 : 0.03	397 : 0.05	144.0 : 0.21	498.0 : 0.06
MN984410-MK890227	279 : 0.05	88 : 0.02	398 : 0.05	144.2 : 0.21	497.8 : 0.09
MN984410-MK890232	289 : 0.04	91 : 0.03	398 : 0.05	144.2 : 0.25	497.8 : 0.06
MN984410-MK890235	274 : 0.03	85 : 0.06	399 : 0.06	143.7 : 0.25	498.3 : 0.06
MN984410-KJ744237	289 : 0.05	92 : 0.03	399 : 0.07	144.3 : 0.27	497.7 : 0.05
MN984410-MK890234	285 : 0.04	93 : 0.03	398 : 0.06	143.7 : 0.25	498.3 : 0.05
MN984410-HQ005370	271 : 0.08	87 : 0.06	398 : 0.08	142.7 : 0.24	499.3 : 0.07
MN984410-HQ005364	291 : 0.06	91 : 0.08	399 : 0.08	144.0 : 0.26	498.0 : 0.07
MN984410-MK890230	288 : 0.04	91 : 0.07	398 : 0.07	142.7 : 0.25	499.3 : 0.06
MN984410-HQ005368	270 : 0.06	91 : 0.08	399 : 0.07	143.0 : 0.23	499.0 : 0.07
MN984410-HQ005365	277 : 0.06	87 : 0.06	399 : 0.07	143.7 : 0.3	498.3 : 0.08
MN984410-U81988	279 : 0.04	79 : 0.09	393 : 0.08	143.3 : 0.3	498.7 : 0.1
MN984410-AY633627	283 : 0.05	84 : 0.05	399 : 0.06	145.5 : 0.22	496.5 : 0.08
MN984410-KJ744255	283 : 0.05	82 : 0.12	397 : 0.07	144.2 : 0.17	497.8 : 0.06
MN984410-MN984418	298 : 0.04	91 : 0.09	398 : 0.05	143.5 : 0.08	498.5 : 0.03
MN984410-KJ744238	277 : 0.05	90 : 0.05	399 : 0.07	143.2 : 0.25	498.8 : 0.07
MN984410-MH791027	295 : 0.03	93 : 0.03	399 : 0.04	142.8 : 0.22	499.2 : 0.06
MN984410-MT583805	284 : 0.04	87 : 0.04	398 : 0.05	143.3 : 0.19	498.7 : 0.07
MN984410-MT583804	286 : 0.07	90 : 0.08	398 : 0.09	143.3 : 0.22	498.7 : 0.05
MN984410-MH457145	279 : 0.04	83 : 0.06	398 : 0.07	143.2 : 0.23	498.8 : 0.06
MN984410-KJ744243	280 : 0.05	90 : 0.08	398 : 0.06	144.2 : 0.16	497.8 : 0.06
MN984410-MN984463	267 : 0.05	89 : 0.06	399 : 0.07	143.8 : 0.15	498.2 : 0.06
MN984410-MN984433	282 : 0.04	88 : 0.07	399 : 0.05	143.7 : 0.1	498.3 : 0.05
MN984410-KJ744257	281 : 0.05	82 : 0.06	397 : 0.07	145.5 : 0.2	496.5 : 0.06
MN984410-KJ744244	280 : 0.06	85 : 0.09	398 : 0.07	145.2 : 0.19	496.8 : 0.05
MN984410-EF514905	248 : 0.07	79 : 0.05	389 : 0.08	143.3 : 0.26	498.7 : 0.1
MN984410-EF514907	252 : 0.05	76 : 0.04	389 : 0.06	143.3 : 0.24	498.7 : 0.09
MN984410-EF514904	243 : 0.05	75 : 0.04	389 : 0.06	142.2 : 0.28	499.8 : 0.1
MN984410-EF514903	252 : 0.04	80 : 0.05	389 : 0.06	143.7 : 0.24	498.3 : 0.09
MN984410-EF514906	256 : 0.04	74 : 0.04	388 : 0.06	144.0 : 0.2	498.0 : 0.06
MN984410-KJ744256	275 : 0.06	86 : 0.09	398 : 0.07	145.7 : 0.19	496.3 : 0.07
MN984410-MN984465	275 : 0.04	85 : 0.07	398 : 0.07	144.3 : 0.2	497.7 : 0.06
MN984410-KJ744228	275 : 0.05	86 : 0.06	399 : 0.06	145.2 : 0.22	496.8 : 0.07
MN984410-KJ744227	272 : 0.06	85 : 0.05	399 : 0.07	144.3 : 0.21	497.7 : 0.06
MN984410-KJ744234	280 : 0.05	94 : 0.04	398 : 0.06	143.8 : 0.19	498.2 : 0.05
MN984410-KJ744254	271 : 0.05	81 : 0.11	399 : 0.07	145.0 : 0.2	497.0 : 0.07
MN984410-KJ744248	283 : 0.05	85 : 0.09	399 : 0.07	144.5 : 0.2	497.5 : 0.05
MN984410-KJ744232	231 : 0.07	78 : 0.14	398 : 0.12	144.8 : 0.22	497.2 : 0.06
MN984410-KJ744253	281 : 0.05	87 : 0.07	398 : 0.07	145.0 : 0.19	497.0 : 0.06
MN984410-KJ744247	282 : 0.05	83 : 0.09	399 : 0.07	145.3 : 0.18	496.7 : 0.05
MN984410-MN984462	274 : 0.05	82 : 0.05	399 : 0.07	145.2 : 0.17	496.8 : 0.05
MN984410-KJ744245	271 : 0.03	91 : 0.07	399 : 0.06	145.0 : 0.17	497.0 : 0.09
MN984410-MN984464	285 : 0.07	84 : 0.06	398 : 0.08	143.7 : 0.17	498.3 : 0.08
MN984410-KJ744218	282 : 0.04	84 : 0.06	397 : 0.06	144.8 : 0.17	497.2 : 0.08
MN984410-KJ744249	282 : 0.05	89 : 0.06	399 : 0.06	144.7 : 0.21	497.3 : 0.06
MN984410-KJ744231	295 : 0.05	92 : 0.08	399 : 0.07	144.8 : 0.19	497.2 : 0.08
MN984410-MN984446	283 : 0.05	82 : 0.06	397 : 0.07	143.7 : 0.12	498.3 : 0.04
MN984410-KJ744226	283 : 0.05	84 : 0.08	397 : 0.07	144.5 : 0.18	497.5 : 0.07
MN984410-KJ744225	271 : 0.04	77 : 0.05	398 : 0.07	144.7 : 0.21	497.3 : 0.06
MN984410-NC_001653	277 : 0.06	79 : 0.03	398 : 0.07	144.2 : 0.26	497.8 : 0.06
MN984410-D01075	274 : 0.06	75 : 0.01	390 : 0.08	144.2 : 0.26	497.8 : 0.06
MN984410-KJ744230	277 : 0.05	82 : 0.04	397 : 0.07	143.2 : 0.26	498.8 : 0.06
MN984410-KJ744229	283 : 0.07	84 : 0.05	398 : 0.07	145.3 : 0.26	496.7 : 0.07
MN984410-KJ744235	291 : 0.07	87 : 0.07	399 : 0.09	144.3 : 0.23	497.7 : 0.08
MN984410-KJ744233	245 : 0.07	83 : 0.13	399 : 0.13	144.8 : 0.27	497.2 : 0.08
MN984410-KJ744250	283 : 0.05	81 : 0.11	398 : 0.08	144.2 : 0.24	497.8 : 0.07
MN984410-MK124579	280 : 0.03	83 : 0.08	398 : 0.06	145.7 : 0.27	496.3 : 0.06
MN984410-M21012	271 : 0.06	76 : 0.07	398 : 0.08	145.3 : 0.29	496.7 : 0.06
MN984410-HM046802	280 : 0.05	83 : 0.09	399 : 0.08	145.2 : 0.27	496.8 : 0.06
MN984410-AJ307077	278 : 0.05	77 : 0.07	390 : 0.08	145.0 : 0.27	497.0 : 0.07
MN984410-AJ000558	281 : 0.03	80 : 0.08	390 : 0.06	145.0 : 0.27	497.0 : 0.06
MN984410-HQ005369	292 : 0.06	94 : 0.03	399 : 0.06	143.3 : 0.26	498.7 : 0.08
MN984410-KJ744242	287 : 0.05	88 : 0.05	397 : 0.08	144.7 : 0.26	497.3 : 0.09
MN984410-KJ744240	287 : 0.07	88 : 0.06	398 : 0.10	144.5 : 0.31	497.5 : 0.08
MN984410-KJ744241	279 : 0.08	81 : 0.12	399 : 0.12	145.0 : 0.33	497.0 : 0.08
MN984410-MK890224	285 : 0.06	89 : 0.10	398 : 0.09	142.7 : 0.36	499.3 : 0.09
MN984410-MK890229	278 : 0.04	84 : 0.06	398 : 0.06	144.5 : 0.46	497.5 : 0.1
MN984410-MG711778	281 : 0.06	83 : 0.08	397 : 0.08	141.2 : 0.42	479.8 : 0.11
MN984410-MK890233	289 : 0.05	89 : 0.07	400 : 0.07	145.0 : 0.29	497.0 : 0.1
MN984410-KM110794	279 : 0.06	81 : 0.12	398 : 0.10	143.5 : 0.33	498.5 : 0.1
MN984410-KM110792	283 : 0.06	79 : 0.14	398 : 0.11	143.5 : 0.33	498.5 : 0.1
MN984410-KM110797	276 : 0.06	80 : 0.11	398 : 0.10	143.0 : 0.33	499.0 : 0.11
MN984410-KM110799	280 : 0.07	79 : 0.08	398 : 0.10	143.7 : 0.34	498.3 : 0.1
MN984410-MG711717	269 : 0.04	82 : 0.16	397 : 0.10	143.7 : 0.32	498.3 : 0.12
MN984410-KM110795	275 : 0.04	80 : 0.11	397 : 0.09	142.3 : 0.35	499.7 : 0.1
MN984410-KM110791	278 : 0.06	79 : 0.11	397 : 0.10	142.3 : 0.33	499.7 : 0.11
MN984410-KM110798	270 : 0.05	79 : 0.11	397 : 0.10	142.8 : 0.39	499.2 : 0.11
MN984410-KM110790	272 : 0.05	79 : 0.11	397 : 0.09	142.0 : 0.32	500.0 : 0.09
MN984431-MT583796	283 : 0.01	83 : 0.04	390 : 0.02	145.3 : 0.07	496.7 : 0.04
MN984431-MN984412	292 : 0.05	89 : 0.10	398 : 0.09	144.2 : 0.16	497.8 : 0.03
MN984431-MN984460	293 : 0.09	90 : 0.07	395 : 0.10	144.3 : 0.1	497.7 : 0.03
MN984431-MN984416	290 : 0.05	89 : 0.06	399 : 0.08	145.2 : 0.15	496.8 : 0.03
MN984431-KJ744217	286 : 0.08	85 : 0.10	397 : 0.11	145.2 : 0.24	496.8 : 0.05
MN984431-KJ744216	288 : 0.08	85 : 0.09	397 : 0.11	145.2 : 0.22	496.8 : 0.05
MN984431-KJ744215	276 : 0.08	87 : 0.09	397 : 0.11	144.8 : 0.25	497.2 : 0.05
MN984431-KJ744214	289 : 0.08	86 : 0.10	397 : 0.11	145.2 : 0.26	496.8 : 0.06
MN984431-MN984435	292 : 0.05	87 : 0.09	397 : 0.09	144.0 : 0.17	498.0 : 0.04
MN984431-MN984436	291 : 0.05	88 : 0.08	398 : 0.09	144.3 : 0.21	497.7 : 0.04
MN984431-MN984409	291 : 0.06	88 : 0.10	398 : 0.09	144.2 : 0.17	497.8 : 0.05
MN984431-MN984445	273 : 0.07	82 : 0.09	398 : 0.10	144.3 : 0.19	497.7 : 0.03
MN984431-MN984419	287 : 0.05	87 : 0.06	397 : 0.08	144.3 : 0.15	497.7 : 0.04
MN984431-MN984441	284 : 0.06	86 : 0.05	399 : 0.07	144.7 : 0.16	497.3 : 0.04
MN984431-AB118848	281 : 0.09	84 : 0.06	395 : 0.10	145.2 : 0.2	496.8 : 0.06
MN984431-MN984440	286 : 0.06	81 : 0.04	397 : 0.07	144.5 : 0.14	497.5 : 0.05
MN984431-MN984438	276 : 0.06	83 : 0.09	399 : 0.08	144.0 : 0.13	498.0 : 0.04
MN984431-MN984442	279 : 0.09	92 : 0.12	398 : 0.11	143.8 : 0.18	498.2 : 0.05
MN984431-MN984417	285 : 0.08	85 : 0.05	399 : 0.08	144.3 : 0.14	497.7 : 0.03
MN984431-MN984439	285 : 0.07	85 : 0.05	398 : 0.07	143.3 : 0.2	498.7 : 0.04
MN984431-MN984420	296 : 0.06	94 : 0.04	398 : 0.06	143.5 : 0.2	498.5 : 0.05
MN984431-MN984466	273 : 0.08	72 : 0.03	397 : 0.10	142.8 : 0.22	496.2 : 0.05
MN984431-MN984458	270 : 0.09	77 : 0.10	397 : 0.12	143.7 : 0.24	498.3 : 0.06
MN984431-MH457143	282 : 0.09	84 : 0.10	396 : 0.11	145.7 : 0.28	496.3 : 0.07
MN984431-X85253	278 : 0.11	79 : 0.12	388 : 0.13	146.3 : 0.28	495.7 : 0.07
MN984431-MT583812	288 : 0.06	88 : 0.08	397 : 0.09	145.3 : 0.21	496.7 : 0.06
MN984431-KJ744223	291 : 0.07	91 : 0.07	397 : 0.09	145.3 : 0.15	496.7 : 0.07
MN984431-KJ744220	276 : 0.08	80 : 0.09	398 : 0.10	145.3 : 0.16	496.7 : 0.07
MN984431-KJ744222	293 : 0.07	91 : 0.07	397 : 0.09	145.0 : 0.18	497.0 : 0.07
MN984431-KJ744221	282 : 0.08	85 : 0.09	397 : 0.09	145.5 : 0.23	496.5 : 0.06
MN984431-KT722840	284 : 0.10	84 : 0.06	397 : 0.10	144.8 : 0.16	497.2 : 0.05
MN984431-MN984456	282 : 0.09	83 : 0.09	398 : 0.11	145.0 : 0.25	497.0 : 0.06
MN984431-KF660602	252 : 0.08	86 : 0.09	398 : 0.09	144.2 : 0.18	497.8 : 0.06
MN984431-AB118849	281 : 0.09	84 : 0.08	395 : 0.10	143.7 : 0.24	498.3 : 0.09
MN984431-MN984426	271 : 0.06	94 : 0.06	399 : 0.07	144.3 : 0.18	497.7 : 0.06
MN984431-AY648957	283 : 0.09	84 : 0.10	397 : 0.10	144.3 : 0.18	497.7 : 0.05
MN984431-AY648956	275 : 0.08	81 : 0.12	397 : 0.10	144.0 : 0.16	498.0 : 0.05
MN984431-KF660600	281 : 0.07	79 : 0.09	397 : 0.09	144.8 : 0.19	497.2 : 0.06
MN984431-MN984444	294 : 0.06	94 : 0.06	399 : 0.07	143.8 : 0.13	498.2 : 0.04
MN984431-MN984434	296 : 0.05	94 : 0.07	399 : 0.06	143.8 : 0.19	498.2 : 0.09
MN984431-AY648959	281 : 0.09	84 : 0.08	397 : 0.11	144.2 : 0.22	497.8 : 0.06
MN984431-AF425644	279 : 0.10	81 : 0.09	389 : 0.11	144.3 : 0.22	497.7 : 0.06
MN984431-AY648958	282 : 0.09	83 : 0.10	397 : 0.11	144.5 : 0.18	497.5 : 0.07
MN984431-AF104263	276 : 0.10	80 : 0.09	389 : 0.12	144.7 : 0.19	497.3 : 0.07
MN984431-MH791030	260 : 0.10	75 : 0.10	397 : 0.13	144.8 : 0.18	497.2 : 0.06
MN984431-MH791028	283 : 0.09	80 : 0.07	397 : 0.10	144.3 : 0.23	497.7 : 0.06
MN984431-KY463681	275 : 0.07	84 : 0.14	395 : 0.10	145.2 : 0.31	496.8 : 0.07
MN984431-U81989	279 : 0.08	82 : 0.13	392 : 0.11	145.2 : 0.3	496.8 : 0.07
MN984431-MG926381	287 : 0.07	87 : 0.10	393 : 0.10	144.5 : 0.2	497.5 : 0.07
MN984431-MK890226	281 : 0.06	84 : 0.08	397 : 0.08	144.8 : 0.19	497.2 : 0.07
MN984431-MK890225	281 : 0.06	84 : 0.08	397 : 0.08	144.8 : 0.19	497.2 : 0.07
MN984431-MK890231	281 : 0.09	82 : 0.10	397 : 0.11	144.2 : 0.2	497.8 : 0.07
MN984431-HQ005372	256 : 0.13	81 : 0.12	387 : 0.14	143.8 : 0.22	498.2 : 0.06
MN984431-MG926380	287 : 0.09	89 : 0.05	396 : 0.10	143.8 : 0.22	498.2 : 0.06
MN984431-HQ005366	274 : 0.07	81 : 0.08	398 : 0.11	144.2 : 0.15	497.8 : 0.07
MN984431-MN984469	285 : 0.08	81 : 0.05	396 : 0.09	144.8 : 0.2	497.2 : 0.08
MN984431-MH791029	292 : 0.09	89 : 0.06	397 : 0.10	144.8 : 0.23	497.2 : 0.08
MN984431-MK890228	288 : 0.06	88 : 0.07	396 : 0.08	145.0 : 0.23	497.0 : 0.07
MN984431-MK890227	279 : 0.06	85 : 0.07	395 : 0.08	145.2 : 0.23	496.8 : 0.09
MN984431-MK890232	289 : 0.05	89 : 0.07	397 : 0.08	145.2 : 0.25	496.8 : 0.07
MN984431-MK890235	272 : 0.06	82 : 0.08	397 : 0.09	144.7 : 0.23	497.3 : 0.06
MN984431-KJ744237	288 : 0.08	89 : 0.07	398 : 0.11	145.3 : 0.22	496.7 : 0.07
MN984431-MK890234	284 : 0.05	90 : 0.06	397 : 0.09	144.7 : 0.21	497.3 : 0.06
MN984431-HQ005370	270 : 0.10	84 : 0.10	397 : 0.11	143.7 : 0.29	498.3 : 0.08
MN984431-HQ005364	290 : 0.09	88 : 0.07	398 : 0.11	145.0 : 0.31	497.0 : 0.06
MN984431-MK890230	288 : 0.06	89 : 0.07	396 : 0.09	143.7 : 0.25	498.3 : 0.06
MN984431-HQ005368	268 : 0.10	87 : 0.09	398 : 0.11	144.0 : 0.27	498.0 : 0.06
MN984431-HQ005365	275 : 0.10	84 : 0.06	398 : 0.11	144.7 : 0.31	497.3 : 0.08
MN984431-U81988	278 : 0.09	79 : 0.15	392 : 0.13	144.3 : 0.3	497.7 : 0.1
MN984431-AY633627	283 : 0.09	82 : 0.08	398 : 0.11	146.5 : 0.29	495.5 : 0.09
MN984431-KJ744255	281 : 0.09	78 : 0.13	396 : 0.11	145.2 : 0.24	496.8 : 0.08
MN984431-MN984418	296 : 0.06	88 : 0.10	397 : 0.08	144.5 : 0.15	497.5 : 0.06
MN984431-KJ744238	277 : 0.08	88 : 0.06	398 : 0.11	144.2 : 0.28	497.8 : 0.09
MN984431-MH791027	291 : 0.10	88 : 0.07	397 : 0.11	143.8 : 0.26	498.2 : 0.06
MN984431-MT583805	283 : 0.06	84 : 0.08	397 : 0.08	144.3 : 0.22	497.7 : 0.07
MN984431-MT583804	286 : 0.08	88 : 0.05	397 : 0.09	144.3 : 0.22	497.7 : 0.06
MN984431-MH457145	278 : 0.10	82 : 0.05	396 : 0.11	144.2 : 0.19	497.8 : 0.07
MN984431-KJ744243	279 : 0.08	87 : 0.07	397 : 0.09	145.2 : 0.19	496.8 : 0.06
MN984431-MN984463	266 : 0.08	86 : 0.06	398 : 0.11	144.8 : 0.18	497.2 : 0.06
MN984431-MN984433	281 : 0.06	86 : 0.06	399 : 0.07	144.7 : 0.12	497.3 : 0.06
MN984431-KJ744257	280 : 0.10	79 : 0.08	396 : 0.11	146.5 : 0.24	495.5 : 0.07
MN984431-KJ744244	280 : 0.09	83 : 0.12	397 : 0.10	146.2 : 0.21	495.8 : 0.06
MN984431-EF514905	245 : 0.14	75 : 0.07	387 : 0.14	144.3 : 0.26	497.7 : 0.12
MN984431-EF514907	251 : 0.11	75 : 0.07	387 : 0.11	144.3 : 0.25	497.7 : 0.11
MN984431-EF514904	241 : 0.12	73 : 0.07	387 : 0.11	143.2 : 0.29	498.8 : 0.12
MN984431-EF514903	250 : 0.11	77 : 0.08	387 : 0.12	144.7 : 0.25	497.3 : 0.1
MN984431-EF514906	254 : 0.11	72 : 0.07	386 : 0.11	145.0 : 0.2	497.0 : 0.07
MN984431-KJ744256	275 : 0.08	84 : 0.08	397 : 0.10	146.7 : 0.22	495.3 : 0.09
MN984431-MN984465	272 : 0.07	79 : 0.07	396 : 0.10	145.3 : 0.21	496.7 : 0.08
MN984431-KJ744228	275 : 0.09	84 : 0.09	398 : 0.11	146.2 : 0.27	495.8 : 0.08
MN984431-KJ744227	272 : 0.09	83 : 0.10	398 : 0.11	145.3 : 0.27	496.7 : 0.07
MN984431-KJ744234	280 : 0.08	92 : 0.07	397 : 0.10	144.8 : 0.18	497.2 : 0.07
MN984431-KJ744254	269 : 0.09	77 : 0.13	398 : 0.11	146.0 : 0.27	496.0 : 0.08
MN984431-KJ744248	282 : 0.09	81 : 0.15	397 : 0.12	145.5 : 0.22	496.5 : 0.07
MN984431-KJ744232	228 : 0.08	73 : 0.15	397 : 0.15	145.8 : 0.2	496.2 : 0.08
MN984431-KJ744253	280 : 0.09	84 : 0.10	397 : 0.11	146.0 : 0.2	496.0 : 0.08
MN984431-KJ744247	281 : 0.09	80 : 0.12	398 : 0.11	146.3 : 0.21	495.7 : 0.07
MN984431-MN984462	273 : 0.09	79 : 0.12	398 : 0.12	146.2 : 0.21	495.8 : 0.08
MN984431-KJ744245	267 : 0.08	84 : 0.09	397 : 0.11	146.0 : 0.25	496.0 : 0.1
MN984431-MN984464	283 : 0.11	80 : 0.11	397 : 0.12	144.7 : 0.22	497.3 : 0.09
MN984431-KJ744218	281 : 0.09	80 : 0.09	395 : 0.11	145.8 : 0.27	496.2 : 0.08
MN984431-KJ744249	281 : 0.09	85 : 0.09	397 : 0.10	145.7 : 0.22	496.3 : 0.07
MN984431-KJ744231	295 : 0.06	90 : 0.07	398 : 0.09	145.8 : 0.2	496.2 : 0.09
MN984431-MN984446	282 : 0.09	79 : 0.07	397 : 0.10	144.7 : 0.17	497.3 : 0.05
MN984431-KJ744226	282 : 0.09	81 : 0.08	396 : 0.11	145.5 : 0.23	496.5 : 0.08
MN984431-KJ744225	271 : 0.08	75 : 0.07	397 : 0.10	145.7 : 0.26	496.3 : 0.07
MN984431-NC_001653	278 : 0.08	79 : 0.05	397 : 0.10	145.2 : 0.26	496.8 : 0.07
MN984431-D01075	272 : 0.10	75 : 0.04	388 : 0.11	145.2 : 0.26	496.8 : 0.07
MN984431-KJ744230	279 : 0.08	82 : 0.02	396 : 0.10	144.2 : 0.27	497.8 : 0.07
MN984431-KJ744229	283 : 0.09	82 : 0.06	397 : 0.10	146.3 : 0.27	495.7 : 0.08
MN984431-KJ744235	292 : 0.06	85 : 0.07	397 : 0.09	145.3 : 0.23	496.7 : 0.08
MN984431-KJ744233	244 : 0.07	80 : 0.12	398 : 0.12	145.8 : 0.25	496.2 : 0.08
MN984431-KJ744250	284 : 0.07	80 : 0.07	397 : 0.09	145.2 : 0.27	496.8 : 0.07
MN984431-MK124579	281 : 0.08	83 : 0.08	396 : 0.10	146.7 : 0.27	495.3 : 0.06
[truncated: 1,520,261 more chars]
